# Supplementary material for: OCT4 impedes cell fate redirection by the melanocyte lineage master regulator MITF in mouse ESCs
Source: Nat Commun. 2017 Oct 18;8:1022. doi: 10.1038/s41467-017-01122-1 (PMC5647326; doi:10.1038/s41467-017-01122-1)
Supplement: Supplementary file 4 — Supplementary Data 1 [file 41467_2017_1122_MOESM4_ESM.xlsx]

## Sheet: Sheet1
Supplementary Data 1. Differential gene expression
	MEF	DOX (-)	DOX (+)	Primary Melanocyte
Zfp7	11.6162	10.101	19.6281	60.3896
Zfp870	12.3862	11.2933	14.5306	53.8642
Zfp27	4.79303	4.3573	9.80392	26.3305
0610040J01Rik	1.64609	1.23457	6.73401	10.582
1700019G17Rik	0.153257	0	2.66458	13.5961
1810014B01Rik	1.50597	1.35904	2.10368	18.4179
2310030G06Rik	14.0351	11.6959	22.1292	93.2331
2510046G10Rik	5.0447	4.98084	9.14316	47.0443
2700038G22Rik	2.53968	1.90476	2.5974	15.5102
4930432K21Rik	3.62812	1.36054	4.87013	39.3586
4933404O12Rik	2.57117	0.918274	2.6296	32.1133
5430416O09Rik	0.0112375	0	0.0114929	21.7013
9830147E19Rik	4.90196	4.57516	5.01337	35.7143
Abhd6	18.5859	13.3333	59.9174	98.1818
Ablim1	3.6214	2.96296	7.40741	23.9153
Acad10	43.0199	41.5954	95.5711	269.231
Ankrd32	5.38721	4.7138	14.4628	34.632
Ankrd54	23.251	18.5185	38.2997	100
Apc2	4.2735	3.1339	9.03263	42.1245
Aph1b	113.928	72.9264	125.48	966.6
Aph1c	72.0721	37.8378	80.4668	1192.66
Asns	235.043	136.752	606.643	2108.79
Atp6v0c	595.414	586.831	904.642	2583.22
Atp6v1g1	19.7856	16.7641	45.5542	87.8446
Axin1	6.83761	5.12821	13.986	41.7582
BC021614	5.05051	4.29293	30.9917	193.831
Bcdin3d	2.66667	2.42424	2.89256	17.974
Bcor	3.0303	1.3468	5.68182	16.8831
Bhlhe41	62.8472	44.7917	72.7983	571.429
Car7	0.705467	0.352734	1.08225	10.4308
Casp9	18.4127	8.25397	35.0649	86.5306
Casz1	2.19092	2.03443	10.2433	12.2736
Cbx7	6.06061	5.05051	11.3636	48.0519
Ccbl2	11.2994	7.9096	20.8012	62.954
Ccdc14	3.77358	1.25786	7.28988	24.7978
Ccdc61	1.23457	0.617284	2.52525	11.9048
Ccdc92	5.29101	1.0582	5.41126	70.068
Cd274	8.88889	5.18519	10.6061	50.4762
Cdca7l	14.4144	12.012	20.2703	200
Cdip1	2.04886	0.945626	2.57898	12.3607
Cdpf1	32.2517	32.0551	40.2253	134.513
Chtf18	8.38574	7.54717	11.1492	66.3073
Cited1	2.34869	0.722674	2.77162	869.919
Clec2g	0.830737	0.623053	1.27443	12.016
Clptm1	3.43643	2.29095	6.56045	26.215
Cmss1	18.1481	13.3333	48.1061	88.5714
Cphx2	988.379	968.807	1750.63	8896.2
Cphx3	1890.06	1852.63	3347.69	17012
Creb3l3	0.322061	0	1.6469	27.3292
Csrp1	1.67084	0	6.49351	24.4898
Cyp3a41a	0.838574	0	0.857633	2822.1
D830046C22Rik	2.35043	1.60256	4.5236	12.7747
Dis3l2	4.44444	4.16667	23.0114	28.9286
Dnmt1	120.867	110.569	157.428	515.679
Duxbl2	2036.06	1993.29	3600.77	18297
Echdc3	3.40136	2.72109	3.71058	51.312
Eci1	35.9375	26.3889	57.8835	149.777
Eef1a1	1.7094	1.1396	146.853	246.154
Eefsec	26.1168	24.5132	56.701	301.031
Ehhadh	4.48718	3.4188	8.3042	49.7253
Elmod3	17.1429	15.5556	26.9481	71.8367
Emc10	173.913	157.488	304.842	870.807
Enho	7.97721	7.79591	16.1316	346.653
Enpp2	13.3903	7.69231	14.2774	207.326
Epb4.1l5	1.5873	0	1.62338	31.6327
Fadd	2.40741	1.79012	3.2197	33.1746
Fam188b	13.8889	11.1111	15.8279	99.4898
Fam195a	10.7639	8.85417	31.25	47.0982
Galm	21.7921	21.2186	37.39	97.1429
Gart	11.9658	8.97436	60.7517	60.989
Git1	2.43056	1.38889	8.16761	16.0714
Gm10639	1.28205	0	7.43007	3050.55
Gm10647	3.12159	1.72451	3.59439	35.8266
Gm129	4.7138	3.7037	8.60882	30.7359
Gm13063	2.43531	0.304414	4.98132	15.2642
Gm13153	1.43032	0.2442	1.4985	10.9442
Gm14393	7.28597	6.92168	10.0596	35.5972
Gm14439	0.655077	0.403124	0.824572	17.8167
Gm17349	66.6667	52.9915	111.888	578.022
Gm26573	15.873	2.38095	16.6396	73.9796
Gm26683	8.577	5.06823	16.3477	122.807
Gm26809	17.6288	14.5251	19.5531	184.038
Gm3611	1.16959	0	2.39234	10.5263
Gm3644	0.182149	0	1.11773	10.7728
Gm6612	5.68214	5.06329	20.3682	29.6564
Gm9780	1365.38	1184.09	2135.65	10277.6
H2-T24	9.76431	8.41751	15.8402	97.8355
Hpse	18.6949	7.23104	59.1631	82.3129
Hsf4	12.2807	9.35673	30.5024	57.5188
Gyg	335.076	275.381	741.087	1392.16
Ing3	38.1766	29.6296	47.7855	166.3
Itpk1	28.4444	21.3333	49.0909	225.143
Kazn	0.925926	0	0.94697	41.6667
Kcnab2	7.40741	6.73401	10.3306	55.4113
Laptm4b	63.6905	62.1032	110.795	307.653
Lef1	5.96206	2.71003	16.6297	31.3589
Lipe	7.32601	6.83761	7.49251	38.9325
Lrrc8b	7.46483	7.00546	12.0977	81.137
Lyrm9	14.3369	10.0358	49.1202	77.7266
Mboat2	25.7937	18.6508	32.0617	188.265
Mcm2	47.1976	37.9548	53.7007	441.214
Mcm4	28.4553	27.6423	33.5366	120.732
Mcm8	19.3548	16.4875	19.7947	104.147
Med12l	2.46914	0	2.52525	28.5714
Gstp2	466.667	377.778	2727.27	17028.6
Gstp1	1294.44	1139.51	5224.12	21746.8
Metrn	157.778	100.37	162.879	1425.71
Mgat4b	212.293	211.82	546.422	1186.63
Miip	1.35266	0.386473	1.97628	11.9255
Mllt4	977.778	900	1409.09	4214.29
Mlph	1.61616	0.40404	55.7851	3031.17
Mreg	2.442	1.7094	26.2238	170.487
Mroh1	2.77778	0	14.2045	23.8095
Mrpl13	19.5972	18.2394	31.5219	83.3285
Msh2	22.3815	12.8236	25.9042	95.5453
Mthfd1l	87.9433	69.9764	232.592	486.322
Myo5c	1.04167	0.694444	2.4858	59.8214
Mzf1	1.96078	1.30719	3.34225	15.1261
Nedd4l	58.216	52.8951	179.257	298.592
Neil2	2.0202	0.721501	2.06612	20.9647
Nkd2	49.4118	41.0458	49.4652	314.958
Nrip3	2.51572	0.419287	15.8662	34.5013
Nudt16l1	71.5198	26.1388	72.6228	453.859
Odf3l1	0.172265	0	0.352361	27.907
Phldb3	5.61661	3.1746	73.9261	151.334
Pianp	24.7539	8.43882	35.6732	778.3
Pla2g2e	0.823045	0	6.73401	13.7566
Plac9a	1311.81	1157.66	2300.48	12561.5
Plekha8	40.6504	29.2683	46.5632	574.913
Plekhh1	1.76018	0	1.80018	14.71
Plin3	185.007	76.0375	193.045	753.528
Pmel	3.13725	2.0915	11.4973	12128.1
Pole4	68.7582	62.7451	124.866	394.958
Pomgnt1	3.3033	1.76426	4.56849	16.4575
Pot1a	61.7284	51.8519	106.061	349.206
Pou6f1	15.6379	5.76132	15.9933	118.519
Ppfia3	0.823045	0	0.841751	24.3386
Ppp1r2-ps4	88.8889	52.5253	110.882	1094.81
Ppp5c	40.955	39.3021	86.4951	182.172
Ppt2	160.784	132.353	218.583	821.429
Prkaa2	2.0202	1.76768	6.19835	20.7792
Prodh	3.1746	0	22.0779	131.429
Psph	82.9268	73.1707	254.435	409.756
Ptges3	3.55556	0	4.54545	21.7143
Gprc5b	27.0042	18.706	29.0564	121.157
RP23-100J17.7	1753.61	1633.14	2962.12	14942.9
RP23-93L3.3	90.6084	88.8141	160.486	815.547
Rab27a	4.48029	2.32975	50.2199	667.281
Rab6b	6.17284	2.46914	12.6263	39.6825
Rex2	10.4575	2.35294	10.9626	84.7059
Rfc1	39.0244	34.1463	53.2151	172.822
Rfx3	2.06718	1.03359	2.64271	23.9203
Rhno1	1.48148	0	1.51515	19.0476
Rnf157	27.7778	24.7475	34.0909	150.649
Rogdi	37.9798	31.1111	58.2645	169.351
Rpap1	6.66667	5.39683	20.4545	29.7959
Rragd	12.1739	7.14976	44.664	86.4596
S100a1	222.944	122.655	291.027	1248.79
Scmh1	68.1481	59.2593	103.03	276.19
Sec14l2	2.52525	2.0202	22.2107	66.2338
Sema4b	8.11287	7.76014	24.531	44.898
Sepsecs	7.33549	7.11974	15.6664	33.2871
Shmt2	131.667	61.9444	298.011	561.071
Shroom2	6.38064	2.42024	18.4518	67.0438
Gpr146	7.06187	4.85909	13.7159	33.486
Smok2a	6.53595	4.24837	6.68449	49.1597
Smok2b	11.1111	7.22222	11.3636	83.5714
Smyd3	19.1919	17.6768	25.3099	83.7662
Snx1	208.951	199.074	255.366	913.095
Sord	21.1111	10.1389	27.8409	106.071
Sspn	16.8582	16.092	22.9885	93.2677
St3gal1	64.8377	64.7462	68.6027	263.61
St3gal4	93.2605	72.1311	196.349	695.082
St3gal6	14.5833	13.8889	24.858	1108.04
Tcte2	5.73477	5.49582	13.1965	46.3902
Tgfa	2.22222	0.20202	2.68595	62.8571
Thoc6	25.8065	20.0717	37.39	120.737
Gpi1	153.945	129.147	378.129	701.863
Tmc6	43.7908	38.8889	45.7888	207.983
Tmem116	3.38164	2.41546	7.41107	21.7391
Tmem143	14.5594	13.5057	33.2092	61.4532
Tmem56	0.900901	0.3003	2.14988	115.058
Tnnt2	15.3846	5.12821	27.972	94.5055
Trerf1	8.93997	2.80971	9.92685	41.7077
Trim63	0.966184	0	43.4783	253.416
Tspan10	0.105485	0.0703235	12.6942	472.197
Ube2h	1.443	0.2886	2.06612	25.603
Ugp2	111.806	101.562	183.949	478.348
Vdac3	3.55556	1.77778	4.09091	20
Vmn2r-ps44	0.217865	0	1.3369	12.605
Gng7	17.7778	13.9683	42.2078	430.204
Whsc1	52.1008	41.6433	61.8793	227.371
Wwox	4.56906	3.946	13.1691	23.498
Zfp131	0.823045	0	4.20875	15.873
Adgb	0	0	1.3369	71.4286
Zfp758	4.61216	4.61216	5.1458	23.7197
Zfp936	0	0	0.372578	10.3044
Akr1c12	0	0	0.291375	111.722
Akr1c6	0	0	7.57576	38.0952
Apold1	0	0	0.783699	233.498
Arf5	0	0	6.917	16.1491
Car14	0	0	1.08225	32.6531
Clvs1	0	0	0.4095	17.5032
Cyp3a41b	0	0	0.428816	3640.43
Cyp4a10	0	0	0.295159	11.5028
Dmbt1	0	0	3.0303	40.9524
E330034G19Rik	0	0	1.443	68.0272
EU599041	0	0	0.745156	19.2037
Eif2c5	0	0	0.334225	24.3697
Eps8l1	1.1396	1.1396	2.91375	40.293
Faah	0	0	3.32594	54.3554
Fam178b	1.7094	1.7094	1.74825	23.0769
Gas2l3	9.25926	9.25926	11.3636	82.7381
Gm18191	0.600601	0.600601	4.29975	35.5212
Gm18199	0.569801	0.569801	4.662	13.9194
Gm3585	1.75439	1.75439	2.99043	24.0602
Gm8104	0	0	0.124875	16.4835
Gm9732	0	0	0.124875	48.0377
Ip6k3	0.126263	0.126263	0.258264	37.1753
Mc1r	0.01214	0.01214	0.124159	177.009
Mcf2l	0	0	0.168976	11.3648
Mlana	0	0	133.083	10897.2
Padi2	0	0	18.4989	103.987
Pde1c	1.64609	1.64609	2.52525	32.8042
Pde4b	0.444444	0.444444	0.454545	14.8571
Pigl	14.5833	14.5833	25.5682	89.2857
Pigw	1.14943	1.14943	2.3511	10.8374
Prox1	0	0	0.631313	15.0794
Gpr143	0	0	7.2314	464.416
Slc45a2	0	0	0.157828	2126.59
Telo2	34.5299	34.5299	53.1469	217.143
Tg	0	0	4.47658	41.1255
Trpm1	0	0	15.9091	2680
Tyr	0	0	2.30415	2847.66
Unc93a	5.76132	5.76132	8.41751	46.5608
Usp37	8.88889	8.88889	17.5758	61.7143
Zfp266	14.4033	14.4033	20.6229	61.9048
0610031J06Rik	117.396	285.522	430.785	497.258
Zyg11b	5.48862	19.411	25.0548	30.6368
Zzz3	13.5642	35.3535	38.2231	72.1707
1110002L01Rik	2.56776	5.80124	8.20257	14.0615
1700010I14Rik	0.37037	4.44444	8.33333	12.8571
1700034J05Rik	28.7478	73.1922	136.724	187.755
1700086O06Rik	1.54589	5.21739	5.5336	23.354
1810034E14Rik	0.128452	1.28452	8.40778	15.0289
2-Mar	4.5977	4.98084	10.1881	23.6453
2010107G23Rik	1.0101	9.09091	23.416	61.9048
2210015D19Rik	22.2222	54.4803	67.4487	98.6175
2310015A10Rik	3.95738	4.87062	10.8966	20.3523
2310044G17Rik	10.719	11.7647	16.9786	67.395
2310045N01Rik	26.6667	73.0556	113.068	246.786
2310057M21Rik	8.82801	24.3531	37.0486	69.6673
2310061I04Rik	19.8983	28.7582	45.1575	87.9552
2410089E03Rik	3.75587	17.8404	27.2087	35.4125
2610034B18Rik	28.7385	38.5965	71.7703	145.435
2610203C20Rik	13.5417	28.4722	55.3977	167.857
2610305D13Rik	0.501253	0.668338	1.19617	31.5789
2610507B11Rik	43.4641	152.614	202.206	281.933
2700050L05Rik	6.4	19.9111	20.7273	36.1143
2700060E02Rik	27.5862	58.2375	67.6594	122.496
3010003L21Rik	0.740741	1.48148	6.06061	20
3110021N24Rik	5.24109	10.0629	22.2985	52.5606
4430402I18Rik	0	3.4188	13.986	15.3846
4922501C03Rik	5.01792	8.60215	21.261	49.7696
4930447A16Rik	2.98507	6.96517	8.48033	155.224
4933411K20Rik	1.15226	4.11523	4.20875	11.6402
4933434E20Rik	4.13943	11.5468	14.7059	21.0084
5031439G07Rik	97.4359	199.145	622.96	710.623
5830415F09Rik	2.66667	4.31746	7.14286	14.5306
5830417I10Rik	186.111	402.778	529.356	973.81
6-Mar	85.5219	140.067	145.317	409.524
6030443J06Rik	9.59596	39.596	49.3802	60.7792
6330416G13Rik	16.1866	24.1427	56.6779	250.441
9030624J02Rik	22.2222	35.249	66.6144	94.5813
9130011E15Rik	9.18519	19.8519	23.9394	41.1429
9630033F20Rik	7.60234	15.7895	29.9043	72.1805
AA415398	1.50892	5.21262	7.29517	16.2257
AW209491	3.11526	8.72274	15.7179	19.2256
Aar2	20.5229	38.6928	90.6417	129.748
Abca2	16.3934	26.5938	60.7303	87.1194
Abca3	18.315	38.5836	41.5834	79.1209
Abcb10	4.98866	24.3386	25.5102	26.0447
Abcb7	4.01003	7.85297	8.88585	27.2825
Abcb8	32.6797	43.7908	69.5187	184.874
Abcc4	2.33918	20.4678	35.8852	66.1654
Abcd3	67.8843	119.635	158.157	386.301
Abcf1	66.1376	127.249	247.294	276.871
Abhd14a	1.0582	17.284	26.1544	28.3447
Abhd2	20	97.1429	100	114.694
Abhd4	0.712666	1.10139	2.78293	12.9113
Abr	31.0458	73.2026	100.267	131.933
Acad12	17.8093	21.7494	43.0368	116.312
Acin1	21.5488	38.3838	57.8512	128.571
Acsl1	18.75	40.2778	63.9205	83.0357
Acsl4	16.8889	59.1111	78.6364	101.714
Actl6a	38.4541	80.5797	109.684	185.342
Acy3	7.0922	8.03783	13.2979	50.4559
Adcy9	5.82011	9.52381	11.3636	61.2245
Adi1	44.9383	61.7284	140.53	338.889
Adipor2	39.8625	71.8213	82.7085	163.623
Adnp	3.80952	9.52381	12.4675	20.2449
Adsl	92.6714	96.4539	312.379	426.14
Aebp2	351.389	613.889	636.364	1462.5
Aff4	87.6877	326.126	351.351	438.61
Agap1	13.1422	19.3548	36.1681	58.9862
Ago2	38.9978	87.5817	154.857	207.563
Ahctf1	21.513	40.6619	62.6209	97.5684
Ahcyl2	34.8148	60	99.2424	413.333
Ak3	101.802	123.123	215.295	591.12
Akap10	18.6008	29.1358	51.0101	79.3651
Akr1b3	26.5233	49.4624	66.7155	113.364
Akr1c13	2.5641	8.54701	10.4895	126.374
Akt2	1.93237	6.11916	9.55204	15.735
Aldh1l2	28.642	51.8519	71.9697	130.159
Aldh7a1	65.1852	201.481	251.515	269.206
Alg10b	13.3558	47.4747	53.6042	115.44
Alg8	12.6582	35.1617	40.8516	147.197
Alms1	18.0556	36.4583	47.9403	401.786
Alms1-ps1	22.7513	43.3862	47.619	456.463
Alms1-ps2	9.3929	17.1821	21.3215	191.753
Amdhd2	18.8552	20.5387	22.0386	80.9524
Angptl3	10.4167	33.1019	34.8011	66.369
Ankib1	16.4794	64.1698	79.6731	80.8989
Ankrd17	26.327	97.3815	117.834	122.475
Ankrd26	2.29885	8.42912	13.3229	57.1429
Ankrd28	66.6667	136.626	145.623	361.905
Ankrd46	5.12821	29.0598	29.7203	79.5604
Anks1	22.2222	31.4176	44.9321	115.271
Anxa11	1355.56	1766.48	3469.57	20960.8
Aox1	0.766284	2.68199	2.74295	10.8374
Ap3b1	66.6667	147.264	256.106	392.324
Ap3m2	24.5478	35.9173	48.3615	133.223
Ap3s2	27.1044	43.9394	66.2879	119.913
Ap4s1	0	29.6296	39.7727	59.5238
Ap5z1	8.28283	11.9192	19.6281	52.2078
Apc	118.519	348.148	704.545	1019.05
Aqp11	0.759734	1.32953	3.108	15.3846
Aqr	16.0494	50.6173	93.4343	124.603
Arfgap2	5.03145	15.0943	25.729	26.9542
Arhgap31	29.2769	44.4444	49.4228	192.744
Arhgef10l	55.5556	72.2222	107.955	303.571
Arhgef11	8.33333	99.0741	145.833	292.857
Arhgef12	59.2593	178.395	214.015	436.508
Arhgef2	415.873	573.016	1000	1840.82
Arhgef5	2.33196	4.11523	6.17284	14.4621
Arid1b	19.0123	36.0494	51.7677	121.587
Arid5a	21.3836	23.4801	31.7324	109.434
Arl8b	135.435	270.571	383.6	560.618
Armc5	10.4938	31.2757	38.7205	59.5238
Asap2	34.5679	116.049	277.778	298.413
Asb13	5.76132	14.1564	15.9933	27.9365
Asb7	9.29705	12.9252	12.987	41.1079
Ascc2	39.1111	69.6296	140	170.286
Ash1l	11.1111	41.3943	41.4439	50.7003
Asun	9.98117	20.339	31.4908	48.6683
Ate1	12.2308	32.3859	49.6829	53.8206
Atf6	18.759	38.3838	78.5124	94.6197
Atf6b	86.9444	136.667	144.602	383.571
Atmin	6	19	21.3636	35.7143
Atn1	2.23193	3.49345	7.04645	14.4729
Atp11a	62.2222	234.667	271.818	478.857
Atp1b3	125.054	296.296	298.574	616.807
Atp6v0a2	24.3641	131.459	133.078	136.317
Atp6v1a	94.9074	215.046	339.252	418.452
Atp6v1b2	122.559	240.404	450.872	526.407
Atp6v1c1	146.86	276.006	492.095	688.199
Atp6v1e1	483.165	779.461	1110.54	2224.68
Atp7a	18.1159	29.2271	32.8557	101.553
Atr	4.39815	7.63889	8.6411	20.8333
Atrn	34.8008	86.3732	93.9108	240.97
Aven	17.878	38.2623	86.637	87.8625
B230354K17Rik	2.08772	5.25946	5.60483	15.8472
BC018507	19.883	81.2865	89.1148	107.519
BC026590	23.0769	53.8462	84.7902	106.044
BC064078	0.66335	2.6534	4.74898	129.638
Bace2	1.24844	17.4782	386.619	855.859
Bag4	7.14597	14.6405	19.5187	38.4314
Bag6	21.5847	30.4189	64.9218	93.3255
Baiap2l1	4.09357	4.67836	10.7656	22.5564
Baz1a	9.59596	22.7273	28.9256	48.4848
Baz1b	41.3793	90.5747	120.846	209.261
Bbx	4.01235	7.09877	11.048	26.1905
Bccip	57.4815	173.63	304.242	334.476
Bcl2l13	47.3016	58.0952	78.8961	261.633
Bclaf1	30.7992	99.6101	115.63	134.336
Bdh2	5.18519	8.14815	14.3939	30.4762
Bdp1	2.96296	21.4815	30.303	32.381
Bicd1	0.726216	1.0167	3.11943	49.113
Bin3	84.0108	191.328	276.053	450.871
Birc6	100	888.889	1022.73	1842.86
Bmi1	67.9012	177.778	250	338.095
Bnc2	88.8889	205.556	278.409	807.143
Bod1l	10.9589	33.4855	40.4732	50.4892
Bop1	41.1523	86.6941	192.761	517.813
Bpnt1	40.8889	171.556	429.091	496
Bptf	10.9428	38.7205	43.3884	49.7835
Braf	12.6126	42.6426	43.6118	77.2201
Brd4	24.3121	37.5479	65.5457	112.047
Brox	4.74074	16.8889	21.8182	33.5238
Brpf1	9.90099	17.8218	20.7771	47.1947
Brwd3	0	14.8148	26.5152	40
Btbd10	11.2821	49.2308	76.2238	90.5495
Btbd9	8.88889	23.2323	29.1322	41.5584
Bysl	33.2255	88.0259	169.903	170.042
C030006K11Rik	10.4308	34.4671	64.4712	127.697
C230052I12Rik	38.6473	42.5121	68.1818	161.491
C2cd2l	23.3115	32.8976	45.0089	108.683
C330013J21Rik	0.483092	0.966184	0.988142	18.6335
C87436	7.68176	22.7709	25.5331	44.4444
Cabin1	7.25926	26.963	43.4848	50.0952
Cad	16.1259	37.7581	75.2212	88.2427
Car6	1.26984	9.84127	24.026	341.633
Casp2	23.8596	24.0936	29.1866	106.466
Cbl	11.6959	37.4269	53.3493	58.9474
Ccdc101	31.4815	50.6173	95.3283	207.937
Ccdc132	13.5802	95.0617	99.1162	190.476
Ccdc41os1	0.569801	1.32953	3.4965	15.3846
Ccdc62	1.26655	3.33909	4.12153	10.2147
Ccdc77	1.09933	3.76914	4.97912	17.6678
Ccdc85c	3.93519	4.16667	4.26136	26.7857
Ccdc88a	16.2602	39.5664	44.9002	69.6864
Ccdc91	39.9356	70.2093	89.2622	220.29
Ccdc93	25.2252	82.8829	100.123	105.019
Ccnd1	125.972	367.639	891.477	954.464
Ccnt1	14.9758	43.9614	54.8419	104.969
Ccser2	24.8889	52.4444	71.8182	162.286
Cd2ap	53.4535	61.8619	62.0393	251.737
Cd320	19.4324	33.9586	50.7674	82.7458
Cdc27	18.5185	90.3704	118.939	140.952
Cdc42ep1	2.25035	7.31364	8.05524	14.8282
Cdc5l	102.257	131.944	208.274	452.232
Cdc73	45.7023	122.432	161.235	220.485
Cdk15	4.53515	6.80272	7.42115	109.621
Cdk17	21.5589	37.4793	52.9172	95.0959
Cdk5rap2	36.214	46.0905	47.9798	357.672
Cebpg	3.97898	5.85586	7.60135	20.3668
Celf1	58.9569	172.336	264.842	287.464
Cep41	4.44444	17.7778	25.5682	32.8571
Cep76	9.06433	15.4971	22.4282	48.4962
Cep89	19.6078	25.2723	32.9768	133.894
Cerk	37.8066	66.9553	74.6753	319.481
Chac1	52.4691	94.4444	176.136	384.127
Chadl	8.87021	10.2708	21.1039	118.968
Chd1l	1.38889	16.6667	27.6989	85.7143
Chd2	11.8812	20.022	24.5275	54.314
Chd6	16.3399	37.9085	42.7807	105.882
Chd8	12.4444	41.3333	50.9091	66.8571
Chm	10.9589	37.4429	58.5305	66.1448
Chmp1a	17.7778	63.3333	100	164.286
Chst10	1.20773	3.1401	7.41107	18.0124
Chtf8	22.2222	37.037	50	100.952
Ckap5	43.6412	57.5636	78.3133	182.444
Clcn7	50.6667	183.111	187.273	289.143
Clec16a	144.444	322.222	412.879	771.429
Clec2f	0	2.80475	5.73698	22.7462
Clip1	12.037	51.8519	55.8712	59.5238
Cltc	125.415	382.631	429.728	510.181
Cml3	18.5185	34.7222	41.6667	381.548
Cmtr1	4.39422	9.03955	15.6651	22.7603
Cnot1	59.3939	103.838	135.124	262.338
Cnot4	18.3007	27.0153	30.303	80.112
Copg2	108.995	124.868	190.476	455.782
Coro7	40.1154	41.5584	62.5738	191.466
Cox10	10.2819	12.7695	40.8752	50.9595
Cpeb1	13.9918	64.4719	76.5993	152.734
Cpeb4	13.8889	75.9259	85.2273	347.619
Cphx1	1194.09	1213.05	2193.91	11417.6
Crebl2	10.8108	31.2312	45.4545	73.3591
Crem	103.704	125.926	159.091	438.095
Crlf1	105.426	168.475	408.034	596.013
Crtc1	13.5501	48.7805	50.4435	59.2334
Crtc3	16.8889	32	64.0909	106.857
Csrnp2	8.54701	9.05983	11.8007	44.2857
Csrp2bp	14.2768	18.9944	25.7745	63.3679
Cstf2	24.6528	49.3056	88.7784	162.946
Ctdspl	17.5084	32.9966	44.0771	126.407
Ctnnb1	345.029	646.589	922.448	1603.51
Ctns	28.4107	37.4121	47.756	125.859
Ctr9	35.6902	70.0337	97.7961	149.206
Cuta	28.3951	50.6173	102.273	136.508
Cutc	11.7284	12.963	16.4141	76.1905
Cux1	176.471	462.745	537.433	783.193
Cyb5d1	6.66667	17.5556	27.7273	30.5714
Cycs	19.412	31.818	41.236	84.4694
Cyp2j11	2.37037	23.2593	29.0909	267.238
Cyp2j12	2.37037	22.3704	27.1212	232.952
Cyp2j13	2.37037	20.8889	24.5455	213.905
Cyp2j6	20.5926	79.8519	96.3636	783.238
Cyp2j7-ps	2.55795	24.1407	29.2675	251.387
Cyp2j8	2.55795	25.0999	31.3931	292.497
Cyp2j9	4.79616	15.9872	20.1112	179.445
Cystm1	36.8687	52.0202	284.091	357.792
D430042O09Rik	28.3951	56.7901	64.3939	131.746
Dagla	7.40741	14.8148	23.386	79.089
Dbr1	8.64198	23.4568	39.1414	44.4444
Dcaf7	59.127	145.635	228.896	267.857
Dcbld1	11.5385	21.3675	37.5874	59.3407
Dct	0	0.220022	0.675068	20376.2
Dctn1	78.481	107.736	172.9	363.834
Ddx20	7.25146	10.9942	20.8134	38.1955
Ddx27	51.1111	123.333	237.5	261.429
Ddx55	5.36398	15.0702	19.5925	29.2282
Def8	84.127	223.81	405.844	791.837
Derl1	25.2991	44.7863	63.986	118.681
Det1	8.05153	12.2383	20.9157	37.2671
Dgat2	7.82473	12.8326	14.4046	34.6076
Dgke	4.2735	8.54701	19.6678	21.978
Dguok	16.1259	32.8417	47.6669	70.0379
Dhx16	18.3236	49.5127	82.5359	139.85
Diap2	5.38721	19.5286	34.4353	37.2294
Dip2b	13.2616	28.3154	38.4897	141.014
Dip2c	38.5185	100.741	157.576	459.048
Dmxl2	12.5786	13.8365	48.0274	431.267
Dnajc17	0.634921	6.98413	9.41558	19.5918
Dnajc2	17.7329	40.404	71.6253	79.0765
Dnajc27	3.21285	6.4257	12.0482	16.179
Dock1	31.9444	66.1111	76.7045	133.929
Dock5	17.7024	83.9925	97.8428	137.046
Dopey1	2.22222	16.2963	16.6667	23.8095
Drosha	34.6801	44.1077	97.4518	207.792
Dst	17.284	222.222	224.747	587.302
Dtd1	13.9148	28.0374	41.2065	87.3164
Dtnb	17.8326	18.93	52.1886	79.0123
Dus4l	2.71003	3.79404	10.1626	16.957
Dusp18	2.55795	6.47482	8.17528	16.2384
Dusp22	26.2222	55.5556	69.5455	190.857
Dusp4	26.9697	50.404	275.826	376.753
Duxbl1	2465.41	2495.6	4512.44	23484.1
Dync1h1	35.8358	166.767	236.896	270.013
E030030I06Rik	3.30969	5.43735	7.73694	61.0942
E2f8	10.6061	12.1212	14.9793	72.0779
E430025E21Rik	59.0643	197.368	209.629	508.271
Echdc1	2.1164	4.7619	6.22294	15.6463
Edc3	1.62037	4.86111	9.23295	14.2857
Eef2k	76.0234	80.7018	176.435	845.865
Efr3a	13.5802	24.8457	30.7765	58.5317
Efr3b	0.453515	4.53515	7.88497	39.6501
Eftud1	4.93827	15.4321	17.6768	27.7778
Eftud2	117.901	185.802	420.455	478.571
Eif1	6.73401	8.08081	15.4576	36.2674
Eif3b	237.548	594.636	1349.92	1934.48
Eif3e	39.3597	114.313	151.965	216.707
Eif4g2	551.852	1793.98	2519.89	2839.29
Elf2	51.0721	71.7349	78.1499	229.825
Elmsan1	19.2308	29.9145	40.6469	82.967
Eme2	8.45411	35.2657	39.7727	58.6957
Endod1	5.90616	18.8188	20.4067	27.6552
Eno1	75.1964	283.277	903.811	2616.59
Enpp4	7.79727	10.0065	15.2844	38.7636
Eogt	49.0741	70.3704	75.7576	414.286
Ep300	28.2051	58.1197	60.0233	122.711
Ep400	29.6296	120	168.182	240
Epb4.1l1	44.4444	172.61	236.786	271.761
Epb4.1l4b	7.18954	19.6078	29.4118	190.756
Epm2a	2.11203	3.39761	9.20361	12.3967
Eprs	66.6667	194.222	218.636	464.571
Eps8	39.3359	107.28	324.974	2468.64
Erbb2ip	37.4269	135.283	136.364	255.138
Erc1	14.2222	43.8519	49.0909	109.714
Ercc2	1.11111	21.1111	32.9545	37.1429
Eri2	13.7328	14.2322	18.3861	63.5634
Etnk1	14.342	55.0039	69.6325	102.736
Ets1	74.9455	93.2462	128.788	480.112
Etv5	56.9444	85.1852	194.129	248.81
Eva1c	3.1339	9.40171	12.5291	31.5018
Evc	14.0212	15.0794	24.0801	70.068
Evc2	18.93	57.2016	77.862	86.7725
Exd1	0.569801	4.5584	5.82751	10.989
Exoc6	8.7963	14.3519	24.6212	42.8571
Exoc6b	28.5024	63.285	97.8261	118.634
Exosc2	49.2754	89.8551	195.652	202.484
Extl2	13.9259	36.7407	51.2121	62.0952
Extl3	26.3889	68.5185	86.1742	108.631
Fam102a	15.5556	40.7407	49.2424	83.8095
Fam104a	3.77778	10.6667	10.9091	21.4286
Fam105b	24.0936	48.4211	53.11	107.068
Fam120a	189.558	338.956	486.309	813.425
Fam126b	2.52525	7.57576	12.1384	25.3247
Fam134b	12.1864	58.0645	83.5777	296.774
Fam173b	6.97168	34.8584	60.1604	78.9916
Fam175a	7.9602	13.9303	18.6567	35.3945
Fam179b	4.95555	8.93942	8.98358	30.4953
Fam203a	14.2512	17.8744	62.747	87.2671
Fam20b	4.93827	13.3333	19.697	23.4921
Fam210a	13.4078	24.0844	40.3123	65.9218
Fam60a	1.66289	1.81406	4.1744	11.6618
Fam71f1	0	1.26984	3.24675	15.5102
Fam73b	20.9877	65.8436	89.2256	89.9471
Fam83h	2.15488	11.9865	13.3609	45.5411
Fancc	3.79404	15.9892	22.7273	52.6132
Faxc	6.37255	14.2157	22.0588	29.4118
Fbf1	82.8283	127.273	177.686	366.234
Fbxl15	2.51208	8.11594	16.4032	17.3913
Fbxo44	2.49433	12.9252	28.9889	232.07
Fcho2	18.6667	109.333	125.455	149.714
Fez1	911.111	2296.3	3734.85	51942.9
Fgd6	10.0358	15.7706	24.9267	51.6129
Fgfr1op2	67.7545	106.138	120.629	292.707
Fkbp14	2.22222	4.07407	5.30303	101.905
Fktn	2.96296	23.7037	33.7121	43.8095
Fmn1	16.4875	20.4301	25.2933	125.346
Fmnl2	49.8765	67.4074	81.8182	240.952
Foxn3	0.444444	1.77778	2.27273	18.2857
Foxred2	2.46914	2.98895	6.24668	14.3693
Fryl	18.107	47.7366	68.1818	108.995
Fuk	6.53595	16.9935	23.1729	46.4986
Fut10	6.32768	10.0942	11.094	38.7409
Fyco1	2.90758	22.2222	23.3645	30.1736
G6pdx	67.2515	176.608	325.957	330.827
Gab2	20.5128	40.7814	62.9371	86.3422
Gabpb2	5.25869	18.3206	18.9105	44.9291
Gak	22.9391	45.8781	94.9413	115.668
Gapvd1	10.3237	31.3211	50.6442	54.3307
Gar1	11.9163	36.0709	50.7246	73.2919
Gars	243.15	344.984	559.135	991.956
Gatad2a	66.1728	113.827	170.455	299.048
Gatad2b	22.906	41.3675	62.0629	95.8242
Gcat	21.419	23.2932	51.4786	129.088
Gcn1l1	27.8339	55.8923	73.921	116.017
Gdpd1	15.3086	22.963	42.6768	67.3016
Gfm2	17.7778	28.8889	40.9091	97.1429
Gigyf2	5.08153	12.2867	13.3416	196.197
Glod4	14.8148	63.4921	136.364	247.619
Gltscr1l	10.9228	18.4557	22.3421	73.6077
Gm10053	111.884	175.225	244.348	481.499
Gm10059	9.25926	23.9418	29.6266	62.7551
Gm10222	1422.67	3246.24	5330.27	8431.65
Gm10356	2.62787	5.06173	6.40332	14.6485
Gm10390	1.94932	7.79727	16.3477	16.7084
Gm10524	0.924385	14.9381	22.1979	46.6366
Gm10974	19.883	55.5556	77.1531	113.534
Gm11483	2.69906	3.77868	14.4461	43.8404
Gm11943	1.08733	1.2912	8.40979	10.3102
Gm12312	0.793651	6.45273	6.77583	21.1624
Gm12322	5.54127	9.82576	11.9771	66.5443
Gm12494	86.1111	143.75	278.764	518.75
Gm12497	26.1603	45.4759	88.4158	140.687
Gm12498	91.5825	150.168	336.777	485.281
Gm12499	73.1707	118.699	271.064	385.017
Gm12658	2.53968	24.127	29.3831	255.714
Gm12659	3.3543	32.914	41.1664	378.167
Gm12673	1.98634	18.7461	22.7273	195.211
Gm12674	1.726	16.2891	19.7485	169.626
Gm12675	2.05523	19.3963	23.5155	201.982
Gm13157	3.83142	6.13027	7.05329	28.0788
Gm13535	18.8889	28.8889	68.75	135.714
Gm13620	2.51912	3.86865	4.8767	13.3025
Gm13689	10.4461	16.4152	27.3391	58.2273
Gm13710	223.111	384	543.636	2778.29
Gm13772	67.578	113.635	159.593	296.53
Gm13868	1.73847	19.1232	19.867	55.2964
Gm14278	7.18954	28.7582	35.4278	59.6639
Gm14288	6.43275	14.3275	21.2321	35.3383
Gm14461	0	1.88552	23.8292	23.8961
Gm15152	16.4021	31.746	65.7468	72.1088
Gm15526	33.6601	123.529	257.464	262.605
Gm15779	0.431499	0.862999	0.937776	23.2316
Gm15900	2.79402	9.74659	12.1611	19.5489
Gm16074	3.1031	3.3033	10.4423	25.2896
Gm16187	2.46914	4.11523	5.47138	174.074
Gm16353	0.835832	5.2512	12.7295	20.862
Gm16515	9.52381	12.6984	20.6264	48.4994
Gm17296	5.42005	16.5312	23.8359	35.5401
Gm17414	0.830368	2.4911	4.56972	11.6421
Gm17669	12.5687	79.4265	156.891	192.258
Gm18200	0.569801	2.2792	2.91375	32.967
Gm1848	88.0658	153.086	164.141	382.804
Gm20482	2.29885	2.80971	3.65726	26.2726
Gm20652	37.9928	120.43	188.416	522.581
Gm20671	10.6416	20.0313	33.6108	45.8753
Gm20707	3.1746	8.25397	11.3636	19.1837
Gm21967	4.37445	22.7472	50.0477	97.1879
Gm26574	10.4683	19.5898	20.0351	53.5222
Gm26603	5.20095	10.2443	16.6022	62.8166
Gm26606	0.40404	3.23232	3.30579	10.3896
Gm26628	7.50361	20.202	59.0319	79.4063
Gm26711	3.0303	17.6768	20.6612	22.0779
Gm26790	8.05556	24.4444	25	41.0714
Gm26845	0.971463	2.67152	3.97417	10.7728
Gm2862	4.8103	11.1111	17.2533	45.993
Gm3550	2.40204	5.81052	10.3892	13.4403
Gm3675	1.23457	3.7037	6.31313	71.4286
Gm3828	1.55642	1.64289	3.44889	42.468
Gm4073	4.44444	13.3333	22.7273	257.143
Gm4477	5.50551	11.011	12.285	112.87
Gm4707	2.01288	4.7504	5.02306	13.9752
Gm4793	5.42005	8.13008	13.8581	69.6864
Gm7120	5.06108	27.0506	59.2575	114.361
Gm9144	10.9333	22.5778	28.6364	52.2286
Gm9812	2.46914	9.87654	15.1515	26.9841
Gm9864	4.38957	5.21262	11.5039	43.739
Gm9988	3.4673	11.6627	13.7008	19.2503
Hcfc1	36.2416	71.2901	113.026	150.336
Hdac4	15.13	42.5532	57.06	117.933
Heatr1	22.695	69.0307	96.2282	110.638
Heatr5b	12.3932	21.3675	28.8462	53.663
Hectd1	45.0216	110.823	159.976	231.169
Helq	5.17504	7.91476	12.4533	36.0078
Helz	6.34921	30.1587	34.0909	57.1429
Hgsnat	58.4127	107.937	165.26	251.837
Hif1a	198.693	328.627	335.829	859.832
Hipk2	14.0485	62.069	62.4347	95.2381
Hira	22.2222	42.1296	57.5284	105.655
Hlcs	1.96078	3.26797	12.0321	19.3277
Hmbox1	35.9477	94.7712	98.262	176.471
Hmgb1	67.3442	275.068	278.825	589.895
Hnrnpf	52.0147	106.227	177.323	244.584
Hspe1-ps6	1.25638	11.0718	13.01	113.377
Htt	16.2698	50.7937	79.5455	90.3061
Hus1	8	15.4074	28.7879	39.2381
Huwe1	16.7901	121.481	172.727	269.206
Ift122	13.267	26.8657	34.5997	69.936
Ift140	15.6028	25.5319	38.2012	80.2432
Ikbkb	24.4444	62.2222	93.1818	113.061
Ikzf5	8.8646	18.2149	20.2434	58.8603
Gxylt1	5.01792	11.828	12.0968	35.7143
Immt	178.788	360.101	584.711	978.571
Imp4	42.042	86.1862	168.919	185.714
Impad1	52.0833	136.343	138.968	273.81
Inip	19.9495	32.0707	52.1694	93.5065
Ino80b	27.451	40.5229	52.712	137.335
Ino80c	12.7451	47.7124	54.1444	84.4538
Ino80d	1.22324	11.4169	11.8849	33.5518
Inpp5b	44.7059	52.0261	78.877	198.992
Insr	4.0245	18.5477	19.864	27.4466
Ints1	30.9654	67.031	128.912	133.958
Ints4	29.1939	44.4444	102.941	149.02
Ints7	13.7116	30.26	47.8723	102.736
Invs	1.7094	6.83761	9.44056	10.3297
Ipo11	8.80088	23.1023	45.2295	46.1103
Ipo13	75.7202	227.984	248.316	569.312
Ipo8	16.5837	44.1128	61.3976	109.595
Iqsec1	95.5556	180.741	263.636	436.19
Irx3	3.68732	10.5703	16.6935	17.8255
Ispd	1.44928	6.28019	15.8103	67.0807
Itfg2	18.5185	37.037	83.7542	149.206
Itga6	54.2222	101.778	111.364	300.571
Itpa	1.53257	9.57854	13.3229	16.7488
Itsn2	17.3333	46.2222	65.1515	77.5238
Ivd	49.3151	71.5373	102.74	222.701
Jmjd1c	14.0171	29.4017	53.1469	63.2967
Josd2	60.5556	61.8056	71.1648	425.357
Kansl2	10.3042	27.5605	28.0599	44.6927
Kansl3	4.0404	9.52381	15.0531	23.0056
Kat6a	13.0081	32.2493	37.4169	84.669
Katnal1	3.7037	6.66667	16.6667	22.8571
Kcnj13	39.039	96.0961	105.651	647.104
Kdm1b	5.12821	24.5014	39.0443	44.6886
Kdm3a	21.575	29.1262	48.7643	107.906
Kdm5a	26.4734	43.8647	52.3715	115.28
Kdm6a	7.54332	10.1937	18.3486	37.4836
Kif13a	11.1111	20.9596	29.9587	49.3506
Kif13b	9.52381	21.0317	27.5974	48.9796
Kif16b	10.6996	28.8066	38.7205	62.4339
Klhdc10	56.4815	77.7778	92.803	241.071
Klhdc4	15.4712	41.6315	71.6341	84.2676
Klhl11	2.85056	9.29161	12.2568	16.5003
Klhl21	21.6134	69.4064	106.164	392.955
Klhl42	4.46735	15.0057	20.8529	33.4315
Kmt2c	0	13.468	16.5289	34.632
Gtf3c4	3.77358	18.6583	20.3688	23.9892
L3mbtl2	29.9145	41.453	66.8706	436.813
Lamtor1	32.1937	49.2877	64.9767	138.095
Lancl2	10.0457	15.8295	16.812	76.7123
Lars2	8.80088	13.8614	20.9271	51.4851
Lats1	8.94183	27.7226	30.6239	40.4273
Lcor	5.43735	9.21986	13.5397	29.4833
Gtf2ird2	2.29885	18.3908	21.1599	71.9212
Letm1	48.2814	86.1711	125.899	232.271
Limd1	46.5812	114.103	147.727	213.187
Lipt2	2.85235	4.17599	6.02502	14.7172
Lmbr1	2.5974	14.43	15.6434	15.9555
Lmbrd2	21.7494	47.2813	47.8723	129.483
Lmtk2	3.3033	21.6216	33.7838	90.3475
Lnp	2.5641	8.54701	13.1119	19.7802
Lonrf3	1.30719	1.68067	5.34759	10.084
Lpin2	11.6487	28.1362	32.2581	50.2304
Lrch1	9.34866	12.4138	13.3229	41.1823
Lrch3	58.6667	115.556	134.545	323.429
Lrif1	3.01587	10.6349	13.961	22.6531
Lrp12	19.4932	35.0877	42.6635	98.2456
Lrpprc	15.873	149.206	217.532	334.694
Lrrc14	5.91233	8.97044	14.5955	28.0472
Gtf2i	236.015	289.655	459.248	1057.14
Lrrc61	4.92063	6.03175	10.0649	67.9592
Lrrc8d	12.7323	14.7094	26.2051	103.508
Gtf2h1	90.387	155.306	194.842	642.376
Lrrk1	13.572	33.557	45.9121	66.3471
Gtf2a1	7.60234	22.2222	23.6244	33.8346
Ltn1	27.5132	75.6614	83.8745	128.571
Ltv1	1.61616	12.1212	20.8678	21.8182
Luc7l2	10.4822	20.7547	27.6587	48.7871
Lypla1	180.952	493.651	725.649	730.612
Lyrm7	5.32081	11.2676	15.685	90.9457
Lyst	12.6984	22.7994	33.9433	57.1429
Lzts3	1.8107	5.76132	8.24916	58.836
Mad1l1	31.1891	67.4464	116.826	152.381
Mamld1	1.1181	4.89168	7.86164	13.1177
Map3k15	3.11111	5.33333	6.81818	25.7143
Map7d2	0.505051	2.0202	2.06612	13.961
Mast2	15.2778	59.7222	78.125	123.214
Mat2a	103.419	280.912	350.524	483.516
Mbd1	16.8707	39.2744	45.3618	71.9534
Mbtps2	12.6068	25	34.7465	54.9451
Mcc	4.44444	5.4321	11.8687	83.1746
Mccc1	15.1762	38.2114	49.612	72.8223
Mcm9	0.803213	2.67738	7.66703	13.0809
Mcoln3	4.30108	5.73477	6.59824	267.742
Mcph1	7.07071	9.59596	13.4298	36.6883
Mdc1	21.2121	26.2626	38.2231	122.078
Mdn1	8.17901	31.4815	33.9331	36.7063
Me1	3.367	15.9371	23.6455	23.9538
Me2	46.6354	66.9797	82.9065	301.408
Mecp2	4.48029	7.34767	8.2478	37.3272
Med13	9.11681	27.9202	31.7016	56.8498
Med22	44.4444	90.2606	164.141	191.887
Med23	7.63889	33.3333	44.0341	103.571
Med24	14.8148	37.6068	48.3683	71.7949
Megf8	11.2466	31.0298	54.4623	59.7561
Mepce	5.82878	10.929	13.9717	37.0023
Met	12.2449	14.5125	52.8757	1179.59
Metap1d	14.8148	33.3333	33.7879	66.0952
Mettl16	30.4762	67.619	91.8831	151.02
Mettl25	5.18519	21.4815	29.5455	31.4286
Mfap3l	3.65115	11.8828	15.3439	31.8788
Mfn1	8.99471	13.7566	22.1861	40.1361
Mfsd5	37.5	60.8702	71.6895	183.455
Mfsd7b	9.15033	28.1046	31.4171	47.8992
Gstm7	66.6667	101.587	150.742	328.28
Mgat5	5.33333	27.5556	31.3636	219.429
Mgll	61.7284	176.79	423.485	841.905
Micall1	8.04598	33.7165	36.0502	47.7833
Mief1	14.5695	20.7506	45.7556	65.2791
Mill2	2.96296	5.92593	16.1616	26.0317
Mis12	3.73648	4.12979	4.42478	26.5487
Mitf	9.64912	30.4094	1544.26	1564.29
Mkl2	9.42761	28.9562	37.8788	57.5758
Mkln1	121.212	142.088	210.399	542.857
Mknk2	121.995	165.079	196.197	524.781
Mkrn1	63.1313	136.869	153.926	301.948
Mlh1	4.13437	24.2894	45.4545	71.7608
Mllt1	2.82187	4.58554	11.544	15.1927
Mllt10	11.329	21.3508	25.8467	49.8599
Mlst8	20.5128	47.4359	79.1084	136.813
Mmgt1	23.4801	49.0566	63.8937	111.051
Mmgt2	12.1212	27.2727	39.2562	148.052
Mob1a	3.03582	10.3218	14.5306	19.0476
Mocos	10.6136	15.5887	32.2252	73.3475
Morn2	9.87654	19.3416	21.8855	58.2011
Mospd1	9.94152	26.0234	26.9139	44.3609
Gstm6	83.0769	130.598	254.545	491.868
Mrgpre	2.23575	3.14423	4.27001	22.7395
Mrpl48	7.12788	34.8008	42.8816	72.7763
Mrps18b	38.5965	91.2281	149.522	159.398
Mrps35	40.8015	41.8944	114.754	191.569
Mrs2	31.8318	63.0631	97.6658	247.104
Mrto4	4.89642	16.5725	51.2327	62.954
Msh3	3.60874	7.78727	8.15851	19.0476
Mt1	301.01	1031.65	3990.36	4446.75
Mtch1	1115.28	1783.8	1912.41	4495.83
Mtg2	0.472813	4.25532	12.089	13.9818
Mthfd1	27.9835	55.5556	106.902	133.333
Mthfd2	186.141	253.286	337.977	1522.89
Mtmr10	15.231	45.9426	57.4566	76.7255
Mtmr14	5.05051	6.66667	7.2314	36.6234
Mtmr2	57.0175	93.5673	159.39	342.857
Mtmr3	40.1434	65.8303	72.7028	170.353
Mtor	13.7427	41.2281	57.1172	71.8045
Mtr	9.62963	20	31.5657	46.6667
Gstm3	95.3846	165.812	322.378	513.846
Mtss1l	22.5806	28.3154	32.9912	130.876
Mttp	3.11891	7.01754	10.3668	17.5439
Mvb12b	31.2556	54.9232	79.6378	138.444
Gstm2	133.875	236.856	378.326	589.199
Myc	28.8288	48.048	129.402	162.42
Myo10	96.8254	293.651	367.695	776.531
Myo1h	1.85185	3.43915	7.84632	13.6054
Myo5a	143.21	609.877	1762.63	2638.1
Myo6	10.8262	21.0826	30.8858	112.821
Myo7a	1.23457	55.5556	94.697	1382.54
Myzap	8.88889	37.7778	47.7273	65.7143
N6amt2	9.0535	51.0288	59.7643	61.3757
Naa15	17.2549	39.7386	63.9037	90.084
Naa16	3.93812	6.04782	12.8021	19.1682
Naa50	130.68	223.881	322.592	592.324
Nars	352.525	833.333	1403.24	1437.66
Nars2	21.3992	34.5679	67.3401	124.868
Nav2	8.33333	124.074	142.045	239.286
Nbas	13.2132	43.8438	47.2973	59.4595
Nbr1	23.3918	85.3801	95.6938	354.887
Gstm1	213.333	257.094	684.965	992.088
Nckap1	236.911	392.844	556.24	1226.63
Ncoa2	10.4575	19.39	37.656	66.1064
Ncoa5	22.7088	63.5848	94.2269	100.104
Ncor1	36.3341	56.9343	80.9555	150.365
Ndor1	5.21542	35.1474	39.1929	41.9825
Ndufa12	37.0647	58.9552	116.604	164.179
Ndufs2	16.0207	20.6718	41.05	86.8217
Ndufs5	12.7421	106.728	140.534	187.942
Nes	31.2312	121.021	206.695	333.977
Nf1	31.1828	37.9928	54.2522	144.24
Nf2	83.5249	151.724	206.113	381.281
Nfyc	21.164	37.037	66.0173	137.415
Nhp2	148.847	312.788	680.746	705.93
Nif3l1	4.75999	8.71774	12.4986	23.6892
Nlk	20.915	38.9978	43.4492	123.529
Nme6	12.4444	26.2222	55.9091	65.7143
Nmnat3	6.11111	8.33333	16.1932	38.9286
Nnt	7.48538	12.3977	12.9187	38.1955
Noa1	14.6249	30.7692	42.735	95.7265
Gsta1	0.16835	1.3468	6.19835	2058.44
Nol8	5.99647	31.3933	33.9105	43.5374
Nolc1	65.0794	117.063	236.201	285.714
Nomo1	85.0242	191.787	299.407	424.224
Npat	16.2602	45.5285	47.1175	87.108
Npc1	39.0123	92.0988	96.7172	196.508
Grlf1	13.3494	34.3033	47.1626	70.2479
Nr1i3	1.39434	7.84314	9.53654	11.2045
Nr2c1	10.5006	29.5482	29.97	62.7943
Nr2c2	12.0219	33.3333	34.2772	84.7775
Nr2c2ap	62.4183	111.765	183.824	261.345
Nr4a2	3.79404	13.6856	14.551	26.6551
Nr4a3	4.44444	10.3704	16.6667	293.333
Nsun4	10.6093	22.3656	29.3255	45.7143
Nt5c2	23.3716	63.9847	98.3542	182.759
Nt5c3	16.5657	24.2424	26.8595	70.1299
Nt5dc1	6.94444	9.72222	10.7955	38.9286
Nubp2	54.6032	92.0635	175	273.469
Nucks1	12.9693	21.3879	25.1319	58.4105
Nudt1	16.8889	25.3333	42.7273	102.286
Nudt12	1.94932	4.2885	7.3764	61.9048
Nudt19	15.2778	31.3034	53.3217	73.7637
Nudt9	2.16606	4.33213	8.28684	14.6467
Numa1	36.3889	70.2778	89.2045	248.214
Nup153	25.1852	82.4691	108.586	117.46
Nup160	17.2549	24.5752	55.8824	83.6975
Nup188	39.5664	66.6667	136.364	188.153
Nup205	44.4444	60.5664	113.636	283.473
Nup214	19.5195	37.5375	69.1032	85.3282
Nup98	26.248	63.7681	70.8169	111.18
Nxt2	12.7714	26.8199	51.2017	94.2529
Odc1	42.1769	100.907	156.076	308.163
Omg	1.7094	5.00611	7.11788	21.821
Optn	23.4234	46.5465	112.101	223.552
Orc2	42.3611	94.4444	149.858	263.393
Osbpl7	8.23045	12.7572	22.3064	37.037
Osgin1	5.55556	10.6996	31.3552	46.8254
Otud4	11.2211	36.9637	51.0801	52.8996
Oxnad1	21.6802	24.9322	32.1508	122.648
P2rx3	1.14943	4.98084	5.48589	18.2266
Paics	7.84314	11.7647	28.0749	40.3361
Paip1	0	4.44444	4.54545	21.4286
Paip2b	36.6604	40.4269	51.6179	206.134
Panx1	13.0435	24.1546	34.0909	79.5031
Papd5	8.78136	21.5054	22.7273	50.6912
Papolg	3.7037	18.93	19.3603	25.3968
Parvb	35.6808	66.0407	187.26	746.479
Paxip1	10.6061	29.798	57.3347	66.2338
Pbdc1	0.629201	7.46461	8.92126	10.5166
Pbrm1	23.9651	86.2745	91.8004	120.448
Pcca	11.1111	40.2778	41.6667	67.2619
Pcm1	16.2443	27.2904	27.512	70.3425
Pcna	25.9857	62.1864	65.9824	174.654
Pcnx	18.8406	49.2754	77.0751	188.82
Pcx	1.8018	13.2132	14.742	40.9266
Pde10a	11.4943	25.2874	41.5361	63.0542
Pdpk1	18.6047	39.2765	56.5539	91.6944
Pdpr	10.6173	28.8889	30.5556	67.3016
Pds5a	14.5125	41.7234	46.1503	67.0554
Pds5b	1.5748	4.72441	6.44238	11.6985
Pdss1	6.46465	11.7172	18.8017	31.1688
Pdzd8	14.1786	33.8105	37.507	66.9588
Pepd	2.04678	14.3275	24.5215	34.2105
Pet112	7.94941	8.67209	15.8906	36.0046
Pet117	14.966	20.1058	26.1286	67.6385
Pfas	8.96057	15.0538	29.3255	40.553
Pfkm	6.34921	9.81241	20.6612	73.4694
Phc3	9.85798	25.3968	27.6828	51.5575
Phf14	31.5152	46.8687	48.3471	148.052
Phka1	5.55556	17.1296	30.303	45.8333
Phlda1	25.4456	31.5131	60.9293	151.487
Phrf1	29.9517	69.0821	100.296	144.72
Pi4ka	62.7451	142.484	187.166	300
Pigg	4.85133	10.3286	16.8054	32.5956
Pigq	70.4981	116.475	190.439	452.217
Pik3c3	15.2137	32.6496	49.6503	64.8352
Pikfyve	8.08081	38.3838	45.4545	107.359
Pip5k1c	25.7846	58.1849	91.2561	106.216
Pisd	10.6416	20.0313	33.6108	45.8753
Pkig	36.9176	92.1147	148.827	164.977
Pknox1	9.87654	22.6337	23.7795	45.2381
Plcb4	8.81226	15.7088	16.8495	40.8867
Pld1	11.5942	25.1208	32.6087	70.8075
Plekha5	23.7443	27.3973	38.9166	99.0215
Plekhm1	20.8333	40.625	62.5	191.518
Plxna1	58.2222	146.667	210.455	257.429
Pogk	10.7744	17.0595	28.0073	69.2641
Poll	2.89855	7.24638	8.39921	18.0124
Polr1a	14.9933	41.2316	106.243	135.284
Polr2a	43.9766	84.9123	159.091	190.075
Polr2c	10.2222	15.1111	54.0909	63.4286
Polr3a	7.94809	21.249	32.5149	38.5819
Polr3b	8.15494	24.0571	41.4929	54.2595
Polr3e	23.8286	80.8568	93.6473	105.68
Polr3h	40.625	96.1806	163.707	223.661
Pomk	5.7971	14.9758	32.6087	45.3416
Pop1	5.55556	26.6667	53.2197	58.8095
Pot1b	4.25532	9.45626	16.9246	43.769
Pou2f1	5.01792	5.73477	11.7302	35.023
Ppap2c	6.97486	12.6521	29.5289	39.8332
Ppapdc2	3.33449	3.62008	3.62342	17.1885
Ppard	30.3419	33.3333	48.514	174.176
Ppat	20.8955	32.8358	74.2877	109.595
Ppcs	11.7521	34.188	50.6993	61.8132
Ppfia1	106.996	162.14	419.192	638.095
Ppfibp1	185.185	541.564	928.451	1539.68
Ppfibp2	12.1693	20.1058	97.4026	233.333
Pphln1	37.8168	102.924	145.136	189.474
Ppif	14.9813	18.2272	59.4995	92.7769
Ppil1	47.0209	53.1401	86.6271	267.909
Ppip5k1	2.89855	9.01771	28.6561	43.8923
Ppm1h	6.25	19.7917	20.9517	48.2143
Ppp1r14c	0.673401	2.0202	4.13223	38.0952
Ppp1r15b	14.7369	24.262	29.7486	62.9657
Ppp1r26	1.0582	2.1164	3.78788	31.2925
Ppp3cc	23.7037	38.5185	69.697	136.19
Ppp4r1	383.333	1338.89	2085.23	2507.14
Pptc7	3.20988	12.963	14.3939	15.873
Pramef8	7.24175	16.5424	18.2254	33.0443
Prickle2	3.31384	14.0351	19.9362	22.5564
Prkaa1	41.844	128.369	389.749	605.775
Prkag2	17.037	25.1852	40.9091	80
Gramd1b	10.4701	30.3419	32.5612	52.1978
Prkd3	1.51515	2.86195	3.96006	11.2554
Prkdc	7.18954	11.7647	14.0374	34.8739
Prkx	15.3257	42.5287	55.2508	89.1626
Prl2c5	0	6.00601	185.504	200
Prmt1	0	3.88889	4.54545	12.8571
Prmt3	32.7485	105.263	159.091	187.218
Prpf31	77.9599	152.641	326.751	409.368
Prpf4	16.0598	34.7339	41.0619	71.5486
Prpf8	77.3585	123.899	234.991	395.418
Prps1	5.15556	8.35556	13.8182	26.0571
Prr14l	4.52675	25.9259	30.7239	40.7407
Psen2	32.0261	58.4967	78.5428	400.42
Psg26	2.002	5.90591	11.0565	22.5225
Psg28	1.66667	4.72222	8.42803	16.6667
Psmb5	32.3561	114.079	205.582	242.624
Psmc4	133.782	231.65	523.875	556.421
Ptar1	8.46561	21.3757	21.645	43.5374
Ptcd3	56.705	166.284	279.781	334.975
Ptgds	11.1111	46.1538	118.007	28859.3
Ptk2	45.5556	99.7222	110.511	200
Ptpn14	37.3737	86.3636	98.3988	222.078
Ptpn21	11.8936	51.0172	75.5442	88.5312
Ptprm	48.048	69.6697	103.808	242.471
Pum2	881.481	1903.7	2833.33	3752.38
Pus3	3.4188	9.82906	15.7343	24.7253
Pus7l	1.64609	4.11523	11.7845	27.5132
Pvt1	22.0825	23.6198	28.2304	243.127
Pwwp2b	18.5798	19.4744	31.8933	91.3423
Qrsl1	3.367	6.56566	15.1515	21.8615
Qser1	8.56481	15.5093	21.7803	46.4286
Qtrtd1	5.95238	17.8571	43.4253	45.4082
RP23-16D16.2	16.835	38.1594	61.0652	79.3651
RP23-308M1.2	4.83871	5.19713	6.78152	25.8065
RP23-395P6.9	27.027	54.0541	89.9877	144.788
RP24-222L21.1	2431.97	2486.94	4517.15	23314.8
RP24-235I1.3	106.51	108.201	195.693	1018.42
RP24-570C10.6	11.9796	27.4633	46.8635	55.2176
Rad50	9.25926	18.5185	27.3268	43.8776
Ralgapb	12.3457	54.9383	87.1212	106.349
Rap1gap	2.1164	7.93651	10.2814	17.6871
Rapgef2	11.1111	54.6296	55.8712	250
Rasa3	35.5932	46.8927	83.3975	156.901
Rassf3	32.9293	50.7071	56.405	216.623
Rbbp5	4.2735	41.8803	70.8042	71.4286
Rbbp6	16.8201	24.9233	27.122	77.6638
Rbm27	11.3402	27.8351	35.731	50.6627
Rbm42	8.69565	10.5207	30.6324	39.3375
Rcc2	194.587	257.55	532.925	787.179
Rdh13	12.4579	26.5993	59.573	62.3377
Reep6	1.27898	1.91847	11.7724	30.0103
Renbp	215.033	434.641	570.187	1136.13
Rere	21.5962	35.0548	76.5045	106.237
Retsat	21.0526	34.6199	34.9282	141.654
Rfwd3	7.52406	12.4234	13.9137	37.0079
Rfxank	9.7704	14.7143	22.9501	46.1323
Rgl3	6.48148	16.6667	17.5189	36.9048
Rhobtb2	6.91824	12.1593	14.5798	60.9164
Rhod	100	113.939	196.074	588.831
Rictor	11.8203	38.2979	57.06	82.0669
Rin2	3.81944	4.51389	7.45739	21.4286
Riok2	20.3229	50.5223	81.3908	89.6215
Rnaset2b	4.39815	5.90278	9.4697	23.9583
Rnd2	6.86869	10.303	26.4463	37.1429
Rnf103	19.3487	40.8046	46.2382	81.7734
Rnf123	4.8048	5.40541	23.9558	25.4826
Rnf185	32.3232	95.7576	161.157	180.26
Rnps1	3.3189	14.7186	25.6789	82.5603
Rpl23a-ps2	3.60994	5.76653	7.52781	33.9361
Rpl29	7.40741	8.39506	46.4646	53.3333
Rpl3	94.548	891.925	1372.95	2706.65
Rpl30	206.849	1667.88	2258.56	3345.99
Rplp0	85.1541	765.64	1682.01	3296.04
Rps28	43.9815	101.389	158.144	213.69
Rps3a1	467.967	1293.26	1962.28	1998.78
Rps6ka3	83.3333	124.306	163.352	408.929
Rreb1	6.91057	17.3442	18.0155	31.3589
Rrm2b	5.55556	25.5556	40.9091	61.4286
Rrs1	11.8222	22.1571	37.1941	57.2126
Rtel1	46.4646	74.7475	86.7769	225.974
Rtkn	13.6752	20.0466	30.1176	68.2318
Rusc2	3.55556	3.82222	13.6364	45.2571
Ruvbl1	9.375	17.7083	38.7074	43.75
Rwdd2b	3.59477	22.2222	25.0668	35.2941
S100b	3.19635	3.34855	4.51432	452.055
Sacm1l	22.2222	68.9236	80.9659	93.5268
Sacs	1.19048	5.75397	6.29058	11.7347
Samd8	2.51572	7.96646	12.8645	17.7898
Sardh	25.7778	56.4444	60	178.857
Sbf2	316.667	461.111	602.273	1785.71
Sbno1	20.9644	61.0063	69.8971	95.9569
Scaf11	54.1254	84.2684	111.836	219.519
Scaf4	18.2716	39.0123	44.4444	83.8095
Scaf8	33.0556	59.4444	77.8409	138.571
Scamp1	145.833	211.806	220.17	603.571
Scap	27.0085	68.7179	114.336	122.198
Scly	60.6607	63.6637	155.405	1090.35
Sco2	19.6964	36.007	66.2856	84.0214
Scrib	27.4306	34.7222	54.3324	141.518
Scx	11.4844	31.18	44.1038	55.5186
Sdsl	11.1111	33.3333	59.6591	132.143
Sema4f	2.59259	14.4444	15.1515	38.5714
Sema6d	2.50896	13.9785	15.7625	42.3963
Senp1	17.094	38.1766	51.8648	168.498
Serbp1	16.1687	18.1111	24.314	70.0053
Sergef	14.5719	18.5792	43.5917	78.2201
Serpind1	20.8547	69.0598	79.3706	136.703
Sesn3	26.5173	88.8889	95.8747	129.652
Setdb2	6.06061	9.09091	9.29752	30.303
Sf3a1	28.5974	44.4444	123.51	132.319
Sgcb	45.4002	63.5603	107.038	189.862
Sgsh	7.58808	34.6883	51.8293	85.0174
Sgsm2	22.2222	24.3641	37.7875	147.676
Sh3pxd2a	0	43.6782	69.7492	110.345
Shc4	4.2735	16.6667	63.3741	75.8242
Shmt1	6.72515	11.1111	24.8206	62.406
Shoc2	2.57649	8.37359	12.5165	13.8716
Shq1	5.34979	35.8025	58.9226	61.3757
Shroom4	2.63374	8.88889	9.76431	13.9683
Siah1b	6.17284	6.79012	10.101	27.7778
Sik2	6.94444	20.4861	24.858	31.25
Skiv2l	26.749	63.3745	101.01	143.915
Skiv2l2	40.1327	84.5771	147.897	186.78
Sla	0	0.865801	2.36128	15.5844
Slc11a2	23.1638	48.3992	75.3082	104.116
Slc15a4	33.2332	49.049	64.4963	152.638
Slc16a1	16.3248	19.0598	33.3916	69.7802
Slc18a1	11.0193	21.8549	43.7641	51.7119
Slc22a18	1.23457	9.67078	21.0438	58.4656
Slc22a5	8.33333	20.5128	26.0052	40.1099
Slc23a2	6.53595	105.882	129.679	156.303
Slc25a10	65.0794	105.82	106.061	361.905
Slc25a13	14.2558	24.7379	36.4494	228.032
Slc25a19	1.53257	20.6897	34.4828	73.8916
Slc25a26	5.55556	28.7037	40.7197	94.0476
Slc25a29	0.793651	6.61376	7.03463	11.9048
Slc25a33	9.2869	20.2322	59.3623	99.7868
Slc25a35	2.3569	3.367	9.64187	22.5108
Slc25a39	187.407	307.037	686.364	780
Slc25a44	19.9653	30.9028	66.0511	90.8482
Slc30a6	9.09091	56.9024	64.0496	88.7446
Slc35a3	14.4535	30.8943	50.9978	61.5563
Slc35a4	8.33333	47.2222	83.0966	88.3929
Slc38a6	2.21663	5.32737	7.58211	12.9086
Slc38a7	9.22432	25.9958	38.5935	44.7439
Slc39a14	32.2917	115.278	115.767	321.429
Slc45a4	1.38889	4.16667	12.7841	23.2143
Slc4a2	33.3333	132.129	140.06	140.275
Slc6a17	2.46914	11.6402	11.9048	353.288
Gpr137b-ps	169.333	315.556	434.545	948
Slc6a9	29.3333	57.7778	62.7273	282.286
Slc7a1	23.9482	40.1294	60.459	335.09
Slc7a11	2.06186	7.10195	11.7151	21.5022
Slc7a5	208.395	319.012	371.212	2180.32
Slk	38.0952	115.193	205.937	221.574
Sltm	52.381	157.937	189.123	283.673
Smad5	39.8148	60	61.9318	261.905
Smarcc1	123.977	222.222	367.225	551.88
Smarcd1	45.9948	72.3514	113.636	407.973
Smcr8	5.00136	15.9997	26.5536	27.4314
Gpr137b	170.222	324.889	457.727	991.429
Smg7	42.9872	55.3734	86.4382	183.138
Smg9	17.9487	38.4615	84.7902	102.747
Snrnp200	80.9524	133.73	262.987	365.816
Snx10	32.1513	51.5366	63.8298	159.271
Socs7	6.15385	15.3846	19.9301	52.7473
Sorbs3	59.8291	78.0627	108.392	599.267
Sos1	7.07071	15.4882	28.0647	50
Sos2	15.4472	21.6802	34.3681	70.7317
Sox5	3.7037	7.40741	7.57576	179.048
Sp1	53.3333	98.8889	122.727	267.143
Sp2	8.94661	15.0072	23.0224	48.6085
Spata5	16.5725	37.6648	57.0108	84.2615
Spen	7.01754	23.3918	25.1196	53.3835
Spg11	9.73937	20.1646	30.8642	42.328
Spg21	162.346	209.465	357.113	1180.16
Spire1	88.8889	168.254	198.864	528.571
Sppl2b	22.2222	41.6226	61.6883	153.741
Spr	87.054	126.402	227.69	447.182
Spsb3	34.7443	73.3686	95.9596	147.846
Sptan1	671.111	1493.33	1940.91	7122.86
Srbd1	8.28625	13.1827	26.1941	44.0678
Srcap	40.404	78.7879	98.1405	189.61
Srcrb4d	2.5641	4.5584	5.53613	26.0073
Srd5a1	1.30719	4.13943	4.90196	13.7255
Srsf3	13.4503	25.1462	37.8788	64.9123
Ssbp1	29.5082	52.8233	73.0253	126.464
Ssx2ip	8.79121	16.1172	31.4685	40.1884
St7	6.25674	13.3765	18.3142	28.294
Stag1	47.2222	106.481	107.008	192.857
Stat5a	10.1781	17.3028	29.4934	44.0567
Stau2	35.2941	69.281	118.984	544.538
Stk11ip	8.64198	19.3416	22.5168	39.6825
Stk19	36.9841	44.2857	69.6429	161.224
Stk4	16.0207	35.8312	56.3777	81.5061
Strn	13.4259	42.1296	55.8712	158.929
Stx17	6.48148	12.963	24.6212	38.0952
Stx3	12.8889	28.8889	30.6818	59.4286
Stx7	127.111	134.222	164.545	513.714
Stxbp5	12.6582	30.3797	43.7284	66.1844
Suclg2	0.976801	1.221	1.74825	21.0361
Gpr125	39.1975	67.5926	77.6515	213.889
Supt6	49.3506	141.126	201.594	221.892
Supv3l1	9.0535	24.2798	36.4057	43.9153
Sympk	152.263	198.765	389.31	612.698
Syne2	0	26.6667	38.6364	85.7143
Syngr1	63.8889	92.7083	360.085	1735.71
Synj1	6.81004	25.8065	28.2258	42.8571
Synpo	39.9069	78.4177	115.302	293.942
Synrg	33.3333	50	145.833	228.571
Szt2	2.3569	9.25926	10.1584	14.5022
Tab3	15.3846	18.8034	33.2168	65.9341
Tada1	11.7845	41.0774	43.0441	67.9654
Taf1c	6.01307	10.719	31.5508	31.5966
Taf2	20.4444	34.8889	64.7727	92.2857
Taf3	4.44444	9.41176	10.9626	22.521
Taf4b	0.389864	7.40741	12.3604	24.0602
Taf6l	8.38852	17.2185	37.7784	42.3841
Gpnmb	312.293	521.513	662.234	8785.11
Tango6	7.49665	16.8675	24.0964	51.6351
Tars	133.882	295.199	439.394	658.201
Tax1bp1	99.2449	206.472	236.32	404.993
Tbc1d2b	7.12251	16.2393	19.8135	36.9963
Tbc1d32	3.22061	4.83092	8.89328	20.7039
Tbc1d5	16.5079	24.127	42.8571	92.2449
Tbc1d7	1.72712	4.37536	9.42063	11.399
Tbl3	51.3889	112.5	253.551	310.714
Tcf12	80.5031	181.971	223.842	407.547
Tcof1	31.1828	59.1398	96.0411	145.161
Tcp10b	2.63158	3.21637	4.78469	16.5414
Tdg	2.71318	12.4031	12.8171	26.9103
Tdp1	4.16667	12.5	15.625	82.1429
Tead4	3.07692	5.47009	28.6713	78.2418
Tecpr1	28.8499	38.5965	108.054	636.09
Tef	23.2247	29.1562	30.8442	106.015
Tenc1	32.7869	64.1166	99.851	159.251
Tex2	12.4444	26.4444	46.3636	207.714
Tex261	131.046	232.68	305.481	756.303
Tfrc	6.20155	32.0413	51.797	188.04
Thada	8.82801	24.0487	32.3786	47.3581
Them6	2.33406	2.84464	5.17207	28.1025
Thop1	0.910747	1.91257	5.77496	13.466
Thumpd3	46.3492	52.0635	103.896	197.551
Timm10b	3.67454	4.19948	6.08447	18.6727
Timp4	0.355556	1.24444	4.54545	10.5143
Tjp2	6.96517	43.7811	58.3446	406.397
Tlk1	49.6454	117.73	148.936	211.55
Tln2	15.625	37.5	55.3977	91.5179
Tm2d3	16.0096	16.2485	21.261	79.2627
Tmcc2	21.0784	27.6144	58.9906	112.605
Tmcc3	8.82353	25	45.4545	53.5714
Tmco4	8.73016	40.4762	94.9675	96.9388
Tmed8	3.14961	10.6737	14.4953	19.1226
Tmem106b	3.27869	5.46448	5.58867	17.5644
Tmem117	2.26757	4.30839	8.11688	18.3673
Tmem135	30.0654	57.5163	83.5561	176.471
Tmem140	4.44444	8.66097	10.2564	28.4249
Tmem185b	8.7766	18.9125	22.7877	38.1079
Tmem204	2.99145	4.70085	6.84732	15.2015
Tmem209	23.5424	34.5435	46.9172	111.74
Tmem245	12.3457	48.1481	54.9242	130.952
Tmem251	2.73	5.40541	8.93455	18.5328
Tmem253	2.33918	5.06823	6.37959	22.0551
Tmem254a	2177.78	2240	3969.32	20741.4
Tmem254c	1943.33	2006.3	3388.26	16640.5
Tmem62	3.38164	18.3575	26.6798	26.7081
Tmem69	6.69935	13.7255	19.0508	33.1933
Gpd2	19.6906	29.8172	62.1404	119.349
Tmx2	15.7407	21.2963	66.7614	73.8095
Tnks	33.8889	92.5	116.193	141.429
Tnrc6b	11.1111	28.9855	44.4664	81.9876
Tollip	3.74532	11.4856	18.1307	23.756
Tom1	1.64609	9.38272	13.2997	16.2963
Tom1l2	41.8301	139.869	171.123	200
Top3a	4.44444	14.5185	19.0909	37.3333
Tpcn1	68.1733	125.8	138.29	298.789
Tpd52	10.6996	55.144	63.1313	91.0053
Tpd52l1	24.5014	26.7806	41.3753	474.725
Tpr	20.9596	125.505	136.622	153.896
Tprkb	60.4167	80.5556	125.355	254.464
Tra2a	21.8088	35.7623	47.2516	105.781
Traf3	2.2022	8.40841	17.8133	18.018
Traf6	11.4198	28.0864	41.0354	78.1746
Trak2	26.3704	95.1111	132.424	135.619
Trappc10	22.5108	53.3911	69.6576	95.3618
Trib1	6.52256	8.79788	12.9538	42.5158
Trib3	18.6765	21.2744	47.3575	248.093
Trim13	9.58606	12.854	16.2656	46.4986
Trim2	3.1746	44.4444	61.6883	63.2653
Trim37	36.3636	88.8889	121.901	231.169
Trim44	66.6667	537.374	603.306	1548.05
Trim62	5.17241	6.51341	12.1473	33.4975
Trim65	1.04463	4.08357	5.53613	13.1868
Trip12	74.3386	218.783	235.119	362.585
Gpc1	126.866	153.234	570.047	2017.06
Trmt61a	9.6546	24.3862	47.2421	47.8331
Trnt1	26.7267	55.2553	78.7776	129.344
Gpatch8	12.7407	35.8519	52.7273	54.8571
Trpv2	17.5788	23.5489	29.8507	86.5672
Gpatch4	6.97168	44.0087	106.506	139.496
Trub2	30.8244	71.3262	110.704	278.802
Tsc1	9.83607	40.8015	52.9061	70.726
Tsc2	26.7574	71.6553	134.045	135.277
Tsen2	18.018	33.033	61.4251	77.2201
Tspan15	6.22222	10.6667	17.2727	41.5238
Gpatch2	8.88889	30.5556	31.8182	42.8571
Tst	2.11129	3.61424	7.13658	41.1778
Ttc13	10.2924	37.8947	56.9378	69.4737
Gpatch1	5.92593	10.0412	19.3603	27.5132
Ttc28	4.8048	23.1231	23.9558	29.3436
Ttc33	18.9189	44.2442	46.683	78.8932
Ttc38	9.11681	11.9658	32.0513	39.5604
Tubgcp3	16.1031	40.2576	56.6535	103.52
Tubgcp6	5.7971	16.4251	19.9605	26.5839
Tulp4	58.3333	262.963	276.515	328.571
Txlna	20.2899	56.0386	58.3004	124.224
Txndc16	27.1605	72.8395	81.229	239.683
Txnrd3	4.87062	9.43683	26.4633	39.1389
Tymp	21.8899	35.2648	69.5412	92.8705
Tyrp1	0	0.302343	109.617	18391.8
Uap1l1	99.0366	295.311	425.381	634.517
Ube2cbp	1.26984	3.1746	5.84416	19.1837
Ube3a	23.2099	57.284	63.6364	109.841
Ube4a	17.3005	53.8404	64.3685	83.9885
Ubl3	135.043	173.219	207.459	1145.05
Ubl7	114.222	114.667	258.182	702.286
Ubr2	88.8889	99.3711	162.093	367.655
Ubr5	50.3704	126.42	175.758	206.984
Ubtf	42.5505	127.399	139.979	176.461
Ubxn2a	11.4332	23.3494	33.7615	56.3147
Ubxn8	14.8148	57.672	75.2165	123.81
Uhmk1	30.5916	92.3521	120.13	147.31
Uhrf1bp1	3.4188	27.3504	41.3753	131.868
Urb1	6.02637	20.7156	25.0385	29.54
Urgcp	18.107	51.8519	101.852	114.286
Uri1	29.7101	57.4879	57.5593	127.64
Uros	24.6032	73.0159	86.039	138.776
Usp24	12.963	60.4938	99.7475	130.952
Usp31	9.35673	21.2865	30.3828	42.7068
Usp32	17.284	51.2346	55.5556	96.0317
Usp36	13.2132	33.6336	34.1933	58.4299
Usp39	92.8775	110.256	205.42	498.535
Usp54	5.04202	8.5901	9.74026	26.8908
Usp6nl	13.8889	29.4444	46.5909	71.4286
Usp9x	38.3838	137.374	141.873	158.009
Utp15	7.16846	30.1075	66.2268	73.7327
Utp6	15.9122	40.192	60.1852	67.9012
Uvrag	41.3502	75.9494	80.5524	256.058
Gnl3l	102.222	186.667	401.515	432.381
Vps13a	2.96296	11.1111	17.0455	46.6667
Vps13c	3.88007	17.9894	26.6955	46.2585
Vps33a	40.1961	83.9869	116.644	165.546
Vps53	311.111	1029.63	1393.94	2152.38
Vsig10	1.09739	2.46914	4.20875	11.2875
Vwa8	16.6667	44.1358	54.6086	99.2063
Wapal	3.50877	15.2047	15.5502	51.1278
Wasl	72.2222	186.111	230.114	320.238
Ttll5	22.2222	26.6667	61.3636	131.429
Wdr3	20.6628	69.5906	82.9346	86.9674
Wdr4	30.2368	63.7523	101.341	142.857
Wdr43	40.2204	83.5629	154.771	189.138
Wdr59	16.3743	61.9883	85.5263	93.985
Wdr73	21.5385	38.9744	87.7622	99.7802
Wdr90	6.20915	6.53595	8.68984	29.4118
Wdtc1	22.2222	46.8254	54.9242	117.007
Wfdc3	0.3367	0.841751	1.89394	21.4286
Wipf2	2.84043	6.51629	12.1326	23.2009
Ttf2	19.9234	39.8467	43.4953	93.1034
Wtap	2.61438	18.3007	24.0642	43.6975
Wwp2	39.1919	92.5253	126.446	160
Vipas39	50.7937	101.058	124.459	208.844
Xpc	12.0261	19.085	35.0267	56.8067
Xpnpep3	9.17108	14.8148	24.8918	43.5374
Xpo4	8.75	16.6667	32.2443	39.2857
Xpo5	12.3457	145.679	265.152	329.101
Xpot	19.8554	63.9053	85.3954	89.7718
Xrcc5	28.0864	58.3333	114.583	274.206
Xrra1	0	0.617284	0.94697	37.3016
Xylt1	1.92044	15.0892	25.2525	280.071
Ylpm1	13.2479	40.3134	53.9044	72.7106
Ythdf2	34.6667	101.333	180.909	212.571
Ythdf3	56	196.444	235.455	353.143
Gne	29.6935	39.272	113.636	305.665
Yy2	12.6068	25	34.7465	54.9451
Zbtb40	6.22222	20	24.5455	40
Zc3h4	18.018	55.8559	77.3956	128.185
Zc3h7b	45.098	181.699	256.016	344.538
Zc3h8	1.89125	5.91017	12.3308	20.9726
Zc3hav1	39.0507	48.7594	111.209	170.596
Zcchc11	11.7353	13.2335	17.1093	50.0803
Zcchc4	7.40741	15.3846	32.9254	38.8278
Zdhhc15	4.21053	4.67836	5.26316	26.7669
Zdhhc21	2.52525	22.7273	29.4421	38.961
Zfat	6.2422	12.2347	14.0449	31.7817
Zfml	53.2164	130.994	150.12	242.105
Zfp106	20.9877	59.9327	83.7925	88.0231
Zfp11	1.38889	4.62963	5.44508	16.369
Zfp119b	7.40741	14.8148	22.7273	171.429
Zfp12	4.54943	10.1487	11.99	29.6963
Zfp125	3.05011	7.67974	7.74287	22.9692
Zfp180	18.0741	31.1111	32.4242	145.143
Zfp213	1.56495	10.3286	16.0051	98.5915
Zxdc	20.2532	39.3812	88.0322	170.344
Zw10	23.9651	31.1547	32.3084	116.246
Zfp280d	12.7946	19.8653	29.27	58.8745
Znrf3	1.18519	9.48148	13.6364	23.619
Znrf2	31.7073	53.9295	64.0244	145.993
Zmynd11	4.87062	12.1766	23.6613	30.137
Zfp292	6.75105	14.346	15.2474	31.4647
Zmym4	1.93237	23.6715	26.1858	42.8571
Zkscan1	7.97101	25.6039	28.1621	50.9317
Zfyve9	14.5405	32.9218	47.9798	73.0159
Zfp346	20.0717	35.8423	51.564	90.6298
Zfyve26	7.63889	36.8056	41.1932	47.3214
Zfyve20	32.2379	54.7731	55.6978	176.258
Zfyve19	16.122	42.7015	56.1497	98.0392
Zfr	23.97	39.4507	65.8836	104.013
Zfp945	3.96825	17.8571	19.8864	52.0408
Zfp386	15.748	26.4217	28.0959	84.3645
Zfp944	10.0402	12.0482	15.3341	49.9139
Zfp94	1.07527	12.5448	15.0293	57.6037
Zfp91	21.4559	86.59	105.016	147.783
Zfp800	12.0422	17.5047	23.997	54.9082
Zfp746	20.9877	36.1552	39.5022	90.7029
Zfp740	5.20095	7.0922	8.46228	27.0517
Zfp719	5.94926	22.2222	23.98	32.171
Zfp428	33.3333	37.3016	102.273	240.816
Zfp429	1.21212	8.48485	10.3306	10.3896
Zfp715	1.5873	3.1746	5.51948	12.6531
Zfp69	0.632661	1.66074	1.69848	13.6248
Zfp644	5.46448	15.3005	19.3741	27.1663
Zfp637	67.2577	78.1324	84.8646	299.544
Zfp629	7.26895	8.09969	23.5769	55.2737
Zfp609	12.8788	30.303	42.0971	87.013
Zfp598	19.085	24.3137	25.9358	85.042
1110057K04Rik	25.2137	57.9772	124.417	121.978
Zcchc2	9.1954	23.7548	73.6677	50.7389
Zmiz1	20.1835	76.2487	115.721	86.7628
AW554918	5.55556	27.7778	79.5455	67.8571
Aars	146.561	356.085	897.186	880.272
Abca1	13.615	41.0016	70.7426	58.5513
Abcf2	48.3796	137.963	282.197	215.179
Acadl	2.1164	6.77249	19.0476	17.415
Ahcy	5.01425	39.4302	77.8555	62.8571
Akap2	56.5118	166.166	418.266	249.473
Amotl1	40.7407	135.802	222.98	185.397
Ap3d1	92.0635	306.122	471.243	432.653
Ass1	34.8195	133.9	211.639	143.221
Atad3a	17.7778	42.2222	109.091	84.2857
Zbtb37	2.2792	5.12821	62.9371	19.0476
Atic	20.6222	32.8889	108.545	96
Atp13a3	1.23457	71.6049	294.192	112.698
Atp6v0d2	0	4.44444	550.909	45.7143
Bbs4	3.7037	12.3457	32.4074	19.0476
Bloc1s3	2.46914	3.29218	15.1515	14.8148
Camsap2	23.4921	94.6032	135.714	110.204
Ccdc130	14.8148	55.5556	125	119.048
Ccdc42b	0.854701	4.8433	12.2378	7.69231
Cct6a	65.8037	253.074	422.992	384.743
Cd44	97.284	388.148	682.323	393.968
Cdc14b	3.0303	8.83838	24.7934	15.2597
Cep63	6.44122	23.8325	32.6087	31.8841
Cflar	22.6667	111.556	115.909	115.429
Cluh	18.4704	53.2468	110.98	77.551
Cobll1	15.873	53.9683	177.76	177.551
Cog4	8.4507	24.6218	78.4251	55.6673
Cyb5rl	2.41546	17.3913	37.5494	34.7826
D15Ertd621e	63.6015	245.594	273.511	264.039
Dcun1d2	8.83534	37.2155	46.276	41.6523
Ddx21	32.7485	221.637	392.344	293.233
Ddx31	7.40741	38.78	56.5954	45.3782
Dhx29	7.69231	27.0085	48.0769	36.9231
Dhx37	6.63781	19.0476	66.1157	57.885
Dhx9	70.4492	294.09	488.878	420.669
Dkc1	18.4889	30.7556	95.0909	77.2571
Dmxl1	1.3267	21.5589	25.1018	23.8806
Dnajc13	30.6878	123.28	172.619	135.374
Dpy19l1	31.1111	104	289.091	140.571
Dpy19l2	7.11111	58.6667	133.636	69.7143
Eif2s3x	14.4097	51.9097	91.6193	67.8571
Eif3a	60.5003	186.038	294.265	262.528
Eif5	23.3918	65.0292	119.856	101.053
Elac2	9.25926	30.787	61.0795	49.1071
Elk4	6.64767	23.9316	33.6053	29.7924
Ercc4	5.40209	16.5746	28.88	27.1507
Ern1	7.18954	53.5948	88.2353	53.7815
Exosc5	28.8889	48.1481	129.293	127.619
Exosc9	12.2807	33.9181	58.6124	58.396
Fbxo6	2.44821	9.4162	37.1726	15.9806
Fnip2	7.49064	24.7191	87.8447	51.6854
Frmd4a	44.4444	146.032	441.558	318.367
Frrs1	14.3369	51.6129	71.4809	66.8203
Ftl1	2741.97	5746.6	21142.8	11995.3
Ftsj3	28.8889	90.8333	189.489	127.143
Fubp1	89.3333	208	478.182	417.143
Gclc	21.8456	71.5631	139.831	107.99
Gclm	84.2593	170.37	428.03	413.095
Gemin5	6.72515	23.538	63.2476	39.0977
Gm10972	38.0117	71.9298	233.852	187.97
Gm26835	0.673401	1.0101	11.708	6.92641
Gm26856	19.1176	58.0065	88.4024	81.9328
Gm6493	13.3681	40.5382	76.8821	72.7679
Ywhaz	5.68475	35.1421	76.6385	45.8472
Xrn1	0.966184	6.76329	11.8577	9.93789
Wnk1	48.8304	168.129	215.012	200.752
Wdr46	31.1828	60.2151	184.018	174.194
Wdr12	9.35673	28.538	60.2871	46.9173
Vps8	19.1214	70.801	102.537	83.0565
Vprbp	10.2397	23.3115	46.7914	45.6583
Vac14	21.0603	50.6899	97.8907	93.7442
Utp20	8.61111	38.8889	87.2159	52.1429
Ubr4	22.2222	100.358	247.067	212.903
Ube3c	23.0453	91.7695	128.367	105.82
Txnrd1	66.6667	255.403	510.274	270.059
Tuft1	24.2963	41.4815	131.212	113.524
Ttc7	12.8472	63.1944	82.0312	80.3571
Ttc27	9.43953	26.942	75.4224	44.7535
Tssc1	12.6984	37.5661	87.1212	72.449
Trrap	16.2393	54.1311	80.4196	71.0623
Trp53	10.101	57.5758	87.8099	58.4416
Trmt6	10.3359	63.3075	95.4017	79.7342
Trio	18.9055	101.493	115.672	113.433
Trim17	0	44.4444	108.696	60.8696
Trappc9	33.7449	67.4897	149.832	139.683
Tnpo1	47.4688	116.239	202.394	197.464
Tmod1	3.84615	11.5385	85.2273	29.1209
Tirap	6.58436	16.4609	37.8788	31.746
Timm17a	25.8824	80.5229	134.492	112.269
Thoc5	8.64198	39.5062	114.899	82.5397
Tbcd	25.1208	257.971	284.585	267.081
Tanc1	14.4444	78.3333	124.148	86.4286
Suds3	218.889	558.889	1075	884.286
Suco	17.9894	141.799	158.009	145.578
Sqstm1	413.554	1025.85	3065.12	1712.26
Smg5	37.6812	95.0081	174.242	159.006
Slc6a8	233.333	396.296	1235.8	1117.86
Slc29a1	70.7483	129.252	372.449	291.545
Skil	2.0202	4.0404	12.3967	11.2554
Sipa1l3	11.3248	36.1111	80.6381	48.3516
Sin3a	59.2593	103.704	484.848	295.238
Sf3b3	63.6225	156.773	422.478	296.282
Sdad1	20.3065	60.1533	99.5298	89.1626
Rrp9	4.55154	21.419	69.0033	29.6041
Rrp7a	1.5873	3.96825	15.7468	9.38776
Rrp12	2.657	57.4879	150.198	62.1118
Rps6ka2	17.5439	41.5205	159.689	105.263
Rpl37	8.95062	45.679	107.323	92.0635
Rpl34	26.4444	336.889	516.136	388
Rpl13a	795.556	3310	5167.8	4050.95
Rbm19	24.0741	64.8148	172.98	122.222
Rapgef1	32.4133	72.753	178.923	136.852
Rad54l2	6.64767	27.9202	46.4258	40.5372
Pwp2	13.7346	33.9506	88.226	68.254
Ptpn3	8.54701	41.0256	80.4196	41.7582
Ptpn11	61.4035	221.248	311.802	269.674
Psmb3	4.34783	19.3237	40.7609	20.4969
Psma5	5.63847	22.8856	40.7056	25.5864
Prmt5	34.3669	80.1034	220.402	163.455
Prl2c3	0.91638	33.9061	688.613	116.348
Prl2c2	0.205761	32.716	624.79	137.566
Prkar2a	39.5062	166.049	221.591	206.349
Prdx1	58.0645	193.907	400.66	322.581
Pqlc2	8.60215	35.8423	46.6764	45.1613
Polr3g	2.39316	6.49573	20.4545	12.7473
Polr1e	8.84774	29.8354	71.5488	38.6243
Polr1b	6.36943	24.3454	62.6809	47.4977
Pdxk	28.3688	59.5745	163.443	155.015
Pde4d	6.85579	28.6052	45.9381	34.3465
Pard3	9.36819	23.7473	63.057	45.3782
Pacsin2	6.07787	16.7142	30.303	30.2808
Pacs2	35.5556	79.0123	176.263	145.397
Otud3	7.22674	20.7769	47.4871	37.1661
Oraov1	29.5565	71.0039	140.376	123.387
Olfm2	5.89569	29.3273	59.3692	58.1147
Grik3	0.823045	294.65	807.66	547.619
Nr4a1	42.334	69.3979	180.802	174.142
Nprl3	11.9658	72.9345	83.9161	77.6557
Nppb	1.89337	18.0369	43.5181	21.5247
Nop56	105.611	241.584	520.927	465.629
Grwd1	17.7024	36.3465	118.259	86.6828
Nop2	63.7681	157.005	444.664	395.031
Nol6	16.6943	50.1935	100.859	74.2004
Noc3l	9.87654	60.4938	125.842	95.7672
Noc2l	55.1893	116.484	282.468	268.76
Ndst1	35.9596	143.434	207.645	194.545
Nceh1	8.57143	41.2698	68.5065	65.3061
Mybbp1a	72.6337	154.321	519.15	316.402
Mtrr	2.73321	13.4284	25.6441	25.5157
Mt2	169.697	856.229	3272.04	2615.15
Mprip	3.10078	17.0543	33.2981	18.6047
Mga	2.1164	11.6402	13.5281	12.2449
Mfn2	21.4815	57.7778	133.333	103.81
Megf10	5.92593	33.0864	165.657	155.556
Med19	16.0367	33.4479	77.7882	73.6377
Mcur1	16.9312	50.7937	89.2857	74.8299
Macf1	40.404	242.424	334.711	314.286
Lsg1	28.6369	56.3574	126.054	118.409
Lrrfip2	3.08642	15.7407	27.1465	21.8254
Gtf2f2	60.8187	180.117	405.502	299.248
Lrrc16a	4.67836	24.5614	30.8014	26.6917
Gtf2h3	37.7778	116.296	160.606	154.286
Ldhc	29.899	65.4545	190.909	136.104
Krt80	0	1.5873	10.1461	3.57143
Knop1	12.995	34.6405	59.4527	56.6485
Kmt2a	7.80781	36.9369	57.1253	45.5598
Kif5b	66.6667	239.039	307.432	284.556
Iqgap1	123.856	427.778	675.468	619.748
Ints2	1.77778	9.77778	25.4545	14.8571
Il1rap	8.2963	25.7778	42.7273	40.5714
Il17rc	6.06061	19.1919	96.0744	88.3117
Ikbkg	76.9231	218.803	589.161	316.484
Hspa8	82.6455	725.608	2056.06	1240.95
Hmga1	6.97168	15.6863	127.451	32.493
Heatr3	24.6465	70.5051	130.372	112.727
Atg7	32.3917	32.3917	157.55	134.625
Elmo2	1.43369	0	10.2639	8.75576
Gnb4	2.81294	0	27.9056	25.6781
1110001J03Rik	23.0622	12.9057	14.6829	116.937
Zmiz2	2.06718	0.516796	1.05708	18.6047
Zscan22	4.6176	3.7518	4.42739	30.0557
1700001C19Rik	0.25641	0.0854701	0.0874126	19.1758
1700029I15Rik	12.6872	9.92908	10.7189	61.4995
Acat3	80.0801	50.0501	74.5291	371.429
Adamts20	8.13008	1.62602	1.66297	43.2056
Adrbk2	2.5641	0	0.874126	15.3846
Apitd1	11.2903	9.49821	9.89736	48.3871
Atp9a	0.835946	0.139324	0.641208	22.8392
B4galnt4	8.29187	0	0.678426	39.6588
Bend6	8.88889	2.96296	7.57576	72.8571
Bglap2	27.6094	1.3468	26.8595	253.68
Bglap3	46.4646	0.673401	19.9725	562.771
Bmyc	7.07191	4.3438	6.20327	49.4807
C230088H06Rik	134.921	114.286	128.247	567.347
Ccdc40	4.34783	0.241546	0.988142	25.1553
Ccdc69	2.22222	0.555556	1.13636	12.1429
Cda	5.36398	3.06513	4.70219	53.202
Cdc14a	10.6481	3.7037	4.26136	50.5952
Cep55	4.7619	0.529101	0.541126	27.8912
Cyp4b1	2.39316	0	0.34965	15.8242
D630003M21Rik	4.15264	1.3468	1.83655	35.4978
Ddx11	49.3827	39.5062	47.9798	231.746
Dnah11	8.96504	3.49602	4.38969	47.4855
Dnph1	19.019	7.40741	17.8133	181.725
Dpysl5	11.8519	0	1.0101	73.0159
Eci2	2.58398	1.55039	2.37844	15.9468
Efcab1	1.0582	0.42328	0.4329	10.6122
Elovl7	14.425	1.55945	1.5949	150.376
Epb4.1	33.1962	25.5144	29.7419	186.243
Extl1	0.766284	0	0.522466	54.5156
Eya1	69.0058	10.5263	13.1579	318.797
Fam174b	4.88215	2.18855	2.41047	148.052
Fam184b	1.14379	0	0.167112	16.3866
G0s2	14.9533	1.31533	2.01784	67.7793
Glrb	39.5425	17.9739	32.754	643.277
Gm10138	8.81834	8.23045	8.53776	39.607
Gm12832	1.48148	0	0.505051	19.0476
Gm13150	12.1864	4.30108	10.5083	54.6851
Gm14400	1.82149	0.728597	1.11773	20.6089
Gm14409	1.30719	0.653595	0.668449	95.7983
Gm16295	6.01504	2.84043	2.90499	44.0387
Gm16861	72.6615	23.7726	70.296	467.508
Gm17028	3.78054	0.461042	1.03734	41.7309
Gm21956	18.1818	0.224467	6.42792	219.625
Gm26622	0.820283	0.0745712	0.152532	22.3394
Gm26688	4.2885	0.779727	0.797448	97.7444
Gm26694	17.8908	8.3451	13.5425	139.573
Gm26908	4.78632	1.7094	2.97203	44.6154
Gm3654	1.16959	0.292398	0.299043	22.5564
Gm5930	1.18343	0	0.537924	11.1581
Gm6821	11.8326	0.577201	8.55962	108.349
Gm7230	3.50877	1.75439	1.79426	23.3083
Hap1	5.55556	1.48148	2.27273	36.6667
Hirip3	28.7462	24.6687	26.6889	145.478
Hrct1	0.955463	0.493142	0.646198	18.9023
Il3ra	4.93827	0	3.78788	25.3968
Kifc3	69.1358	31.2757	49.6633	593.651
Kit	3.14465	0	2.78731	111.051
Klf15	1.16747	0.422705	0.741107	30.7971
Ldlrad3	11.1934	7.40741	9.09091	89.3122
Lima1	32.3671	18.8406	29.6443	177.64
Magix	0.52597	0	0.268962	14.2012
Map3k11	34.4997	31.062	33.6514	153.591
Mos	0.444751	0.061345	0.0627392	720.556
Ncald	22.2222	8.77193	20.933	309.023
Nckap5l	42.2222	34.8148	36.7424	1051.43
Ninj1	5.10856	0.255428	3.65726	24.6305
Osbpl6	16.6667	11.1111	13.2576	97.619
Paqr4	11.9119	6.60661	11.7731	57.4003
Paqr6	17.3611	2.95139	5.68182	277.679
Pax3	4.44444	1.48148	3.7037	433.439
Pcf11	9.94499	5.19252	5.76058	46.6761
Phtf1	2.68817	0.716846	0.916422	14.0553
Plekhm2	3.54267	1.93237	1.97628	40.5797
Pnkd	11.7085	5.25687	7.57576	50.6912
Pradc1	13.4213	11.8812	13.2763	61.1033
Proser2	2.33918	0	0.930356	15.7059
Ptch1	7.61905	4.7619	6.49351	52.2449
Rapgef3	49.1726	11.8203	22.2437	201.824
Rhox5	1.44928	0.483092	0.988142	71.4286
Gpr19	7.26496	5.55556	6.99301	52.1978
Sfxn4	4.2735	2.5641	3.4965	41.7582
Slc12a7	50.9091	41.2121	41.7355	286.234
Slc38a1	103.578	76.8362	100.924	610.654
Slc6a15	2.97463	0.524934	1.9685	74.4657
Slmo1	4.31499	2.1575	2.64784	28.0166
Snhg4	40.6349	32.381	38.961	179.592
Snx15	222.222	138.889	221.591	1335.71
Sort1	129.778	51.1111	60.4545	1030.29
Stag3	3.4188	1.02564	1.04895	37.8022
Syt4	1.28558	0	0.375657	1364.82
Syt9	0.34188	0	0.174825	316.484
Tarsl2	12.5701	6.73401	7.34619	54.8341
Tcp10c	5.22876	0.522876	1.3369	33.6134
Tfap2a	15.6495	7.82473	12.0038	230.181
Ticrr	4.21456	1.53257	1.5674	49.7537
Tmem9b	3.02668	1.67264	1.79211	20.5837
Tspan7	106.667	41.7778	96.9697	494.857
Zhx2	8.64379	7.36928	8.49766	38.0462
Wdr76	10.7143	5.55556	6.49351	51.5306
Xlr3d-ps	1.4652	0	0.24975	24.4898
Xrcc2	7.58808	4.06504	5.54324	41.4634
H2-DMb1	16.1545	11.5839	15.6351	107.295
Zcwpw1	22.8856	9.2869	13.2293	157.356
Agt	1.43369	0	0	128.111
Wnk2	1.44928	0	0	56.5217
Zfp419	1.78799	0	0	19.7044
Ccdc13	0.529101	0	0	196.259
Col9a1	32.0988	0	0	146.032
Cyp4a31	1.11111	0	0	25.2381
Cyp4a32	2.46914	0	0	33.6508
Dock3	7.40741	0	0	193.651
Epha5	0.34188	0	0	10.1099
Glt1d1	0.444444	0	0	20.5714
Gm12839	2.39316	0	0	23.7363
Gm15080	1.77778	0	0	164.571
Gm15107	0.888889	0	0	252.571
Gm15108	0.173611	0	0	28.4598
Gm15110	0.184417	0	0	30.2312
Gm15128	3.6036	0	0	241.699
Gm8074	0.329218	0	0	106.243
Gm906	0.42735	0	0	40.1099
Gm973	0.2442	0	0	27.6295
Gsta2	0.42735	0	0	359.341
Oc90	1.38889	0	0	26.7857
Papln	2.46914	0	0	52.5573
Ppargc1b	0.600601	0	0	24.7104
Prkcq	2.08333	0	0	175
Prkcz	3.92157	0	0	131.653
Slc26a7	2.0202	0	0	42.0779
St6galnac3	12.3457	0	0	85.7143
Tecrl	1.48148	0	0	33.6508
Wipf3	1.443	0	0	30.0557
1700019D03Rik	0.631942	0.149842	0.0932811	20.9574
Zbtb7a	1.35501	0.542005	0	22.9965
Zfp704	15.6614	13.7566	11.2554	69.1156
5730508B09Rik	6.09292	3.19878	1.50592	37.058
9530026P05Rik	6.25978	0.625978	0.320102	59.1549
AI662270	4.40044	1.32013	0.225023	21.4993
Abi3	2.94985	2.7532	0.402253	23.2617
Adamtsl2	3.1746	0.907029	0.463822	24.7813
Aff3	25.2252	24.6246	4.914	220.849
Alg6	12.1447	10.0775	8.19239	57.4751
Alx1	29.9742	3.10078	1.93798	252.049
Asb2	0.846561	0.42328	0.21645	86.8027
Aspm	5.42636	3.61757	1.32135	41.5282
Atad5	4.60705	4.06504	1.10865	25.0871
B230217C12Rik	4.90196	2.45098	0.919118	27.8361
BC030867	8.20106	3.1746	1.89394	42.517
Bard1	4.30108	3.10633	1.71065	20.5837
Brca1	22.2222	20.5962	12.7494	406.272
Brip1	4.16667	3.96825	0.811688	20.4082
C130050O18Rik	5.33267	3.87981	3.47832	28.253
Casc5	11.1111	9.25926	0.94697	115.476
Cdc45	18.1965	11.4332	8.06983	77.4327
Cdc6	4.5819	3.20733	0.585754	33.4315
Cdca5	27.1605	14.8148	2.52525	142.857
Cdhr4	5.20095	4.72813	2.65957	82.3708
Cdk2	87.4644	55.8405	54.1958	1049.82
Ceacam1	4.16667	2.77778	1.42045	137.5
Cenpf	8.13008	6.68473	1.4782	51.1034
Cenpk	3.7037	2.31481	0	34.5238
Chaf1a	60.4288	44.8343	32.2967	249.624
Clmn	7.87037	2.31481	2.13068	39.881
Clspn	13.9259	12.4444	1.21212	59.0476
Cntfr	32.0442	8.10313	2.888	162.904
Col11a2	15.1515	8.08081	4.13223	480.519
Cyp39a1	27.1062	7.57021	3.4965	260.283
D17H6S56E-5	14.4828	13.0268	2.78213	61.9704
Dscc1	7.54717	6.28931	3.00172	86.7925
Dsn1	48.7179	25.641	13.986	235.165
Dtl	19.1919	10.101	8.26446	85.2814
Eng	78.0627	70.0855	50.1166	516.484
Esco2	6.26781	1.9943	0.582751	29.304
Espl1	9.57015	7.13706	0.995355	42.7529
Etl4	38.8437	20.7769	6.65188	182.114
Exo1	7.56501	4.96454	1.45068	44.3769
Ezh2	71.9807	29.2271	27.668	356.522
Fam120aos	6.55842	4.01146	2.21412	40.2783
Fancd2	10.4938	2.46914	0	112.698
Fanci	23.6626	21.6049	12.4158	100.529
Fbxw15	3.50877	1.75439	0	29.3233
Fbxw18	3.55556	2.48889	0	20.5714
Fbxw19	3.50877	1.75439	0	21.0526
Fbxw22	2.33918	1.16959	0	12.782
Fbxw24	6.43275	2.92398	0.598086	45.1128
Fbxw25	5.84795	3.50877	0	36.0902
Fbxw28	1.16959	0.584795	0	11.2782
Fen1	10.771	10.3175	7.18924	48.105
Fgfr3	10.3286	6.25978	2.56082	129.175
Fignl1	11.1111	6.43275	4.78469	51.8797
Fndc9	12.4579	7.74411	7.57576	69.2641
Foxm1	82.4691	43.4568	28.2828	425.397
Frmd3	6.71835	3.61757	1.05708	71.0963
Gen1	6.45161	3.58423	2.93255	44.2396
Gjc3	0.472813	0.236407	0	132.219
Gm13144	3.28502	1.93237	0.263505	16.646
Gm13145	17.3442	9.21409	1.94013	77.7003
Gm13151	16.9312	10.582	1.80375	91.1565
Gm13154	2.80622	1.59272	0.387837	18.7226
Gm13247	2.07271	1.80088	0.807965	13.7396
Gm13248	91.1111	70.3704	24.2424	426.667
Gm14404	4.37158	1.45719	0	21.0773
Gm14410	81.4815	66.6667	15.1515	400
Gm14418	111.111	22.2222	0	504.762
Gm14822	14.433	10.9202	9.13777	144.428
Gm15781	0.894393	0.825593	0.211089	15.8337
Gm16017	0.747863	0.42735	0	10.1648
Gm17067	2.91439	2.18579	0.372578	40.7494
Gm17209	1.49861	0.642261	0.481696	32.6452
Gm19426	5.88972	3.1746	1.75154	31.4715
Gm21411	10.8747	4.01891	0.967118	48.0243
Gm26624	113.333	66.6667	9.09091	574.286
Gm26625	4.56026	1.75172	1.65828	21.6473
Gm26703	15.9933	6.73401	1.54959	92.4242
Gm4755	0.178891	0.159014	0.1423	10.6312
Gm8597	4.01606	1.07095	0.547645	24.0964
Hmgcs2	5.92593	1.48148	0	34.2857
Hps3	23.8482	23.0352	21.0643	151.916
Ica1	34.4444	32.2222	29.5455	622.857
Id2	221.757	191.628	69.3975	979.468
Insc	50.4146	13.5987	7.12347	735.608
Iqcg	1.77778	1.18519	0.30303	23.2381
Iqgap3	17.3203	12.7451	0.668449	137.815
Itgb3bp	41.6667	29.6296	15.1515	200
Kif11	26.1574	18.287	1.6572	111.905
Kif14	5.01792	4.30108	0	28.5714
Kif19a	1.62206	0.162206	0	11.6788
Leprel1	50.9485	31.9783	18.847	220.906
Limch1	77.5068	37.9404	29.3792	379.094
Lrrc4b	1.95153	0.50362	0.128766	16.5925
Mbnl3	5.31401	4.34783	1.97628	36.0248
Mcm10	25.323	15.5039	2.11416	152.824
Mcm3	46.8909	44.8522	29.191	226.737
Mcm5	83.5017	75.4209	37.1901	569.697
Mcm6	69.3416	63.3745	31.3552	312.434
Mef2c	51.3889	25	12.7841	241.071
Mob3b	2.95567	0.875753	0	21.6749
Mpzl1	4.92794	3.44026	3.42335	24.5069
Mtbp	42.4242	29.6296	17.9063	179.654
Myo18a	96.2963	92.5926	30.303	557.143
Ncapd2	60.6403	29.3785	8.85978	255.206
Ncapg2	13.5076	11.329	2.52525	60.8777
Ndc80	28.4528	19.3146	2.97366	132.443
Nek2	19.456	12.1715	1.60317	85.1215
Nup210	1.37174	0.548697	0.280584	24.3386
Grik2	1.23457	0.411523	0	114.286
Oxct1	192.32	186.275	181.15	852.311
Gria4	3.38624	1.0582	0	20.6803
Pbk	18.1534	10.6416	0.640205	90.9457
Pcsk6	7.40741	3.7037	0	38.0952
Pde9a	3.63636	2.0202	0	21.8182
Phf21b	3.86473	0.966184	0	45.9627
Pick1	1.25448	0.358423	0.183284	36.6359
Plekha6	1.86916	1.66147	0.849618	11.482
Plp1	46.8013	29.2929	5.50964	961.039
Pmp2	1.30719	1.08932	0	92.437
Pole	13.3333	10.8642	4.54545	96.5079
Prc1	96.7419	36.2573	14.3541	404.511
Prex2	11.1111	5.29101	1.62338	85.034
Prkce	17.7778	12.6984	11.6883	131.429
Prss12	21.1268	15.8059	14.4046	273.038
Gpsm3	8.44933	8.05861	3.1968	38.4301
RP23-45G16.5	136.842	29.8246	6.57895	1288.72
Racgap1	298.413	137.566	46.5368	1310.2
Rad18	27.866	17.284	15.5123	134.694
Rad54l	7.91826	7.40741	0.261233	46.6338
Rims1	4.77674	1.66147	0.212404	23.3645
Rnf144a	13.1148	10.5647	4.09836	93.2084
Rnf19a	64.1975	52.0062	47.1907	271.825
Gpr37	1.33014	0.283763	0	131.958
Rps6ka6	27.7778	5.55556	0	221.429
Rundc3a	6.41975	2.46914	2.0202	30.7937
Sass6	13.3333	9.1358	3.78788	58.7302
Sema6a	28.3525	9.1954	3.9185	138.916
Sgol1	30.303	23.2323	1.54959	173.377
Ska1	15.62	6.28019	0.329381	69.9793
Slc12a2	48.8304	47.3684	25.4187	265.414
Slc4a8	12.8824	0.966184	0	171.429
Slc7a15	1.26263	0.757576	0	29.5455
Slfn3	4.5007	1.96906	1.15075	71.6094
Smad9	6.90691	5.30531	1.43325	55.8559
Soga3	1.54321	0.308642	0	41.6667
Sox10	8.34366	6.69145	1.26732	890.281
Sox6	2.25443	0.966184	0.658762	123.395
Sparcl1	69.0598	22.2222	6.64336	345.055
Spsb4	0.835832	0.69047	0.408831	20.4883
Stil	6.95652	2.31884	0	37.2671
Sv2a	7.29685	5.47264	1.01764	36.0341
Tbx2	33.4776	16.1616	11.5112	471.243
Tcf19	36.0153	18.2813	6.26959	156.932
Tfcp2	48.0726	46.2585	41.744	200.583
Timeless	18.4926	10.878	3.4965	77.1229
Tmem191c	5.66449	4.79303	0.891266	34.1737
Tmem51	6.42722	3.48666	0.859254	121.739
Tonsl	22.2222	10.3359	6.87104	108.306
Top2a	126.144	54.902	14.4831	521.569
Traip	11.4943	9.96169	7.05329	79.803
Trim36	1.62037	0.925926	0.473485	11.3095
Trip13	17.3691	10.9834	8.35946	74.22
Trpc2	12.7946	11.9529	5.16529	59.5238
Ttc3	167.538	105.882	98.4848	722.969
Uhrf1	124.242	51.5152	26.8595	517.532
Wdr91	86.4198	83.1276	65.6566	379.894
Wwc1	18.1818	15.2958	10.0354	79.0353
4930422G04Rik	1.59872	1.59872	0.817528	10.483
Zfp40	2.09974	2.09974	1.61059	11.9235
Zranb3	3.50877	3.50877	1.19617	46.6165
Ceacam2	1.38889	1.38889	0	147.321
Crocc	1.56495	1.56495	0.640205	10.664
Gimap9	2.63374	2.63374	2.46914	26.6667
Gm13033	1.64609	1.64609	0.841751	15.3439
Gm13967	0.159872	0.159872	0	32.888
Gm14401	1.82149	1.82149	0.372578	10.7728
Gm2381	1.45719	1.45719	0.372578	44.4965
Gm26801	6.58436	6.58436	3.367	29.6296
Hsd11b1	1.91159	1.91159	0.244379	232.565
Kctd20	1.2012	1.2012	0	11.583
Kif15	2.92398	2.92398	0	41.3534
Kif24	2.27273	2.27273	1.80785	17.5325
Map3k5	12.037	12.037	1.89394	71.4286
Pip5k1b	1.36054	1.36054	0.463822	36.1516
Pnpla3	0.728597	0.728597	0	10.3044
Sema4d	1.61031	1.61031	0.658762	10.766
Slc35f1	6.7086	6.7086	0	76.5499
Vmn2r62	0.716846	0.716846	0.183284	16.8203
1700001F09Rik	0	0	0	14.9883
Vmn1r139	0	0	0	100
Zdhhc23	0	0	0	11.1411
1700024B05Rik	0	0	0	96.0486
1700049E17Rik1	0	0	0	42.4242
1700049E17Rik2	0	0	0	40.9091
1700091H14Rik	0	0	0	12.1212
2310057J18Rik	0	0	0	12.0879
5133400J02Rik	0	0	0	12.8364
Abca12	0	0	0	12.4675
Ankfn1	0	0	0	16.0126
Art3	0	0	0	406.452
Astl	0	0	0	11.4286
Astx1a	0	0	0	75.4538
Astx1b	0	0	0	44.1989
Astx4a	0	0	0	116.18
Astx4b	0	0	0	117.601
Asxl1	0	0	0	19.0476
Atp10b	0	0	0	19.666
Azgp1	0	0	0	29.6066
Bfsp2	0	0	0	14.9912
[truncated: 3,866 more rows]
