# Supplementary material for: OCT4 impedes cell fate redirection by the melanocyte lineage master regulator MITF in mouse ESCs
Source: Nat Commun. 2017 Oct 18;8:1022. doi: 10.1038/s41467-017-01122-1 (PMC5647326; doi:10.1038/s41467-017-01122-1)
Supplement: Supplementary file 5 — Supplementary Data 2 [file 41467_2017_1122_MOESM5_ESM.xlsx]

## Sheet: data
Supplementary Data 2. Gene expression_BioGPS_OCT4
Oct4			Sox2					Nanog			Myc			EDNRB					EDN3				Sox10				Pax3
Samples	208286_x_at		Samples	213721_at	213722_at	214178_s_at		Samples	220184_at		Samples	202431_s_at		Samples	204271_s_at	204273_at	206701_x_at		Samples	208399_s_at	217154_s_at		Samples	209842_at	209843_s_at		Samples	207679_at	207680_x_at	216059_at
721_B_lymphoblasts.1	7.2		721_B_lymphoblasts.1	10.2	5.8	4		721_B_lymphoblasts.1	6.8		721_B_lymphoblasts.1	1275.3		721_B_lymphoblasts.1	12	7.1	5.4		721_B_lymphoblasts.1	5.4	18.2		721_B_lymphoblasts.1	8.6	8.4		721_B_lymphoblasts.1	7.9	4.5	5.8
721_B_lymphoblasts.2	6.8		721_B_lymphoblasts.2	10.3	5.9	3.9		721_B_lymphoblasts.2	6.6		721_B_lymphoblasts.2	1212.3		721_B_lymphoblasts.2	12.5	8.6	5.4		721_B_lymphoblasts.2	9.2	19.4		721_B_lymphoblasts.2	9.6	7.9		721_B_lymphoblasts.2	8.2	4.5	5.8
Adipocyte.1	6		Adipocyte.1	9	4.8	3.2		Adipocyte.1	6.2		Adipocyte.1	163.9		Adipocyte.1	39.1	10.6	4.7		Adipocyte.1	7.9	20.1		Adipocyte.1	16.3	8		Adipocyte.1	8.4	3.8	5.3
Adipocyte.2	5.3		Adipocyte.2	8	4.4	3.5		Adipocyte.2	5.6		Adipocyte.2	140.3		Adipocyte.2	26.1	14.7	6.3		Adipocyte.2	7	17.9		Adipocyte.2	8.6	6.1		Adipocyte.2	7.3	3.4	4.8
AdrenalCortex.1	14.8		AdrenalCortex.1	10.9	5.5	3.5		AdrenalCortex.1	7.3		AdrenalCortex.1	120		AdrenalCortex.1	25.5	13.1	5.3		AdrenalCortex.1	9.1	23.6		AdrenalCortex.1	18.3	7.7		AdrenalCortex.1	10.2	4.2	7.2
AdrenalCortex.2	4.9		AdrenalCortex.2	8.7	4.3	2.7		AdrenalCortex.2	5.6		AdrenalCortex.2	150.3		AdrenalCortex.2	20.1	11.7	4.2		AdrenalCortex.2	6.7	17.7		AdrenalCortex.2	13.9	7.5		AdrenalCortex.2	8.8	3.2	4.7
Adrenalgland.1	4.6		Adrenalgland.1	7.4	3.8	2.5		Adrenalgland.1	4.9		Adrenalgland.1	130.2		Adrenalgland.1	10.8	7	3.7		Adrenalgland.1	6.2	16.8		Adrenalgland.1	12.9	10.9		Adrenalgland.1	7.3	2.9	4.2
Adrenalgland.2	4.9		Adrenalgland.2	8.1	4	2.6		Adrenalgland.2	5.3		Adrenalgland.2	166.5		Adrenalgland.2	12.7	7.7	4.1		Adrenalgland.2	6.6	17		Adrenalgland.2	13.6	13.6		Adrenalgland.2	7.3	3.1	4.5
Amygdala.1	4.1		Amygdala.1	7.7	4.3	2.2		Amygdala.1	3.9		Amygdala.1	19.3		Amygdala.1	22.9	68.8	3.3		Amygdala.1	5.5	12.8		Amygdala.1	96.1	5.4		Amygdala.1	5.3	2.6	3.4
Amygdala.2	7.7		Amygdala.2	17.1	6.5	4.3		Amygdala.2	8.3		Amygdala.2	71.6		Amygdala.2	30.2	183.4	6.4		Amygdala.2	10.6	26.3		Amygdala.2	149.8	9.4		Amygdala.2	10.2	5	7.1
Appendix.1	5.8		Appendix.1	8.2	4.2	2.8		Appendix.1	7.3		Appendix.1	74.2		Appendix.1	13.5	10.6	4.3		Appendix.1	7.6	17.6		Appendix.1	33.9	6		Appendix.1	8.1	3.2	4.6
Appendix.2	6.3		Appendix.2	10.2	5.1	3.6		Appendix.2	11		Appendix.2	96.6		Appendix.2	18.7	12.6	5.6		Appendix.2	8.5	22.3		Appendix.2	52.9	7.4		Appendix.2	10.5	4.3	5.7
AtrioventricularNode.1	4		AtrioventricularNode.1	6	3.5	2.1		AtrioventricularNode.1	4.5		AtrioventricularNode.1	64.8		AtrioventricularNode.1	14.6	11.6	4.5		AtrioventricularNode.1	5.5	22.3		AtrioventricularNode.1	50	5.2		AtrioventricularNode.1	6.3	2.5	3.8
AtrioventricularNode.2	4.5		AtrioventricularNode.2	7.9	4.1	2.5		AtrioventricularNode.2	6.8		AtrioventricularNode.2	73.1		AtrioventricularNode.2	13.9	10.8	4		AtrioventricularNode.2	6.4	31.9		AtrioventricularNode.2	21.9	20.9		AtrioventricularNode.2	7.5	2.9	4.3
BDCA4+_DentriticCells.1	5.8		BDCA4+_DentriticCells.1	8	5	3.3		BDCA4+_DentriticCells.1	6.5		BDCA4+_DentriticCells.1	65		BDCA4+_DentriticCells.1	8.5	7.2	4.8		BDCA4+_DentriticCells.1	5	11.9		BDCA4+_DentriticCells.1	8.5	6.7		BDCA4+_DentriticCells.1	7.1	3.8	4.9
BDCA4+_DentriticCells.2	6.5		BDCA4+_DentriticCells.2	8.2	5.3	3.6		BDCA4+_DentriticCells.2	6		BDCA4+_DentriticCells.2	76.3		BDCA4+_DentriticCells.2	10.3	7	5.1		BDCA4+_DentriticCells.2	5.7	15.6		BDCA4+_DentriticCells.2	7.3	7.2		BDCA4+_DentriticCells.2	7.5	4.1	5.3
Bonemarrow.1	4.6		Bonemarrow.1	7	3.7	2.5		Bonemarrow.1	4.9		Bonemarrow.1	178.3		Bonemarrow.1	9.8	6.8	3.7		Bonemarrow.1	6.2	17.8		Bonemarrow.1	18.2	10.2		Bonemarrow.1	6.7	2.9	4.2
Bonemarrow.2	8.5		Bonemarrow.2	10.7	5.7	3.5		Bonemarrow.2	7.3		Bonemarrow.2	261.6		Bonemarrow.2	15.3	11.5	5.2		Bonemarrow.2	8.9	30.4		Bonemarrow.2	19	10.1		Bonemarrow.2	14.3	4.2	6
BronchialEpithelialCells.1	5		BronchialEpithelialCells.1	8	4.3	2.9		BronchialEpithelialCells.1	5.6		BronchialEpithelialCells.1	917.7		BronchialEpithelialCells.1	9.6	6.9	4.2		BronchialEpithelialCells.1	7.2	12.9		BronchialEpithelialCells.1	12.5	4.4		BronchialEpithelialCells.1	7.4	3.4	4.8
BronchialEpithelialCells.2	6		BronchialEpithelialCells.2	8.8	7.9	3.2		BronchialEpithelialCells.2	6.3		BronchialEpithelialCells.2	1468.1		BronchialEpithelialCells.2	9.8	7.7	4.7		BronchialEpithelialCells.2	7.8	14.7		BronchialEpithelialCells.2	8.7	6.7		BronchialEpithelialCells.2	8.2	3.7	5.3
CD105+_Endothelial.1	6.4		CD105+_Endothelial.1	9.4	5.1	3.5		CD105+_Endothelial.1	6.8		CD105+_Endothelial.1	690.7		CD105+_Endothelial.1	12.2	8.8	5.1		CD105+_Endothelial.1	6.4	16.6		CD105+_Endothelial.1	5.8	7.2		CD105+_Endothelial.1	8.2	4	5.7
CD105+_Endothelial.2	7.4		CD105+_Endothelial.2	7.3	4.2	3.1		CD105+_Endothelial.2	5.7		CD105+_Endothelial.2	353.3		CD105+_Endothelial.2	10.1	7.1	4.1		CD105+_Endothelial.2	6.8	15.5		CD105+_Endothelial.2	9.1	5.8		CD105+_Endothelial.2	6.6	3.2	4.6
CD14+_Monocytes.1	6.1		CD14+_Monocytes.1	9.3	5	3.3		CD14+_Monocytes.1	6.5		CD14+_Monocytes.1	95.9		CD14+_Monocytes.1	13	8.8	4.9		CD14+_Monocytes.1	8.1	20.2		CD14+_Monocytes.1	9.3	6.3		CD14+_Monocytes.1	8.6	3.8	5.5
CD14+_Monocytes.2	5.2		CD14+_Monocytes.2	8.6	4.8	3.3		CD14+_Monocytes.2	6.1		CD14+_Monocytes.2	89.4		CD14+_Monocytes.2	14.6	8.3	4.8		CD14+_Monocytes.2	8	17.6		CD14+_Monocytes.2	9	3.1		CD14+_Monocytes.2	8.2	3.8	5.4
CD19+_BCells(neg._sel.).1	5.9		CD19+_BCells(neg._sel.).1	8.4	4.8	3.1		CD19+_BCells(neg._sel.).1	5.9		CD19+_BCells(neg._sel.).1	1054.6		CD19+_BCells(neg._sel.).1	13.6	7.4	4.5		CD19+_BCells(neg._sel.).1	7.8	13.8		CD19+_BCells(neg._sel.).1	8.3	3		CD19+_BCells(neg._sel.).1	7	3.6	4.8
CD19+_BCells(neg._sel.).2	6.5		CD19+_BCells(neg._sel.).2	9.6	5.4	3.5		CD19+_BCells(neg._sel.).2	6.4		CD19+_BCells(neg._sel.).2	601		CD19+_BCells(neg._sel.).2	13.3	8.9	5.1		CD19+_BCells(neg._sel.).2	8.5	21.5		CD19+_BCells(neg._sel.).2	11	7.3		CD19+_BCells(neg._sel.).2	8.7	4	5.8
CD33+_Myeloid.1	7.4		CD33+_Myeloid.1	10.1	6	4.3		CD33+_Myeloid.1	7.8		CD33+_Myeloid.1	87.2		CD33+_Myeloid.1	15.8	9.8	5.9		CD33+_Myeloid.1	7	19.7		CD33+_Myeloid.1	13.7	8.4		CD33+_Myeloid.1	9.3	4.6	6.6
CD33+_Myeloid.2	12		CD33+_Myeloid.2	9.7	5.9	4		CD33+_Myeloid.2	6.9		CD33+_Myeloid.2	83.4		CD33+_Myeloid.2	15.8	8.3	5.8		CD33+_Myeloid.2	6.6	17.6		CD33+_Myeloid.2	10.6	8.2		CD33+_Myeloid.2	8.9	4.6	6.5
CD34+.1	6.6		CD34+.1	8.7	5.7	3.8		CD34+.1	7.4		CD34+.1	2026		CD34+.1	12.8	8.8	5.5		CD34+.1	6.2	14.6		CD34+.1	7.3	7.6		CD34+.1	8	4.4	5.6
CD34+.2	7.7		CD34+.2	10.5	6	4.1		CD34+.2	8		CD34+.2	1809.6		CD34+.2	13.6	10.2	6		CD34+.2	10.1	24.8		CD34+.2	6.3	8.7		CD34+.2	9.6	4.7	6.4
CD4+_Tcells.1	6.2		CD4+_Tcells.1	8.4	4.5	3.1		CD4+_Tcells.1	5.4		CD4+_Tcells.1	793.4		CD4+_Tcells.1	10.2	7.2	4.4		CD4+_Tcells.1	7.5	18.5		CD4+_Tcells.1	8.4	5.9		CD4+_Tcells.1	6.9	3.6	4.8
CD4+_Tcells.2	6.8		CD4+_Tcells.2	9.3	5.4	3.7		CD4+_Tcells.2	6.4		CD4+_Tcells.2	900.3		CD4+_Tcells.2	11.9	7.4	5.1		CD4+_Tcells.2	8.7	21.6		CD4+_Tcells.2	9.7	7.9		CD4+_Tcells.2	8.9	4.3	5.7
CD56+_NKCells.1	7.4		CD56+_NKCells.1	7.3	5.6	3.9		CD56+_NKCells.1	6.9		CD56+_NKCells.1	80.7		CD56+_NKCells.1	11.2	9	5.7		CD56+_NKCells.1	9.2	16.9		CD56+_NKCells.1	5.3	7.7		CD56+_NKCells.1	8.6	4.4	6.2
CD56+_NKCells.2	6.6		CD56+_NKCells.2	8.6	5.5	3.6		CD56+_NKCells.2	6.6		CD56+_NKCells.2	57.3		CD56+_NKCells.2	10.3	7.4	5		CD56+_NKCells.2	8.5	20.2		CD56+_NKCells.2	9.5	6.8		CD56+_NKCells.2	7.9	4.2	5.4
CD71+_EarlyErythroid.1	5.7		CD71+_EarlyErythroid.1	8.9	4.6	3.1		CD71+_EarlyErythroid.1	6		CD71+_EarlyErythroid.1	86.9		CD71+_EarlyErythroid.1	11.9	8.4	4.5		CD71+_EarlyErythroid.1	7.6	19.5		CD71+_EarlyErythroid.1	15	6.9		CD71+_EarlyErythroid.1	8.3	3.6	5.1
CD71+_EarlyErythroid.2	4.8		CD71+_EarlyErythroid.2	7.4	4	2.7		CD71+_EarlyErythroid.2	5.2		CD71+_EarlyErythroid.2	76.6		CD71+_EarlyErythroid.2	9.5	7.1	3.9		CD71+_EarlyErythroid.2	6.6	16.5		CD71+_EarlyErythroid.2	10.6	7.3		CD71+_EarlyErythroid.2	7	3.1	4.4
CD8+_Tcells.1	5.7		CD8+_Tcells.1	7.6	4.3	3.1		CD8+_Tcells.1	5.2		CD8+_Tcells.1	548.8		CD8+_Tcells.1	8.2	6	4.4		CD8+_Tcells.1	7.2	16.2		CD8+_Tcells.1	8.9	5.7		CD8+_Tcells.1	6.9	3.5	4.6
CD8+_Tcells.2	5.5		CD8+_Tcells.2	7.7	4.4	3		CD8+_Tcells.2	5.3		CD8+_Tcells.2	510.3		CD8+_Tcells.2	8.2	6.1	4.4		CD8+_Tcells.2	6.5	17.7		CD8+_Tcells.2	8	5.7		CD8+_Tcells.2	7	3.5	4.6
CardiacMyocytes.1	6.7		CardiacMyocytes.1	9.2	4.8	3.3		CardiacMyocytes.1	6.4		CardiacMyocytes.1	238.8		CardiacMyocytes.1	16.9	8.8	4.8		CardiacMyocytes.1	8	19.3		CardiacMyocytes.1	9.1	7.3		CardiacMyocytes.1	8.5	3.8	5.4
CardiacMyocytes.2	9.3		CardiacMyocytes.2	15.2	8	4.4		CardiacMyocytes.2	11.1		CardiacMyocytes.2	159.2		CardiacMyocytes.2	33.7	25.7	7.1		CardiacMyocytes.2	12	31.5		CardiacMyocytes.2	26.6	11.6		CardiacMyocytes.2	14.8	5.5	8
Caudatenucleus.1	4.3		Caudatenucleus.1	7.3	4.1	2.5		Caudatenucleus.1	5		Caudatenucleus.1	37.8		Caudatenucleus.1	10.3	14.9	3.7		Caudatenucleus.1	7.1	15.7		Caudatenucleus.1	102.9	15.7		Caudatenucleus.1	6.7	2.9	4.2
Caudatenucleus.2	5.4		Caudatenucleus.2	8.4	4.5	3		Caudatenucleus.2	5.6		Caudatenucleus.2	46.5		Caudatenucleus.2	11.8	59.5	4.4		Caudatenucleus.2	7.4	18.8		Caudatenucleus.2	100.5	16.5		Caudatenucleus.2	7.8	3.5	4.9
Cerebellum.1	5		Cerebellum.1	7.7	4	2.7		Cerebellum.1	5.1		Cerebellum.1	57.2		Cerebellum.1	10	7.1	4		Cerebellum.1	6.6	16.6		Cerebellum.1	59.9	10.9		Cerebellum.1	7	3.1	4.4
Cerebellum.2	4.3		Cerebellum.2	6.6	3.5	2.3		Cerebellum.2	4.5		Cerebellum.2	49.4		Cerebellum.2	9.1	6.2	3.4		Cerebellum.2	6	14.5		Cerebellum.2	31.4	7		Cerebellum.2	6.3	2.7	3.8
CerebellumPeduncles.1	5.3		CerebellumPeduncles.1	9.3	4.5	3		CerebellumPeduncles.1	5.8		CerebellumPeduncles.1	70.2		CerebellumPeduncles.1	15.1	8.8	4.5		CerebellumPeduncles.1	7.6	19		CerebellumPeduncles.1	15.5	12.7		CerebellumPeduncles.1	8.2	3.4	5.1
CerebellumPeduncles.2	7.4		CerebellumPeduncles.2	12.2	6	4		CerebellumPeduncles.2	7.8		CerebellumPeduncles.2	70.5		CerebellumPeduncles.2	23.8	12.1	5.9		CerebellumPeduncles.2	10.1	25.3		CerebellumPeduncles.2	56	27.3		CerebellumPeduncles.2	13.3	4.6	6.7
CiliaryGanglion.1	3.6		CiliaryGanglion.1	6.1	3.4	2		CiliaryGanglion.1	4.1		CiliaryGanglion.1	156.5		CiliaryGanglion.1	16.8	14.1	3.2		CiliaryGanglion.1	5.1	13.2		CiliaryGanglion.1	64.8	4.8		CiliaryGanglion.1	6	2.3	3.6
CiliaryGanglion.2	4.3		CiliaryGanglion.2	8.7	3.5	2.2		CiliaryGanglion.2	4.8		CiliaryGanglion.2	203.3		CiliaryGanglion.2	11.7	13.8	4.7		CiliaryGanglion.2	5.8	17.3		CiliaryGanglion.2	29.7	4.7		CiliaryGanglion.2	11.8	2.6	4
CingulateCortex.1	6.6		CingulateCortex.1	10.8	5.4	3.6		CingulateCortex.1	7		CingulateCortex.1	63.3		CingulateCortex.1	14	21	5.3		CingulateCortex.1	9.1	40.9		CingulateCortex.1	84.5	21.7		CingulateCortex.1	9.7	4.2	6
CingulateCortex.2	5		CingulateCortex.2	20.1	4.1	2.7		CingulateCortex.2	5.2		CingulateCortex.2	45.5		CingulateCortex.2	8.4	7.1	4		CingulateCortex.2	6.7	16.9		CingulateCortex.2	102.6	21.3		CingulateCortex.2	6.6	3.1	4.5
Colorectaladenocarcinoma.1	6.9		Colorectaladenocarcinoma.1	10.3	5.6	3.7		Colorectaladenocarcinoma.1	7.2		Colorectaladenocarcinoma.1	1389		Colorectaladenocarcinoma.1	13.4	9.2	5.5		Colorectaladenocarcinoma.1	9.2	23		Colorectaladenocarcinoma.1	18.1	7.2		Colorectaladenocarcinoma.1	9.7	4.3	6.2
Colorectaladenocarcinoma.2	4.5		Colorectaladenocarcinoma.2	6.6	3.6	2.5		Colorectaladenocarcinoma.2	4.8		Colorectaladenocarcinoma.2	1030.6		Colorectaladenocarcinoma.2	8	6	3.6		Colorectaladenocarcinoma.2	6	14.9		Colorectaladenocarcinoma.2	7.6	5.1		Colorectaladenocarcinoma.2	6.2	2.9	4
DorsalRootGanglion.1	3.5		DorsalRootGanglion.1	5.6	2.8	2.3		DorsalRootGanglion.1	3.8		DorsalRootGanglion.1	49.4		DorsalRootGanglion.1	11.6	6.3	2.8		DorsalRootGanglion.1	4.6	12.2		DorsalRootGanglion.1	82.3	13.7		DorsalRootGanglion.1	5.4	2.2	3.3
DorsalRootGanglion.2	5.6		DorsalRootGanglion.2	8.5	4.3	2.8		DorsalRootGanglion.2	5.9		DorsalRootGanglion.2	79		DorsalRootGanglion.2	16.5	10.1	4.3		DorsalRootGanglion.2	6.9	24.9		DorsalRootGanglion.2	133.8	14		DorsalRootGanglion.2	8.5	3.2	6.1
FetalThyroid.1	7.7		FetalThyroid.1	8.6	4.6	3.1		FetalThyroid.1	6		FetalThyroid.1	57.8		FetalThyroid.1	13.8	8.8	4.5		FetalThyroid.1	7.6	18.9		FetalThyroid.1	8.7	12.7		FetalThyroid.1	8	3.5	5.1
FetalThyroid.2	5.9		FetalThyroid.2	8.3	4.4	2.9		FetalThyroid.2	5.7		FetalThyroid.2	49.9		FetalThyroid.2	11.9	8.7	4.4		FetalThyroid.2	7.3	18.1		FetalThyroid.2	10.2	6.1		FetalThyroid.2	7.7	3.4	5.3
Fetalbrain.1	5.3		Fetalbrain.1	13.2	4	2.7		Fetalbrain.1	4.9		Fetalbrain.1	54.4		Fetalbrain.1	10.6	6.8	3.9		Fetalbrain.1	6.5	14.3		Fetalbrain.1	13.7	5		Fetalbrain.1	6.4	3.1	4.4
Fetalbrain.2	7.5		Fetalbrain.2	10	5.3	3.5		Fetalbrain.2	6.9		Fetalbrain.2	75.5		Fetalbrain.2	10.9	8.9	5.2		Fetalbrain.2	8.6	21.9		Fetalbrain.2	24.3	8.5		Fetalbrain.2	9.1	4.1	5.7
Fetalliver.1	10.5		Fetalliver.1	7.9	4.7	3.1		Fetalliver.1	6.2		Fetalliver.1	194.6		Fetalliver.1	12.2	9.5	4.7		Fetalliver.1	7.7	20.2		Fetalliver.1	19.3	6.7		Fetalliver.1	9.3	3.7	5.3
Fetalliver.2	4		Fetalliver.2	6.1	3.3	2.2		Fetalliver.2	4.1		Fetalliver.2	230.6		Fetalliver.2	7.1	5.6	3.2		Fetalliver.2	5.4	10.6		Fetalliver.2	11.1	5		Fetalliver.2	5.7	2.5	3.6
Fetallung.1	4		Fetallung.1	5.6	3.2	2.1		Fetallung.1	3.9		Fetallung.1	63.4		Fetallung.1	87.2	39	18.6		Fetallung.1	5.3	12.8		Fetallung.1	10.2	4		Fetallung.1	5.4	2.5	3.4
Fetallung.2	8.4		Fetallung.2	7.3	4.4	3.1		Fetallung.2	6		Fetallung.2	90.7		Fetallung.2	109.4	45.7	39.9		Fetallung.2	7.6	17.9		Fetallung.2	14.2	6.3		Fetallung.2	7.7	3.5	4.9
GlobusPallidus.1	4.3		GlobusPallidus.1	7.8	3.7	2.4		GlobusPallidus.1	4.8		GlobusPallidus.1	31.4		GlobusPallidus.1	12	7.7	3.5		GlobusPallidus.1	6.2	39.1		GlobusPallidus.1	34.5	6.2		GlobusPallidus.1	6.7	2.8	4.1
GlobusPallidus.2	3.7		GlobusPallidus.2	19.2	3.1	2.1		GlobusPallidus.2	4		GlobusPallidus.2	52.6		GlobusPallidus.2	8	6.2	3.1		GlobusPallidus.2	5.2	16.7		GlobusPallidus.2	44.5	6.8		GlobusPallidus.2	5.6	2.4	3.5
Heart.1	7.6		Heart.1	13.8	6.8	4.2		Heart.1	10		Heart.1	119.2		Heart.1	35.1	20	6.5		Heart.1	11.1	58.1		Heart.1	21.7	10.9		Heart.1	13.4	5.1	7.4
Heart.2	6.5		Heart.2	10.4	5.3	3.5		Heart.2	6.9		Heart.2	62.4		Heart.2	13.7	10.6	5.2		Heart.2	8.9	22.3		Heart.2	17.9	12		Heart.2	9.8	4.1	5.8
Hypothalamus.1	5.3		Hypothalamus.1	14.5	4.4	3.1		Hypothalamus.1	5.5		Hypothalamus.1	46.9		Hypothalamus.1	20.8	199	6.8		Hypothalamus.1	7.3	13.9		Hypothalamus.1	73.9	6.7		Hypothalamus.1	7.3	3.5	4.9
Hypothalamus.2	7.3		Hypothalamus.2	41.3	5.7	3.7		Hypothalamus.2	7.1		Hypothalamus.2	62.1		Hypothalamus.2	36.9	57.1	5.6		Hypothalamus.2	9.5	21.9		Hypothalamus.2	211.9	13.4		Hypothalamus.2	9.6	4.3	6.1
Kidney.1	5.6		Kidney.1	9	4.5	2.9		Kidney.1	6.1		Kidney.1	72.6		Kidney.1	11.7	9.2	4.4		Kidney.1	7.6	23.1		Kidney.1	15.9	7.6		Kidney.1	8.7	3.5	5.1
Kidney.2	4.4		Kidney.2	5.9	3	2		Kidney.2	3.9		Kidney.2	51.9		Kidney.2	7.5	5.8	2.9		Kidney.2	4.8	14.8		Kidney.2	9.7	10.7		Kidney.2	6.4	2.3	3.3
Leukemia_chronicMyelogenousK-562.1	5.3		Leukemia_chronicMyelogenousK-562.1	8	4.3	2.8		Leukemia_chronicMyelogenousK-562.1	5.4		Leukemia_chronicMyelogenousK-562.1	700.3		Leukemia_chronicMyelogenousK-562.1	9.1	6.6	4.1		Leukemia_chronicMyelogenousK-562.1	7	18.4		Leukemia_chronicMyelogenousK-562.1	14.4	7.6		Leukemia_chronicMyelogenousK-562.1	7.5	3.3	4.7
Leukemia_chronicMyelogenousK-562.2	5.1		Leukemia_chronicMyelogenousK-562.2	7.7	4.1	2.7		Leukemia_chronicMyelogenousK-562.2	5.2		Leukemia_chronicMyelogenousK-562.2	660.9		Leukemia_chronicMyelogenousK-562.2	9.6	7.1	4		Leukemia_chronicMyelogenousK-562.2	6.8	17		Leukemia_chronicMyelogenousK-562.2	13.1	9.6		Leukemia_chronicMyelogenousK-562.2	7.2	3.2	4.5
Leukemia_promyelocytic-HL-60.1	5.7		Leukemia_promyelocytic-HL-60.1	8.1	4.2	2.8		Leukemia_promyelocytic-HL-60.1	5.5		Leukemia_promyelocytic-HL-60.1	478.7		Leukemia_promyelocytic-HL-60.1	9.8	7.1	4.2		Leukemia_promyelocytic-HL-60.1	6.9	18.5		Leukemia_promyelocytic-HL-60.1	11.2	5.8		Leukemia_promyelocytic-HL-60.1	7.3	3.3	4.6
Leukemia_promyelocytic-HL-60.2	4.9		Leukemia_promyelocytic-HL-60.2	7.4	3.9	2.6		Leukemia_promyelocytic-HL-60.2	5		Leukemia_promyelocytic-HL-60.2	485.5		Leukemia_promyelocytic-HL-60.2	8.1	6.6	3.9		Leukemia_promyelocytic-HL-60.2	6.5	15.6		Leukemia_promyelocytic-HL-60.2	7.4	6		Leukemia_promyelocytic-HL-60.2	6.8	3.1	4.3
Leukemialymphoblastic(MOLT-4).1	4.2		Leukemialymphoblastic(MOLT-4).1	6.1	3.4	2.2		Leukemialymphoblastic(MOLT-4).1	4.4		Leukemialymphoblastic(MOLT-4).1	586.3		Leukemialymphoblastic(MOLT-4).1	6.2	5.3	3.3		Leukemialymphoblastic(MOLT-4).1	5.4	13.5		Leukemialymphoblastic(MOLT-4).1	6.1	5		Leukemialymphoblastic(MOLT-4).1	5.8	2.6	3.7
Leukemialymphoblastic(MOLT-4).2	5.1		Leukemialymphoblastic(MOLT-4).2	7.3	4.1	2.8		Leukemialymphoblastic(MOLT-4).2	5		Leukemialymphoblastic(MOLT-4).2	743.6		Leukemialymphoblastic(MOLT-4).2	6.9	5.9	3.9		Leukemialymphoblastic(MOLT-4).2	6.7	16.5		Leukemialymphoblastic(MOLT-4).2	7.5	5.8		Leukemialymphoblastic(MOLT-4).2	6.6	3.2	4.5
Liver.1	10.9		Liver.1	11.5	6.2	4		Liver.1	8.5		Liver.1	115.7		Liver.1	62.3	14	6.1		Liver.1	11.9	38.4		Liver.1	20.8	8.8		Liver.1	12.2	4.8	6.9
Liver.2	7.4		Liver.2	13	6	4		Liver.2	8		Liver.2	72.5		Liver.2	27.3	12.8	5.9		Liver.2	10	38.2		Liver.2	19.5	8.1		Liver.2	15.5	4.7	8.8
Lung.1	6.1		Lung.1	9.4	4.9	3.3		Lung.1	6.5		Lung.1	84.9		Lung.1	140.9	8.6	23.6		Lung.1	8.1	20.4		Lung.1	11.4	6.9		Lung.1	8.6	3.9	5.5
Lung.2	6.4		Lung.2	9.7	5.1	3.6		Lung.2	6.8		Lung.2	104.2		Lung.2	237.1	8.3	49.2		Lung.2	8.8	21.3		Lung.2	9.7	5.9		Lung.2	8.8	4.1	5.6
Lymphnode.1	4.4		Lymphnode.1	6.1	3.4	2.4		Lymphnode.1	4.7		Lymphnode.1	103.5		Lymphnode.1	9.4	6.3	3.6		Lymphnode.1	5.9	12.8		Lymphnode.1	11.2	10.5		Lymphnode.1	5.6	2.7	3.9
Lymphnode.2	5.6		Lymphnode.2	8.2	4.4	3		Lymphnode.2	5.8		Lymphnode.2	120.6		Lymphnode.2	13.9	8.8	4.4		Lymphnode.2	7.2	18.5		Lymphnode.2	8.1	11		Lymphnode.2	7.4	3.4	4.9
Lymphoma_burkitts(Daudi).1	9		Lymphoma_burkitts(Daudi).1	10.7	5.7	3.8		Lymphoma_burkitts(Daudi).1	7.3		Lymphoma_burkitts(Daudi).1	1797		Lymphoma_burkitts(Daudi).1	12.4	9.7	5.5		Lymphoma_burkitts(Daudi).1	9.3	23.4		Lymphoma_burkitts(Daudi).1	19.1	11.3		Lymphoma_burkitts(Daudi).1	9.8	4.4	6.2
Lymphoma_burkitts(Daudi).2	7.5		Lymphoma_burkitts(Daudi).2	12.1	6.2	4.1		Lymphoma_burkitts(Daudi).2	8.1		Lymphoma_burkitts(Daudi).2	1765.5		Lymphoma_burkitts(Daudi).2	12.7	11.6	6.1		Lymphoma_burkitts(Daudi).2	10.1	26.5		Lymphoma_burkitts(Daudi).2	20	8.8		Lymphoma_burkitts(Daudi).2	11	4.8	6.9
Lymphoma_burkitts(Raji).1	10.7		Lymphoma_burkitts(Raji).1	13.2	6.9	4.2		Lymphoma_burkitts(Raji).1	9		Lymphoma_burkitts(Raji).1	1151.4		Lymphoma_burkitts(Raji).1	20.3	14.1	6.5		Lymphoma_burkitts(Raji).1	10.5	26.1		Lymphoma_burkitts(Raji).1	18.8	7.9		Lymphoma_burkitts(Raji).1	12.4	5.1	7.3
Lymphoma_burkitts(Raji).2	7.9		Lymphoma_burkitts(Raji).2	12.4	6.4	4.3		Lymphoma_burkitts(Raji).2	8.4		Lymphoma_burkitts(Raji).2	545.7		Lymphoma_burkitts(Raji).2	15.4	11.9	6.3		Lymphoma_burkitts(Raji).2	10.8	28.9		Lymphoma_burkitts(Raji).2	20.8	8.2		Lymphoma_burkitts(Raji).2	11.6	4.9	7.1
MedullaOblongata.1	4.8		MedullaOblongata.1	8.7	3.9	2.6		MedullaOblongata.1	4.9		MedullaOblongata.1	43.1		MedullaOblongata.1	8.3	7.2	3.9		MedullaOblongata.1	6.5	16.4		MedullaOblongata.1	121.7	31.4		MedullaOblongata.1	6.6	3	4.3
MedullaOblongata.2	5.7		MedullaOblongata.2	8.4	4.5	3.1		MedullaOblongata.2	5.9		MedullaOblongata.2	50.3		MedullaOblongata.2	8.4	7.9	4.4		MedullaOblongata.2	7.6	19		MedullaOblongata.2	158.4	13.3		MedullaOblongata.2	7.5	3.5	5
OccipitalLobe.1	5		OccipitalLobe.1	10.2	4.6	3.1		OccipitalLobe.1	6.1		OccipitalLobe.1	42		OccipitalLobe.1	31.2	11.7	4.7		OccipitalLobe.1	7.8	20.2		OccipitalLobe.1	156.2	34.8		OccipitalLobe.1	8.2	3.6	5.5
OccipitalLobe.2	4.4		OccipitalLobe.2	23.2	3.5	2.4		OccipitalLobe.2	4.6		OccipitalLobe.2	36.3		OccipitalLobe.2	9.5	16.5	3.6		OccipitalLobe.2	5.9	14.6		OccipitalLobe.2	99.1	28		OccipitalLobe.2	6.2	2.8	4
OlfactoryBulb.1	5.2		OlfactoryBulb.1	8.6	4.2	2.8		OlfactoryBulb.1	5.5		OlfactoryBulb.1	88.4		OlfactoryBulb.1	15.2	21.9	4.2		OlfactoryBulb.1	7	17.4		OlfactoryBulb.1	825.7	48.5		OlfactoryBulb.1	7.4	3.3	4.7
OlfactoryBulb.2	3.5		OlfactoryBulb.2	13.5	3	2.1		OlfactoryBulb.2	4		OlfactoryBulb.2	47.3		OlfactoryBulb.2	8.6	5.1	3		OlfactoryBulb.2	5	12.5		OlfactoryBulb.2	391.4	15.4		OlfactoryBulb.2	5.4	2.4	3.4
Ovary.1	2.2		Ovary.1	3.5	1.8	1.2		Ovary.1	2.4		Ovary.1	31.8		Ovary.1	13	3.9	1.7		Ovary.1	2.9	7.6		Ovary.1	6	2.6		Ovary.1	4.5	1.4	2
Ovary.2	9.9		Ovary.2	8.9	4.5	2.9		Ovary.2	7.6		Ovary.2	76.5		Ovary.2	53.7	9.3	4.4		Ovary.2	7.3	18.4		Ovary.2	14	6.3		Ovary.2	8.1	3.4	4.8
Pancreas.1	5.9		Pancreas.1	9	4.7	3.2		Pancreas.1	6.2		Pancreas.1	121.3		Pancreas.1	11.2	8.2	4.7		Pancreas.1	7.9	19.7		Pancreas.1	15.3	7		Pancreas.1	8.3	3.7	5.3
Pancreas.2	3.2		Pancreas.2	5.7	2.7	1.8		Pancreas.2	3.6		Pancreas.2	188.7		Pancreas.2	9	6	2.6		Pancreas.2	4.4	11.5		Pancreas.2	9	3.8		Pancreas.2	5	2.1	3
PancreaticIslet.1	6.7		PancreaticIslet.1	10.6	5.5	3.6		PancreaticIslet.1	7.4		PancreaticIslet.1	378.4		PancreaticIslet.1	33.8	10.7	5.4		PancreaticIslet.1	9	22.3		PancreaticIslet.1	18.8	8.1		PancreaticIslet.1	9.8	4.2	6
PancreaticIslet.2	5.3		PancreaticIslet.2	8.1	4.4	2.9		PancreaticIslet.2	5.6		PancreaticIslet.2	48.8		PancreaticIslet.2	11.6	7.5	4.3		PancreaticIslet.2	16.8	18.1		PancreaticIslet.2	14.3	6.4		PancreaticIslet.2	7.5	3.4	4.9
ParietalLobe.1	6.1		ParietalLobe.1	10.6	5.1	3.3		ParietalLobe.1	6.7		ParietalLobe.1	89		ParietalLobe.1	11.9	10.4	5.1		ParietalLobe.1	8.7	25		ParietalLobe.1	164.2	41.7		ParietalLobe.1	9.5	3.9	5.7
ParietalLobe.2	5.6		ParietalLobe.2	27.9	4.6	3.1		ParietalLobe.2	6.1		ParietalLobe.2	62.3		ParietalLobe.2	13.5	8.7	4.6		ParietalLobe.2	7.9	22.5		ParietalLobe.2	209.4	19.2		ParietalLobe.2	8.4	3.6	5.2
Pituitary.1	7.1		Pituitary.1	9.4	5	3.3		Pituitary.1	6.5		Pituitary.1	56.6		Pituitary.1	11.3	9.3	4.9		Pituitary.1	132.6	20.9		Pituitary.1	16.8	7.2		Pituitary.1	8.7	3.9	5.5
Pituitary.2	21.1		Pituitary.2	10.8	5.8	3.9		Pituitary.2	7.6		Pituitary.2	79.6		Pituitary.2	11.6	12.4	5.8		Pituitary.2	29.2	24.2		Pituitary.2	19.9	10.5		Pituitary.2	9.5	4.5	6.4
Placenta.1	5.6		Placenta.1	7	4.4	3.1		Placenta.1	5.7		Placenta.1	123.6		Placenta.1	78.8	13.6	23.9		Placenta.1	7.3	18.1		Placenta.1	8.2	6.7		Placenta.1	6.9	3.5	4.9
Placenta.2	6.2		Placenta.2	8.6	4.9	3.4		Placenta.2	6.3		Placenta.2	233		Placenta.2	89.5	9.4	26.3		Placenta.2	8.2	21		Placenta.2	9.2	7.1		Placenta.2	8.5	3.9	5.5
Pons.1	5.4		Pons.1	12.3	4.8	3		Pons.1	5.8		Pons.1	63.8		Pons.1	13.3	19.5	4.4		Pons.1	7.4	23		Pons.1	64.7	11.7		Pons.1	8.1	3.5	5
Pons.2	7.1		Pons.2	18	4.3	2.8		Pons.2	5.6		Pons.2	49.5		Pons.2	9.8	8.1	4.2		Pons.2	7	17.6		Pons.2	69.3	33.9		Pons.2	7.6	3.3	4.7
PrefrontalCortex.1	6		PrefrontalCortex.1	26	5	3.3		PrefrontalCortex.1	6.4		PrefrontalCortex.1	29.5		PrefrontalCortex.1	14.5	8.4	4.9		PrefrontalCortex.1	7.8	19.4		PrefrontalCortex.1	116.4	9.4		PrefrontalCortex.1	8	3.8	5
PrefrontalCortex.2	8.3		PrefrontalCortex.2	56.9	6.7	4.5		PrefrontalCortex.2	8.1		PrefrontalCortex.2	73.3		PrefrontalCortex.2	17.8	11.9	6.4		PrefrontalCortex.2	10.9	27.1		PrefrontalCortex.2	257.2	13.6		PrefrontalCortex.2	10.8	5.2	7
Prostate.1	6.9		Prostate.1	10.4	5.4	3.7		Prostate.1	7.3		Prostate.1	86.8		Prostate.1	91.9	10.6	5.4		Prostate.1	9.3	22.7		Prostate.1	18.6	7.8		Prostate.1	9.5	4.4	6.1
Prostate.2	6.5		Prostate.2	9.9	5.1	3.6		Prostate.2	6.9		Prostate.2	78.7		Prostate.2	15.2	8.8	5.3		Prostate.2	8.8	19.1		Prostate.2	16.7	7.5		Prostate.2	8.6	4.1	5.9
Salivarygland.1	4.5		Salivarygland.1	7.2	3.7	2.4		Salivarygland.1	4.8		Salivarygland.1	71.2		Salivarygland.1	25.2	7	5.5		Salivarygland.1	28.4	15.1		Salivarygland.1	38.4	10.3		Salivarygland.1	6.7	2.8	4.1
Salivarygland.2	4.5		Salivarygland.2	7.1	3.7	2.4		Salivarygland.2	4.8		Salivarygland.2	71.6		Salivarygland.2	13.9	7	4.9		Salivarygland.2	9.1	15		Salivarygland.2	40.9	8		Salivarygland.2	6.5	2.9	4.1
SkeletalMuscle.1	6.3		SkeletalMuscle.1	13.4	5.3	3.3		SkeletalMuscle.1	11.5		SkeletalMuscle.1	114.9		SkeletalMuscle.1	14.8	14.7	5.2		SkeletalMuscle.1	8.7	23.2		SkeletalMuscle.1	18.7	11.5		SkeletalMuscle.1	11.5	4	6.1
SkeletalMuscle.2	6.6		SkeletalMuscle.2	12.9	5.6	3.5		SkeletalMuscle.2	7.8		SkeletalMuscle.2	109.2		SkeletalMuscle.2	14.8	13.4	5.5		SkeletalMuscle.2	9.6	31.2		SkeletalMuscle.2	18.4	15.3		SkeletalMuscle.2	12.8	4.3	6.4
Skin.1	4.6		Skin.1	7.6	4	2.7		Skin.1	5.1		Skin.1	255.2		Skin.1	11.5	11.2	3.9		Skin.1	6.5	17.6		Skin.1	37.3	5.3		Skin.1	7.2	2.9	6.5
Skin.2	6.2		Skin.2	6.6	3.3	2.4		Skin.2	4.5		Skin.2	203.8		Skin.2	10.5	8.8	3.4		Skin.2	5.6	16.1		Skin.2	11.7	5.7		Skin.2	6.6	2.5	4.4
SmoothMuscle.1	6		SmoothMuscle.1	5.3	4.8	3.2		SmoothMuscle.1	6.3		SmoothMuscle.1	316		SmoothMuscle.1	12.7	8.2	4.7		SmoothMuscle.1	7.9	19.7		SmoothMuscle.1	7.6	7.1		SmoothMuscle.1	8.4	3.7	5.3
SmoothMuscle.2	7.1		SmoothMuscle.2	10.1	5.6	3.8		SmoothMuscle.2	7.2		SmoothMuscle.2	249.5		SmoothMuscle.2	17.1	9.8	5.6		SmoothMuscle.2	9.3	20		SmoothMuscle.2	10.5	8.6		SmoothMuscle.2	9.9	4.4	6.3
Spinalcord.1	7.3		Spinalcord.1	11.2	6	4		Spinalcord.1	7.8		Spinalcord.1	114.4		Spinalcord.1	74.8	314	6.4		Spinalcord.1	9.8	24.5		Spinalcord.1	279.9	38.1		Spinalcord.1	10.4	4.6	6.6
Spinalcord.2	4.8		Spinalcord.2	15.2	3.9	2.6		Spinalcord.2	5		Spinalcord.2	63.5		Spinalcord.2	33.2	303.7	4.6		Spinalcord.2	6.5	16.2		Spinalcord.2	234.4	9.8		Spinalcord.2	6.8	3	4.3
SubthalamicNucleus.1	4.4		SubthalamicNucleus.1	6.8	3.5	2.4		SubthalamicNucleus.1	4.7		SubthalamicNucleus.1	40.9		SubthalamicNucleus.1	8.5	6.4	3.5		SubthalamicNucleus.1	5.8	15.8		SubthalamicNucleus.1	36.8	6.4		SubthalamicNucleus.1	6.3	2.7	4
SubthalamicNucleus.2	5.8		SubthalamicNucleus.2	12.7	4.8	3.2		SubthalamicNucleus.2	6.4		SubthalamicNucleus.2	57.2		SubthalamicNucleus.2	12	10.2	4.7		SubthalamicNucleus.2	13.4	22.1		SubthalamicNucleus.2	87	6.9		SubthalamicNucleus.2	9	3.7	5.4
SuperiorCervicalGanglion.1	7.3		SuperiorCervicalGanglion.1	12.1	6.4	4.8		SuperiorCervicalGanglion.1	12.5		SuperiorCervicalGanglion.1	78.1		SuperiorCervicalGanglion.1	23.4	18.1	6.1		SuperiorCervicalGanglion.1	9.8	26.3		SuperiorCervicalGanglion.1	49	9.5		SuperiorCervicalGanglion.1	11.8	4.5	16.1
SuperiorCervicalGanglion.2	5.7		SuperiorCervicalGanglion.2	8.6	5.2	3.1		SuperiorCervicalGanglion.2	8.6		SuperiorCervicalGanglion.2	61.7		SuperiorCervicalGanglion.2	17.4	15	4.7		SuperiorCervicalGanglion.2	7.7	19.9		SuperiorCervicalGanglion.2	69.8	6.6		SuperiorCervicalGanglion.2	9.3	3.6	7.5
TemporalLobe.1	4.8		TemporalLobe.1	7.6	3.9	2.6		TemporalLobe.1	5.2		TemporalLobe.1	62.8		TemporalLobe.1	9.4	7.2	3.9		TemporalLobe.1	6.5	16.4		TemporalLobe.1	24.7	9.2		TemporalLobe.1	6.9	3.1	4.4
TemporalLobe.2	5.5		TemporalLobe.2	21.2	4.5	3		TemporalLobe.2	5.8		TemporalLobe.2	74.4		TemporalLobe.2	11	8.2	4.4		TemporalLobe.2	7.5	18.3		TemporalLobe.2	28.1	6.7		TemporalLobe.2	8.2	3.5	5
Testis.1	7.6		Testis.1	7.5	3.9	2.7		Testis.1	5.2		Testis.1	48.7		Testis.1	9.3	6.8	3.9		Testis.1	6.5	16.5		Testis.1	13.4	6.2		Testis.1	6.9	3.1	4.4
Testis.2	4.9		Testis.2	7.4	4	2.7		Testis.2	5		Testis.2	103.7		Testis.2	7.4	6.7	3.9		Testis.2	6.5	16.2		Testis.2	13.8	8.4		Testis.2	6.9	3.1	4.4
TestisGermCell.1	5.9		TestisGermCell.1	7.8	4.3	2.9		TestisGermCell.1	5.4		TestisGermCell.1	49		TestisGermCell.1	8	6.7	4.2		TestisGermCell.1	7.2	17		TestisGermCell.1	7.7	5.5		TestisGermCell.1	7.1	3.4	4.8
TestisGermCell.2	3.8		TestisGermCell.2	5.8	3.3	2.3		TestisGermCell.2	4.2		TestisGermCell.2	128.5		TestisGermCell.2	7.7	5.6	3.4		TestisGermCell.2	5.7	10.8		TestisGermCell.2	11.9	4.8		TestisGermCell.2	5.5	2.6	3.7
TestisIntersitial.1	3.4		TestisIntersitial.1	4.5	2.4	1.7		TestisIntersitial.1	3.1		TestisIntersitial.1	27.8		TestisIntersitial.1	5.5	4.1	2.4		TestisIntersitial.1	4.2	8.3		TestisIntersitial.1	8.3	3.7		TestisIntersitial.1	4.3	1.9	2.8
TestisIntersitial.2	6.4		TestisIntersitial.2	9.8	5.2	3.5		TestisIntersitial.2	6.8		TestisIntersitial.2	86.4		TestisIntersitial.2	13.7	9.8	5.1		TestisIntersitial.2	8.6	21.5		TestisIntersitial.2	17.9	7.6		TestisIntersitial.2	10.8	4	5.8
TestisLeydigCell.1	6.7		TestisLeydigCell.1	8.3	4.4	2.9		TestisLeydigCell.1	5.7		TestisLeydigCell.1	50.1		TestisLeydigCell.1	9.9	7.8	4.3		TestisLeydigCell.1	7.2	18		TestisLeydigCell.1	14	6.6		TestisLeydigCell.1	8.4	3.4	4.8
TestisLeydigCell.2	5.9		TestisLeydigCell.2	8.9	4.8	3.1		TestisLeydigCell.2	6.2		TestisLeydigCell.2	90.4		TestisLeydigCell.2	11.8	9.2	4.7		TestisLeydigCell.2	10.8	19.9		TestisLeydigCell.2	25.8	6.9		TestisLeydigCell.2	8.7	3.7	5.3
TestisSeminiferousTubule.1	6.8		TestisSeminiferousTubule.1	10.2	5.5	3.7		TestisSeminiferousTubule.1	7.2		TestisSeminiferousTubule.1	67.1		TestisSeminiferousTubule.1	10.2	9	5.4		TestisSeminiferousTubule.1	9.1	22.7		TestisSeminiferousTubule.1	17.5	12.8		TestisSeminiferousTubule.1	9.6	4.2	6.1
TestisSeminiferousTubule.2	3		TestisSeminiferousTubule.2	4.6	2.4	1.6		TestisSeminiferousTubule.2	3.2		TestisSeminiferousTubule.2	27.5		TestisSeminiferousTubule.2	5.3	4.3	2.4		TestisSeminiferousTubule.2	4.1	10.1		TestisSeminiferousTubule.2	7.8	3.5		TestisSeminiferousTubule.2	4.5	1.9	2.7
Thalamus.1	6.4		Thalamus.1	9.9	5.2	3.4		Thalamus.1	6.7		Thalamus.1	73		Thalamus.1	12.3	11	5.1		Thalamus.1	8.6	27.7		Thalamus.1	191.1	26.7		Thalamus.1	9.4	4	5.7
Thalamus.2	5.1		Thalamus.2	8.3	4.3	2.8		Thalamus.2	5.5		Thalamus.2	28.7		Thalamus.2	11.2	31.9	4.2		Thalamus.2	7	17.7		Thalamus.2	140.1	24.2		Thalamus.2	7.5	3.2	4.7
Thymus.1	5		Thymus.1	7.3	4	2.7		Thymus.1	5.1		Thymus.1	239		Thymus.1	7.3	5.6	3.9		Thymus.1	6.6	16.1		Thymus.1	12.7	6.2		Thymus.1	6.3	3.2	4.4
Thymus.2	4		Thymus.2	5.7	3.2	2.2		Thymus.2	4.3		Thymus.2	167.8		Thymus.2	7.3	5.4	3.1		Thymus.2	5.3	13.3		Thymus.2	10.4	4.7		Thymus.2	5.4	2.5	3.6
Thyroid.1	6.6		Thyroid.1	8	5.1	3.6		Thyroid.1	6.4		Thyroid.1	65.6		Thyroid.1	49.8	34	5.4		Thyroid.1	21.3	22.5		Thyroid.1	16.7	7.4		Thyroid.1	7.6	4.1	5.7
Thyroid.2	7.6		Thyroid.2	8.8	6.3	4.2		Thyroid.2	8.1		Thyroid.2	83.7		Thyroid.2	36.4	54.4	6.1		Thyroid.2	22.4	26.1		Thyroid.2	14.8	8		Thyroid.2	10.2	4.9	6.9
Tongue.1	5.9		Tongue.1	9.7	4.6	3		Tongue.1	6.5		Tongue.1	142.3		Tongue.1	11.8	9.8	4.6		Tongue.1	7.9	18.6		Tongue.1	16.3	7		Tongue.1	9.2	3.6	5.3
Tongue.2	5.4		Tongue.2	9.8	4.6	2.9		Tongue.2	8.5		Tongue.2	83.8		Tongue.2	11.4	9.4	4.3		Tongue.2	7.6	19.5		Tongue.2	21.2	6.3		Tongue.2	8.8	3.4	5.2
Tonsil.1	5.1		Tonsil.1	7.9	4.1	2.8		Tonsil.1	5.3		Tonsil.1	151.3		Tonsil.1	9.9	7.3	4.1		Tonsil.1	6.8	17		Tonsil.1	10.8	10.5		Tonsil.1	7.2	3.2	4.6
Tonsil.2	6		Tonsil.2	9.2	4.9	3.2		Tonsil.2	6.3		Tonsil.2	154.5		Tonsil.2	11.6	8.7	4.8		Tonsil.2	8	20		Tonsil.2	16.3	15.9		Tonsil.2	8.5	3.8	5.4
Trachea.1	5.6		Trachea.1	7.5	4	2.7		Trachea.1	5.2		Trachea.1	171.6		Trachea.1	10.5	6.9	3.9		Trachea.1	6.7	22.1		Trachea.1	44.2	18.7		Trachea.1	6.9	3.1	4.4
Trachea.2	4.8		Trachea.2	8.8	3.8	2.5		Trachea.2	4.9		Trachea.2	161.6		Trachea.2	10	6.2	3.6		Trachea.2	7.1	15.4		Trachea.2	57.1	13.1		Trachea.2	6.5	2.9	4.1
TrigeminalGanglion.1	8		TrigeminalGanglion.1	10.5	5.5	3.3		TrigeminalGanglion.1	9.4		TrigeminalGanglion.1	105.5		TrigeminalGanglion.1	22.8	16.1	5.1		TrigeminalGanglion.1	9	23.4		TrigeminalGanglion.1	43.5	8.4		TrigeminalGanglion.1	11.6	4	6
TrigeminalGanglion.2	5.1		TrigeminalGanglion.2	8.1	4	2.6		TrigeminalGanglion.2	5.5		TrigeminalGanglion.2	77.5		TrigeminalGanglion.2	40.6	10.5	4.1		TrigeminalGanglion.2	6.9	19.4		TrigeminalGanglion.2	13.5	10.6		TrigeminalGanglion.2	8.5	3.1	4.5
Uterus.1	4.1		Uterus.1	4.5	2.8	1.9		Uterus.1	3.7		Uterus.1	56.7		Uterus.1	37.4	15.3	2.9		Uterus.1	4.6	11.3		Uterus.1	7.2	1.8		Uterus.1	4.6	2.2	3.1
Uterus.2	5.9		Uterus.2	8.9	4.7	3.2		Uterus.2	6.2		Uterus.2	93.1		Uterus.2	16.5	8.1	4.7		Uterus.2	7.9	19.7		Uterus.2	9.6	6.6		Uterus.2	8.1	3.7	5.3
UterusCorpus.1	5.5		UterusCorpus.1	8.5	4.2	2.8		UterusCorpus.1	5.5		UterusCorpus.1	81.1		UterusCorpus.1	13	10.2	4.2		UterusCorpus.1	6.8	16.9		UterusCorpus.1	15	5.8		UterusCorpus.1	9.1	3.3	4.7
UterusCorpus.2	7.5		UterusCorpus.2	8	4	2.7		UterusCorpus.2	5.3		UterusCorpus.2	71.8		UterusCorpus.2	9.9	7.3	4		UterusCorpus.2	6.7	17.5		UterusCorpus.2	18.4	6		UterusCorpus.2	7.2	3.1	4.5
WholeBlood.1	5.7		WholeBlood.1	8.3	4.5	3.1		WholeBlood.1	6		WholeBlood.1	72.2		WholeBlood.1	9.8	7.5	4.4		WholeBlood.1	7.4	14.8		WholeBlood.1	8.3	6.5		WholeBlood.1	7.2	3.5	5.1
WholeBlood.2	6.9		WholeBlood.2	10.4	5.5	3.7		WholeBlood.2	7.3		WholeBlood.2	110.4		WholeBlood.2	12.9	9.4	5.3		WholeBlood.2	9	23.1		WholeBlood.2	15.5	8.3		WholeBlood.2	9.1	4.3	6.1
Wholebrain.1	4.8		Wholebrain.1	13.3	3.8	2.5		Wholebrain.1	4.9		Wholebrain.1	14		Wholebrain.1	16.7	11.4	4.1		Wholebrain.1	6.3	14.9		Wholebrain.1	50.4	5.8		Wholebrain.1	5.9	2.9	3.8
Wholebrain.2	4.6		Wholebrain.2	19.5	4.1	2.8		Wholebrain.2	4.9		Wholebrain.2	43.4		Wholebrain.2	17.2	11.3	4.1		Wholebrain.2	6.9	17.5		Wholebrain.2	103.5	15.7		Wholebrain.2	6.7	3.2	4.6
Colon.1	6.4		Colon.1	9.5	5.2	3.4		Colon.1	6.6		Colon.1	491.7		Colon.1	42.3	10.9	5.1		Colon.1	8.8	21.4		Colon.1	16.5	7.5		Colon.1	8.1	4	5.7
Colon.2	6.3		Colon.2	7.6	4.2	2.8		Colon.2	5.4		Colon.2	269.9		Colon.2	22.2	7.4	4.1		Colon.2	6.9	17.1		Colon.2	13.2	6.1		Colon.2	6.9	3.2	4.6
Pineal_day.1	6.2		Pineal_day.1	11	5.8	4		Pineal_day.1	7.9		Pineal_day.1	44.5		Pineal_day.1	15.9	16.8	5.8		Pineal_day.1	9.9	17		Pineal_day.1	38.2	8.3		Pineal_day.1	9.3	4.6	6.5
Pineal_day.2	6.5		Pineal_day.2	11.6	6.4	4.3		Pineal_day.2	7.8		Pineal_day.2	70		Pineal_day.2	47.2	55.2	6.5		Pineal_day.2	10.7	15.4		Pineal_day.2	20.8	4.1		Pineal_day.2	11.1	5	6.5
Pineal_day.3	7.4		Pineal_day.3	20.4	5.9	4		Pineal_day.3	7.3		Pineal_day.3	66.7		Pineal_day.3	12.1	10.2	5.8		Pineal_day.3	7.3	22.6		Pineal_day.3	26.1	8.6		Pineal_day.3	9.9	4.6	6.3
Pineal_day.4	6.1		Pineal_day.4	9.5	5	3.3		Pineal_day.4	6.4		Pineal_day.4	57		Pineal_day.4	11.3	8.9	4.9		Pineal_day.4	8.2	20.6		Pineal_day.4	44.4	7.2		Pineal_day.4	8.7	3.8	5.4
Pineal_day.5	6.8		Pineal_day.5	10.7	5.6	3.7		Pineal_day.5	7.3		Pineal_day.5	90.7		Pineal_day.5	12.9	10.3	5.5		Pineal_day.5	9.1	22.8		Pineal_day.5	29.4	8		Pineal_day.5	9.7	4.3	6.1
Pineal_night.1	8		Pineal_night.1	11.8	6.3	4.4		Pineal_night.1	8.5		Pineal_night.1	23.4		Pineal_night.1	26.1	31.9	6.6		Pineal_night.1	10.8	16.5		Pineal_night.1	16.4	9		Pineal_night.1	10.3	5	7.1
Pineal_night.2	6.5		Pineal_night.2	11.4	6.1	4.3		Pineal_night.2	8.3		Pineal_night.2	64.8		Pineal_night.2	27.3	27.9	6.3		Pineal_night.2	10.6	15.2		Pineal_night.2	35	8.2		Pineal_night.2	9.8	5	6.6
Pineal_night.3	7		Pineal_night.3	10.9	5.7	3.8		Pineal_night.3	7.3		Pineal_night.3	65.2		Pineal_night.3	13.7	10.2	5.6		Pineal_night.3	9.4	23.4		Pineal_night.3	65.3	8.3		Pineal_night.3	10	4.4	6.2
Pineal_night.4	6.1		Pineal_night.4	9.5	5	3.3		Pineal_night.4	6.5		Pineal_night.4	82.4		Pineal_night.4	11.6	9.3	4.9		Pineal_night.4	8	20.8		Pineal_night.4	29.2	7.2		Pineal_night.4	8.8	3.8	5.5
Pineal_night.5	5.9		Pineal_night.5	9.1	4.8	3.2		Pineal_night.5	6.1		Pineal_night.5	58.1		Pineal_night.5	10.3	8.6	4.7		Pineal_night.5	7.9	16.7		Pineal_night.5	29.8	7		Pineal_night.5	8.1	3.7	5.2
Retina.1	5.3		Retina.1	64.2	4.3	2.9		Retina.1	5.5		Retina.1	70.8		Retina.1	10.1	10.8	4.3		Retina.1	7.2	17.9		Retina.1	248	18		Retina.1	7.6	3.4	4.8
Retina.2	6.5		Retina.2	51.2	5.4	3.5		Retina.2	6.9		Retina.2	103.5		Retina.2	13.5	10.2	5.2		Retina.2	8.8	22		Retina.2	220.9	43.1		Retina.2	10.3	4.1	5.9
Retina.3	7.7		Retina.3	11.9	6.3	4.3		Retina.3	8		Retina.3	94.3		Retina.3	617.1	415.8	340.1		Retina.3	602.6	27.6		Retina.3	668.8	28.5		Retina.3	10.2	5	6.8
Retina.4	7.8		Retina.4	11.8	6.3	4.2		Retina.4	8		Retina.4	100		Retina.4	707.3	371.6	248		Retina.4	250.9	26.7		Retina.4	481.4	10.3		Retina.4	10.9	4.9	6.9
Small_intestine.1	5.3		Small_intestine.1	6.7	3.7	2.5		Small_intestine.1	4.9		Small_intestine.1	186.7		Small_intestine.1	80.5	15.2	3.9		Small_intestine.1	6.2	12.6		Small_intestine.1	11.9	5.4		Small_intestine.1	6	2.9	4.1
Small_intestine.2	7.5		Small_intestine.2	9.6	5.2	3.5		Small_intestine.2	6.6		Small_intestine.2	331.6		Small_intestine.2	253.2	50.7	6		Small_intestine.2	8.7	21.4		Small_intestine.2	16.6	3.3		Small_intestine.2	8.2	4	5.7
