# Supplementary material for: OCT4 impedes cell fate redirection by the melanocyte lineage master regulator MITF in mouse ESCs
Source: Nat Commun. 2017 Oct 18;8:1022. doi: 10.1038/s41467-017-01122-1 (PMC5647326; doi:10.1038/s41467-017-01122-1)
Supplement: Supplementary file 6 — Supplementary Data 3 [file 41467_2017_1122_MOESM6_ESM.xlsx]

## Sheet: Oct4_MITF
Supplementary Data 3. Oct4_lineage TFs_overlapping genes
Oct4_MITF														Oct4_HES1														Oct4_GATA4														Oct4_CDX2
Category	Term	Count	%	PValue	Genes	List Total	Pop Hits	Pop Total	Fold Enrichment	Bonferroni	Benjamini	FDR		Category	Term	Count	%	PValue	Genes	List Total	Pop Hits	Pop Total	Fold Enrichment	Bonferroni	Benjamini	FDR		Category	Term	Count	%	PValue	Genes	List Total	Pop Hits	Pop Total	Fold Enrichment	Bonferroni	Benjamini	FDR		Category	Term	Count	%	PValue	Genes	List Total	Pop Hits
GOTERM_BP_FAT	GO:0006357~regulation of transcription from RNA polymerase II promoter	252	6.82372	3.32e-19	MEF2C, STAT5A, FST, RORA, CITED1, SHH, CTNNB1, CITED2, EPC1, APP, SIN3A, S1PR1, MED27, TRAK1, RARB, TWIST1, BARHL2, ZHX2, RXRG, MED14, HNF4G, MECOM, PPARGC1A, PPARGC1B, MED10, HES1, HES5, JUN, RPS14, TGIF1, PRDM1, HOXA13, TFCP2L1, ZNF76, NFKBIA, LIF, T, HEXIM1, AGRN, VEZF1, TCF4, BCOR, TCF3, NKX2-5, ARHGEF10L, NKX2-3, BMP4, DNMT3A, KLF7, BMP2, TCF7, IKZF2, KLF12, KLF9, SMAD7, KLF13, KLF10, MAML2,…	2812	727	13528	1.66757	1.65e-15	1.65e-15	6.31e-16		GOTERM_BP_FAT	GO:0030182~neuron differentiation	112	5.18519	1.25268e-15	STRN, RORB, NR2E3, PRKG1, CXCL12, SHH, KLHL1, TGFB2, ATP2B2, APP, ATOH1, S1PR1, CD44, ANK3, ROBO1, NKX6-2, ROBO2, EGFR, STMN2, BARHL2, MDGA2, PTPRR, TBR1, CTNNA2, ASCL1, SLITRK1, NCAM2, SLITRK3, RASGRF1, FOXG1, MNX1, OPHN1, RELN, EFNA5, SLITRK6, SMARCA1, SLITRK5, DST, KALRN, SOX1, PKHD1, SOX5, EPHB1, ARX, SEMA5A, ALCAM, HOXA1, PTK2, CRB1, MTPN, DMD, LHX4, B3GNT2, LAMB1, BMP4, BHLHE22, NTF3, NR4A2…	1597	438	13528	2.16607	5.07305e-12	5.07305e-12	2.27596e-12		GOTERM_BP_FAT	GO:0006357~regulation of transcription from RNA polymerase II promoter	261	7.3459	3.71499e-25	MEF2C, CDX2, FST, RORA, SHH, CTNNB1, CITED2, MAGED1, APP, SIN3A, S1PR1, MED27, ABRA, RARB, BARHL2, ZHX2, HNF4G, MECOM, PPARGC1A, PROX1, PPARGC1B, MED10, HES1, UHRF1, HES5, JUN, HES3, VEGFA, TGIF1, VGLL2, PRDM1, ST18, TFCP2L1, FOXH1, PLAGL1, LIF, HEXIM1, MAML3, VEZF1, TCF4, BCOR, NKX2-5, TCF3, NKX2-3, DMBX1, BMP4, BMP3, TCF7, IKZF3, BMP2, KLF9, NTF3, KLF12, SMAD7, KLF13, RYBP, SMAD4, KLF16, SMAD3,…	2690	727	13528	1.80546	1.81068e-21	1.81068e-21	7.05084e-22		GOTERM_BP_FAT	GO:0007389~pattern specification process	90	4.08348	2.15465e-19	CDX1, CDX2, NRP1, EVX1, TBX20, EDN1, PAX6, TP63, ZEB2, GLI2, CXCL12, PAX1, GLI3, CITED2, HOXC6, HOXC8, PROP1, CXCR4, HOXC4, NKX6-2, FOXF1, GATA4, HOXC5, DYNC2H1, HHIP, ASPH, NR2F2, CYR61, PITX2, SATB2, GSC, EMX2, LEF1, CYP26A1, ARL6, RTTN, HES1, ACVR2A, EYA1, HOXD8, EP300, HOXD3, SIX1, FOXG1, TGIF1, ROR2, RELN, DNAH11, SHROOM3, ALDH1A2, HOXA2, HOXA3, HOXA4, HOXA6, HOXA7, HOXA9, BCOR, AXIN2, LFNG,…	1690	267
GOTERM_BP_FAT	GO:0045893~positive regulation of transcription, DNA-dependent	169	4.57623	7.71e-14	MMS19, MEF2C, THRA, THRB, STAT5A, ARNT2, MORF4L2, FOXO1, RORB, NR2E3, RORA, FOXO3, IL10, SHH, CTNNB1, CITED2, EPC1, GATA2, APP, S1PR1, GATA6, FOXF1, GATA4, RARB, AKIRIN2, RXRG, ARID1A, MED14, ARID1B, MECOM, PPARGC1A, PPARGC1B, AHR, HES1, ASCL1, EP300, HIF1A, HES5, JUN, TFAP2B, NFE2L2, PIAS1, TMX1, HOXA13, DRD3, SOX2, SOX5, TFEB, NFKBIA, SOX4, SOX6, SOX9, SOX8, LIF, T, TCF21, MEIS2, OVOL2, TEAD4, …	2812	477	13528	1.70446	3.82e-10	1.91e-10	1.47e-10		GOTERM_BP_FAT	GO:0000904~cell morphogenesis involved in differentiation	75	3.47222	4.48131e-15	NOG, NRP1, CXCL12, CITED1, SHH, CTNNB1, TGFB2, CUL3, ATP2B2, ATOH1, APP, ANK3, ROBO1, CXCR4, POU4F1, ROBO2, SEMA3A, PRKCA, NRXN3, EOMES, LEF1, NRXN1, PROX1, TBR1, SLIT3, CTNNA2, NCAM2, SLITRK1, SLITRK3, CLIC5, FOXG1, OPHN1, EFNA5, VCAN, RELN, SLITRK6, SLITRK5, DST, GAP43, KALRN, PARD3, NDN, PKHD1, SOX9, CDH4, EPHB1, ARX, ALCAM, SEMA5A, HOXA1, IGF1R, PTK2, BCL2, LHX4, PAFAH1B1, B3GNT2, LAMB1, NEFL…	1597	244	13528	2.60375	1.84475e-11	9.22373e-12	8.28226e-12		GOTERM_BP_FAT	GO:0045449~regulation of transcription	702	19.758	3.74183e-23	MEF2C, HOXD12, ZNF250, RORA, ZNF251, CITED2, CTNNB1, MAGED1, TBPL2, APP, EPC2, CDCA7, ZNF775, MED27, PHTF2, ZNF395, ZNF394, CCNA2, ZNF101, CCAR1, NDNL2, ZNF644, RREB1, TAF4B, ZNF507, BARHL2, ZHX2, ZNF648, EOMES, ZNF792, ZNF503, HNF4G, PROX2, MECOM, PROX1, MED10, ZNF789, SCYL1, NME1, JUN, DPRX, FOXG1, ZNF384, TGIF1, SHOX, VGLL2, ST18, UNCX, CRTC3, ZNF611, ZNF79, ZNF133, ZNF131, VENTX, MYBL1, FOXH1…	2690	2601	13528	1.35731	1.82377e-19	9.11883e-20	7.10178e-20		GOTERM_BP_FAT	GO:0048598~embryonic morphogenesis	97	4.40109	1.14927e-18	DLC1, FGF8, FGF9, LMO4, EDN1, PRRX1, SOBP, TP63, ZEB2, PDX1, GLI2, PAX2, GLI3, CUL3, MAP3K7, SPRY2, HOXC4, FOXF1, GATA4, CHST11, DYNC2H1, RARB, IPMK, MYC, COL11A1, FLVCR1, RET, SATB2, GSC, LEF1, SIX2, MECOM, PTPRQ, HES1, ACVR2A, EYA1, MSX1, CLIC5, HOXD3, SIX1, FOXG1, KIAA1715, TGIF1, ROR2, TFAP2A, FOXC1, EXT1, WNT5A, TWSG1, SHROOM3, SOX2, TCF7L2, MSX2, ALDH1A2, HOXA2, ECE1, HOXA3, CHD7, HAND1, HO…	1690	307
GOTERM_BP_FAT	GO:0051254~positive regulation of RNA metabolic process	170	4.6033	8.27e-14	MMS19, MEF2C, NCBP1, THRA, THRB, STAT5A, ARNT2, MORF4L2, FOXO1, RORB, NR2E3, RORA, FOXO3, IL10, SHH, CTNNB1, CITED2, EPC1, GATA2, APP, S1PR1, GATA6, FOXF1, GATA4, RARB, AKIRIN2, RXRG, ARID1A, MED14, ARID1B, MECOM, PPARGC1A, PPARGC1B, AHR, HES1, ASCL1, EP300, HIF1A, HES5, JUN, TFAP2B, NFE2L2, PIAS1, TMX1, HOXA13, DRD3, SOX2, SOX5, TFEB, NFKBIA, SOX4, SOX6, SOX9, SOX8, LIF, T, TCF21, MEIS2, OVOL2, …	2812	481	13528	1.70029	4.1e-10	1.37e-10	1.57e-10		GOTERM_BP_FAT	GO:0000902~cell morphogenesis	90	4.16667	2.1393e-12	NOG, NRP1, GJA1, CXCL12, RAB3IP, CITED1, SHH, CTNNB1, TGFB2, CUL3, ATP2B2, ATOH1, APP, ANK3, CXCR4, ROBO1, FOXF1, ROBO2, POU4F1, SEMA3A, EGFR, PRKCA, NRXN3, EOMES, LEF1, NRXN1, PROX1, BBS10, TBR1, SLIT3, CTNNA2, NCAM2, SLITRK1, SS18, SLITRK3, CLIC5, FOXG1, OPHN1, EFNA5, VCAN, RELN, SLITRK6, SLITRK5, DST, GAP43, KALRN, PARD3, SHROOM4, ONECUT1, NDN, PKHD1, SOX6, TTC8, IL7R, SOX9, CDH4, EPHB1, ARX, …	1597	356	13528	2.14152	8.88661e-09	2.9622e-09	3.99173e-09		GOTERM_BP_FAT	GO:0051252~regulation of RNA metabolic process	522	14.6918	4.47002e-23	MEF2C, HOXD12, ZNF250, SYNCRIP, RORA, ZNF251, CITED2, CTNNB1, MAGED1, TBPL2, APP, MED27, ZNF395, ZNF394, ZNF101, NDNL2, RREB1, TAF4B, BARHL2, ZHX2, EOMES, ZNF792, HNF4G, MECOM, PROX1, MED10, ZNF789, NME1, JUN, FOXG1, DPRX, TGIF1, SHOX, VGLL2, ST18, UNCX, ZNF611, ZNF79, ZNF133, ZNF131, VENTX, MYBL1, FOXH1, HESX1, ARX, HEXIM1, TCF4, VEZF1, TCF3, DMBX1, ZNF398, TCF7, ARGFX, NTF3, KLF12, KLF13, MAP2K…	2690	1813	13528	1.44795	2.17869e-19	7.26229e-20	8.48384e-20		GOTERM_BP_FAT	GO:0006357~regulation of transcription from RNA polymerase II promoter	174	7.89474	2.16581e-18	MEF2C, CDX1, CDX2, THRB, FOXO1, MED23, RORA, PDX1, FOXO3, ZNF254, CITED2, HOXC6, EPC1, GATA2, HOXC8, SIN3A, PROP1, S1PR1, MYOCD, SMARCD2, NKX6-2, HOXC5, GATA4, RARB, AKIRIN2, SATB1, SATB2, ZHX2, SIX2, ARNTL, MECOM, PPARGC1A, HES1, MSX1, EP300, HIF1A, HOXD8, JUN, SIX1, TFAP2B, TGIF1, VGLL2, TFAP2A, PRDM1, SMARCA2, HMGB2, ZNF76, SOX2, SOX5, SOX6, SOX9, WT1, HOXA2, MEIS2, HEXIM1, HOXA7, MAML3, TCF4,…	1690	727
GOTERM_BP_FAT	GO:0045941~positive regulation of transcription	192	5.19903	1.06e-13	MMS19, MEF2C, THRA, THRB, STAT5A, ARNT2, MORF4L2, FOXO1, RORB, NR2E3, RORA, FOXO3, BMP15, CITED1, SHH, IL10, CTNNB1, CITED2, EPC1, GATA2, APP, S1PR1, GATA6, FOXF1, GATA4, RARB, AKIRIN2, RXRG, ARID1A, MED14, GRHL3, ARID1B, MECOM, PPARGC1A, PPARGC1B, AHR, HES1, ASCL1, MAPK1, EP300, HIF1A, HES5, JUN, TFAP2B, NFE2L2, PIAS1, UBA52, TMX1, HOXA13, DRD3, SOX2, SOX5, TFEB, SOX4, NFKBIA, SOX6, SOX9, SOX8, …	2812	564	13528	1.63772	5.28e-10	1.32e-10	2.02e-10		GOTERM_BP_FAT	GO:0031175~neuron projection development	71	3.28704	6.19524e-12	NRP1, STRN, GJA1, PRKG1, CXCL12, PTEN, SHH, KLHL1, ATOH1, APP, CD44, ANK3, ROBO1, CXCR4, POU4F1, ROBO2, SEMA3A, PRKCA, EGFR, NRXN3, NRXN1, TBR1, SLIT3, CTNNA2, NCAM2, SLITRK1, SLITRK3, RASGRF1, FOXG1, OPHN1, EFNA5, VCAN, RELN, SLITRK6, SLITRK5, DST, GAP43, KALRN, PARD3, NDN, PKHD1, CDH4, EPHB1, ARX, ALCAM, SEMA5A, LINGO1, HOXA1, IGF1R, PTK2, DMD, BCL2, LHX4, PAFAH1B1, B3GNT2, LAMB1, NEFL, NTF3, P…	1597	256	13528	2.34935	2.57351e-08	6.43378e-09	1.15599e-08		GOTERM_BP_FAT	GO:0006355~regulation of transcription, DNA-dependent	510	14.3541	2.05894e-22	MEF2C, HOXD12, ZNF250, RORA, ZNF251, CTNNB1, CITED2, MAGED1, TBPL2, APP, MED27, ZNF395, ZNF394, ZNF101, NDNL2, RREB1, TAF4B, BARHL2, ZHX2, EOMES, ZNF792, HNF4G, MECOM, PROX1, MED10, ZNF789, NME1, JUN, FOXG1, DPRX, TGIF1, SHOX, VGLL2, ST18, UNCX, ZNF611, ZNF79, ZNF133, ZNF131, VENTX, MYBL1, FOXH1, HESX1, ARX, HEXIM1, TCF4, VEZF1, TCF3, DMBX1, ZNF398, TCF7, ARGFX, NTF3, KLF12, KLF13, MAP2K3, ZNF621…	2690	1773	13528	1.44658	1.00353e-18	2.50882e-19	3.90775e-19		GOTERM_BP_FAT	GO:0045893~positive regulation of transcription, DNA-dependent	124	5.62613	6.36052e-16	MEF2C, CDX1, CDX2, THRB, FOXO1, RORA, PDX1, FOXO3, IL10, CITED2, EPC1, GATA2, PROP1, S1PR1, MYOCD, MDFIC, FOXF1, IFNG, GATA4, RARB, AKIRIN2, SATB2, PCBD2, SIX2, ARID1A, ARNTL, ARID1B, MECOM, PPARGC1A, TRERF1, HES1, EP300, HIF1A, JUN, SIX1, TFAP2B, VGLL2, PIAS1, SMARCA2, HMGB2, SOX2, SOX5, AFAP1L2, SOX6, SOX9, WT1, HOXA2, MEIS2, HOXA7, MAML3, TCF4, RUNX2, ARHGEF10L, NKX2-3, BMP4, BMP2, IKZF2, NTF3…	1690	477
GOTERM_BP_FAT	GO:0000904~cell morphogenesis involved in differentiation	102	2.76198	1.41e-13	ALS2, NOG, L1CAM, SHH, CITED1, TGFB2, CTNNB1, CUL3, APP, DAB2, ANK3, ROBO1, CDH23, PTPRM, CRYAA, EOMES, MYH9, CTNNA2, NUMBL, HES1, NCAM2, SLITRK3, HIF1A, OPHN1, EFNA5, LAMC1, SLITRK6, DST, UBA52, KALRN, CDK5R1, LPPR4, PKHD1, ERBB3, SOX9, EPHB3, ARX, SEMA5A, ALCAM, MACF1, LHX2, B3GNT2, RUNX3, HNRNPAB, FN1, COL18A1, BMP2, KLF7, NR4A2, CELSR3, CELSR2, GAS1, AFG3L2, NTN1, PTPN11, SEMA6A, EPHA4, NOTCH…	2812	244	13528	2.01108	6.98e-10	1.4e-10	2.67e-10		GOTERM_BP_FAT	GO:0007409~axonogenesis	59	2.73148	6.34993e-12	NRP1, CXCL12, SHH, APP, ATOH1, ANK3, ROBO1, CXCR4, POU4F1, ROBO2, SEMA3A, PRKCA, NRXN3, NRXN1, TBR1, CTNNA2, SLIT3, NCAM2, SLITRK1, SLITRK3, FOXG1, OPHN1, VCAN, EFNA5, RELN, SLITRK6, SLITRK5, DST, GAP43, KALRN, PARD3, NDN, PKHD1, CDH4, EPHB1, ARX, ALCAM, SEMA5A, HOXA1, IGF1R, PTK2, BCL2, LHX4, PAFAH1B1, B3GNT2, NEFL, NTF3, PTPRZ1, NTNG1, NR4A2, NEUROG2, GAS1, LMX1A, FEZF1, EPHA4, SEMA6A, ISL2, EP…	1597	193	13528	2.58954	2.63776e-08	5.27551e-09	1.18484e-08		GOTERM_BP_FAT	GO:0006350~transcription	570	16.0428	6.59179e-19	SCAF1, MEF2C, HOXD12, ZNF250, RORA, ZNF251, CITED2, CTNNB1, TBPL2, EPC2, CDCA7, ZNF775, MED27, PHTF2, ZNF395, ZNF394, ZNF101, CCAR1, ZNF644, RREB1, TAF4B, ZNF507, BARHL2, ZHX2, ZNF648, EOMES, ZNF792, ZNF503, HNF4G, PROX2, PROX1, MED10, ZNF789, SCYL1, NME1, JUN, FOXG1, DPRX, ZNF384, TGIF1, SHOX, VGLL2, ST18, UNCX, CRTC3, ZNF611, ZNF79, ZNF133, ZNF131, MYBL1, FOXH1, ARX, HESX1, HEXIM1, TCF4, VEZF1,…	2690	2101	13528	1.36436	3.21284e-15	6.42567e-16	1.25108e-15		GOTERM_BP_FAT	GO:0051254~positive regulation of RNA metabolic process	124	5.62613	1.36766e-15	MEF2C, CDX1, CDX2, THRB, FOXO1, RORA, PDX1, FOXO3, IL10, CITED2, EPC1, GATA2, PROP1, S1PR1, MYOCD, MDFIC, FOXF1, IFNG, GATA4, RARB, AKIRIN2, SATB2, PCBD2, SIX2, ARID1A, ARNTL, ARID1B, MECOM, PPARGC1A, TRERF1, HES1, EP300, HIF1A, JUN, SIX1, TFAP2B, VGLL2, PIAS1, SMARCA2, HMGB2, SOX2, SOX5, AFAP1L2, SOX6, SOX9, WT1, HOXA2, MEIS2, HOXA7, MAML3, TCF4, RUNX2, ARHGEF10L, NKX2-3, BMP4, BMP2, IKZF2, NTF3…	1690	481
GOTERM_BP_FAT	GO:0010628~positive regulation of gene expression	195	5.28026	3.08e-13	MEF2C, STAT5A, RORB, RORA, CITED1, SHH, CTNNB1, CITED2, EPC1, APP, S1PR1, FOXF1, RARB, RXRG, MED14, MECOM, PPARGC1A, PPARGC1B, HES1, MAPK1, HES5, JUN, PIAS1, PRDM1, TMX1, HOXA13, NFKBIA, LIF, TCF21, T, AGRN, TCF4, TCF3, NKX2-5, ARHGEF10L, HNRNPAB, NKX2-3, BMP4, KLF5, DVL3, BMP2, KLF7, IKZF2, KLF12, KLF13, MAP2K3, MAML2, SMAD4, SMAD3, SMAD2, KLF15, DLX2, NOTCH1, ETS1, ETS2, BMP7, KLF4, GRIP1, MITF…	2812	581	13528	1.61464	1.53e-09	2.55e-10	5.85e-10		GOTERM_BP_FAT	GO:0048666~neuron development	85	3.93519	1.48811e-11	NRP1, STRN, GJA1, RORB, NR2E3, PRKG1, CXCL12, PTEN, SHH, TGFB2, KLHL1, ATP2B2, ATOH1, APP, CD44, ANK3, CXCR4, ROBO1, CNTNAP2, ROBO2, POU4F1, SEMA3A, EGFR, PRKCA, NRXN3, NRXN1, TBR1, SLIT3, CTNNA2, NCAM2, ASCL1, SLITRK1, SLITRK3, PSEN1, RASGRF1, CLIC5, FOXG1, OPHN1, RELN, EFNA5, VCAN, SLITRK6, SLITRK5, DST, GAP43, KALRN, PARD3, IRX5, SOX1, NDN, PKHD1, CDH4, EPHB1, ARX, SEMA5A, ALCAM, LINGO1, HOXA1…	1597	339	13528	2.12397	6.18161e-08	1.03027e-08	2.77669e-08		GOTERM_BP_FAT	GO:0045941~positive regulation of transcription	199	5.6009	2.37403e-18	MEF2C, CDX2, GDF6, RORA, SHH, CITED2, CTNNB1, APP, S1PR1, IFNG, ABRA, RARB, CCNA2, MECOM, PROX1, PPARGC1A, PPARGC1B, HES1, HES5, HES3, JUN, VEGFA, VGLL2, PIAS1, TMX1, AFAP1L2, LIF, PLAGL1, FOXH1, TCF21, MAML3, TCF4, TCF3, NKX2-5, HNRNPAB, NKX2-3, BMP4, KLF5, BMP3, BMP2, NTF3, KLF12, KLF13, MAP2K3, ESRRG, SMAD4, SMAD3, SMAD2, DLX2, NOTCH1, RNF6, RNF4, CSRNP3, ETS1, ETS2, BMP7, KLF4, HNF1B, FOXA2, …	2690	564	13528	1.77442	1.1571e-14	1.9285e-15	4.50578e-15		GOTERM_BP_FAT	GO:0009792~embryonic development ending in birth or egg hatching	96	4.35572	2.32422e-15	DLC1, CDX2, EVX1, FGF9, LMO4, EDN1, PRRX1, PAX6, ZEB2, HOXD1, GLI2, PAX1, GLI3, CITED2, CUL3, HOXC6, MAP3K7, GATA2, ACVR1B, FOXF1, CHST11, GATA4, HOXC5, MKL2, COL11A1, IPMK, FLVCR1, SATB2, GSC, ADAM10, NKX2-6, PTPRR, LEF1, SIX2, MYH9, MECOM, BCL2L11, RBBP8, MFN2, HES1, MAN2A1, ACVR2A, EYA1, MSX1, EP300, HIF1A, ZMIZ1, HOXD3, SIX1, PDGFRA, TGIF1, PDGFRB, TFAP2A, ROR2, FOXC1, KIAA1217, PRDM1, SHROOM…	1690	334
GOTERM_BP_FAT	GO:0032989~cellular component morphogenesis	144	3.89927	8.35e-13	ALS2, NOG, L1CAM, SHH, CITED1, TGFB2, CTNNB1, CUL3, BAK1, DAB2, APP, ANK3, ROBO1, FOXF1, SPN, CDH23, EGFR, PTPRM, OPA1, CRYAA, EOMES, PCM1, MYH9, NUMBL, CTNNA2, HES1, NCAM2, KRT19, SLITRK3, HIF1A, OPHN1, EFNA5, LAMC1, SLITRK6, NEURL2, DST, UBA52, ADD1, KALRN, CDK5R1, BBS5, LPPR4, ONECUT1, PKHD1, ERBB3, TFCP2L1, TTC8, SOX6, EPHB3, SOX9, CCL4, ITGB1, ARX, SEMA5A, ALCAM, DOCK2, MACF1, CRB1, LHX2, DM…	2812	397	13528	1.74498	4.14e-09	5.92e-10	1.59e-09		GOTERM_BP_FAT	GO:0030030~cell projection organization	90	4.16667	1.50397e-11	NRP1, CROCC, STRN, GJA1, PRKG1, CXCL12, PTEN, CD2AP, RAB3IP, SHH, VCL, SPAG16, KLHL1, ATP2B2, ATOH1, APP, CD44, ANK3, CXCR4, ROBO1, ROBO2, POU4F1, SEMA3A, EGFR, PRKCA, NRXN3, NRXN1, BBS10, TBR1, SLIT3, CTNNA2, NCAM2, SLITRK1, NCK2, SLITRK3, RASGRF1, CLIC5, FOXG1, OPHN1, SDCBP, EFNA5, VCAN, RELN, SLITRK6, SLITRK5, DST, GAP43, KALRN, DNAH9, PARD3, ONECUT1, NDN, PKHD1, TTC8, CDH4, EPHB1, ARX, ALCAM,…	1597	368	13528	2.07168	6.24751e-08	8.92502e-09	2.80629e-08		GOTERM_BP_FAT	GO:0010628~positive regulation of gene expression	203	5.71348	3.57779e-18	MEF2C, CDX2, GDF6, RORA, SHH, CTNNB1, CITED2, APP, S1PR1, IFNG, ABRA, RARB, CCNA2, MECOM, PROX1, PPARGC1A, PPARGC1B, HES1, HES5, JUN, HES3, VEGFA, VGLL2, PIAS1, PRDM1, TMX1, AFAP1L2, PLAGL1, LIF, FOXH1, TCF21, MAML3, TCF4, TCF3, NKX2-5, HNRNPAB, NKX2-3, BMP4, KLF5, BMP3, BMP2, KLF12, NTF3, KLF13, MAP2K3, SMAD4, ESRRG, SMAD3, SMAD2, DLX2, NOTCH1, RNF6, CSRNP3, RNF4, ETS1, ETS2, BMP7, KLF4, HNF1B, …	2690	581	13528	1.75712	1.74382e-14	2.49117e-15	6.79045e-15		GOTERM_BP_FAT	GO:0045944~positive regulation of transcription from RNA polymerase II promoter	103	4.67332	2.52892e-15	MEF2C, CDX1, THRB, FOXO1, PDX1, RORA, FOXO3, CITED2, GATA2, EPC1, S1PR1, PROP1, MYOCD, GATA4, RARB, AKIRIN2, SATB2, SIX2, ARNTL, MECOM, PPARGC1A, HES1, HIF1A, EP300, JUN, SIX1, TFAP2B, VGLL2, SMARCA2, HMGB2, SOX2, SOX5, SOX6, SOX9, WT1, HOXA2, MEIS2, HOXA7, MAML3, RUNX2, ARHGEF10L, NKX2-3, BMP4, BMP2, IKZF2, NTF3, KLF12, MAFB, KLF13, MAML2, NR4A2, SMAD4, TEAD1, SMAD2, DLX2, HDAC4, HOXB1, SALL4, C…	1690	371
GOTERM_BP_FAT	GO:0051173~positive regulation of nitrogen compound metabolic process	210	5.68643	8.44e-13	MEF2C, STAT5A, RORB, RORA, CITED1, SHH, CTNNB1, CITED2, EPC1, APP, S1PR1, FOXF1, RARB, DDAH1, RXRG, MED14, MECOM, PPARGC1A, PPARGC1B, HES1, MAPK1, HES5, JUN, PDGFRA, PIAS1, TMX1, HOXA13, NFKBIA, LIF, T, TCF21, TNKS, AGRN, TCF4, TCF3, NKX2-5, ARHGEF10L, HNRNPAB, NKX2-3, BMP4, KLF5, DVL3, BMP2, KLF7, IKZF2, KLF12, KLF13, MAP2K3, MAML2, SMAD4, SMAD3, SMAD2, KLF15, DLX2, NOTCH1, ETS1, ETS2, BMP7, KLF…	2812	644	13528	1.56874	4.19e-09	5.23e-10	1.6e-09		GOTERM_BP_FAT	GO:0048812~neuron projection morphogenesis	62	2.87037	1.74921e-11	NRP1, GJA1, CXCL12, SHH, ATOH1, APP, ANK3, ROBO1, CXCR4, POU4F1, ROBO2, SEMA3A, PRKCA, EGFR, NRXN3, NRXN1, TBR1, SLIT3, CTNNA2, NCAM2, SLITRK1, SLITRK3, FOXG1, OPHN1, EFNA5, VCAN, RELN, SLITRK6, SLITRK5, DST, GAP43, KALRN, PARD3, NDN, PKHD1, CDH4, EPHB1, ARX, ALCAM, SEMA5A, HOXA1, IGF1R, PTK2, DMD, BCL2, LHX4, PAFAH1B1, B3GNT2, NEFL, NTF3, PTPRZ1, NTNG1, NR4A2, NEUROG2, LMX1A, GAS1, FEZF1, EPHA4,…	1597	213	13528	2.4657	7.26618e-08	9.08273e-09	3.26386e-08		GOTERM_BP_FAT	GO:0045893~positive regulation of transcription, DNA-dependent	173	4.86912	2.28808e-17	MMS19, MEF2C, MYOD1, CDX2, THRB, RBM4, CASK, RORA, FOXO3, SHH, CTNNB1, CITED2, APP, ATOH1, S1PR1, MDFIC, GATA6, SMARCD3, IFNG, GATA4, TDGF1, ABRA, RARB, AKIRIN2, SATB2, SIX3, ARID1A, MECOM, PPARGC1A, TRERF1, PROX1, PPARGC1B, AHR, HES1, EP300, HIF1A, HES5, JUN, HES3, SIX1, VEGFA, TFAP2B, VGLL2, PIAS1, SMARCA1, TMX1, HMGB2, DRD3, SOX2, SOX5, SOX4, AFAP1L2, SOX6, SOX9, SRF, FOXH1, PLAGL1, LIF, TCF21…	2690	477	13528	1.82393	1.11521e-13	1.39401e-14	4.34265e-14		GOTERM_BP_FAT	GO:0043009~chordate embryonic development	95	4.31034	3.64459e-15	DLC1, CDX2, FGF9, LMO4, EDN1, PRRX1, PAX6, ZEB2, HOXD1, GLI2, PAX1, GLI3, CITED2, CUL3, HOXC6, MAP3K7, GATA2, ACVR1B, FOXF1, CHST11, GATA4, HOXC5, MKL2, COL11A1, IPMK, FLVCR1, SATB2, GSC, ADAM10, NKX2-6, PTPRR, LEF1, SIX2, MYH9, MECOM, BCL2L11, RBBP8, MFN2, HES1, MAN2A1, ACVR2A, EYA1, MSX1, EP300, HIF1A, ZMIZ1, HOXD3, SIX1, PDGFRA, TGIF1, PDGFRB, TFAP2A, ROR2, FOXC1, KIAA1217, PRDM1, SHROOM3, TCF…	1690	331
GOTERM_BP_FAT	GO:0030182~neuron differentiation	155	4.19713	1.02e-12	ALS2, GPRIN1, TUBB2B, TUBB2A, JAG2, RORB, L1CAM, NR2E3, RORA, JAG1, SHH, TGFB2, GATA2, APP, S1PR1, CD44, ANK3, ROBO1, OLIG1, CDH23, EGFR, PTPRM, STMN2, MDGA1, MDGA2, PICK1, BARHL2, PTPRR, NUMBL, CTNNA2, HES1, ASCL1, NCAM2, SLITRK3, HES5, RASGRF1, MNX1, OPHN1, EFNA5, SLITRK6, DST, UBA52, KALRN, CDK5R1, LPPR4, ERBB3, PKHD1, SOX2, SOX5, EPHB3, ARX, SEMA5A, LIF, ALCAM, TUBB, MACF1, CRB1, DMD, LHX2, A…	2812	438	13528	1.70246	5.07e-09	5.64e-10	1.94e-09		GOTERM_BP_FAT	GO:0048667~cell morphogenesis involved in neuron differentiation	61	2.82407	2.29524e-11	NRP1, CXCL12, SHH, ATP2B2, APP, ATOH1, ANK3, ROBO1, CXCR4, POU4F1, ROBO2, SEMA3A, PRKCA, NRXN3, NRXN1, TBR1, CTNNA2, SLIT3, NCAM2, SLITRK1, SLITRK3, CLIC5, FOXG1, OPHN1, EFNA5, VCAN, RELN, SLITRK6, SLITRK5, DST, GAP43, KALRN, PARD3, NDN, PKHD1, CDH4, EPHB1, ARX, ALCAM, SEMA5A, HOXA1, IGF1R, PTK2, BCL2, LHX4, PAFAH1B1, B3GNT2, NEFL, NTF3, PTPRZ1, NTNG1, NR4A2, NEUROG2, LMX1A, GAS1, FEZF1, EPHA4, S…	1597	209	13528	2.47236	9.53443e-08	1.05938e-08	4.28273e-08		GOTERM_BP_FAT	GO:0051254~positive regulation of RNA metabolic process	173	4.86912	5.7412e-17	MMS19, MEF2C, MYOD1, CDX2, THRB, RBM4, CASK, RORA, FOXO3, SHH, CTNNB1, CITED2, APP, ATOH1, S1PR1, MDFIC, GATA6, SMARCD3, IFNG, GATA4, TDGF1, ABRA, RARB, AKIRIN2, SATB2, SIX3, ARID1A, MECOM, PPARGC1A, TRERF1, PROX1, PPARGC1B, AHR, HES1, EP300, HIF1A, HES5, JUN, HES3, SIX1, VEGFA, TFAP2B, VGLL2, PIAS1, SMARCA1, TMX1, HMGB2, DRD3, SOX2, SOX5, SOX4, AFAP1L2, SOX6, SOX9, SRF, FOXH1, PLAGL1, LIF, TCF21…	2690	481	13528	1.80877	5.41123e-13	6.01741e-14	2.10942e-13		GOTERM_BP_FAT	GO:0003002~regionalization	67	3.03993	9.93879e-15	CDX1, EVX1, EDN1, TBX20, PAX6, TP63, ZEB2, GLI2, PAX1, GLI3, HOXC6, HOXC8, PROP1, NKX6-2, HOXC4, GATA4, HOXC5, DYNC2H1, HHIP, NR2F2, GSC, EMX2, LEF1, CYP26A1, HES1, ACVR2A, HOXD8, EP300, HOXD3, FOXG1, TGIF1, ROR2, RELN, ALDH1A2, HOXA2, HOXA3, HOXA4, HOXA6, HOXA7, HOXA9, AXIN2, LFNG, MLLT3, BMP4, LMX1B, TBX3, MAFB, SMAD6, SMAD4, SMAD2, NKX6-1, HOXB3, HOXB4, DLX2, HOXB1, HOXB2, MEOX2, HOXB5, HOXB6,…	1690	197
GOTERM_BP_FAT	GO:0000902~cell morphogenesis	132	3.57433	1.35e-12	ALS2, NOG, L1CAM, SHH, CITED1, TGFB2, CTNNB1, CUL3, DAB2, APP, ANK3, ROBO1, FOXF1, SPN, CDH23, EGFR, PTPRM, CRYAA, EOMES, PCM1, MYH9, NUMBL, CTNNA2, HES1, NCAM2, SLITRK3, HIF1A, OPHN1, EFNA5, LAMC1, SLITRK6, DST, UBA52, ADD1, KALRN, CDK5R1, BBS5, LPPR4, ONECUT1, PKHD1, ERBB3, TFCP2L1, TTC8, SOX6, EPHB3, SOX9, CCL4, ARX, SEMA5A, ALCAM, DOCK2, MACF1, CRB1, LHX2, DMD, CLASP1, B3GNT2, RUNX3, FN1, HNR…	2812	356	13528	1.78378	6.68e-09	6.68e-10	2.56e-09		GOTERM_BP_FAT	GO:0048858~cell projection morphogenesis	66	3.05556	1.45086e-10	NRP1, GJA1, CXCL12, RAB3IP, SHH, ATOH1, APP, ANK3, ROBO1, CXCR4, POU4F1, ROBO2, SEMA3A, PRKCA, EGFR, NRXN3, NRXN1, BBS10, TBR1, SLIT3, CTNNA2, NCAM2, SLITRK1, SLITRK3, FOXG1, OPHN1, EFNA5, VCAN, RELN, SLITRK6, SLITRK5, DST, GAP43, KALRN, PARD3, NDN, ONECUT1, PKHD1, TTC8, CDH4, EPHB1, ARX, ALCAM, SEMA5A, HOXA1, IGF1R, PTK2, DMD, BCL2, LHX4, PAFAH1B1, B3GNT2, NEFL, NTF3, PTPRZ1, NTNG1, NR4A2, NEURO…	1597	245	13528	2.28195	6.02688e-07	6.02688e-08	2.70719e-07		GOTERM_BP_FAT	GO:0045935~positive regulation of nucleobase, nucleoside, nucleotide and nucleic acid metabolic process	210	5.9105	2.07771e-16	MEF2C, CDX2, GDF6, RORA, SHH, CTNNB1, CITED2, APP, S1PR1, IFNG, ABRA, RARB, CCNA2, MECOM, PROX1, PPARGC1A, PPARGC1B, HES1, HES5, JUN, HES3, VEGFA, PDGFRA, VGLL2, PIAS1, TMX1, AFAP1L2, FOXH1, PLAGL1, LIF, TCF21, TNKS, MAML3, TCF4, TCF3, NKX2-5, HNRNPAB, NKX2-3, BMP4, KLF5, BMP3, BMP2, KLF12, NTF3, KLF13, MAP2K3, SMAD4, ESRRG, SMAD3, SMAD2, DLX2, NOTCH1, RNF6, CSRNP3, RNF4, ETS1, ETS2, BMP7, KLF4, …	2690	624	13528	1.69245	1.08225e-12	1.08247e-13	4.21885e-13		GOTERM_BP_FAT	GO:0045892~negative regulation of transcription, DNA-dependent	98	4.44646	2.33975e-14	MEF2C, CDX2, PDX1, ZNF254, CITED2, EPC1, HOXC8, PROP1, SIN3A, NKX6-2, RARB, SATB1, SATB2, ZHX2, FOXN3, HES1, HOXD8, MSX1, TGIF1, PRDM1, SMARCA2, SOX2, NOSTRIN, SOX6, SOX9, WT1, HOXA2, MEIS2, HEXIM1, HOXA7, BHLHE40, BCOR, TCF4, BMP2, KLF12, SMAD7, KLF10, RYBP, LMCD1, SMAD4, SMAD2, FOXP1, HOXB4, DLX2, HDAC4, SALL4, TRPS1, HOPX, HDAC9, RBPJ, ZFHX3, DNAJB6, KLF4, PPARG, NR6A1, TBX20, TP63, PAX5, HSBP…	1690	356
GOTERM_BP_FAT	GO:0010557~positive regulation of macromolecule biosynthetic process	211	5.71351	2.39e-12	MEF2C, STAT5A, RORB, RORA, CITED1, SHH, CTNNB1, CITED2, EPC1, APP, S1PR1, FOXF1, RARB, SYK, BARHL2, RXRG, MED14, MECOM, PPARGC1A, PPARGC1B, HES1, MAPK1, HES5, JUN, F2, PDGFRA, PIAS1, TMX1, HOXA13, NFKBIA, LIF, T, TCF21, TNKS, AGRN, TCF4, TCF3, NKX2-5, ARHGEF10L, HNRNPAB, NKX2-3, BMP4, KLF5, DVL3, BMP2, KLF7, IKZF2, KLF12, KLF13, MAP2K3, MAML2, SMAD4, SMAD3, SMAD2, KLF15, DLX2, NOTCH1, ETS1, ETS2,…	2812	654	13528	1.55211	1.18e-08	1.08e-09	4.54e-09		GOTERM_BP_FAT	GO:0032989~cellular component morphogenesis	91	4.21296	4.46694e-10	NOG, NRP1, GJA1, TTN, CXCL12, RAB3IP, CITED1, SHH, CTNNB1, TGFB2, CUL3, ATP2B2, ATOH1, APP, ANK3, CXCR4, ROBO1, FOXF1, ROBO2, POU4F1, SEMA3A, EGFR, PRKCA, NRXN3, EOMES, LEF1, NRXN1, PROX1, BBS10, TBR1, SLIT3, CTNNA2, NCAM2, SLITRK1, SS18, SLITRK3, CLIC5, FOXG1, OPHN1, EFNA5, VCAN, RELN, SLITRK6, SLITRK5, DST, GAP43, KALRN, PARD3, SHROOM4, ONECUT1, NDN, PKHD1, SOX6, TTC8, IL7R, SOX9, CDH4, EPHB1, …	1597	397	13528	1.94169	1.85556e-06	1.68688e-07	8.33493e-07		GOTERM_BP_FAT	GO:0051173~positive regulation of nitrogen compound metabolic process	214	6.02308	4.48861e-16	MEF2C, CDX2, GDF6, EDN1, RORA, SHH, CTNNB1, CITED2, APP, S1PR1, IFNG, ABRA, RARB, CCNA2, MECOM, PROX1, PPARGC1A, PPARGC1B, HES1, HES5, JUN, HES3, VEGFA, PDGFRA, VGLL2, PIAS1, TMX1, AFAP1L2, FOXH1, PLAGL1, LIF, TCF21, TNKS, MAML3, TCF4, TCF3, NKX2-5, HNRNPAB, NKX2-3, KLF5, BMP4, BMP3, BMP2, KLF12, NTF3, KLF13, MAP2K3, SMAD4, ESRRG, SMAD3, SMAD2, DLX2, NOTCH1, RNF6, CSRNP3, RNF4, ETS1, ETS2, BMP7, …	2690	644	13528	1.67113	2.16449e-12	1.96732e-13	8.43769e-13		GOTERM_BP_FAT	GO:0051253~negative regulation of RNA metabolic process	98	4.44646	7.18734e-14	MEF2C, CDX2, PDX1, ZNF254, CITED2, EPC1, HOXC8, PROP1, SIN3A, NKX6-2, RARB, SATB1, SATB2, ZHX2, FOXN3, HES1, HOXD8, MSX1, TGIF1, PRDM1, SMARCA2, SOX2, NOSTRIN, SOX6, SOX9, WT1, HOXA2, MEIS2, HEXIM1, HOXA7, BHLHE40, BCOR, TCF4, BMP2, KLF12, SMAD7, KLF10, RYBP, LMCD1, SMAD4, SMAD2, FOXP1, HOXB4, DLX2, HDAC4, SALL4, TRPS1, HOPX, HDAC9, RBPJ, ZFHX3, DNAJB6, KLF4, PPARG, NR6A1, TBX20, TP63, PAX5, HSBP…	1690	362
GOTERM_BP_FAT	GO:0045935~positive regulation of nucleobase, nucleoside, nucleotide and nucleic acid metabolic process	203	5.49689	2.71e-12	MEF2C, STAT5A, RORB, RORA, CITED1, SHH, CTNNB1, CITED2, EPC1, APP, S1PR1, FOXF1, RARB, RXRG, MED14, MECOM, PPARGC1A, PPARGC1B, HES1, MAPK1, HES5, JUN, PDGFRA, PIAS1, TMX1, HOXA13, NFKBIA, LIF, T, TCF21, TNKS, AGRN, TCF4, TCF3, NKX2-5, ARHGEF10L, HNRNPAB, NKX2-3, BMP4, KLF5, DVL3, BMP2, KLF7, IKZF2, KLF12, KLF13, MAP2K3, MAML2, SMAD4, SMAD3, SMAD2, KLF15, DLX2, NOTCH1, ETS1, ETS2, BMP7, KLF4, GRIP…	2812	624	13528	1.56506	1.34e-08	1.12e-09	5.15e-09		GOTERM_BP_FAT	GO:0006928~cell motion	103	4.76852	7.67302e-10	SLC22A16, PLXNA2, PRKG1, CD2AP, CXCL12, SHH, TGFB2, VCL, CTTNBP2, ATOH1, APP, APOB, CD44, ANK3, ROBO1, ROBO2, TWIST1, BARHL2, TBR1, CTNNA2, TNS3, VEGFC, ASCL1, FOXG1, CELF3, OPHN1, SDCBP, RELN, EFNA5, CAV2, SOX1, ASTN1, EPHB1, ARX, SEMA5A, ALCAM, HOXA1, PTK2, SFTPD, LHX4, ADRA2A, B3GNT2, FN1, VAV3, NTF3, PODXL, MET, NR4A2, NEUROG2, GAS1, KDR, FEZF1, SEMA6A, EPHA4, EPHA7, NPY, ETS1, NRP1, ZEB2, PT…	1597	475	13528	1.83684	3.18737e-06	2.65614e-07	1.43172e-06		GOTERM_BP_FAT	GO:0030182~neuron differentiation	158	4.44695	1.81967e-15	GPRIN1, JAG2, STRN, JAG1, RORA, SHH, KLHL1, TGFB2, NRCAM, APP, ATOH1, BDNF, S1PR1, CD44, ANK3, ROBO1, UNC5A, ATXN10, ROBO2, UNC5C, EGFR, PTPRM, STMN2, MDGA2, BARHL2, LIFR, FGF20, FOXN4, NUMBL, CTNNA2, HES1, SLITRK1, NCAM2, SLITRK3, RND1, HES5, VEGFA, FOXG1, MNX1, EFNA5, SLITRK6, SMARCA1, IGSF9, DST, KALRN, CDK5R1, SOX1, PKHD1, SOX2, SOX5, SRF, OTP, EPHB2, ARX, LIF, ALCAM, CRB1, PVRL1, LHX1, LHX2,…	2690	438	13528	1.81411	8.65796e-12	7.21534e-13	3.37508e-12		GOTERM_BP_FAT	GO:0051252~regulation of RNA metabolic process	328	14.882	1.37936e-13	MEF2C, CDX1, CDX2, SYNCRIP, MED23, RORA, ZNF254, CITED2, EPC1, SIN3A, S1PR1, NKX6-2, FOXF1, IFNG, ZNF395, RARB, PITX1, PITX2, PCBD2, NKX2-6, EMX2, ZHX2, MECOM, PPARGC1A, HES1, MSX1, JUN, ZNF786, DPRX, FOXG1, TGIF1, VGLL2, PRDM1, PIAS1, ZNF76, IGF2BP1, AFAP1L2, ARX, HEXIM1, MAML3, TCF4, BCOR, ARHGEF10L, NKX2-3, BMP4, BMP2, IKZF2, NTF3, KLF12, SMAD7, KLF13, KLF10, SMAD6, MAML2, RYBP, SMAD4, SMAD2, …	1690	1813
GOTERM_BP_FAT	GO:0031328~positive regulation of cellular biosynthetic process	218	5.90306	4.31e-12	MEF2C, STAT5A, LHCGR, RORB, RORA, CITED1, SHH, CTNNB1, CITED2, EPC1, APP, S1PR1, FOXF1, RARB, DDAH1, SYK, BARHL2, RXRG, MED14, MECOM, PPARGC1A, PPARGC1B, HES1, MAPK1, HES5, JUN, PDGFRA, PIAS1, TMX1, HOXA13, NFKBIA, LIF, T, TCF21, TNKS, AGRN, TCF4, TCF3, NKX2-5, ARHGEF10L, HNRNPAB, NKX2-3, KLF5, BMP4, DVL3, BMP2, KLF7, IKZF2, KLF12, KLF13, MAP2K3, MAML2, SMAD4, SMAD3, SMAD2, KLF15, DLX2, NOTCH1, E…	2812	685	13528	1.53103	2.14e-08	1.64e-09	8.19e-09		GOTERM_BP_FAT	GO:0032990~cell part morphogenesis	66	3.05556	1.05458e-09	NRP1, GJA1, CXCL12, RAB3IP, SHH, ATOH1, APP, ANK3, ROBO1, CXCR4, POU4F1, ROBO2, SEMA3A, PRKCA, EGFR, NRXN3, NRXN1, BBS10, TBR1, SLIT3, CTNNA2, NCAM2, SLITRK1, SLITRK3, FOXG1, OPHN1, EFNA5, VCAN, RELN, SLITRK6, SLITRK5, DST, GAP43, KALRN, PARD3, NDN, ONECUT1, PKHD1, TTC8, CDH4, EPHB1, ARX, ALCAM, SEMA5A, HOXA1, IGF1R, PTK2, DMD, BCL2, LHX4, PAFAH1B1, B3GNT2, NEFL, NTF3, PTPRZ1, NTNG1, NR4A2, NEURO…	1597	256	13528	2.1839	4.3807e-06	3.36977e-07	1.96775e-06		GOTERM_BP_FAT	GO:0045892~negative regulation of transcription, DNA-dependent	135	3.79961	2.84928e-15	MEF2C, JDP2, CDX2, FST, CITED2, CTNNB1, TBPL2, SIN3A, RARB, SATB1, SATB2, GABPA, RBL1, SIX3, ZHX2, ZNF8, PROX1, FOXN3, HES1, SMARCE1, HES5, HES3, TGIF1, PRDM1, ST18, DRD3, TFCP2L1, SOX2, NOSTRIN, SOX6, SOX9, NR2C1, FOXH1, TCF21, MEIS2, OVOL2, HEXIM1, BHLHE40, TCF4, BCOR, NKX2-5, HNRNPAB, DMBX1, BMP2, KLF12, RFX5, SMAD7, FOXA1, SMAD4, RYBP, LMCD1, SMAD3, SMAD2, FOXP1, FOXP2, CDKN1C, DLX2, HDAC4, S…	2690	356	13528	1.90706	1.40692e-11	1.08225e-12	5.4734e-12		GOTERM_BP_FAT	GO:0030182~neuron differentiation	111	5.0363	1.67105e-13	L1CAM, JAG1, RORA, CXCL12, KLHL1, TGFB2, NRCAM, GATA2, HOXC8, S1PR1, MCOLN3, UNC5B, ANK3, ROBO1, NKX6-2, ROBO2, UNC5C, RET, PTPRM, EMX2, MDGA2, LIFR, PTPRR, CTNNA2, HES1, SLITRK1, NCAM2, FOXG1, RELN, EFNA5, SLITRK6, SLITRK5, IGSF9, UBA52, KALRN, DRD1, CDK5R1, SOX2, SOX5, ARX, ALCAM, HOXA2, PVRL1, MTPN, DMD, RUNX3, BMP4, BHLHE22, NTF3, NR4A2, SMAD4, GAS7, NKX6-1, NTRK3, SEMA6A, EPHA4, DLX2, NTRK2,…	1690	438
GOTERM_BP_FAT	GO:0009891~positive regulation of biosynthetic process	220	5.95722	6.08e-12	MEF2C, STAT5A, LHCGR, RORB, RORA, CITED1, SHH, CTNNB1, CITED2, EPC1, APP, S1PR1, FOXF1, RARB, DDAH1, SYK, BARHL2, RXRG, MED14, MECOM, PPARGC1A, PPARGC1B, HES1, MAPK1, HES5, JUN, F2, PDGFRA, PIAS1, TMX1, HOXA13, NFKBIA, LIF, T, TCF21, TNKS, AGRN, TCF4, TCF3, NKX2-5, ARHGEF10L, HNRNPAB, NKX2-3, KLF5, BMP4, DVL3, BMP2, KLF7, IKZF2, KLF12, KLF13, MAP2K3, MAML2, SMAD4, SMAD3, SMAD2, KLF15, DLX2, NOTCH…	2812	695	13528	1.52285	3.02e-08	2.15e-09	1.16e-08		GOTERM_BP_FAT	GO:0035295~tube development	59	2.73148	1.84162e-09	NOG, NRP1, FGF7, FOXA2, LMO4, TBX20, ZEB2, GLI3, CXCL12, SHH, CTNNB1, MAP3K7, SPRY2, CTTNBP2, GPC3, CD44, GATA6, CXCR4, FOXF1, ROBO2, HHIP, FGF1, IPMK, FGF2, ALX1, TWIST1, CYR61, NKX2-6, PROX1, BCL2L11, TNS3, MAN2A1, PSEN1, TGIF1, TFAP2A, FOXC1, WNT5A, CAV2, GREM1, SEMA5A, RGMA, ALDH1A2, HAND2, BCL2, SFTPD, HS6ST1, PCSK5, BMP4, BMP2, TGFBR2, IGF1, SMAD2, NR4A3, SHANK3, FOXP1, KDR, FZD6, FOXP2, NF…	1597	220	13528	2.27174	7.65008e-06	5.46436e-07	3.43632e-06		GOTERM_BP_FAT	GO:0045165~cell fate commitment	70	1.97017	2.90817e-15	MYOD1, EVX1, FOXA2, MITF, PAX6, JAG2, JAG1, PAX3, GLI2, PAX2, GLI3, SHH, CTNNB1, TGFB2, SPRY2, ATOH1, SPRY1, WNT3, PAX7, TDGF1, NR2F2, FGF1, FRS2, IFRD1, FGF2, FGF3, BARHL2, SIX3, PROX1, FOXN4, HES1, EYA1, HES5, SIX1, PRDM1, GAP43, FKBP8, ERBB4, ONECUT1, SOX2, SOX5, SOX6, RAG2, SOX9, TCF7L2, ITGB1, CYP26B1, POU2F1, LHX6, GFI1, TLX3, TCF3, BMP4, BMP2, NTF3, TBX2, FOXA1, SMAD4, NEUROG1, NEUROG2, SM…	2690	139	13528	2.53259	1.40692e-11	1.00497e-12	5.4734e-12		GOTERM_BP_FAT	GO:0048568~embryonic organ development	59	2.67695	3.03823e-13	FGF9, EDN1, PRRX1, SOBP, GLI2, PAX2, GLI3, CITED2, GATA2, SPRY2, FOXF1, HOXC4, GATA4, CHST11, MKL2, RARB, COL11A1, MYC, SATB2, GSC, SIX2, PTPRQ, EYA1, HIF1A, CLIC5, HOXD3, FOXG1, SIX1, ROR2, TFAP2A, PRDM1, SOX2, TCF7L2, ALDH1A2, HOXA2, HOXA3, CHD7, HOXA4, HAND1, HOXA6, HOXA7, PRKRA, OTOP1, FOXL2, CEBPB, MAFB, TGFBR2, FZD3, FZD6, HOXB3, HOXB4, DLX2, HOXB1, HOXB2, DLX6, HOXB5, HOXB6, PBX1, BMP7	1690	172
GOTERM_BP_FAT	GO:0045892~negative regulation of transcription, DNA-dependent	130	3.52017	6.97e-12	MEF2C, JDP2, FST, CBX4, ZNF639, CBX2, NR2E3, CITED2, CTNNB1, TBPL2, EPC1, SIN3B, SIN3A, RARB, DDX20, TWIST1, RBL1, PKIG, ZHX2, FOXN3, HES1, HES5, RPS14, TGIF1, PRDM1, DRD3, TFCP2L1, SOX2, SOX6, SOX9, NR2C1, TCF21, MEIS2, OVOL2, HEXIM1, BHLHE40, SKIL, TCF4, BCOR, NKX2-5, HNRNPAB, DNMT3A, BMP2, KLF12, RFX5, SMAD7, KLF10, SMAD4, RYBP, LMCD1, SMAD3, SMAD2, SKI, FOXP4, FOXP1, FOXP2, CDKN1C, DLX2, HDAC…	2812	356	13528	1.75676	3.46e-08	2.31e-09	1.33e-08		GOTERM_BP_FAT	GO:0007411~axon guidance	37	1.71296	2.21766e-09	NRP1, CDH4, CXCL12, EPHB1, SHH, ARX, SEMA5A, ALCAM, HOXA1, APP, ATOH1, CXCR4, ROBO1, ANK3, LHX4, ROBO2, SEMA3A, B3GNT2, NTF3, NRXN3, NEUROG2, NRXN1, GAS1, LMX1A, TBR1, SLIT3, FEZF1, SEMA6A, EPHA4, ISL2, EPHA7, FOXG1, OPHN1, RELN, EFNA5, BMPR1B, GAP43	1597	107	13528	2.92918	9.21213e-06	6.14145e-07	4.13798e-06		GOTERM_BP_FAT	GO:0048598~embryonic morphogenesis	121	3.40557	3.39428e-15	DLC1, NOG, LMO4, EDN1, GNA12, HOXD12, JAG2, ZIC1, SHH, ZIC2, CTNNB1, MAP3K7, ATOH1, PGP, WNT4, WNT3, TDGF1, GATA4, RARB, FRS2, FLVCR1, SATB2, EOMES, MECOM, PROX1, HES1, MIB1, HES3, SIX1, DLD, FOXG1, KIAA1715, TGIF1, TFAP2A, ROR2, EXT1, SOX2, BMPR2, HESX1, TCF21, ECE1, OVOL2, LHX1, NKX3-2, BMP4, MAFB, FTO, TGFBR2, SMAD4, NEUROG1, SMAD3, SMAD2, NR4A3, DLX2, NOTCH2, NOTCH1, SALL4, DLX6, PRKAR1A, BMP…	2690	307	13528	1.98211	1.67748e-11	1.11833e-12	6.52811e-12		GOTERM_BP_FAT	GO:0010629~negative regulation of gene expression	122	5.53539	3.04684e-13	MEF2C, CDX2, THRB, PDX1, ZNF254, CITED2, EPC1, HOXC8, PROP1, SIN3A, NKX6-2, RARB, AKIRIN2, SATB1, SATB2, ZHX2, FOXN3, HES1, MSX1, HOXD8, PRDM6, TGIF1, PRDM1, SMARCA2, HMGB2, SOX2, NOSTRIN, SOX6, LIN28A, SOX9, LIN28B, WT1, HOXA2, MEIS2, HEXIM1, HOXA7, PRKRA, BHLHE40, TCF4, BCOR, RUNX2, BMP4, BMP2, KLF12, SMAD7, KLF10, SMAD4, RYBP, LMCD1, NDFIP2, SMAD2, FOXP1, HOXB4, DLX2, HDAC4, NR1I2, SALL4, TRPS…	1690	504
GOTERM_BP_FAT	GO:0051253~negative regulation of RNA metabolic process	130	3.52017	2.62e-11	MEF2C, JDP2, FST, CBX4, ZNF639, CBX2, NR2E3, CITED2, CTNNB1, TBPL2, EPC1, SIN3B, SIN3A, RARB, DDX20, TWIST1, RBL1, PKIG, ZHX2, FOXN3, HES1, HES5, RPS14, TGIF1, PRDM1, DRD3, TFCP2L1, SOX2, SOX6, SOX9, NR2C1, TCF21, MEIS2, OVOL2, HEXIM1, BHLHE40, SKIL, TCF4, BCOR, NKX2-5, HNRNPAB, DNMT3A, BMP2, KLF12, RFX5, SMAD7, KLF10, SMAD4, RYBP, LMCD1, SMAD3, SMAD2, SKI, FOXP4, FOXP1, FOXP2, CDKN1C, DLX2, HDAC…	2812	362	13528	1.72764	1.3e-07	8.11e-09	4.97e-08		GOTERM_BP_FAT	GO:0051094~positive regulation of developmental process	69	3.19444	2.36701e-09	THRB, FOXA2, IL6ST, MORF4L2, BTC, FST, GLI3, SHH, CTNNB1, TGFB2, AGTR1, ATOH1, APOB, SMAP1, CDKN2B, GATA6, ROBO1, NKX6-2, HEY2, ERAP1, ROBO2, NRG1, FGF2, BOC, DDAH1, AP3B1, PRKCA, LYN, ADAMTS20, EOMES, LIG4, PROX1, CD83, ACVR2A, VEGFC, INHBA, ADRB2, CD36, BTG1, F3, JUN, SCIN, FOXG1, NPPC, TGIF1, SEMA4D, KITLG, KIT, IL7R, CDH4, AGGF1, BCL2, VWC2, RUNX1, NEFL, BMP4, BMP2, NTF3, TGFBR2, SMAD2, NKX6-…	1597	278	13528	2.10249	9.8325e-06	6.14534e-07	4.41664e-06		GOTERM_BP_FAT	GO:0031328~positive regulation of cellular biosynthetic process	221	6.2201	5.13741e-15	MEF2C, CDX2, GDF6, EDN1, RORA, SHH, CTNNB1, CITED2, APP, S1PR1, IFNG, ABRA, RARB, CCNA2, BARHL2, MECOM, PPARGC1A, PROX1, PPARGC1B, HES1, HES5, JUN, HES3, VEGFA, PDGFRA, VGLL2, PIAS1, TMX1, AFAP1L2, FOXH1, PLAGL1, LIF, TCF21, TNKS, MAML3, TCF4, TCF3, NKX2-5, HNRNPAB, NKX2-3, KLF5, BMP4, BMP3, BMP2, KLF12, NTF3, KLF13, MAP2K3, SMAD4, ESRRG, SMAD3, SMAD2, DLX2, NOTCH1, PLA2G4A, RNF6, CSRNP3, RNF4, E…	2690	685	13528	1.62249	2.48916e-11	1.55576e-12	9.69225e-12		GOTERM_BP_FAT	GO:0045165~cell fate commitment	51	2.31397	8.20179e-13	EVX1, PPARG, MITF, PAX6, JAG1, PAX2, GLI2, GLI3, TGFB2, CDC42, SPRY2, GATA2, SPRY1, NKX6-2, NR2F2, IFRD1, FGF2, FGF3, PITX1, PTF1A, HES1, EYA1, SIX1, PRDM1, GAP43, SOX2, SOX5, RAG2, SOX6, SOX9, TCF7L2, ITGB1, HOXA2, BCL2, POU2F1, RUNX2, BMP4, BMP2, NTF3, TBX2, IL7, SMAD4, SMAD2, ISL1, NKX6-1, KDR, DLX2, NOTCH2, CDON, SALL1, KLF4	1690	139
GOTERM_BP_FAT	GO:0010629~negative regulation of gene expression	167	4.52207	5.82e-11	MEF2C, JDP2, THRA, THRB, FST, CBX4, ZNF639, CBX2, NR2E3, CITED2, CTNNB1, EPC1, TBPL2, SIN3B, SIN3A, WWP2, SND1, RARB, DDX20, BCL7A, AKIRIN2, TWIST1, RBL1, PKIG, ZHX2, FOXN3, HES1, HES5, TRIM33, RPS14, TGIF1, PRDM1, DRD3, TFCP2L1, SOX2, ELK3, SOX6, SOX9, NR2C1, TCF21, MEIS2, OVOL2, HEXIM1, BHLHE40, SKIL, TCF4, BCOR, RUNX2, NKX2-5, HNRNPAB, BMP4, DNMT3A, BMP2, KLF12, RFX5, SMAD7, KLF10, SMAD4, RYBP…	2812	504	13528	1.59406	2.89e-07	1.7e-08	1.11e-07		GOTERM_BP_FAT	GO:0042127~regulation of cell proliferation	149	6.89815	2.69545e-09	NOG, IL6ST, ARNT2, BTC, TTK, STRN, FOXO1, IL15, NR2E3, SHH, TGFB2, CTNNB1, CUL3, PGR, CD47, CTTNBP2, AGTR1, HTR1A, S1PR1, CDKN2B, KIFAP3, ASPH, MAP2K5, EGFR, IRS2, NKX2-6, LIG4, PTPRU, MECOM, IRS1, PROX1, VEGFC, TNS3, MAPK1, F3, FGFR1OP, JUN, FOXG1, TGIF1, RIPK2, ADAMTS1, SMARCA2, CAV2, CAV1, ERBB4, SOX4, CHEK1, SOX9, ARX, KRAS, AGGF1, SFTPD, ADRA2A, LAMB1, TRAF5, KLF5, BMP4, COL18A1, BMP2, TGFBR…	1597	787	13528	1.60376	1.11968e-05	6.5864e-07	5.02948e-06		GOTERM_BP_FAT	GO:0010557~positive regulation of macromolecule biosynthetic process	213	5.99493	5.77367e-15	MEF2C, CDX2, GDF6, RORA, SHH, CTNNB1, CITED2, APP, S1PR1, IFNG, ABRA, RARB, CCNA2, BARHL2, MECOM, PROX1, PPARGC1A, PPARGC1B, HES1, HES5, JUN, HES3, VEGFA, PDGFRA, VGLL2, PIAS1, TMX1, AFAP1L2, FOXH1, PLAGL1, LIF, TCF21, TNKS, MAML3, TCF4, TCF3, NKX2-5, HNRNPAB, NKX2-3, BMP4, KLF5, BMP3, BMP2, KLF12, NTF3, KLF13, MAP2K3, SMAD4, ESRRG, SMAD3, SMAD2, DLX2, NOTCH1, RNF6, CSRNP3, RNF4, ETS1, ETS2, BMP7…	2690	654	13528	1.63788	2.81384e-11	1.65523e-12	1.09579e-11		GOTERM_BP_FAT	GO:0010628~positive regulation of gene expression	134	6.07985	8.42855e-13	MEF2C, CDX1, CDX2, THRB, GDF6, FOXO1, RORA, PDX1, FOXO3, IL10, ZXDA, CITED2, EPC1, GATA2, PROP1, S1PR1, MYOCD, MDFIC, FOXF1, IFNG, GATA4, RARB, AKIRIN2, SATB2, PCBD2, SIX2, ARID1A, ARNTL, ARID1B, MECOM, PPARGC1A, TRERF1, HES1, EP300, HIF1A, JUN, SIX1, TFAP2B, VGLL2, PRDM1, PIAS1, SMARCA2, UBA52, HMGB2, SOX2, SOX5, AFAP1L2, SOX6, SOX9, WT1, HOXA2, MEIS2, HOXA7, MAML3, TCF4, RUNX2, ARHGEF10L, NKX2-…	1690	581
GOTERM_BP_FAT	GO:0045944~positive regulation of transcription from RNA polymerase II promoter	131	3.54725	8.09e-11	MEF2C, THRA, THRB, STAT5A, ARNT2, MORF4L2, FOXO1, RORA, FOXO3, NR2E3, SHH, CITED2, CTNNB1, EPC1, GATA2, APP, S1PR1, GATA6, GATA4, RARB, AKIRIN2, RXRG, MED14, MECOM, PPARGC1A, PPARGC1B, AHR, HES1, ASCL1, EP300, HIF1A, HES5, JUN, TFAP2B, HOXA13, DRD3, SOX2, SOX5, TFEB, NFKBIA, SOX6, SOX9, SOX8, LIF, T, MEIS2, TEAD4, AGRN, RUNX1, TCF3, RUNX2, NKX2-5, ARHGEF10L, NKX2-3, BMP4, SREBF1, BMP2, BHLHE23, I…	2812	371	13528	1.6987	4.01e-07	2.23e-08	1.54e-07		GOTERM_BP_FAT	GO:0045165~cell fate commitment	43	1.99074	4.28594e-09	ERBB4, EVX1, FOXA2, ONECUT1, POU6F2, MITF, SOX5, SOX6, RAG2, SOX9, GLI3, SHH, TGFB2, CTNNB1, SPRY2, ATOH1, NKX6-2, BCL2, NR2F2, FGF1, IFRD1, FRS2, FGF2, PITX1, TLX1, BMP4, BMP2, NTF3, BARHL2, NEUROG2, SMAD2, GAS1, PROX1, NKX6-1, KDR, NOTCH2, DLX2, ASCL1, ISL2, PSEN1, KLF4, GAP43, TBX19	1597	139	13528	2.62049	1.78036e-05	9.89098e-07	7.9972e-06		GOTERM_BP_FAT	GO:0035295~tube development	95	2.6738	5.98455e-15	DLC1, GNA13, NOG, NRP1, FOXA2, FGF9, LMO4, EDN1, TBX20, TP63, ZEB2, PAX3, GLI2, PAX2, GJA5, GLI3, SHH, ZIC2, CTNNB1, MAP3K7, SPRY2, BDNF, WNT4, SPRY1, CD44, CTGF, GATA6, CXCR4, GATA4, ROBO2, HHIP, RARB, FGF1, FGF2, IPMK, IHH, ALX1, CFTR, PROX1, VASP, BCL2L11, SLIT2, GZF1, MYCN, PTHLH, HES1, MAN2A1, TNS3, MIB1, EYA1, EP300, TIMELESS, VEGFA, SIX1, PDGFRA, TGIF1, TFAP2A, ZFPM2, FOXC1, C11ORF73, RAB3…	2690	220	13528	2.17161	2.92206e-11	1.62337e-12	1.13798e-11		GOTERM_BP_FAT	GO:0007423~sensory organ development	70	3.17604	8.54888e-13	FGF9, PDGFA, EDN1, MITF, PRRX1, PAX6, SOBP, FASLG, JAG1, PAX2, GLI3, TGFB2, SPRY2, MCOLN3, RARB, COL11A1, MYC, KCNMA1, GSC, PTPRM, NKX2-6, PTF1A, SIX2, SLC9A3R2, BCL2L11, PTPRQ, MFN2, HES1, EYA1, CLIC5, FOXG1, SIX1, PDGFRA, TGIF1, FOXC1, CRYBA4, TWSG1, IRX5, SOX2, WT1, ALDH1A2, HOXA2, MEIS2, CHD7, ECE1, PVRL1, BCL2, PVRL3, PRKRA, POU2F1, OTOP1, MAF, BMP4, NOX3, FOXL2, LMX1B, BHLHE22, MAFB, NF1, F…	1690	229
GOTERM_BP_FAT	GO:0045449~regulation of transcription	663	17.9529	8.79e-11	MEF2C, MEF2A, ZNF639, RORB, RORA, MXI1, CITED1, CITED2, CTNNB1, EPC1, TBPL2, APP, EPC2, ZNF775, FOXF1, MED27, PHTF2, TIGD2, ZNF395, ZNF394, CCAR1, RCOR3, NDNL2, ZNF644, RREB1, BARHL1, RCOR1, TAF4B, ZNF507, BARHL2, ZHX2, RXRG, ZNF648, EOMES, HMG20A, HMG20B, MED14, ZNF503, HNF4G, MECOM, MED10, ZNF500, MAPK1, ZNF787, SCYL1, NME1, JUN, RPS14, TGIF1, TGIF2, VGLL3, VGLL4, CRTC3, ZNF516, ZNF133, ZNF76, …	2812	2601	13528	1.22629	4.36e-07	2.3e-08	1.67e-07		GOTERM_BP_FAT	GO:0001568~blood vessel development	62	2.87037	7.69878e-09	NRP1, LEPR, TBX20, FOXO1, CXCL12, PTEN, SHH, CITED1, CTNNB1, TGFB2, CITED2, MAP3K7, APOB, S1PR1, CD44, ROBO1, CXCR4, FOXF1, HEY2, SEMA3C, TGFA, ERAP1, ANGPT1, SOX17, NR2F2, FGF1, FGF2, CYR61, ARHGAP24, PROX1, NCL, VEGFC, PROK2, PSEN1, JUN, ZMIZ1, COL1A2, FOXC1, CAV1, CDH2, ELK3, CDH5, ZFP36L1, SEMA5A, PTK2, AGGF1, HAND2, CHM, ZC3H12A, HS6ST1, PPAP2B, KLF5, COL18A1, BMP4, TGFBR2, ESX1, KDR, ANXA2,…	1597	245	13528	2.14365	3.19802e-05	1.6832e-06	1.43653e-05		GOTERM_BP_FAT	GO:0010629~negative regulation of gene expression	174	4.89727	6.78688e-15	MEF2C, JDP2, CDX2, THRB, FST, CITED2, CTNNB1, TBPL2, SIN3A, SND1, RARB, INSR, AKIRIN2, SATB1, SATB2, GABPA, RBL1, SIX3, ZHX2, ZNF8, PROX1, FOXN3, HES1, HES5, SMARCE1, TIMELESS, TRIM33, PRDM6, HES3, HES2, TGIF1, PRDM1, ST18, SUDS3, HMGB2, DRD3, TFCP2L1, SOX2, NOSTRIN, SOX6, LIN28A, SOX9, LIN28B, NR2C1, FOXH1, TCF21, MEIS2, OVOL2, HEXIM1, BHLHE40, TCF4, BCOR, NKX2-5, HNRNPAB, ZNF423, BMP4, DMBX1, B…	2690	504	13528	1.7362	3.30085e-11	1.73728e-12	1.28564e-11		GOTERM_BP_FAT	GO:0045941~positive regulation of transcription	131	5.94374	9.20817e-13	MEF2C, CDX1, CDX2, THRB, GDF6, FOXO1, RORA, PDX1, FOXO3, IL10, ZXDA, CITED2, EPC1, GATA2, PROP1, S1PR1, MYOCD, MDFIC, FOXF1, IFNG, GATA4, RARB, AKIRIN2, SATB2, PCBD2, SIX2, ARID1A, ARNTL, ARID1B, MECOM, PPARGC1A, TRERF1, HES1, EP300, HIF1A, JUN, SIX1, TFAP2B, VGLL2, PIAS1, SMARCA2, UBA52, HMGB2, SOX2, SOX5, AFAP1L2, SOX6, SOX9, WT1, HOXA2, MEIS2, HOXA7, MAML3, TCF4, RUNX2, ARHGEF10L, NKX2-3, BMP4…	1690	564
GOTERM_BP_FAT	GO:0035295~tube development	88	2.38289	1.23e-10	DLC1, GNA13, NOG, PDGFA, LMO4, ZEB2, GLI2, ASAH1, LGR4, SHH, ZIC2, GLI1, CTNNB1, MAP3K7, SPRY2, CTTNBP2, WNT4, SPRY1, CD44, CTGF, GATA6, CXCR4, FOXF1, GATA4, RARB, FGF1, CYR61, TWIST1, ALX1, CFTR, VASP, BCL2L11, SLIT2, GZF1, MYCN, HES1, TNS3, EYA1, EP300, PSEN2, PDGFRA, TGIF1, TFAP2A, ZFPM2, FOXC1, CUX1, WNT5A, CAV2, RAB3A, BBS5, BMPR2, GREM1, SEMA5A, T, TCF21, OVOL2, HAND1, HOXA5, BCL2, SFTPD, P…	2812	220	13528	1.92432	6.09e-07	3.04e-08	2.33e-07		GOTERM_BP_FAT	GO:0007268~synaptic transmission	71	3.28704	8.50404e-09	SYT1, GLRA1, GRIK1, SYT4, GRIK2, AGTPBP1, GLRA3, CTNNB1, SLC1A4, CTTNBP2, APP, HTR1B, SNPH, GRID2, FGF2, SLC1A1, HTR1F, HTR1E, PRKCA, GABRG1, KCNMA1, KCND2, SLC25A4, NRXN3, GRIN2A, NRXN1, GRM1, PCLO, CTNNA2, MAPK1, GRM3, CBLN1, COLQ, PSEN1, GRM8, GRM7, HTR7, SDCBP, UNC13C, CAV2, KCNA1, TAC1, CACNB2, PAH, RIMS1, AMPH, HCRTR2, PTK2, GAD2, NPTX2, SYN3, DMD, PAFAH1B1, PPP3CA, GAD1, NOVA1, DTNA, GABRA…	1597	298	13528	2.01823	3.53252e-05	1.76629e-06	1.58678e-05		GOTERM_BP_FAT	GO:0051253~negative regulation of RNA metabolic process	135	3.79961	1.31572e-14	MEF2C, JDP2, CDX2, FST, CITED2, CTNNB1, TBPL2, SIN3A, RARB, SATB1, SATB2, GABPA, RBL1, SIX3, ZHX2, ZNF8, PROX1, FOXN3, HES1, SMARCE1, HES5, HES3, TGIF1, PRDM1, ST18, DRD3, TFCP2L1, SOX2, NOSTRIN, SOX6, SOX9, NR2C1, FOXH1, TCF21, MEIS2, OVOL2, HEXIM1, BHLHE40, TCF4, BCOR, NKX2-5, HNRNPAB, DMBX1, BMP2, KLF12, RFX5, SMAD7, FOXA1, SMAD4, RYBP, LMCD1, SMAD3, SMAD2, FOXP1, FOXP2, CDKN1C, DLX2, HDAC4, S…	2690	362	13528	1.87545	6.43936e-11	3.21965e-12	2.50799e-11		GOTERM_BP_FAT	GO:0006355~regulation of transcription, DNA-dependent	318	14.4283	1.1221e-12	MEF2C, CDX1, CDX2, MED23, RORA, ZNF254, CITED2, EPC1, SIN3A, S1PR1, NKX6-2, FOXF1, IFNG, ZNF395, RARB, PITX1, PITX2, PCBD2, NKX2-6, EMX2, ZHX2, MECOM, PPARGC1A, HES1, MSX1, JUN, ZNF786, DPRX, FOXG1, TGIF1, VGLL2, PRDM1, PIAS1, ZNF76, AFAP1L2, ARX, HEXIM1, MAML3, TCF4, BCOR, ARHGEF10L, NKX2-3, BMP4, BMP2, IKZF2, NTF3, KLF12, SMAD7, KLF13, KLF10, SMAD6, MAML2, RYBP, SMAD4, SMAD2, NKX6-1, DLX2, NOTC…	1690	1773
GOTERM_BP_FAT	GO:0016481~negative regulation of transcription	154	4.17005	1.26e-10	MEF2C, JDP2, THRA, THRB, FST, CBX4, ZNF639, CBX2, NR2E3, CITED2, CTNNB1, EPC1, TBPL2, SIN3B, SIN3A, RARB, DDX20, BCL7A, AKIRIN2, TWIST1, RBL1, PKIG, ZHX2, FOXN3, HES1, HES5, TRIM33, RPS14, TGIF1, PRDM1, DRD3, TFCP2L1, SOX2, ELK3, SOX6, SOX9, NR2C1, TCF21, MEIS2, OVOL2, HEXIM1, BHLHE40, SKIL, TCF4, BCOR, RUNX2, NKX2-5, HNRNPAB, DNMT3A, BMP2, KLF12, RFX5, SMAD7, KLF10, SMAD4, RYBP, LMCD1, SMAD3, SK…	2812	459	13528	1.61408	6.24e-07	2.97e-08	2.39e-07		GOTERM_BP_FAT	GO:0007267~cell-cell signaling	118	5.46296	1.72754e-08	SYT1, SYT4, GRIK1, GRIK2, FGF16, FGF13, IL15, VIPR2, SHH, TGFB2, CTNNB1, PGR, CTTNBP2, HTR1B, APP, GRID2, FRS2, HTR1F, HTR1E, KCND2, GRIN2A, PCLO, CTNNA2, C1QA, MAPK1, CBLN1, COLQ, HTR7, SDCBP, GPR50, EFNA5, STC1, UNC13C, WNT5A, CAV2, PANX1, KCNA1, MME, CACNB2, PAH, GREM1, TRH, RIMS1, EPHB1, ADCYAP1, SEMA5A, HCRTR2, PTK2, GAD2, CRB1, DMD, GAD1, NOVA1, BMP4, BMP2, GABRA2, NTF3, SMAD2, HGF, HOMER1,…	1597	600	13528	1.66594	7.17594e-05	3.41723e-06	3.22344e-05		GOTERM_BP_FAT	GO:0009891~positive regulation of biosynthetic process	222	6.24824	1.47947e-14	MEF2C, CDX2, GDF6, EDN1, RORA, SHH, CTNNB1, CITED2, APP, S1PR1, IFNG, ABRA, RARB, CCNA2, BARHL2, MECOM, PPARGC1A, PROX1, PPARGC1B, HES1, HES5, JUN, HES3, VEGFA, PDGFRA, VGLL2, PIAS1, TMX1, AFAP1L2, FOXH1, PLAGL1, LIF, TCF21, TNKS, MAML3, TCF4, TCF3, NKX2-5, HNRNPAB, NKX2-3, KLF5, BMP4, BMP3, BMP2, KLF12, NTF3, KLF13, MAP2K3, SMAD4, ESRRG, SMAD3, SMAD2, DLX2, NOTCH1, PLA2G4A, RNF6, CSRNP3, RNF4, E…	2690	695	13528	1.60638	7.19693e-11	3.42715e-12	2.8022e-11		GOTERM_BP_FAT	GO:0016481~negative regulation of transcription	112	5.08167	1.84943e-12	MEF2C, CDX2, THRB, PDX1, ZNF254, CITED2, EPC1, HOXC8, PROP1, SIN3A, NKX6-2, RARB, AKIRIN2, SATB1, SATB2, ZHX2, FOXN3, HES1, MSX1, HOXD8, PRDM6, TGIF1, PRDM1, SMARCA2, HMGB2, SOX2, NOSTRIN, SOX6, SOX9, WT1, HOXA2, MEIS2, HEXIM1, HOXA7, BHLHE40, TCF4, BCOR, RUNX2, BMP2, KLF12, SMAD7, KLF10, SMAD4, RYBP, LMCD1, SMAD2, FOXP1, HOXB4, DLX2, HDAC4, SALL4, NR1I2, TRPS1, HOPX, HDAC9, RBPJ, ZFHX3, DNAJB6, …	1690	459
GOTERM_BP_FAT	GO:0001944~vasculature development	96	2.59951	2.95e-10	GNA13, RTN4, NRP2, PDGFA, PRRX1, FOXO1, JAG1, MMP2, CITED1, SHH, CITED2, TGFB2, CTNNB1, MAP3K7, BAK1, GPX1, SHB, APOB, S1PR1, HEY1, CD44, CTGF, CXCR4, ROBO1, HMOX1, FOXF1, HEY2, QKI, MKL2, NR2F2, FGF1, ANGPT2, CYR61, PTPRJ, MYH9, ARHGAP24, NCL, SLIT2, PROK2, CRKL, HIF1A, PLXDC1, ZMIZ1, JUN, ZFPM2, FOXC1, TNFAIP2, ZFAND5, CAV1, TIPARP, ELK3, TCF7L2, CDH5, GJC1, ZFP36L1, SEMA5A, T, TCF21, CHD7, HOX…	2812	251	13528	1.83999	1.47e-06	6.66e-08	5.61e-07		GOTERM_BP_FAT	GO:0001944~vasculature development	62	2.87037	2.03803e-08	NRP1, LEPR, TBX20, FOXO1, CXCL12, PTEN, SHH, CITED1, CTNNB1, TGFB2, CITED2, MAP3K7, APOB, S1PR1, CD44, ROBO1, CXCR4, FOXF1, HEY2, SEMA3C, TGFA, ERAP1, ANGPT1, SOX17, NR2F2, FGF1, FGF2, CYR61, ARHGAP24, PROX1, NCL, VEGFC, PROK2, PSEN1, JUN, ZMIZ1, COL1A2, FOXC1, CAV1, CDH2, ELK3, CDH5, ZFP36L1, SEMA5A, PTK2, AGGF1, HAND2, CHM, ZC3H12A, HS6ST1, PPAP2B, KLF5, COL18A1, BMP4, TGFBR2, ESX1, KDR, ANXA2,…	1597	251	13528	2.09241	8.46563e-05	3.84817e-06	3.8028e-05		GOTERM_BP_FAT	GO:0045944~positive regulation of transcription from RNA polymerase II promoter	137	3.8559	2.00604e-14	MEF2C, MYOD1, THRB, RBM4, CASK, RORA, FOXO3, SHH, CITED2, CTNNB1, APP, ATOH1, S1PR1, GATA6, TDGF1, GATA4, ABRA, RARB, AKIRIN2, SATB2, SIX3, MECOM, PPARGC1A, PPARGC1B, AHR, HES1, EP300, HIF1A, HES5, JUN, HES3, SIX1, VEGFA, TFAP2B, VGLL2, HMGB2, DRD3, SOX2, SOX5, SOX6, SOX9, SRF, FOXH1, LIF, PLAGL1, MEIS2, MAML3, RUNX1, TCF3, NKX2-5, NKX2-3, BMP4, BMP3, BMP2, BHLHE23, EPAS1, KLF12, NTF3, MAFB, KLF1…	2690	371	13528	1.85707	9.79432e-11	4.45199e-12	3.81362e-11		GOTERM_BP_FAT	GO:0048562~embryonic organ morphogenesis	49	2.22323	2.04327e-12	FGF9, SOX2, EDN1, PRRX1, SOBP, PAX2, GLI2, GLI3, TCF7L2, SPRY2, HOXA2, HOXA3, CHD7, HOXA4, HOXA6, HOXC4, CHST11, GATA4, HOXA7, PRKRA, RARB, COL11A1, MYC, OTOP1, FOXL2, SATB2, GSC, MAFB, TGFBR2, SIX2, FZD3, PTPRQ, FZD6, HOXB3, DLX2, HOXB4, HOXB1, EYA1, HOXB2, DLX6, HOXB5, HOXD3, CLIC5, HOXB6, FOXG1, SIX1, ROR2, TFAP2A, BMP7	1690	133
GOTERM_BP_FAT	GO:0000122~negative regulation of transcription from RNA polymerase II promoter	100	2.70783	3.7e-10	MEF2C, JDP2, FST, CBX4, CBX2, NR2E3, CTNNB1, CITED2, EPC1, SIN3A, DDX20, RARB, TWIST1, PKIG, RBL1, ZHX2, HES1, HES5, RPS14, TGIF1, PRDM1, DRD3, TFCP2L1, SOX2, SOX6, NR2C1, MEIS2, HEXIM1, SKIL, BCOR, TCF4, NKX2-5, DNMT3A, KLF12, SMAD7, RFX5, KLF10, LMCD1, RYBP, SMAD3, SKI, FOXP4, FOXP1, FOXP2, CDKN1C, DLX2, HDAC4, SALL4, JAZF1, HIVEP1, HDAC9, ZFHX3, CRYM, NCOR2, HELT, E2F6, NR6A1, NFKB1, GLI2, SAP…	2812	266	13528	1.80858	1.83e-06	7.98e-08	7.03e-07		GOTERM_BP_FAT	GO:0019226~transmission of nerve impulse	78	3.61111	3.26916e-08	SYT1, GLRA1, GRIK1, SYT4, GRIK2, AGTPBP1, GLRA3, CTNNB1, SLC1A4, CTTNBP2, HTR1B, APP, S1PR1, NMUR2, SNPH, GRID2, CNTNAP2, FGF2, SLC1A1, HTR1F, HTR1E, PRKCA, GABRG1, KCNMA1, KCND2, SLC25A4, NRXN3, GRIN2A, NRXN1, PCLO, GRM1, CTNNA2, MAPK1, GRM3, CBLN1, COLQ, PSEN1, GRM8, SBF2, GRM7, HTR7, NAB1, SDCBP, UNC13C, CAV2, SCN1A, KCNA1, TAC1, CACNB2, PAH, RIMS1, AMPH, HCRTR2, PTK2, GAD2, NPTX2, SYN3, DMD, …	1597	350	13528	1.8878	0.000135792	5.90436e-06	6.09997e-05		GOTERM_BP_FAT	GO:0000904~cell morphogenesis involved in differentiation	101	2.84267	2.11488e-14	NOG, SHH, TGFB2, CTNNB1, NRCAM, BDNF, ATOH1, APP, DAB2, ANK3, UNC5A, ROBO1, ROBO2, UNC5C, PTPRM, EOMES, MYH9, PROX1, CTNNA2, NUMBL, HES1, SLITRK1, NCAM2, SLITRK3, HIF1A, FOXG1, EFNA5, LAMC1, SLITRK6, DST, KALRN, CDK5R1, PKHD1, SOX9, EPHB2, ARX, ALCAM, PVRL1, LHX2, LHX4, B3GNT2, RUNX3, HNRNPAB, FN1, COL18A1, BMP2, NTF3, NR4A2, CELSR3, CELSR2, NEUROG2, NTN1, SEMA6A, EPHA4, NOTCH1, EPHA7, SEMA6C, CY…	2690	244	13528	2.08167	1.02813e-10	4.47009e-12	4.00346e-11		GOTERM_BP_FAT	GO:0007507~heart development	66	2.99456	3.33427e-12	DLC1, NRP2, NRP1, EDN1, TBX20, GJA1, GLI2, CXADR, TTN, GLI3, TGFB2, CITED2, MYOCD, GATA4, SEMA3C, MKL2, RARB, NRG1, COL11A1, NKX2-6, MECOM, PLCE1, MSX1, EP300, ADM, ZMIZ1, FOXC1, ADAMTS1, COL3A1, FKBP1A, SOX6, SOX9, ITGB1, GJC1, MSX2, ALDH1A2, CHD7, ECE1, HAND1, HAND2, HEXIM1, BCOR, NFATC3, NFATC1, BMP4, BMP2, TBX3, TBX2, SMAD7, TBX5, NF1, TGFBR2, TEAD1, SMAD2, ISL1, FOXP1, SALL4, TSC1, ID2, PKP2…	1690	215
GOTERM_BP_FAT	GO:0001568~blood vessel development	94	2.54536	3.79e-10	GNA13, RTN4, NRP2, PDGFA, PRRX1, FOXO1, JAG1, MMP2, CITED1, SHH, CITED2, TGFB2, CTNNB1, MAP3K7, BAK1, GPX1, SHB, APOB, S1PR1, HEY1, CD44, CTGF, ROBO1, CXCR4, HMOX1, FOXF1, HEY2, QKI, MKL2, NR2F2, FGF1, ANGPT2, CYR61, PTPRJ, MYH9, ARHGAP24, NCL, SLIT2, PROK2, CRKL, HIF1A, PLXDC1, ZMIZ1, JUN, ZFPM2, FOXC1, TNFAIP2, CAV1, TIPARP, ELK3, TCF7L2, CDH5, GJC1, ZFP36L1, SEMA5A, T, CHD7, HOXA3, HAND1, CHM,…	2812	245	13528	1.84578	1.88e-06	7.85e-08	7.21e-07		GOTERM_BP_FAT	GO:0048514~blood vessel morphogenesis	54	2.5	5.36541e-08	NRP1, LEPR, TBX20, PTEN, CXCL12, SHH, CITED1, CTNNB1, TGFB2, CITED2, MAP3K7, APOB, S1PR1, ROBO1, CXCR4, FOXF1, HEY2, SEMA3C, ERAP1, TGFA, ANGPT1, SOX17, NR2F2, FGF1, FGF2, CYR61, ARHGAP24, PROX1, NCL, VEGFC, PROK2, JUN, ZMIZ1, FOXC1, CAV1, ELK3, CDH2, ZFP36L1, SEMA5A, PTK2, AGGF1, HAND2, ZC3H12A, HS6ST1, COL18A1, BMP4, KLF5, TGFBR2, ANXA2, KDR, MEOX2, NTRK2, ADRA1B, AMOT	1597	211	13528	2.1679	0.000222854	9.28659e-06	0.000100114		GOTERM_BP_FAT	GO:0016481~negative regulation of transcription	160	4.50324	3.67572e-14	MEF2C, JDP2, CDX2, THRB, FST, CITED2, CTNNB1, TBPL2, SIN3A, RARB, AKIRIN2, SATB1, SATB2, GABPA, RBL1, SIX3, ZHX2, ZNF8, PROX1, FOXN3, HES1, HES5, SMARCE1, TIMELESS, TRIM33, PRDM6, HES3, HES2, TGIF1, PRDM1, ST18, SUDS3, HMGB2, DRD3, TFCP2L1, SOX2, NOSTRIN, SOX6, SOX9, NR2C1, FOXH1, TCF21, MEIS2, OVOL2, HEXIM1, BHLHE40, TCF4, BCOR, NKX2-5, HNRNPAB, ZNF423, DMBX1, BMP2, KLF12, RFX5, SMAD7, FOXA1, SM…	2690	459	13528	1.75303	1.79112e-10	7.46303e-12	6.97442e-11		GOTERM_BP_FAT	GO:0001501~skeletal system development	86	3.902	3.62358e-12	FGF9, EDN1, PRRX1, TP63, POSTN, HOXD1, GLI2, PRDX1, PAX1, GLI3, HOXC6, TNFRSF11B, HOXC8, BARX2, HOXC4, CHST11, HOXC5, COL11A1, MYC, PITX1, SATB2, GSC, SIX2, ACVR2A, EYA1, HOXD8, MSX1, HOXD3, SIX1, PDGFRA, PDGFRB, TFAP2A, ROR2, FOXC1, KIAA1217, EXT1, WNT5A, TWSG1, COL3A1, SOX5, SOX6, SOX9, MSX2, COL9A1, HOXA2, CHD7, HOXA3, HOXA4, HOXA6, BCL2, PRKRA, HOXA7, PTN, HOXA9, AXIN2, RUNX2, BMP4, BMP2, TBX…	1690	319
GOTERM_BP_FAT	GO:0048598~embryonic morphogenesis	111	3.00569	5.35e-10	DLC1, NOG, LMO4, GNA12, JAG2, ZIC1, SHH, ZIC2, CTNNB1, MAP3K7, CUL3, WNT4, FOXF1, GATA4, RARB, FRS2, CDH23, TWIST1, EOMES, MECOM, HES1, KIAA1715, TGIF1, TFAP2A, EXT1, WNT5A, LMBR1, HOXA13, SOX2, BMPR2, GREM1, T, TCF21, HOXA3, ECE1, OVOL2, MACF1, HOXA5, OTOP1, HECTD1, BMP4, HTT, MAFB, FTO, TGFBR2, SMAD4, SMAD3, SMAD2, SKI, EN1, NR4A3, CELSR1, GAS1, FOXP4, DLX2, NOTCH2, HOXB1, NOTCH1, SALL4, HOXB7,…	2812	307	13528	1.73941	2.66e-06	1.06e-07	1.02e-06		GOTERM_BP_FAT	GO:0045597~positive regulation of cell differentiation	57	2.63889	6.13938e-08	FOXA2, THRB, IL6ST, MORF4L2, BTC, GLI3, SHH, CTNNB1, TGFB2, AGTR1, ATOH1, APOB, SMAP1, CDKN2B, GATA6, ROBO1, NKX6-2, ROBO2, NRG1, BOC, FGF2, AP3B1, LYN, ADAMTS20, EOMES, LIG4, CD83, ACVR2A, VEGFC, INHBA, CD36, BTG1, JUN, SCIN, FOXG1, NPPC, TGIF1, SEMA4D, KITLG, KIT, IL7R, CDH4, BCL2, VWC2, RUNX1, NEFL, BMP4, BMP2, NTF3, TGFBR2, SMAD2, NKX6-1, NTRK3, ID2, ETS1, BMPR1B, IGFBP3	1597	229	13528	2.10847	0.000254997	1.02011e-05	0.000114556		GOTERM_BP_FAT	GO:0045934~negative regulation of nucleobase, nucleoside, nucleotide and nucleic acid metabolic process	172	4.84098	1.55791e-13	MEF2C, JDP2, CDX2, THRB, FST, EDN1, CITED2, CTNNB1, TBPL2, SIN3A, RARB, AKIRIN2, SATB1, SATB2, GABPA, RBL1, SIX3, ZHX2, ZNF8, PROX1, FOXN3, HES1, HES5, SMARCE1, TIMELESS, TRIM33, PRDM6, HES3, HES2, TGIF1, PRDM1, ST18, SUDS3, HMGB2, DRD3, TFCP2L1, HUS1, SOX2, TIPIN, NOSTRIN, SOX6, SOX9, NR2C1, FOXH1, TCF21, MEIS2, OVOL2, HEXIM1, BHLHE40, TCF4, BCOR, NKX2-5, HNRNPAB, ZNF423, DMBX1, BMP2, KLF12, RFX…	2690	512	13528	1.68943	7.59195e-10	3.03678e-11	2.9563e-10		GOTERM_BP_FAT	GO:0000904~cell morphogenesis involved in differentiation	71	3.22142	7.63954e-12	NRP2, CCKAR, NRP1, PAX6, L1CAM, GLI2, PAX2, CXCL12, TGFB2, NRCAM, CUL3, UNC5B, ANK3, ROBO1, CXCR4, ROBO2, SEMA3A, UNC5C, PTPRM, NRXN3, STXBP1, LEF1, NRXN1, MYH9, CTNNA2, SLIT3, HES1, NCAM2, SLITRK1, HIF1A, CLIC5, FOXG1, EFNA5, VCAN, RELN, CNTN4, SLITRK6, SLITRK5, GAP43, UBA52, KALRN, CDK5R1, SOX9, CDH4, ARX, ALCAM, HOXA2, PVRL1, TNR, BCL2, PAFAH1B1, DCX, RUNX3, FN1, NFATC1, COL18A1, BMP2, NTF3, P…	1690	244
GOTERM_BP_FAT	GO:0010558~negative regulation of macromolecule biosynthetic process	174	4.71162	8.22e-10	MEF2C, JDP2, THRA, THRB, FST, CBX4, ZNF639, CBX2, NR2E3, IL10, CTNNB1, CITED2, EIF4EBP3, EPC1, TBPL2, EIF4EBP1, SIN3B, SIN3A, RARB, DDX20, BCL7A, AKIRIN2, TWIST1, RBL1, PKIG, ZHX2, FOXN3, HES1, HES5, TRIM33, RPS14, ASB1, TGIF1, PRDM1, EIF2AK3, ENPP7, DRD3, TFCP2L1, HUS1, SOX2, IGF2BP2, ELK3, IGF2BP3, SOX6, SOX9, NR2C1, TCF21, MEIS2, OVOL2, HEXIM1, SFTPD, BHLHE40, SKIL, TCF4, BCOR, RUNX2, NKX2-5, …	2812	547	13528	1.53031	4.08e-06	1.57e-07	1.56e-06		GOTERM_BP_FAT	GO:0001764~neuron migration	25	1.15741	1.00854e-07	CAV2, SOX1, NDN, PRKG1, CXCL12, ARX, CTTNBP2, PTK2, ATOH1, CXCR4, PEX2, DNER, PAFAH1B1, NR2F2, NR2F1, TWIST1, BARHL2, MET, NR4A2, NEUROG2, FEZF1, ASCL1, PSEN1, FYN, RELN	1597	64	13528	3.30894	0.000418858	1.61132e-05	0.000188184		GOTERM_BP_FAT	GO:0010558~negative regulation of macromolecule biosynthetic process	181	5.09429	1.6127e-13	MEF2C, JDP2, CDX2, THRB, FST, EDN1, CTNNB1, CITED2, TBPL2, SIN3A, RARB, EIF2B3, AKIRIN2, SATB1, SATB2, GABPA, RBL1, SIX3, ZHX2, ZNF8, PROX1, FOXN3, HES1, HES5, SMARCE1, TIMELESS, TRIM33, BACE2, PRDM6, HES3, HES2, TGIF1, PRDM1, ST18, EIF2AK3, SUDS3, HMGB2, ENPP1, DRD3, TFCP2L1, HUS1, SOX2, TIPIN, IGF2BP1, NOSTRIN, IGF2BP3, SOX6, SOX9, NR2C1, FOXH1, TCF21, MEIS2, OVOL2, HEXIM1, EIF3E, BHLHE40, TCF4…	2690	547	13528	1.66407	7.86251e-10	3.02405e-11	3.06166e-10		GOTERM_BP_FAT	GO:0000122~negative regulation of transcription from RNA polymerase II promoter	75	3.4029	9.92894e-12	MEF2C, CDX2, NR6A1, PPARG, TP63, PAX5, PDX1, HSBP1, PAX2, GLI2, ZNF254, CITED2, SAP30, EPC1, HOXC8, PROP1, SIN3A, BARX2, NKX6-2, HEY2, RARB, NR2F2, SIK1, NR2F1, ATF7IP, ZNF281, TBL1XR1, SATB1, SATB2, GSC, SOX14, ZHX2, LEF1, TLE1, NRIP1, HES1, HOXD8, MSX1, TGIF1, MDM2, PRDM1, SMARCA2, GLIS3, SOX2, SOX6, PRDM16, WT1, HOXA2, MEIS2, HAND1, HEXIM1, HOXA7, BCOR, TCF4, ETV3, ENO1, KLF12, TBX2, JARID2, S…	1690	266
GOTERM_BP_FAT	GO:0032990~cell part morphogenesis	96	2.59951	1e-09	ALS2, NRP2, COX10, L1CAM, GLI2, RAB3IP, SHH, BAK1, APP, ANK3, ROBO1, CXCR4, POU4F1, SEMA3A, EGFR, OPA1, EGR2, PTPRM, SSBP1, FOXJ1, STXBP1, CHST3, NRXN1, ARL6, PCM1, SLIT1, VASP, SLIT2, CTNNA2, NUMBL, NCAM2, SLITRK3, ADM, UBC, OPHN1, CNTN4, SIAH1, EFNA5, UBB, SLITRK6, DST, UBA52, GAP43, KALRN, RAB3A, BBS5, CDK5R1, PARD3, LPPR4, ONECUT1, ERBB3, PKHD1, TTC8, EPHB3, HPRT1, CDH4, ARX, ALCAM, SEMA5A, I…	2812	256	13528	1.80405	4.97e-06	1.84e-07	1.9e-06		GOTERM_BP_FAT	GO:0060284~regulation of cell development	52	2.40741	1.32465e-07	NOG, NRP1, LZTS1, FOXA2, LRRC4C, SHH, TGFB2, ATOH1, ROBO1, NKX6-2, ROBO2, CDK5RAP2, SEMA3A, BOC, FGF2, LYN, BARHL2, LIG4, PROX1, VEGFC, ASCL1, PSEN1, BTG1, FOXG1, TGIF1, SEMA4D, KALRN, SOX5, KIT, CDH2, CDH4, LINGO1, PTK2, BCL2, VWC2, POU3F2, NEFL, SPP1, BMP4, BMP2, NTF3, SMAD2, LMX1A, NKX6-1, NTRK3, DLX2, HDAC4, ISL2, NTRK2, ID4, WNT7A, IGFBP3	1597	205	13528	2.14871	0.000550108	2.03798e-05	0.000247168		GOTERM_BP_FAT	GO:0060284~regulation of cell development	87	2.44863	3.00811e-13	NOG, LZTS1, NRP1, FOXA2, EDN1, PAX6, LRRC4C, GLI2, SHH, TGFB2, NRCAM, BDNF, ATOH1, TIAM1, ROBO1, MAPT, CDK5RAP3, ROBO2, SEMA3A, CDK5RAP2, FGF2, ARHGEF1, LYN, BARHL2, DLL3, LIG4, PROX1, SLIT2, NUMBL, HES1, MIB1, EYA1, HES5, CCND2, BTG1, HES3, SIX1, FOXG1, TGIF1, CNTN4, UBB, KALRN, CDK5R1, DRD3, SOX2, SOX5, CDH2, KIT, CDH4, OTP, EPHB2, VWC2, POU3F2, MBNL3, TLX3, NEFL, NKX2-5, SPP1, BMP4, BMP2, BHLH…	2690	205	13528	2.13426	1.4659e-09	5.42927e-11	5.70821e-10		GOTERM_BP_FAT	GO:0010557~positive regulation of macromolecule biosynthetic process	142	6.44283	1.88831e-11	MEF2C, CDX1, CDX2, THRB, PDGFA, GDF6, FOXO1, RORA, PDX1, FOXO3, ZXDA, IL10, CITED2, TGFB2, EPC1, GATA2, PROP1, S1PR1, MYOCD, MDFIC, FOXF1, IFNG, GATA4, RARB, AKIRIN2, SAMD4A, SPN, SATB2, PCBD2, SIX2, ARID1A, ARNTL, ARID1B, MECOM, PPARGC1A, IRS1, TRERF1, HES1, EP300, HIF1A, JUN, SIX1, TFAP2B, PDGFRA, VGLL2, PIAS1, SMARCA2, UBA52, HMGB2, SOX2, SOX5, AFAP1L2, SOX6, SOX9, WT1, HOXA2, MEIS2, HOXA7, TN…	1690	654
GOTERM_BP_FAT	GO:0048666~neuron development	118	3.19523	2.02e-09	ALS2, GPRIN1, L1CAM, RORB, NR2E3, SHH, TGFB2, APP, CD44, ANK3, ROBO1, CDH23, EGFR, PTPRM, PICK1, NUMBL, CTNNA2, HES1, ASCL1, NCAM2, SLITRK3, RASGRF1, OPHN1, EFNA5, SLITRK6, DST, UBA52, KALRN, CDK5R1, LPPR4, PKHD1, ERBB3, EPHB3, ARX, LIF, SEMA5A, ALCAM, CRB1, MACF1, LHX2, DMD, AGRN, B3GNT2, RUNX3, KLF7, FSCN2, HTT, NR4A2, CELSR3, EN1, CELSR2, EN2, GAS1, AFG3L2, NTN1, GAS7, PTPN11, CDKN1C, SALL3, E…	2812	339	13528	1.67456	1e-05	3.58e-07	3.84e-06		GOTERM_BP_FAT	GO:0048870~cell motility	69	3.19444	1.58183e-07	SLC22A16, NRP1, PLXNA2, ZEB2, PRKG1, CXCL12, PTEN, CD2AP, SHH, TGFB2, EDNRB, CTTNBP2, ATOH1, APOB, CD44, PEX2, ROBO1, CXCR4, SEMA3C, POU4F1, NR2F2, FGF2, TWIST1, NR2F1, PRKCA, ARHGEF7, BARHL2, CTNNA2, ASCL1, TNS3, VEGFC, NCK2, PSEN1, BTG1, CELF3, SDCBP, OPHN1, FOXC1, VCAN, RELN, CAV2, NDN, SOX1, ASTN1, KITLG, CDH2, KIT, DNAH7, DNAH8, ARX, PTK2, DNER, SFTPD, POU3F3, PAFAH1B1, POU3F2, PPAP2B, FN1, …	1597	307	13528	1.90388	0.000656878	2.34674e-05	0.000295156		GOTERM_BP_FAT	GO:0007409~axonogenesis	83	2.33605	4.71667e-13	NRP2, NRP1, PAX6, GLI2, PAX2, SHH, NRCAM, BDNF, ATOH1, APP, ANK3, UNC5A, ROBO1, CXCR4, POU4F1, ROBO2, SEMA3A, UNC5C, EGR2, PTPRM, NRXN3, NRXN1, VASP, SLIT2, SLIT3, CTNNA2, NUMBL, NCAM2, SLITRK1, SLITRK3, FOXG1, CNTN4, SIAH1, EFNA5, UBB, SLITRK6, DST, GAP43, KALRN, DCC, RAB3A, CDK5R1, PARD3, RTN4RL1, PKHD1, CDH4, EPHB2, ARX, ALCAM, PVRL1, TNR, LHX2, BCL11B, LHX4, PAFAH1B1, TNN, RTN4RL2, B3GNT2, NE…	2690	193	13528	2.16273	2.29869e-09	8.2096e-11	8.95117e-10		GOTERM_BP_FAT	GO:0045935~positive regulation of nucleobase, nucleoside, nucleotide and nucleic acid metabolic process	137	6.21597	1.99923e-11	MEF2C, CDX1, CDX2, THRB, PDGFA, GDF6, FOXO1, RORA, PDX1, FOXO3, ZXDA, IL10, CITED2, EPC1, GATA2, PROP1, S1PR1, MYOCD, MDFIC, FOXF1, IFNG, GATA4, RARB, AKIRIN2, SATB2, PCBD2, SIX2, ARID1A, ARNTL, ARID1B, MECOM, PPARGC1A, TRERF1, HES1, EP300, HIF1A, JUN, SIX1, PDGFRA, TFAP2B, VGLL2, PIAS1, SMARCA2, UBA52, HMGB2, DRD1, SOX2, SOX5, AFAP1L2, SOX6, SOX9, WT1, HOXA2, MEIS2, HOXA7, TNKS, MAML3, TCF4, RUN…	1690	624
GOTERM_BP_FAT	GO:0031327~negative regulation of cellular biosynthetic process	176	4.76577	2.12e-09	MEF2C, JDP2, THRA, THRB, PDGFA, FST, CBX4, ZNF639, CBX2, NR2E3, IL10, CTNNB1, CITED2, EIF4EBP3, EPC1, TBPL2, EIF4EBP1, SIN3B, SIN3A, RARB, DDX20, BCL7A, AKIRIN2, TWIST1, RBL1, PKIG, ZHX2, FOXN3, HES1, HES5, TRIM33, RPS14, ASB1, TGIF1, PRDM1, EIF2AK3, CAV1, ENPP7, DRD3, TFCP2L1, HUS1, SOX2, IGF2BP2, ELK3, IGF2BP3, SOX6, SOX9, NR2C1, TCF21, MEIS2, OVOL2, HEXIM1, SFTPD, BHLHE40, SKIL, TCF4, BCOR, RU…	2812	561	13528	1.50927	1.05e-05	3.62e-07	4.03e-06		GOTERM_BP_FAT	GO:0051674~localization of cell	69	3.19444	1.58183e-07	SLC22A16, NRP1, PLXNA2, ZEB2, PRKG1, CXCL12, PTEN, CD2AP, SHH, TGFB2, EDNRB, CTTNBP2, ATOH1, APOB, CD44, PEX2, ROBO1, CXCR4, SEMA3C, POU4F1, NR2F2, FGF2, TWIST1, NR2F1, PRKCA, ARHGEF7, BARHL2, CTNNA2, ASCL1, TNS3, VEGFC, NCK2, PSEN1, BTG1, CELF3, SDCBP, OPHN1, FOXC1, VCAN, RELN, CAV2, NDN, SOX1, ASTN1, KITLG, CDH2, KIT, DNAH7, DNAH8, ARX, PTK2, DNER, SFTPD, POU3F3, PAFAH1B1, POU3F2, PPAP2B, FN1, …	1597	307	13528	1.90388	0.000656878	2.34674e-05	0.000295156		GOTERM_BP_FAT	GO:0031327~negative regulation of cellular biosynthetic process	183	5.15058	5.00175e-13	MEF2C, JDP2, CDX2, THRB, FST, EDN1, CTNNB1, CITED2, TBPL2, SIN3A, RARB, EIF2B3, AKIRIN2, SATB1, SATB2, GABPA, RBL1, SIX3, ZHX2, ZNF8, PROX1, FOXN3, HES1, HES5, SMARCE1, TIMELESS, TRIM33, BACE2, PRDM6, HES3, HES2, TGIF1, PRDM1, ST18, EIF2AK3, SUDS3, HMGB2, ENPP1, DRD3, TFCP2L1, HUS1, SOX2, TIPIN, IGF2BP1, NOSTRIN, IGF2BP3, SOX6, SOX9, NR2C1, FOXH1, TCF21, MEIS2, OVOL2, HEXIM1, EIF3E, BHLHE40, TCF4…	2690	561	13528	1.64047	2.43776e-09	8.40606e-11	9.49263e-10		GOTERM_BP_FAT	GO:0010558~negative regulation of macromolecule biosynthetic process	124	5.62613	2.27253e-11	MEF2C, CDX2, THRB, EDN1, PDX1, ZNF254, IL10, CITED2, EPC1, HOXC8, PROP1, SIN3A, NKX6-2, RARB, AKIRIN2, SATB1, SATB2, ZHX2, FOXN3, HES1, MSX1, HOXD8, PRDM6, ASB1, TGIF1, PRDM1, SMARCA2, HMGB2, HUS1, SOX2, TIPIN, IGF2BP1, NOSTRIN, IGF2BP2, IGF2BP3, SOX6, SOX9, WT1, HOXA2, MEIS2, HEXIM1, EIF3E, HOXA7, BHLHE40, TCF4, BCOR, RUNX2, BMP2, KLF12, SMAD7, KLF10, SMAD4, RYBP, LMCD1, SMAD2, FOXP1, HOXB4, DLX…	1690	547
GOTERM_BP_FAT	GO:0009890~negative regulation of biosynthetic process	179	4.84701	2.13e-09	MEF2C, JDP2, THRA, THRB, PDGFA, FST, CBX4, ZNF639, CBX2, NR2E3, IL10, CTNNB1, CITED2, EIF4EBP3, EPC1, TBPL2, EIF4EBP1, SIN3B, SIN3A, RARB, DDX20, BCL7A, AKIRIN2, TWIST1, RBL1, PKIG, ZHX2, FOXN3, HES1, HES5, TRIM33, RPS14, ASB1, TGIF1, PRDM1, EIF2AK3, CAV1, ENPP7, DRD3, TFCP2L1, HUS1, SOX2, IGF2BP2, ELK3, IGF2BP3, SOX6, SOX9, NR2C1, TCF21, MEIS2, OVOL2, HEXIM1, SFTPD, BHLHE40, SKIL, TCF4, BCOR, RU…	2812	573	13528	1.50285	1.06e-05	3.52e-07	4.05e-06		GOTERM_BP_FAT	GO:0045893~positive regulation of transcription, DNA-dependent	95	4.39815	2.77683e-07	E2F3, ELF1, EVX1, THRB, FOXK1, FOXA2, GRIP1, MORF4L2, MITF, TBX20, ARNT2, CASK, FOXO1, RORB, ZEB1, NR2E3, SKAP1, SHH, CITED2, CTNNB1, ATOH1, APP, S1PR1, PAX9, MDFIC, ZNF148, GATA6, FOXF1, FOXF2, ABRA, NOBOX, NR2F2, FGF2, ALX1, TBL1XR1, AR, CCNH, SOX11, LEF1, ARID1B, MECOM, PROX1, PPARGC1A, TBR1, NRIP1, ASCL1, MURC, INHBA, ADRB2, ZMIZ1, JUN, TFAP2B, FOXC1, CAND1, NFE2L2, SMARCA1, NSD1, SMARCA2, TB…	1597	477	13528	1.68707	0.00115283	3.97749e-05	0.000518132		GOTERM_BP_FAT	GO:0051172~negative regulation of nitrogen compound metabolic process	172	4.84098	5.9475e-13	MEF2C, JDP2, CDX2, THRB, FST, EDN1, CITED2, CTNNB1, TBPL2, SIN3A, RARB, AKIRIN2, SATB1, SATB2, GABPA, RBL1, SIX3, ZHX2, ZNF8, PROX1, FOXN3, HES1, HES5, SMARCE1, TIMELESS, TRIM33, PRDM6, HES3, HES2, TGIF1, PRDM1, ST18, SUDS3, HMGB2, DRD3, TFCP2L1, HUS1, SOX2, TIPIN, NOSTRIN, SOX6, SOX9, NR2C1, FOXH1, TCF21, MEIS2, OVOL2, HEXIM1, BHLHE40, TCF4, BCOR, NKX2-5, HNRNPAB, ZNF423, DMBX1, BMP2, KLF12, RFX…	2690	519	13528	1.66664	2.89879e-09	9.66265e-11	1.1288e-09		GOTERM_BP_FAT	GO:0031327~negative regulation of cellular biosynthetic process	126	5.71688	2.96588e-11	MEF2C, CDX2, THRB, PDGFA, EDN1, PDX1, ZNF254, IL10, CITED2, EPC1, HTR1B, HOXC8, PROP1, SIN3A, NKX6-2, RARB, AKIRIN2, SATB1, SATB2, ZHX2, FOXN3, HES1, MSX1, HOXD8, PRDM6, ASB1, TGIF1, PRDM1, SMARCA2, HMGB2, HUS1, SOX2, TIPIN, IGF2BP1, NOSTRIN, IGF2BP2, IGF2BP3, SOX6, SOX9, WT1, HOXA2, MEIS2, HEXIM1, EIF3E, HOXA7, BHLHE40, TCF4, BCOR, RUNX2, BMP2, KLF12, SMAD7, KLF10, SMAD4, RYBP, LMCD1, SMAD2, FOX…	1690	561
GOTERM_BP_FAT	GO:0010605~negative regulation of macromolecule metabolic process	219	5.93014	2.66e-09	MEF2C, MASP1, FST, ZNF639, CDC16, SHH, CTNNB1, CITED2, BAK1, TBPL2, EPC1, SIN3B, SIN3A, WWP2, RARB, BCL7A, TWIST1, ANAPC1, ANAPC4, GRIN2A, ZHX2, HES1, MAD2L1, HES5, RPS14, JUN, TGIF1, PRDM1, EIF2AK3, ENPP7, TFCP2L1, HUS1, IGF2BP2, IGF2BP3, BDKRB2, TCF21, HEXIM1, TCF4, BCOR, NKX2-5, HNRNPAB, BMP4, DNMT3A, BMP2, KLF12, SMAD7, SMAD6, KLF10, SMAD4, RYBP, SMAD3, SMAD2, SKI, DLX2, NR1I2, TRPS1, JAZF1, …	2812	734	13528	1.43538	1.32e-05	4.26e-07	5.06e-06		GOTERM_BP_FAT	GO:0007155~cell adhesion	128	5.92593	3.13651e-07	CADM1, NELL1, LMO7, CASK, POSTN, EDIL3, CXCL12, MEGF10, CD2AP, VCL, CTNNB1, REG3A, CD47, APP, S1PR1, CD44, ROBO1, COL12A1, ROBO2, NEGR1, EGFR, COL22A1, CDHR3, PTPRT, PTPRU, AJAP1, CTNNA1, BCL2L11, CTNNA2, NCAM2, RND3, CD36, ROR2, RELN, DST, OLFM4, PKHD1, PCDH20, ASTN1, NINJ2, NEDD9, SOX9, SEMA5A, ALCAM, AGGF1, ITGB8, EMB, ENTPD1, LAMB1, FN1, SPP1, COL18A1, ADAM23, PCDH10, CNKSR3, PCDH15, PCDH17, …	1597	700	13528	1.54896	0.00130206	4.34292e-05	0.000585244		GOTERM_BP_FAT	GO:0007411~axon guidance	55	1.54799	1.30146e-12	NRP2, NRP1, PAX6, GLI2, SHH, APP, ATOH1, BDNF, ANK3, ROBO1, CXCR4, UNC5A, ROBO2, UNC5C, SEMA3A, PTPRM, EGR2, NRXN3, NRXN1, VASP, SLIT2, SLIT3, FOXG1, EFNA5, SIAH1, CNTN4, UBB, GAP43, DCC, CDK5R1, CDH4, EPHB2, ARX, ALCAM, PVRL1, TNR, LHX2, LHX4, B3GNT2, RUNX3, NTF3, DPYSL5, NEUROG2, RPL24, ISL1, NTN1, EPHA4, SEMA6A, ISL2, EPHA7, SEMA6C, BMPR1B, BMP7, APBB2, FEZ1	2690	107	13528	2.585	6.34304e-09	2.04614e-10	2.46999e-09		GOTERM_BP_FAT	GO:0035295~tube development	65	2.94918	3.14152e-11	DLC1, NRP1, FGF9, PDGFA, LMO4, EDN1, TBX20, TP63, ZEB2, GLI2, PAX2, GLI3, CXCL12, MAP3K7, SPRY2, SPRY1, CXCR4, FOXF1, GATA4, ROBO2, HHIP, RARB, IPMK, FGF2, CYR61, RET, NKX2-6, BCL2L11, HES1, TNS3, MAN2A1, EYA1, EP300, SIX1, PDGFRA, TGIF1, TFAP2A, FOXC1, C11ORF73, WNT5A, SHROOM3, ALDH1A2, HAND1, HAND2, BCL2, BMP4, BMP2, TBX3, TBX5, TBX4, TGFBR2, SMAD4, IGF1, FZD3, SMAD2, FOXP1, KDR, FZD6, TSC1, SA…	1690	220
GOTERM_BP_FAT	GO:0048514~blood vessel morphogenesis	82	2.22042	2.78e-09	GNA13, RTN4, NRP2, PDGFA, PRRX1, JAG1, CITED1, SHH, CTNNB1, CITED2, TGFB2, MAP3K7, BAK1, SHB, GPX1, APOB, S1PR1, HEY1, CTGF, ROBO1, CXCR4, FOXF1, HMOX1, HEY2, QKI, MKL2, NR2F2, FGF1, ANGPT2, CYR61, PTPRJ, MYH9, ARHGAP24, NCL, SLIT2, PROK2, HIF1A, PLXDC1, JUN, ZMIZ1, ZFPM2, FOXC1, TNFAIP2, CAV1, TIPARP, ELK3, GJC1, ZFP36L1, SEMA5A, T, HOXA3, HAND1, VEZF1, PLXND1, NKX2-5, C1GALT1, SCG2, KLF5, BMP4,…	2812	211	13528	1.8696	1.38e-05	4.32e-07	5.29e-06		GOTERM_BP_FAT	GO:0022610~biological adhesion	128	5.92593	3.42016e-07	CADM1, NELL1, LMO7, CASK, POSTN, EDIL3, CXCL12, MEGF10, CD2AP, VCL, CTNNB1, REG3A, CD47, APP, S1PR1, CD44, ROBO1, COL12A1, ROBO2, NEGR1, EGFR, COL22A1, CDHR3, PTPRT, PTPRU, AJAP1, CTNNA1, BCL2L11, CTNNA2, NCAM2, RND3, CD36, ROR2, RELN, DST, OLFM4, PKHD1, PCDH20, ASTN1, NINJ2, NEDD9, SOX9, SEMA5A, ALCAM, AGGF1, ITGB8, EMB, ENTPD1, LAMB1, FN1, SPP1, COL18A1, ADAM23, PCDH10, CNKSR3, PCDH15, PCDH17, …	1597	701	13528	1.54675	0.00141972	4.5829e-05	0.000638171		GOTERM_BP_FAT	GO:0048667~cell morphogenesis involved in neuron differentiation	86	2.42049	3.14526e-12	NRP2, NRP1, PAX6, GLI2, PAX2, SHH, NRCAM, BDNF, ATOH1, APP, ANK3, UNC5A, ROBO1, CXCR4, POU4F1, ROBO2, SEMA3A, UNC5C, EGR2, PTPRM, NRXN3, NRXN1, VASP, SLIT2, SLIT3, CTNNA2, NUMBL, HES1, NCAM2, SLITRK1, SLITRK3, CLIC5, FOXG1, CNTN4, SIAH1, EFNA5, UBB, SLITRK6, DST, GAP43, KALRN, DCC, RAB3A, CDK5R1, PARD3, RTN4RL1, PKHD1, CDH4, EPHB2, ARX, ALCAM, PVRL1, TNR, LHX2, BCL11B, LHX4, PAFAH1B1, TNN, RTN4RL…	2690	209	13528	2.06935	1.533e-08	4.79063e-10	5.96954e-09		GOTERM_BP_FAT	GO:0031328~positive regulation of cellular biosynthetic process	146	6.62432	3.8697e-11	MEF2C, CDX1, CDX2, THRB, PDGFA, GDF6, LHCGR, EDN1, FOXO1, RORA, PDX1, FOXO3, ZXDA, IL10, CITED2, EPC1, GATA2, PROP1, S1PR1, MYOCD, MDFIC, FOXF1, IFNG, GATA4, RARB, AKIRIN2, SAMD4A, SPN, SATB2, PCBD2, SIX2, ARID1A, ARNTL, ARID1B, MECOM, PPARGC1A, IRS1, TRERF1, HES1, EP300, HIF1A, JUN, SIX1, TFAP2B, PDGFRA, VGLL2, PIAS1, SMARCA2, UBA52, HMGB2, DRD1, SOX2, SOX5, KLRK1, AFAP1L2, SOX6, SOX9, WT1, HOXA…	1690	685
GOTERM_BP_FAT	GO:0030030~cell projection organization	125	3.38478	3.53e-09	ALS2, GPRIN1, MTSS1, PDGFA, CROCC, L1CAM, LPAR1, SHH, APP, CD44, ANK3, ROBO1, CDH23, EGFR, PTPRM, ACTN2, PCM1, MYH9, NUMBL, CTNNA2, NCAM2, SLITRK3, SPAG6, RASGRF1, OPHN1, SDCBP, EFNA5, SLITRK6, DST, UBA52, KALRN, FGD2, CDK5R1, BBS5, LPPR4, ONECUT1, PKHD1, ERBB3, TTC8, EPHB3, CAPZB, ARX, SEMA5A, ALCAM, MACF1, LHX2, DMD, B3GNT2, RUNX3, FGD4, KLF5, KLF7, VAV3, NR4A2, CELSR3, CELSR2, GAS1, AFG3L2, GA…	2812	368	13528	1.63411	1.75e-05	5.32e-07	6.72e-06		GOTERM_BP_FAT	GO:0050767~regulation of neurogenesis	44	2.03704	3.84162e-07	NOG, LZTS1, NRP1, FOXA2, SOX5, KIT, CDH2, LRRC4C, CDH4, SHH, LINGO1, PTK2, ATOH1, ROBO1, BCL2, NKX6-2, VWC2, ROBO2, POU3F2, CDK5RAP2, SEMA3A, NEFL, SPP1, BMP4, BMP2, LYN, NTF3, BARHL2, LMX1A, LIG4, NKX6-1, NTRK3, DLX2, VEGFC, ASCL1, ISL2, PSEN1, NTRK2, FOXG1, TGIF1, ID4, SEMA4D, WNT7A, KALRN	1597	166	13528	2.24529	0.00159454	4.98678e-05	0.000716812		GOTERM_BP_FAT	GO:0009890~negative regulation of biosynthetic process	183	5.15058	4.05597e-12	MEF2C, JDP2, CDX2, THRB, FST, EDN1, CTNNB1, CITED2, TBPL2, SIN3A, RARB, EIF2B3, AKIRIN2, SATB1, SATB2, GABPA, RBL1, SIX3, ZHX2, ZNF8, PROX1, FOXN3, HES1, HES5, SMARCE1, TIMELESS, TRIM33, BACE2, PRDM6, HES3, HES2, TGIF1, PRDM1, ST18, EIF2AK3, SUDS3, HMGB2, ENPP1, DRD3, TFCP2L1, HUS1, SOX2, TIPIN, IGF2BP1, NOSTRIN, IGF2BP3, SOX6, SOX9, NR2C1, FOXH1, TCF21, MEIS2, OVOL2, HEXIM1, EIF3E, BHLHE40, TCF4…	2690	573	13528	1.60612	1.97688e-08	5.99056e-10	7.69802e-09		GOTERM_BP_FAT	GO:0007411~axon guidance	41	1.86025	3.98992e-11	NRP2, CDK5R1, NRP1, PAX6, L1CAM, GLI2, CDH4, CXCL12, ARX, ALCAM, HOXA2, UNC5B, PVRL1, CXCR4, ROBO1, ANK3, TNR, ROBO2, UNC5C, SEMA3A, RUNX3, PTPRM, NTF3, NRXN3, RPL24, NRXN1, LMX1A, ISL1, SLIT3, EPHA4, SEMA6A, FOXG1, RELN, CNTN4, EFNA5, BMPR1B, APBB2, BMP7, FEZ2, UBA52, GAP43	1690	107
GOTERM_BP_FAT	GO:0007167~enzyme linked receptor protein signaling pathway	118	3.19523	3.63e-09	MTSS1, NOG, MPZL1, IL6ST, PDGFA, GRIK2, STAT5A, FST, FOXO1, FSTL1, CITED1, TGFB2, MAP3K7, EIF4EBP1, CTGF, TIAM1, GAB1, RAPGEF1, FRS2, GNG7, SYK, PTPRJ, EGFR, IRS2, SOCS2, PICK1, SOCS5, IRS1, PLCE1, GRB10, JUN, PDGFRA, ROR1, EIF2AK3, ZFAND5, FGFR3, ERBB3, BMPR2, BDKRB2, EPHB3, SRC, LIF, UBE2D3, AGRN, UBE2D1, BMP4, PLAT, BMP2, NIN, PTPN2, SMAD7, SMAD6, MYO1E, KLF10, TGFBR2, MET, SMAD4, TRIO, SMAD3,…	2812	342	13528	1.65987	1.8e-05	5.3e-07	6.91e-06		GOTERM_BP_FAT	GO:0051254~positive regulation of RNA metabolic process	95	4.39815	4.13566e-07	E2F3, ELF1, EVX1, THRB, FOXK1, FOXA2, GRIP1, MORF4L2, MITF, TBX20, ARNT2, CASK, FOXO1, RORB, ZEB1, NR2E3, SKAP1, SHH, CITED2, CTNNB1, ATOH1, APP, S1PR1, PAX9, MDFIC, ZNF148, GATA6, FOXF1, FOXF2, ABRA, NOBOX, NR2F2, FGF2, ALX1, TBL1XR1, AR, CCNH, SOX11, LEF1, ARID1B, MECOM, PROX1, PPARGC1A, TBR1, NRIP1, ASCL1, MURC, INHBA, ADRB2, ZMIZ1, JUN, TFAP2B, FOXC1, CAND1, NFE2L2, SMARCA1, NSD1, SMARCA2, TB…	1597	481	13528	1.67304	0.00171648	5.20578e-05	0.000771676		GOTERM_BP_FAT	GO:0007389~pattern specification process	102	2.87081	5.60152e-12	GNA13, NOG, CDX2, EDN1, FST, HOXD12, ZIC1, SHH, CITED2, CTNNB1, WNT3, TDGF1, GATA4, FRS2, PITX2, SATB2, SIX3, DLL3, HES1, MIB1, EP300, HES3, SIX1, VEGFA, FOXG1, MNX1, TGIF1, ROR2, UNCX, BMPR2, TTC8, FOXH1, OVOL2, LHX1, LHX2, NKX3-2, BCOR, BMP4, MAFB, SMAD6, FTO, TGFBR2, SMAD4, SMAD2, CELSR2, NKX6-1, DLX2, NOTCH2, NOTCH1, RFX3, RBPJ, BMP7, HNF1B, NRP1, EVX1, FOXA2, TBX20, PAX6, TP63, ZEB2, GLI2, P…	2690	267	13528	1.92119	2.73018e-08	8.02994e-10	1.06314e-08		GOTERM_BP_FAT	GO:0051173~positive regulation of nitrogen compound metabolic process	139	6.30672	4.9862e-11	MEF2C, CDX1, CDX2, THRB, PDGFA, GDF6, EDN1, FOXO1, RORA, PDX1, FOXO3, ZXDA, IL10, CITED2, EPC1, GATA2, PROP1, S1PR1, MYOCD, MDFIC, FOXF1, IFNG, GATA4, RARB, AKIRIN2, SATB2, PCBD2, SIX2, ARID1A, ARNTL, ARID1B, MECOM, PPARGC1A, TRERF1, HES1, EP300, HIF1A, JUN, SIX1, PDGFRA, TFAP2B, VGLL2, PIAS1, SMARCA2, UBA52, HMGB2, DRD1, SOX2, SOX5, KLRK1, AFAP1L2, SOX6, SOX9, WT1, HOXA2, MEIS2, HOXA7, TNKS, MAM…	1690	644
GOTERM_BP_FAT	GO:0048667~cell morphogenesis involved in neuron differentiation	81	2.19334	4.07e-09	ALS2, NRP2, L1CAM, GLI2, SHH, APP, ANK3, ROBO1, CXCR4, POU4F1, SEMA3A, CDH23, EGR2, PTPRM, STXBP1, CHST3, NRXN1, SLIT1, VASP, SLIT2, CTNNA2, NUMBL, HES1, NCAM2, SLITRK3, CLIC5, UBC, OPHN1, CNTN4, SIAH1, EFNA5, UBB, SLITRK6, DST, UBA52, GAP43, KALRN, RAB3A, CDK5R1, PARD3, LPPR4, ERBB3, PKHD1, EPHB3, HPRT1, CDH4, ARX, ALCAM, SEMA5A, IGF1R, MACF1, LHX2, BCL2, B3GNT2, NEFL, ETV4, RUNX3, DCLK1, KLF7, …	2812	209	13528	1.86448	2.02e-05	5.77e-07	7.74e-06		GOTERM_BP_FAT	GO:0045941~positive regulation of transcription	107	4.9537	5.54217e-07	THRB, GDF6, MORF4L2, ARNT2, CASK, FOXO1, RORB, NR2E3, BMP15, SHH, CITED1, ZXDA, CITED2, CTNNB1, ATOH1, APP, S1PR1, GATA6, MDFIC, FOXF1, FOXF2, ABRA, ARID1B, MECOM, PROX1, TBR1, PPARGC1A, MAPK1, ASCL1, JUN, TFAP2B, NFE2L2, SMARCA1, SMARCA2, RNF20, SOX5, SOX4, SOX6, SOX9, HOXA1, MEIS2, RUNX1, BMP4, KLF5, BMP2, NTF3, KLF12, MAFB, MAML2, ESRRG, NR4A2, SMAD2, NEUROG2, NR4A3, DLX2, HDAC4, EBF3, ETS1, S…	1597	564	13528	1.60706	0.00229957	6.771e-05	0.00103412		GOTERM_BP_FAT	GO:0048812~neuron projection morphogenesis	86	2.42049	1.0474e-11	NRP2, NRP1, PAX6, GLI2, PAX2, SHH, NRCAM, BDNF, ATOH1, APP, ANK3, UNC5A, ROBO1, CXCR4, POU4F1, ROBO2, SEMA3A, UNC5C, EGFR, EGR2, PTPRM, NRXN3, LIFR, NRXN1, VASP, SLIT2, SLIT3, CTNNA2, NUMBL, NCAM2, SLITRK1, SLITRK3, FOXG1, CNTN4, SIAH1, EFNA5, UBB, SLITRK6, DST, GAP43, KALRN, DCC, RAB3A, CDK5R1, PARD3, RTN4RL1, PKHD1, CDH4, EPHB2, ARX, ALCAM, PVRL1, TNR, LHX2, BCL11B, LHX4, PAFAH1B1, TNN, RTN4RL2…	2690	213	13528	2.03049	5.10506e-08	1.45859e-09	1.98792e-08		GOTERM_BP_FAT	GO:0045934~negative regulation of nucleobase, nucleoside, nucleotide and nucleic acid metabolic process	117	5.30853	5.24443e-11	MEF2C, CDX2, THRB, EDN1, PDX1, ZNF254, CITED2, EPC1, HTR1B, HOXC8, PROP1, SIN3A, NKX6-2, RARB, AKIRIN2, SATB1, SATB2, ZHX2, FOXN3, HES1, MSX1, HOXD8, PRDM6, TGIF1, PRDM1, SMARCA2, HMGB2, HUS1, SOX2, TIPIN, NOSTRIN, SOX6, SOX9, WT1, HOXA2, MEIS2, HEXIM1, HOXA7, BHLHE40, TCF4, BCOR, RUNX2, BMP2, KLF12, SMAD7, KLF10, SMAD4, RYBP, LMCD1, SMAD2, FOXP1, HOXB4, DLX2, HDAC4, NR1I2, SALL4, TRPS1, HOPX, HD…	1690	512
GOTERM_BP_FAT	GO:0051172~negative regulation of nitrogen compound metabolic process	164	4.44083	4.5e-09	MEF2C, JDP2, THRA, THRB, FST, CBX4, ZNF639, CBX2, NR2E3, IL10, CITED2, CTNNB1, EPC1, TBPL2, SIN3B, SIN3A, RARB, DDX20, BCL7A, AKIRIN2, TWIST1, RBL1, PKIG, ZHX2, FOXN3, HES1, HES5, TRIM33, RPS14, TGIF1, PRDM1, ENPP7, CAV1, DRD3, TFCP2L1, HUS1, SOX2, ELK3, SOX6, SOX9, NR2C1, TCF21, MEIS2, OVOL2, HEXIM1, BHLHE40, SKIL, TCF4, BCOR, RUNX2, NKX2-5, HNRNPAB, DNMT3A, BMP2, KLF12, RFX5, SMAD7, KLF10, SMAD…	2812	519	13528	1.52018	2.23e-05	6.21e-07	8.56e-06		GOTERM_BP_FAT	GO:0007167~enzyme linked receptor protein signaling pathway	73	3.37963	5.54918e-07	NOG, NRP1, FGF7, IL6ST, GRIK2, GDF6, FGF16, FST, FOXO1, CLNK, PTEN, CITED1, TGFB2, MAP3K7, ANGPT1, NRG1, FGF1, FGF2, FRS2, SIK2, EGFR, IRS2, PTPRT, PTPRU, ALK, IRS1, SS18, ACVR2A, VEGFC, NCK2, PLCE1, ADRB2, CHRDL1, DOK5, JUN, COL1A2, ROR2, FOXC1, REPS2, NDN, ERBB4, USP9Y, KIT, EPHB1, ADCYAP1, MSX2, IGF1R, RGMB, PTK2, PIK3R3, UBE2D1, PIK3R1, BMP4, GUCY2F, BMP2, PTPRD, PTPRE, SMAD6, TGFBR2, MET, SM…	1597	342	13528	1.80811	0.00230247	6.58587e-05	0.00103543		GOTERM_BP_FAT	GO:0010605~negative regulation of macromolecule metabolic process	220	6.19195	2.31617e-11	MEF2C, CDX2, FST, EDN1, CDC16, SHH, CTNNB1, CITED2, TBPL2, SIN3A, RARB, EIF2B3, IBTK, ANAPC4, GRIN2A, ZHX2, PROX1, HES1, HES5, JUN, PRDM6, BACE2, HES3, HES2, TGIF1, PRDM1, ST18, EIF2AK3, SUDS3, ENPP1, TFCP2L1, HUS1, IGF2BP1, IGF2BP3, FOXH1, TCF21, HEXIM1, TCF4, BCOR, NKX2-5, HNRNPAB, DMBX1, BMP4, BMP2, KLF12, SMAD7, SMAD6, SMAD4, NDFIP1, RYBP, SMAD3, SMAD2, UBP1, CDC27, DLX2, NR1I2, TRPS1, HOPX, …	2690	734	13528	1.50733	1.1289e-07	3.13584e-09	4.39596e-08		GOTERM_BP_FAT	GO:0009891~positive regulation of biosynthetic process	147	6.66969	5.99765e-11	MEF2C, CDX1, CDX2, THRB, PDGFA, GDF6, LHCGR, EDN1, FOXO1, RORA, PDX1, FOXO3, ZXDA, IL10, CITED2, TGFB2, EPC1, GATA2, PROP1, S1PR1, MYOCD, MDFIC, FOXF1, IFNG, GATA4, RARB, AKIRIN2, SAMD4A, SPN, SATB2, PCBD2, SIX2, ARID1A, ARNTL, ARID1B, MECOM, PPARGC1A, IRS1, TRERF1, HES1, EP300, HIF1A, JUN, SIX1, TFAP2B, PDGFRA, VGLL2, PIAS1, SMARCA2, UBA52, HMGB2, DRD1, SOX2, SOX5, KLRK1, AFAP1L2, SOX6, SOX9, WT…	1690	695
GOTERM_BP_FAT	GO:0048812~neuron projection morphogenesis	82	2.22042	4.64e-09	ALS2, NRP2, L1CAM, GLI2, SHH, APP, ANK3, ROBO1, CXCR4, POU4F1, SEMA3A, EGFR, EGR2, PTPRM, STXBP1, CHST3, NRXN1, SLIT1, VASP, SLIT2, CTNNA2, NUMBL, NCAM2, SLITRK3, ADM, UBC, OPHN1, CNTN4, SIAH1, EFNA5, UBB, SLITRK6, DST, UBA52, GAP43, KALRN, RAB3A, CDK5R1, PARD3, LPPR4, ERBB3, PKHD1, EPHB3, HPRT1, CDH4, ARX, ALCAM, SEMA5A, IGF1R, MACF1, LHX2, BCL2, DMD, B3GNT2, NEFL, ETV4, RUNX3, DCLK1, KLF7, CREB…	2812	213	13528	1.85205	2.3e-05	6.23e-07	8.83e-06		GOTERM_BP_FAT	GO:0030900~forebrain development	41	1.89815	6.22961e-07	NOG, ERBB4, SOX1, ZEB2, PRKG1, GLI3, SHH, CTNNB1, ARX, ALDH1A2, APP, POU3F4, POU3F3, POU3F2, PAFAH1B1, NR2F2, FRS2, PITX1, NR2F1, BMP4, RAX, NKX2-6, LEF1, NEUROG2, LMX1A, MECOM, FOXP2, ATRX, FEZF1, SALL3, DLX2, ASCL1, DKK1, PSEN1, FYN, FOXG1, AVPR1A, RELN, ID4, TBX19, NFIB	1597	152	13528	2.28491	0.00258443	7.18802e-05	0.00116239		GOTERM_BP_FAT	GO:0010604~positive regulation of macromolecule metabolic process	249	7.00816	3.23227e-11	MEF2C, DLC1, CDX2, IL6ST, GDF6, CDC16, RORA, SHH, CTNNB1, CITED2, APP, S1PR1, IFNG, ABRA, RARB, CCNA2, ANAPC4, BARHL2, MECOM, PPARGC1A, PROX1, PPARGC1B, HES1, HES5, JUN, HES3, VEGFA, PDGFRA, VGLL2, PRDM1, PIAS1, TMX1, AFAP1L2, FOXH1, PLAGL1, LIF, TCF21, KLKB1, PEMT, TNKS, MAML3, TCF4, TCF3, NKX2-5, NKX2-3, HNRNPAB, KLF5, BMP4, BMP3, BMP2, KLF12, NTF3, SMAD7, KLF13, MAP2K3, SMAD4, NDFIP1, ESRRG, S…	2690	857	13528	1.46117	1.57541e-07	4.25786e-09	6.13467e-08		GOTERM_BP_FAT	GO:0051172~negative regulation of nitrogen compound metabolic process	118	5.3539	6.00585e-11	MEF2C, CDX2, THRB, EDN1, PDX1, ZNF254, IL10, CITED2, EPC1, HTR1B, HOXC8, PROP1, SIN3A, NKX6-2, RARB, AKIRIN2, SATB1, SATB2, ZHX2, FOXN3, HES1, MSX1, HOXD8, PRDM6, TGIF1, PRDM1, SMARCA2, HMGB2, HUS1, SOX2, TIPIN, NOSTRIN, SOX6, SOX9, WT1, HOXA2, MEIS2, HEXIM1, HOXA7, BHLHE40, TCF4, BCOR, RUNX2, BMP2, KLF12, SMAD7, KLF10, SMAD4, RYBP, LMCD1, SMAD2, FOXP1, HOXB4, DLX2, HDAC4, NR1I2, SALL4, TRPS1, HO…	1690	519
GOTERM_BP_FAT	GO:0010604~positive regulation of macromolecule metabolic process	248	6.71541	4.78e-09	MEF2C, DLC1, IL6ST, STAT5A, RORB, CDC16, RORA, CITED1, SHH, CTNNB1, CITED2, EPC1, AGTR1, APP, S1PR1, FOXF1, RARB, SYK, ANAPC1, ANAPC4, BARHL2, RXRG, MED14, MECOM, PPARGC1A, PPARGC1B, HES1, MAPK1, HES5, JUN, F2, PDGFRA, PRDM1, PIAS1, TMX1, HOXA13, NFKBIA, LIF, T, TCF21, TNKS, AGRN, TCF4, TCF3, NKX2-5, ARHGEF10L, NKX2-3, HNRNPAB, KLF5, BMP4, DVL3, KLF7, BMP2, IKZF2, KLF12, SMAD7, KLF13, MAP2K3, MAM…	2812	857	13528	1.39216	2.37e-05	6.25e-07	9.1e-06		GOTERM_BP_FAT	GO:0008284~positive regulation of cell proliferation	84	3.88889	6.70621e-07	NAMPT, FTMT, NOG, E2F3, NRP1, FGF7, IL6ST, BTC, ARNT2, TTK, IL15, SHH, TGFB2, CUL3, CD47, HTR1A, S1PR1, HEY2, TGFA, NRG1, FGF1, FGF2, MAP2K5, CDK13, PRKCA, EGFR, IRS2, STS, ADAM10, LYN, NKX2-6, CDK6, LIG4, PROX1, IRS1, MAPK1, TNS3, VEGFC, PRKCQ, NCK2, ADRB2, F3, FGFR1OP, JUN, ZMIZ1, FOXG1, TGIF1, RIPK2, TBX18, ERBB4, TAC1, SOX4, KITLG, KIT, ALDH1A2, IGF1R, KRAS, AGGF1, BCL2, ADRA2A, CAMK2D, POU3F…	1597	414	13528	1.71873	0.00278189	7.5288e-05	0.00125132		GOTERM_BP_FAT	GO:0051094~positive regulation of developmental process	103	2.89896	3.60362e-11	MYOD1, CDX2, THRB, IL6ST, FST, JAG1, FOXO3, SHH, TGFB2, CTNNB1, NRCAM, BDNF, ATOH1, APOB, CDKN2B, ROBO1, GATA6, TIAM1, GATA4, ERAP1, ROBO2, INSR, SOCS3, EOMES, DLL3, LIG4, SOCS5, PROX1, NUMBL, HIF1A, CD36, NME1, JUN, FOXG1, TGIF1, SOX2, BMPR2, SRF, EPHB2, OTP, LIF, AGGF1, JUND, ZAP70, RUNX1, NKX2-5, BMP4, BMP2, NTF3, TGFBR2, SPHK1, FOXA1, SMAD4, SMAD3, SMAD2, NTN1, NKX6-1, NTRK3, NOTCH1, PLA2G4A,…	2690	278	13528	1.86326	1.7564e-07	4.62211e-09	6.83947e-08		GOTERM_BP_FAT	GO:0009890~negative regulation of biosynthetic process	126	5.71688	1.29096e-10	MEF2C, CDX2, THRB, PDGFA, EDN1, PDX1, ZNF254, IL10, CITED2, EPC1, HTR1B, HOXC8, PROP1, SIN3A, NKX6-2, RARB, AKIRIN2, SATB1, SATB2, ZHX2, FOXN3, HES1, MSX1, HOXD8, PRDM6, ASB1, TGIF1, PRDM1, SMARCA2, HMGB2, HUS1, SOX2, TIPIN, IGF2BP1, NOSTRIN, IGF2BP2, IGF2BP3, SOX6, SOX9, WT1, HOXA2, MEIS2, HEXIM1, EIF3E, HOXA7, BHLHE40, TCF4, BCOR, RUNX2, BMP2, KLF12, SMAD7, KLF10, SMAD4, RYBP, LMCD1, SMAD2, FOX…	1690	573
GOTERM_BP_FAT	GO:0048858~cell projection morphogenesis	91	2.46412	4.92e-09	ALS2, NRP2, L1CAM, GLI2, RAB3IP, SHH, APP, ANK3, ROBO1, CXCR4, POU4F1, SEMA3A, EGFR, EGR2, PTPRM, FOXJ1, STXBP1, CHST3, NRXN1, ARL6, PCM1, SLIT1, VASP, SLIT2, CTNNA2, NUMBL, NCAM2, SLITRK3, ADM, UBC, OPHN1, CNTN4, SIAH1, EFNA5, UBB, SLITRK6, DST, UBA52, GAP43, KALRN, RAB3A, BBS5, CDK5R1, PARD3, LPPR4, ONECUT1, ERBB3, PKHD1, TTC8, EPHB3, HPRT1, CDH4, ARX, ALCAM, SEMA5A, IGF1R, MACF1, LHX2, BCL2, D…	2812	245	13528	1.78687	2.44e-05	6.26e-07	9.36e-06		GOTERM_BP_FAT	GO:0016477~cell migration	62	2.87037	7.38468e-07	NRP1, PLXNA2, ZEB2, PRKG1, CXCL12, PTEN, CD2AP, SHH, TGFB2, CTTNBP2, EDNRB, ATOH1, CD44, PEX2, ROBO1, CXCR4, SEMA3C, POU4F1, NR2F2, FGF2, TWIST1, NR2F1, PRKCA, ARHGEF7, BARHL2, CTNNA2, VEGFC, NCK2, TNS3, ASCL1, PSEN1, BTG1, SDCBP, OPHN1, FOXC1, VCAN, RELN, CAV2, NDN, SOX1, ASTN1, KITLG, KIT, CDH2, ARX, PTK2, DNER, SFTPD, POU3F3, PAFAH1B1, POU3F2, PPAP2B, FN1, VAV3, PODXL, MET, NR4A2, NEUROG2, KDR…	1597	276	13528	1.90288	0.0030629	8.0723e-05	0.00137791		GOTERM_BP_FAT	GO:0050767~regulation of neurogenesis	71	1.99831	3.64047e-11	NOG, LZTS1, NRP1, FOXA2, PAX6, LRRC4C, GLI2, SHH, NRCAM, BDNF, ATOH1, TIAM1, ROBO1, MAPT, CDK5RAP3, ROBO2, SEMA3A, CDK5RAP2, ARHGEF1, LYN, BARHL2, DLL3, LIG4, SLIT2, NUMBL, HES1, MIB1, EYA1, HES5, CCND2, HES3, FOXG1, SIX1, TGIF1, CNTN4, KALRN, CDK5R1, DRD3, SOX2, SOX5, CDH2, KIT, CDH4, EPHB2, OTP, VWC2, POU3F2, TLX3, NEFL, NKX2-5, SPP1, BMP4, BMP2, NTF3, MAP1B, FOXA1, NLGN1, ISL1, NTN1, NKX6-1, N…	2690	166	13528	2.15096	1.77437e-07	4.54966e-09	6.90942e-08		GOTERM_BP_FAT	GO:0010605~negative regulation of macromolecule metabolic process	152	6.89655	1.38787e-10	MEF2C, A2M, CDX2, THRB, IDE, EDN1, PDX1, ZNF254, IL10, CITED2, EPC1, HOXC8, SIN3A, PROP1, NKX6-2, RARB, AKIRIN2, SATB1, SATB2, ANAPC4, ZHX2, GRIN2A, SERPING1, FOXN3, HES1, MSX1, MAD2L1, HOXD8, JUN, PRDM6, ASB1, TGIF1, PRDM1, SMARCA2, UBA52, HMGB2, HUS1, SOX2, TIPIN, IGF2BP1, NOSTRIN, IGF2BP2, IGF2BP3, SOX6, LIN28A, SOX9, LIN28B, WT1, HOXA2, MEIS2, PSMB1, HEXIM1, EIF3E, PRKRA, HOXA7, BHLHE40, TCF4…	1690	734
GOTERM_BP_FAT	GO:0045934~negative regulation of nucleobase, nucleoside, nucleotide and nucleic acid metabolic process	162	4.38668	5.09e-09	MEF2C, JDP2, THRA, THRB, FST, CBX4, ZNF639, CBX2, NR2E3, CITED2, CTNNB1, EPC1, TBPL2, SIN3B, SIN3A, RARB, DDX20, BCL7A, AKIRIN2, TWIST1, RBL1, PKIG, ZHX2, FOXN3, HES1, HES5, TRIM33, RPS14, TGIF1, PRDM1, ENPP7, DRD3, TFCP2L1, HUS1, SOX2, ELK3, SOX6, SOX9, NR2C1, TCF21, MEIS2, OVOL2, HEXIM1, BHLHE40, SKIL, TCF4, BCOR, RUNX2, NKX2-5, HNRNPAB, DNMT3A, BMP2, KLF12, RFX5, SMAD7, KLF10, SMAD4, RYBP, LMC…	2812	512	13528	1.52217	2.53e-05	6.32e-07	9.68e-06		GOTERM_BP_FAT	GO:0006357~regulation of transcription from RNA polymerase II promoter	130	6.01852	8.74887e-07	HMX1, THRB, ARNT2, MORF4L2, FST, CASK, FOXO1, ANKRD1, NR2E3, SHH, CITED1, CITED2, CTNNB1, APP, ATOH1, S1PR1, SIN3A, GATA6, NKX6-2, ABRA, TWIST2, TWIST1, BARHL2, ZHX2, HNF4G, MECOM, PPARGC1A, PKIA, TBR1, PROX1, ASCL1, JUN, MNX1, TFAP2B, TGIF1, TFAP2A, ST18, SMARCA2, ONECUT1, SOX5, SOX6, SOX9, HOXA1, MEIS2, RUNX1, BMP4, BMP2, KLF12, NTF3, MAFB, MAML2, NR4A2, LMCD1, SMAD2, NEUROG2, NR4A3, NKX6-1, FO…	1597	727	13528	1.51474	0.00362768	9.31823e-05	0.00163245		GOTERM_BP_FAT	GO:0045597~positive regulation of cell differentiation	89	2.50493	4.95691e-11	CDX2, MSR1, THRB, FOXA2, IL6ST, PAX6, FOXO3, JAG1, GLI2, GLI3, SHH, TGFB2, CTNNB1, NRCAM, CCNE1, BDNF, ATOH1, APOB, CDKN2B, TIAM1, GATA6, ROBO1, MAPT, ROBO2, NRG1, FGF2, IHH, SH3PXD2B, ARHGEF1, LYN, SOCS3, DLL3, EOMES, SOCS5, LIG4, SLIT2, NUMBL, ACVR2A, CD83, HIF1A, CD36, BTG1, NME1, JUN, FOXG1, NPPC, TGIF1, GNAS, WNT9A, SOX2, BMPR2, KITLG, KIT, SRF, CDH4, OTP, EPHB2, LIF, JUND, ZAP70, VWC2, GFI1…	2690	229	13528	1.9545	2.41599e-07	6.03998e-09	9.40792e-08		GOTERM_BP_FAT	GO:0032989~cellular component morphogenesis	96	4.35572	1.43355e-10	NRP2, CCKAR, NRP1, PAX6, GJA1, L1CAM, TTN, GLI2, PAX2, CXCL12, TGFB2, CUL3, NRCAM, CDC42, ANK1, UNC5B, ANK3, CXCR4, ROBO1, FOXF1, DYNC2H1, ROBO2, SEMA3A, UNC5C, SPN, ZW10, OPA1, PTPRM, NRXN3, LIFR, STXBP1, LEF1, NRXN1, MYH9, ARL6, SLIT3, CTNNA2, MFN2, HES1, NCAM2, SLITRK1, KRT19, HIF1A, ADM, CLIC5, FOXG1, CNTN4, EFNA5, VCAN, RELN, PMP22, SLITRK6, SLITRK5, UBA52, GAP43, KALRN, CDK5R1, SHROOM3, SOX…	1690	397
GOTERM_BP_FAT	GO:0007409~axonogenesis	76	2.05795	5.73e-09	ALS2, NRP2, L1CAM, GLI2, SHH, APP, ANK3, ROBO1, CXCR4, POU4F1, SEMA3A, EGR2, PTPRM, STXBP1, CHST3, NRXN1, SLIT1, VASP, SLIT2, CTNNA2, NUMBL, NCAM2, SLITRK3, UBC, OPHN1, CNTN4, EFNA5, SIAH1, UBB, SLITRK6, DST, UBA52, GAP43, KALRN, RAB3A, CDK5R1, PARD3, LPPR4, ERBB3, PKHD1, EPHB3, CDH4, ARX, ALCAM, SEMA5A, IGF1R, MACF1, LHX2, BCL2, B3GNT2, NEFL, ETV4, RUNX3, DCLK1, KLF7, CREB1, NFASC, NR4A2, CELSR3…	2812	193	13528	1.89441	2.85e-05	6.94e-07	1.09e-05		GOTERM_BP_FAT	GO:0007423~sensory organ development	54	2.5	8.86814e-07	GJA8, NOG, MITF, SOBP, FASLG, RORB, NR2E3, ZEB1, GLI3, SHH, CTNNB1, TGFB2, SPRY2, ATP2B2, ATOH1, COL11A1, FRS2, KCNMA1, EGFR, RAX, NKX2-6, PROX1, BCL2L11, PTPRQ, ASCL1, CLIC5, FOXG1, TGIF1, FOXC1, CRYBA4, IRX5, SOX1, NHS, EPHB1, HOXA1, ALDH1A2, MEIS2, CRB1, BCL2, POU3F4, COL8A1, BMP4, NOX3, BHLHE22, MAFB, GAS1, NR4A3, FZD6, FOXP2, NTRK2, BMPR1B, MAB21L1, MAB21L2, KLF4	1597	229	13528	1.9975	0.00367705	9.20914e-05	0.00165471		GOTERM_BP_FAT	GO:0000122~negative regulation of transcription from RNA polymerase II promoter	99	2.78638	6.6861e-11	MEF2C, JDP2, CDX2, FST, CTNNB1, CITED2, SIN3A, RARB, SATB1, SATB2, RBL1, GABPA, ZHX2, ZNF8, PROX1, HES1, HES5, HES3, TGIF1, ST18, PRDM1, DRD3, TFCP2L1, SOX2, SOX6, NR2C1, FOXH1, MEIS2, HEXIM1, BCOR, TCF4, NKX2-5, DMBX1, KLF12, SMAD7, RFX5, FOXA1, LMCD1, RYBP, SMAD3, FOXP1, FOXP2, CDKN1C, DLX2, HDAC4, SALL4, HOPX, HIVEP1, ZFHX3, HELT, E2F6, TP63, PAX5, ZNF202, PAWR, PAX3, GLI2, PAX2, SAP30, GFI1B,…	2690	266	13528	1.87169	3.25881e-07	7.94831e-09	1.26899e-07		GOTERM_BP_FAT	GO:0042127~regulation of cell proliferation	160	7.25953	1.82525e-10	DLC1, CDX2, APOBEC1, PDGFA, EDN2, PTGS1, EDN1, FOXO1, JAG1, PDX1, IL15, MXI1, IL10, TGFB2, CUL3, HTR1A, S1PR1, MYOCD, CDKN2B, IFNG, GATA4, RARB, ASPH, AKIRIN2, CUL1, SPN, PTPRM, NKX2-6, LIFR, MECOM, VASH2, IRS1, HES1, SSTR4, CD38, TNS3, MSX1, HIF1A, JUN, FOXG1, PDGFRA, TGIF1, PDGFRB, ADAMTS1, PMP22, SMARCA2, PPP2R3B, MVD, SOX2, ST8SIA1, TIPIN, CNTFR, SOX9, ITGB1, ARX, HOXA3, KRAS, PRKRA, AXIN2, R…	1690	787
GOTERM_BP_FAT	GO:0006928~cell motion	152	4.11589	6.91e-09	GNA13, MTSS1, SLC22A16, IL16, PLXNA2, EDN2, CAPZA2, L1CAM, MYLIP, IL10, SHH, TGFB2, CTTNBP2, APP, APOB, DAB1, CD44, GAB2, ANK3, ROBO1, CTGF, TWIST1, SYK, PTPRM, MDGA1, BARHL1, BARHL2, MYH9, CTNNA2, ASCL1, TNS3, IGSF8, HIF1A, TNS1, CCR4, LYST, HSPB1, OPHN1, SDCBP, EFNA5, LAMC1, UBA52, CAV2, ZFAND5, CDK5R1, EPHB3, CCL4, ITGB1, CAPZB, ITGAM, SRC, ARX, SEMA5A, ALCAM, TUBB, DOCK2, MACF1, OVOL2, LHX2, …	2812	475	13528	1.53946	3.43e-05	8.17e-07	1.31e-05		GOTERM_BP_FAT	GO:0035239~tube morphogenesis	36	1.66667	9.62367e-07	NRP1, FOXA2, LMO4, TBX20, ZEB2, GREM1, GLI3, CXCL12, SHH, CTNNB1, SEMA5A, MAP3K7, SPRY2, RGMA, GPC3, CD44, CXCR4, HAND2, FOXF1, BCL2, IPMK, ALX1, TWIST1, CYR61, BMP4, BMP2, TGFBR2, IGF1, NR4A3, SHANK3, BCL2L11, FZD6, KDR, PSEN1, TGIF1, TFAP2A	1597	127	13528	2.4012	0.00398969	9.74995e-05	0.00179568		GOTERM_BP_FAT	GO:0051960~regulation of nervous system development	78	2.19533	7.39098e-11	NOG, LZTS1, NRP1, FOXA2, PAX6, LRRC4C, GLI2, SHH, NRCAM, BDNF, ATOH1, TIAM1, ROBO1, MAPT, IFNG, CDK5RAP3, ROBO2, SEMA3A, CDK5RAP2, FGF2, ARHGEF1, LYN, BARHL2, DLL3, LIG4, SLIT2, NUMBL, HES1, MIB1, EYA1, HES5, CCND2, HES3, FOXG1, SIX1, TGIF1, CNTN4, UBB, EIF2AK3, KALRN, CDK5R1, DRD3, SOX2, SOX5, CDH2, KIT, CDH4, EPHB2, OTP, PVRL1, LHX1, VWC2, POU3F2, TLX3, NEFL, NKX2-5, SNAP25, SPP1, BMP4, BMP2, N…	2690	192	13528	2.04303	3.60236e-07	8.57705e-09	1.40277e-07		GOTERM_BP_FAT	GO:0048812~neuron projection morphogenesis	62	2.81307	1.84236e-10	NRP2, CCKAR, NRP1, PAX6, GJA1, L1CAM, GLI2, PAX2, CXCL12, NRCAM, UNC5B, ANK3, ROBO1, CXCR4, ROBO2, UNC5C, SEMA3A, PTPRM, NRXN3, STXBP1, LIFR, NRXN1, CTNNA2, SLIT3, NCAM2, SLITRK1, ADM, FOXG1, VCAN, EFNA5, RELN, CNTN4, SLITRK6, SLITRK5, GAP43, UBA52, KALRN, CDK5R1, CDH4, ARX, ALCAM, HOXA2, PVRL1, TNR, BCL2, DMD, PAFAH1B1, DCX, RUNX3, NTF3, PTPRZ1, NR4A2, RPL24, LMX1A, ISL1, GAS7, EPHA4, SEMA6A, BM…	1690	213
GOTERM_BP_FAT	GO:0010941~regulation of cell death	237	6.41755	6.96e-09	MEF2C, XRCC5, DLC1, CADM1, STAT5A, SGMS1, SHH, CITED2, MAP3K7, CUL3, BAK1, CUL5, APP, CD44, RARB, CRYAA, BARHL1, GRIN2A, PIM1, PIM3, F7, PIM2, BCL2L11, MAPK1, NME1, JUN, TXNDC5, F2, MNT, EIF2AK3, PRODH, TMX1, CDK5R1, HOXA13, ERBB3, STK17B, AKAP13, NFKBIA, STK17A, CHEK2, BDKRB2, SLC11A2, NKX2-5, SPPL3, COL18A1, BMP4, TM2D1, KLF10, SMAD6, SPHK1, SMAD3, TRIO, GAS1, TAX1BP1, NOTCH2, BFAR, NOTCH1, EPH…	2812	815	13528	1.39897	3.45e-05	8.03e-07	1.32e-05		GOTERM_BP_FAT	GO:0010628~positive regulation of gene expression	108	5	1.34179e-06	THRB, GDF6, MORF4L2, ARNT2, CASK, FOXO1, RORB, NR2E3, BMP15, SHH, CITED1, ZXDA, CITED2, CTNNB1, ATOH1, APP, S1PR1, GATA6, MDFIC, FOXF1, FOXF2, ABRA, ARID1B, MECOM, PROX1, TBR1, PPARGC1A, ASCL1, MAPK1, JUN, TFAP2B, NFE2L2, SMARCA1, SMARCA2, RNF20, SOX5, SOX4, SOX6, SOX9, HOXA1, MEIS2, RUNX1, BMP4, KLF5, BMP2, NTF3, KLF12, MAFB, MAML2, ESRRG, NR4A2, SMAD2, NEUROG2, NR4A3, DLX2, HDAC4, EBF3, ETS1, S…	1597	581	13528	1.57462	0.00555828	0.0001327	0.00250363		GOTERM_BP_FAT	GO:0009792~embryonic development ending in birth or egg hatching	117	3.29299	9.32706e-11	DLC1, GNA13, NOG, CDX2, LMO4, EDN1, GNA12, HOXD1, SHH, CITED2, ZIC2, MAP3K7, G2E3, APOB, DAB2, GATA6, TDGF1, GATA4, FLVCR1, SATB2, GABPA, DLL3, EOMES, LIG4, MECOM, MYH9, PROX1, BCL2L11, ASCL2, HES1, MIB1, EP300, HIF1A, HES3, SIX1, PDGFRA, MNX1, TGIF1, TFAP2A, ROR2, PRDM1, ZFAND5, SRF, ITGB1, ECE1, OVOL2, NKX3-2, NKX2-5, BMP4, CUBN, EPAS1, MYO1E, TGFBR2, SMAD2, DLX2, SALL4, HOPX, RBPJ, KLF1, HNF1B…	2690	334	13528	1.76165	4.54601e-07	1.05721e-08	1.77022e-07		GOTERM_BP_FAT	GO:0045449~regulation of transcription	423	19.1924	2.67881e-10	MEF2C, MED23, RORA, MXI1, ZNF254, CITED2, EPC1, FOXF1, PHTF2, ZNF395, PCBD2, ZNF48, ZHX2, ZNF503, MECOM, ZNF787, MSX1, SCYL1, JUN, ZNF786, FOXG1, DPRX, TGIF1, VGLL2, VGLL4, ZNF76, ARX, HEXIM1, TCF4, ARHGEF10L, KLF12, NTF3, KLF13, KLF10, ZNF521, SFMBT2, ZNF217, TRPS1, ZNF213, RERE, KCNH1, ZNF292, LZTS1, ZNF486, ELF2, BACH2, ELF3, ZNF532, EZH2, TP63, HSF2, ANP32A, SIK1, MYB, MYC, FGF2, ZNF281, ATF7…	1690	2601
GOTERM_BP_FAT	GO:0051252~regulation of RNA metabolic process	471	12.7539	8.49e-09	MEF2C, MEF2A, ZNF639, SYNCRIP, RORB, RORA, CITED1, CTNNB1, CITED2, EPC1, TBPL2, APP, FOXF1, MED27, ZNF395, ZNF394, NDNL2, RREB1, BARHL1, TAF4B, BARHL2, ZHX2, EOMES, RXRG, HMG20A, HMG20B, MED14, HNF4G, MECOM, MED10, ZNF500, NME1, RPS14, JUN, TGIF1, TGIF2, ZNF133, ZNF76, ZNF131, NFKBIA, ZNF232, MYBL1, ARX, T, HEXIM1, PABPC1, TCF4, VEZF1, TCF3, ARHGEF10L, DNMT3A, DVL3, TCF7, KLF12, KLF13, MAP2K3, KL…	2812	1813	13528	1.2498	4.21e-05	9.57e-07	1.61e-05		GOTERM_BP_FAT	GO:0031328~positive regulation of cellular biosynthetic process	123	5.69444	1.45963e-06	THRB, GDF6, ARNT2, LHCGR, MORF4L2, CASK, FOXO1, RORB, TLR4, NR2E3, BMP15, SHH, CITED1, ZXDA, CITED2, CTNNB1, ATOH1, APP, S1PR1, MDFIC, GATA6, FOXF1, FOXF2, ABRA, DDAH1, EGFR, IRS2, BARHL2, ARID1B, MECOM, PPARGC1A, TBR1, IRS1, PROX1, ASCL1, MAPK1, JUN, TFAP2B, NFE2L2, SMARCA1, SMARCA2, RNF20, SOX5, SOX4, SOX6, SOX9, HOXA1, MEIS2, RUNX1, KLF5, BMP4, BMP2, NTF3, KLF12, MAFB, MAML2, NR4A2, ESRRG, SMA…	1597	685	13528	1.52105	0.00604495	0.000140997	0.00272351		GOTERM_BP_FAT	GO:0043009~chordate embryonic development	116	3.26485	1.09617e-10	DLC1, GNA13, NOG, CDX2, LMO4, EDN1, GNA12, HOXD1, SHH, CITED2, ZIC2, MAP3K7, G2E3, APOB, DAB2, GATA6, TDGF1, GATA4, FLVCR1, SATB2, GABPA, DLL3, EOMES, LIG4, MECOM, MYH9, PROX1, BCL2L11, ASCL2, HES1, MIB1, EP300, HIF1A, HES3, SIX1, PDGFRA, MNX1, TGIF1, TFAP2A, ROR2, PRDM1, ZFAND5, SRF, ITGB1, ECE1, OVOL2, NKX3-2, NKX2-5, BMP4, CUBN, EPAS1, MYO1E, TGFBR2, SMAD2, DLX2, SALL4, HOPX, RBPJ, KLF1, HNF1B…	2690	331	13528	1.76243	5.34271e-07	1.21425e-08	2.08046e-07		GOTERM_BP_FAT	GO:0000902~cell morphogenesis	88	3.99274	2.80165e-10	NRP2, CCKAR, NRP1, PAX6, GJA1, L1CAM, GLI2, PAX2, CXCL12, TGFB2, CUL3, NRCAM, CDC42, ANK1, UNC5B, ANK3, ROBO1, CXCR4, FOXF1, DYNC2H1, ROBO2, SEMA3A, UNC5C, SPN, ZW10, PTPRM, NRXN3, LIFR, STXBP1, LEF1, NRXN1, MYH9, ARL6, SLIT3, CTNNA2, HES1, NCAM2, SLITRK1, HIF1A, ADM, CLIC5, FOXG1, CNTN4, EFNA5, VCAN, RELN, SLITRK6, SLITRK5, UBA52, GAP43, KALRN, CDK5R1, SHROOM3, SOX6, SOX9, CDH4, ARX, ALCAM, HOXA…	1690	356
GOTERM_BP_FAT	GO:0043067~regulation of programmed cell death	235	6.36339	1.28e-08	MEF2C, XRCC5, DLC1, CADM1, STAT5A, SGMS1, SHH, CITED2, MAP3K7, CUL3, BAK1, CUL5, APP, CD44, RARB, CRYAA, BARHL1, GRIN2A, PIM1, PIM3, F7, PIM2, BCL2L11, MAPK1, NME1, JUN, TXNDC5, F2, MNT, EIF2AK3, PRODH, TMX1, CDK5R1, HOXA13, ERBB3, STK17B, AKAP13, NFKBIA, STK17A, CHEK2, BDKRB2, SLC11A2, NKX2-5, SPPL3, COL18A1, TM2D1, KLF10, SMAD6, SPHK1, SMAD3, TRIO, GAS1, TAX1BP1, NOTCH2, BFAR, NOTCH1, EPHA7, ET…	2812	812	13528	1.39229	6.35e-05	1.41e-06	2.43e-05		GOTERM_BP_FAT	GO:0051960~regulation of nervous system development	47	2.17593	1.68016e-06	NOG, LZTS1, NRP1, FOXA2, SOX5, KIT, CDH2, LRRC4C, CDH4, SHH, LINGO1, ATOH1, PTK2, ROBO1, BCL2, NKX6-2, VWC2, ROBO2, POU3F2, CDK5RAP2, SEMA3A, NEFL, FGF2, SPP1, BMP4, PRKCA, BMP2, LYN, NTF3, BARHL2, IGF1, LMX1A, LIG4, NKX6-1, NTRK3, DLX2, VEGFC, ASCL1, ISL2, PSEN1, NTRK2, FOXG1, TGIF1, ID4, SEMA4D, WNT7A, KALRN	1597	192	13528	2.0736	0.00695511	0.00015861	0.003135		GOTERM_BP_FAT	GO:0048729~tissue morphogenesis	74	2.08275	1.24456e-10	DLC1, LMO4, FST, JAG2, TP63, ZEB2, JAG1, PAX3, GLI2, PAX2, GLI3, SHH, ZIC2, CTNNB1, TGFB2, MAP3K7, WNT4, PGP, WNT3, CD44, TDGF1, COL11A1, IPMK, ALX1, EOMES, LEF1, PCDH8, PROX1, VASP, SLIT2, GZF1, MIB1, EYA1, TIMELESS, SIX1, COL1A2, TGIF1, TFAP2A, FOXC1, TBX18, BMPR2, TPM1, TCF7L1, TCF21, ALDH1A2, RGMA, FOXQ1, OVOL2, ALDH1A3, NKX2-5, RUNX3, NKX2-3, BMP4, BMP2, TBX3, SMAD7, TBX5, GRSF1, SMAD4, SMAD…	2690	180	13528	2.06748	6.06596e-07	1.34799e-08	2.3621e-07		GOTERM_BP_FAT	GO:0007409~axonogenesis	57	2.58621	5.97247e-10	NRP2, CCKAR, NRP1, PAX6, L1CAM, PAX2, GLI2, CXCL12, NRCAM, UNC5B, ANK3, ROBO1, CXCR4, ROBO2, UNC5C, SEMA3A, PTPRM, NRXN3, STXBP1, NRXN1, CTNNA2, SLIT3, NCAM2, SLITRK1, FOXG1, VCAN, EFNA5, RELN, CNTN4, SLITRK6, SLITRK5, GAP43, UBA52, KALRN, CDK5R1, CDH4, ARX, ALCAM, HOXA2, PVRL1, TNR, BCL2, PAFAH1B1, DCX, RUNX3, NTF3, PTPRZ1, NR4A2, RPL24, LMX1A, ISL1, EPHA4, SEMA6A, BMPR1B, BMP7, APBB2, FEZ2	1690	193
GOTERM_BP_FAT	GO:0043009~chordate embryonic development	113	3.05984	1.56e-08	ALS2, DLC1, GNA13, NOG, LMO4, ARNT2, GNA12, SHH, CITED1, CITED2, ZIC2, MAP3K7, CUL3, GATA2, APOB, DAB2, GRIN2B, GATA6, FOXF1, GATA4, TWIST1, DLL3, PTPRR, EOMES, DLL1, MECOM, MYH9, BCL2L11, HES1, EP300, HIF1A, PDGFRA, MNX1, TGIF1, TFAP2A, PRDM1, ADD1, ZFAND5, TFEB, ITGB1, SOX8, T, HOXA3, ECE1, OVOL2, HOXA5, TEAD4, BTF3, AXIN2, NKX2-5, HECTD1, GINS1, BMP4, CUBN, EPAS1, HTT, MYO1E, TGFBR2, SMAD2, EN…	2812	331	13528	1.64236	7.75e-05	1.68e-06	2.97e-05		GOTERM_BP_FAT	GO:0009891~positive regulation of biosynthetic process	124	5.74074	1.853e-06	THRB, GDF6, ARNT2, LHCGR, MORF4L2, CASK, FOXO1, RORB, TLR4, NR2E3, BMP15, SHH, CITED1, ZXDA, CITED2, TGFB2, CTNNB1, APP, ATOH1, S1PR1, MDFIC, GATA6, FOXF1, FOXF2, ABRA, DDAH1, EGFR, IRS2, BARHL2, ARID1B, MECOM, PPARGC1A, TBR1, IRS1, PROX1, ASCL1, MAPK1, JUN, TFAP2B, NFE2L2, SMARCA1, SMARCA2, RNF20, SOX5, SOX4, SOX6, SOX9, HOXA1, MEIS2, RUNX1, KLF5, BMP4, BMP2, NTF3, KLF12, MAFB, MAML2, NR4A2, ESR…	1597	695	13528	1.51135	0.0076678	0.000171038	0.00345748		GOTERM_BP_FAT	GO:0045664~regulation of neuron differentiation	59	1.66057	3.58456e-10	NOG, LZTS1, NRP1, FOXA2, PAX6, LRRC4C, GLI2, SHH, NRCAM, ATOH1, BDNF, TIAM1, ROBO1, MAPT, CDK5RAP3, ROBO2, CDK5RAP2, SEMA3A, ARHGEF1, BARHL2, SLIT2, NUMBL, HES1, MIB1, EYA1, HES5, CCND2, HES3, FOXG1, SIX1, TGIF1, CNTN4, KALRN, CDK5R1, SOX2, SOX5, CDH2, CDH4, EPHB2, VWC2, POU3F2, TLX3, NEFL, NKX2-5, SPP1, MAP1B, FOXA1, NLGN1, ISL1, NTN1, NKX6-1, NTRK3, ISL2, NOTCH1, RNF6, YWHAH, PBX1, ID4, WNT7A	2690	133	13528	2.23091	1.74711e-06	3.79808e-08	6.8033e-07		GOTERM_BP_FAT	GO:0010604~positive regulation of macromolecule metabolic process	169	7.66788	6.03065e-10	MEF2C, DLC1, CDX1, CDX2, THRB, AURKAIP1, PDGFA, GDF6, BTRC, FOXO1, RORA, PDX1, FOXO3, ZXDA, IL10, TGFB2, CITED2, EPC1, GATA2, PROP1, S1PR1, MYOCD, MDFIC, FOXF1, IFNG, GATA4, RARB, AKIRIN2, CUL1, SAMD4A, SPN, SATB2, PCBD2, ANAPC4, SIX2, ARID1A, ARNTL, ARID1B, MECOM, PPARGC1A, IRS1, TRERF1, HES1, EP300, HIF1A, JUN, TRIM32, SIX1, TFAP2B, PDGFRA, VGLL2, PRDM1, PIAS1, SMARCA2, UBA52, HMGB2, SOX2, SOX5…	1690	857
GOTERM_BP_FAT	GO:0048729~tissue morphogenesis	71	1.92256	1.77e-08	DLC1, LMO4, FST, JAG2, ZEB2, JAG1, GLI2, SHH, ZIC2, CTNNB1, TGFB2, MAP3K7, WNT4, CD44, FOXF1, COL11A1, TWIST1, ALX1, EOMES, LEF1, VASP, SLIT2, GZF1, EYA1, TGIF1, TFAP2A, FOXC1, TXNRD1, BMPR2, FKBP1A, GREM1, TCF7L1, T, TCF21, FOXQ1, OVOL2, HAND1, MACF1, HOXA5, ALDH1A3, BCL2, NKX2-5, RUNX3, NKX2-3, HECTD1, BMP4, BMP2, TBX3, HTT, SMAD7, TBX4, SMAD4, SMAD3, FZD3, SMAD2, CELSR1, NR4A3, SNAI1, FZD6, NO…	2812	180	13528	1.8976	8.77e-05	1.87e-06	3.36e-05		GOTERM_BP_FAT	GO:0008585~female gonad development	23	1.06481	1.91649e-06	BMP4, FGF7, LEPR, LHCGR, ZFP42, FST, FSHR, SIRT1, CDH6, NRIP1, KDR, PGR, INHBA, PLA2G4A, STRA8, BCL2, FOXC1, ADAMTS1, ANGPT1, NOBOX, PCYT1B, BMPR1B, LHX9	1597	64	13528	3.04422	0.00792951	0.000173053	0.00357595		GOTERM_BP_FAT	GO:0000902~cell morphogenesis	121	3.40557	3.7755e-10	NOG, SHH, TGFB2, CTNNB1, NRCAM, DAB2, APP, ATOH1, BDNF, ANK1, ANK3, ROBO1, UNC5A, ROBO2, UNC5C, SPN, EGFR, PTPRM, EOMES, LIFR, MYH9, PROX1, CTNNA2, NUMBL, MARK2, HES1, SLITRK1, NCAM2, SLITRK3, HIF1A, FOXG1, EFNA5, LAMC1, SLITRK6, DST, KALRN, CDK5R1, ONECUT1, PKHD1, TFCP2L1, TTC8, SOX6, SOX9, EPHB2, ARX, ALCAM, PVRL1, CRB1, LHX2, LHX4, CLASP1, B3GNT2, RUNX3, FN1, HNRNPAB, COL18A1, BMP2, NTF3, NR4A…	2690	356	13528	1.70929	1.84018e-06	3.91527e-08	7.16569e-07		GOTERM_BP_FAT	GO:0048706~embryonic skeletal system development	32	1.45191	7.29139e-10	FGF9, PRRX1, HOXD1, GLI3, HOXC6, HOXA2, HOXA3, HOXA4, HOXA6, HOXA7, CHST11, HOXC5, HOXA9, COL11A1, SATB2, GSC, TGFBR2, SIX2, HOXB3, DLX2, ACVR2A, HOXB4, EYA1, HOXB1, HOXB2, HOXB5, HOXD3, HOXB6, SIX1, TFAP2A, PBX1, KIAA1217	1690	77
GOTERM_BP_FAT	GO:0006350~transcription	534	14.4598	1.94e-08	MEF2C, MEF2A, ZNF639, RORB, RORA, MXI1, CITED2, CTNNB1, EPC1, TBPL2, EPC2, ZNF775, PPP1R1B, FOXF1, MED27, PHTF2, ZNF395, ZNF394, CCAR1, ZNF644, RCOR3, RREB1, BARHL1, TAF4B, RCOR1, ZNF507, BARHL2, ZHX2, RXRG, ZNF648, EOMES, HMG20A, HMG20B, MED14, ZNF503, HNF4G, MED10, ZNF500, ZNF787, SCYL1, NME1, JUN, TGIF1, VGLL3, TGIF2, VGLL4, CRTC3, ZNF516, ZNF133, ZNF76, ZNF131, ZNF232, MYBL1, MYBL2, ARX, T, H…	2812	2101	13528	1.22274	9.63e-05	2.01e-06	3.69e-05		GOTERM_BP_FAT	GO:0048608~reproductive structure development	35	1.62037	2.30766e-06	TSPY3, NOG, FGF7, LEPR, LHCGR, ZFP42, FST, SOX9, ANKRD7, SHH, CDH6, PGR, OSR1, STRA8, BCL2, NOBOX, ANGPT1, PCYT1B, SRD5A2, LHX9, BMP4, AR, RXFP2, SIRT1, FSHR, BCL2L11, NRIP1, KDR, INHBA, ACVR2A, PLA2G4A, FOXC1, ADAMTS1, BMPR1B, WNT7A	1597	126	13528	2.35302	0.00954022	0.000203937	0.00430581		GOTERM_BP_FAT	GO:0031175~neuron projection development	94	2.64565	4.84684e-10	GPRIN1, NRP2, NRP1, PAX6, STRN, GLI2, PAX2, SHH, KLHL1, NRCAM, EFHD1, BDNF, ATOH1, APP, CD44, ANK3, ATXN10, UNC5A, ROBO1, CXCR4, POU4F1, ROBO2, SEMA3A, UNC5C, EGFR, EGR2, PTPRM, NRXN3, LIFR, NRXN1, VASP, SLIT2, SLIT3, CTNNA2, NUMBL, NCAM2, SLITRK1, SLITRK3, FOXG1, CNTN4, SIAH1, EFNA5, UBB, SLITRK6, IGSF9, DST, GAP43, KALRN, DCC, RAB3A, CDK5R1, PARD3, RTN4RL1, PKHD1, CDH4, EPHB2, ARX, ALCAM, PVRL1…	2690	256	13528	1.84658	2.36235e-06	4.92156e-08	9.19904e-07		GOTERM_BP_FAT	GO:0006928~cell motion	107	4.85481	9.24456e-10	MTSS1, SLC22A16, CAPZA2, EDN2, L1CAM, CXCL12, IL10, TGFB2, VCL, NRCAM, UNC5B, ANK3, ROBO1, IFNG, ROBO2, UNC5C, SATB2, RET, PTPRM, EMX2, MYH9, CTNNA2, TNS3, TNS1, HIF1A, SIX1, FOXG1, PDGFRB, SDCBP, EFNA5, RELN, UBA52, DNAH11, CDK5R1, DRD1, ENPP2, ITGB1, ARX, ALCAM, HOXA2, PVRL1, SCARB1, RUNX3, NKX2-3, FN1, VAV3, NTF3, PODXL, NR4A2, KDR, SEMA6A, EPHA4, ETS1, BMP7, NRP2, CCKAR, NRP1, PAX6, ZEB2, GLI…	1690	475
GOTERM_BP_FAT	GO:0042981~regulation of apoptosis	232	6.28216	2.11e-08	MEF2C, XRCC5, DLC1, CADM1, STAT5A, SGMS1, SHH, CITED2, MAP3K7, CUL3, BAK1, CUL5, APP, CD44, RARB, CRYAA, BARHL1, GRIN2A, PIM1, PIM3, F7, PIM2, BCL2L11, MAPK1, NME1, JUN, TXNDC5, F2, MNT, EIF2AK3, PRODH, TMX1, CDK5R1, HOXA13, ERBB3, STK17B, NFKBIA, AKAP13, STK17A, CHEK2, BDKRB2, SLC11A2, NKX2-5, SPPL3, COL18A1, TM2D1, KLF10, SMAD6, SPHK1, SMAD3, TRIO, GAS1, TAX1BP1, NOTCH2, BFAR, NOTCH1, EPHA7, ET…	2812	804	13528	1.38819	0.000105	2.14e-06	4.01e-05		GOTERM_BP_FAT	GO:0009953~dorsal/ventral pattern formation	22	1.01852	2.34338e-06	BMP4, NOG, EVX1, FOXA2, SMAD6, TBX20, SMAD2, CXXC4, GAS1, GLI3, NKX6-1, SHH, CTNNB1, PSEN1, NKX6-2, FOXG1, MNX1, TGIF1, HHIP, SP8, BMPR1B, WNT7A	1597	60	13528	3.10599	0.0096872	0.00020278	0.00437246		GOTERM_BP_FAT	GO:0006928~cell motion	150	4.22178	1.02158e-09	GNA13, MTSS1, SLC22A16, PLXNA2, EDN2, CAPZA2, ENPEP, SHH, VCL, TGFB2, NRCAM, APP, APOB, ATOH1, BDNF, DAB1, CD44, ANK3, ROBO1, UNC5A, CTGF, IFNG, ROBO2, UNC5C, SATB2, PTPRM, BARHL2, MYH9, CTNNA2, TNS3, TNS1, HIF1A, CD34, SIX1, FOXG1, EFNA5, LAMC1, ZFAND5, CDK5R1, CCL2, SOX1, ENPP2, ASTN1, ARF6, SRF, ITGB1, EPHB2, ARX, ALCAM, PVRL1, OVOL2, LHX2, DNAJA1, LHX4, LHX6, SCARB1, B3GNT2, RUNX3, FN1, NKX2-…	2690	475	13528	1.5881	4.97918e-06	1.01616e-07	1.93891e-06		GOTERM_BP_FAT	GO:0048667~cell morphogenesis involved in neuron differentiation	59	2.67695	1.92172e-09	NRP2, CCKAR, NRP1, PAX6, L1CAM, PAX2, GLI2, CXCL12, NRCAM, UNC5B, ANK3, ROBO1, CXCR4, ROBO2, UNC5C, SEMA3A, PTPRM, NRXN3, STXBP1, NRXN1, CTNNA2, SLIT3, HES1, NCAM2, SLITRK1, CLIC5, FOXG1, VCAN, EFNA5, RELN, CNTN4, SLITRK6, SLITRK5, GAP43, UBA52, KALRN, CDK5R1, CDH4, ARX, ALCAM, HOXA2, PVRL1, TNR, BCL2, PAFAH1B1, DCX, RUNX3, NTF3, PTPRZ1, NR4A2, RPL24, LMX1A, ISL1, EPHA4, SEMA6A, BMPR1B, APBB2, BM…	1690	209
GOTERM_BP_FAT	GO:0035239~tube morphogenesis	55	1.4893	2.19e-08	DLC1, GNA13, LMO4, ZEB2, GLI2, SHH, LGR4, CTNNB1, ZIC2, MAP3K7, SPRY2, WNT4, CD44, CXCR4, FOXF1, GATA4, TWIST1, ALX1, CYR61, VASP, BCL2L11, MYCN, GZF1, EYA1, TGIF1, TFAP2A, BBS5, GREM1, SEMA5A, T, TCF21, HAND1, OVOL2, HOXA5, BCL2, PLXND1, NKX2-5, HECTD1, BMP4, BMP2, FLT1, TBX3, TGFBR2, SMAD4, FZD3, CELSR1, NR4A3, FZD6, KDR, NOTCH1, TSC1, LAMA5, ZIC5, PTCH1, BMP7	2812	127	13528	2.08342	0.000109	2.17e-06	4.16e-05		GOTERM_BP_FAT	GO:0008406~gonad development	32	1.48148	3.57926e-06	TSPY3, FGF7, LEPR, LHCGR, ZFP42, FST, SOX9, ANKRD7, CDH6, PGR, OSR1, STRA8, BCL2, NOBOX, ANGPT1, PCYT1B, SRD5A2, LHX9, BMP4, AR, RXFP2, SIRT1, FSHR, BCL2L11, NRIP1, KDR, INHBA, ACVR2A, PLA2G4A, FOXC1, ADAMTS1, BMPR1B	1597	112	13528	2.42025	0.0147583	0.000303388	0.0066784		GOTERM_BP_FAT	GO:0048858~cell projection morphogenesis	90	2.53307	1.1459e-09	NRP2, NRP1, PAX6, GLI2, PAX2, RAB3IP, SHH, NRCAM, BDNF, ATOH1, APP, ANK3, UNC5A, ROBO1, CXCR4, POU4F1, ROBO2, SEMA3A, UNC5C, EGFR, EGR2, PTPRM, NRXN3, FOXJ1, LIFR, NRXN1, VASP, SLIT2, SLIT3, CTNNA2, NUMBL, NCAM2, SLITRK1, SLITRK3, FOXG1, CNTN4, SIAH1, EFNA5, UBB, SLITRK6, DST, GAP43, KALRN, DCC, RAB3A, CDK5R1, PARD3, ONECUT1, RTN4RL1, PKHD1, TTC8, CDH4, EPHB2, ARX, ALCAM, PVRL1, TNR, LHX2, BCL11B…	2690	245	13528	1.84739	5.58512e-06	1.11703e-07	2.17486e-06		GOTERM_BP_FAT	GO:0060284~regulation of cell development	58	2.63158	2.44748e-09	LZTS1, NRP1, PPARG, EDN1, PAX6, LRRC4C, GLI2, TGFB2, NRCAM, MYOCD, ROBO1, NKX6-2, ROBO2, SEMA3A, FGF2, HES1, EYA1, CCND2, BTG1, HOXD3, FOXG1, SIX1, TGIF1, CNTN4, UBA52, KALRN, IRX3, CDK5R1, SOX2, SOX5, CDH2, CDH4, LINGO1, HOXA2, BCL2, POU3F2, BMP4, BMP2, TBX3, NTF3, SMAD7, NF1, SMAD4, SMAD2, LMX1A, ISL1, NKX6-1, NTRK3, DLX2, HDAC4, NTRK2, PBX1, ID4, HDAC9, BMP7, IGFBP3, ZFHX3, WNT7A	1690	205
GOTERM_BP_FAT	GO:0006355~regulation of transcription, DNA-dependent	459	12.4289	2.25e-08	MEF2C, MEF2A, ZNF639, RORB, RORA, CITED1, CTNNB1, CITED2, EPC1, TBPL2, APP, FOXF1, MED27, ZNF395, ZNF394, NDNL2, RREB1, BARHL1, TAF4B, BARHL2, ZHX2, EOMES, RXRG, HMG20A, HMG20B, MED14, HNF4G, MECOM, MED10, ZNF500, NME1, RPS14, JUN, TGIF1, TGIF2, ZNF133, ZNF76, ZNF131, NFKBIA, ZNF232, MYBL1, ARX, T, HEXIM1, TCF4, VEZF1, TCF3, ARHGEF10L, DNMT3A, DVL3, TCF7, KLF12, KLF13, MAP2K3, KLF10, ZNF621, KLF1…	2812	1773	13528	1.24544	0.000112	2.19e-06	4.27e-05		GOTERM_BP_FAT	GO:0051173~positive regulation of nitrogen compound metabolic process	115	5.32407	4.40135e-06	THRB, GDF6, ARNT2, MORF4L2, CASK, FOXO1, RORB, NR2E3, BMP15, SHH, CITED1, ZXDA, CITED2, CTNNB1, ATOH1, APP, S1PR1, MDFIC, GATA6, FOXF1, FOXF2, ABRA, DDAH1, EGFR, ARID1B, MECOM, PPARGC1A, PROX1, TBR1, ASCL1, MAPK1, JUN, TFAP2B, NFE2L2, SMARCA1, SMARCA2, RNF20, SOX5, SOX4, SOX6, SOX9, HOXA1, MEIS2, RUNX1, KLF5, BMP4, BMP2, NTF3, KLF12, MAFB, MAML2, NR4A2, ESRRG, SMAD2, NEUROG2, NR4A3, UIMC1, DLX2, …	1597	644	13528	1.51266	0.0181171	0.000365598	0.00821223		GOTERM_BP_FAT	GO:0048666~neuron development	115	3.2367	1.21935e-09	GPRIN1, STRN, SHH, TGFB2, KLHL1, NRCAM, APP, ATOH1, BDNF, CD44, ANK3, ROBO1, UNC5A, ATXN10, ROBO2, UNC5C, EGFR, PTPRM, LIFR, NUMBL, CTNNA2, HES1, SLITRK1, NCAM2, SLITRK3, RND1, VEGFA, FOXG1, EFNA5, SLITRK6, IGSF9, DST, KALRN, CDK5R1, SOX1, PKHD1, SRF, EPHB2, ARX, LIF, ALCAM, PVRL1, CRB1, LHX2, LHX4, LHX6, B3GNT2, RUNX3, FSCN2, NTF3, NR4A2, CELSR3, CELSR2, NEUROG2, EN2, NTN1, CDKN1C, SALL3, SEMA6A…	2690	339	13528	1.706	5.94309e-06	1.16532e-07	2.31426e-06		GOTERM_BP_FAT	GO:0030030~cell projection organization	87	3.94737	3.70782e-09	NRP2, MTSS1, CCKAR, NRP1, CROCC, PDGFA, PAX6, GJA1, L1CAM, GLI2, PAX2, CXCL12, VCL, SPAG16, KLHL1, NRCAM, CDC42, UNC5B, ANK3, ROBO1, CXCR4, DYNC2H1, ROBO2, SEMA3A, UNC5C, PTPRM, NRXN3, LIFR, STXBP1, NRXN1, MYH9, ARL6, LPIN1, SLIT3, CTNNA2, NCAM2, SLITRK1, ADM, SPAG6, CLIC5, FOXG1, SDCBP, CNTN4, EFNA5, VCAN, RELN, SLITRK6, SLITRK5, IGSF9, GAP43, UBA52, KALRN, CDK5R1, CDH4, ARX, ALCAM, LINGO1, HOXA…	1690	368
GOTERM_BP_FAT	GO:0031175~neuron projection development	92	2.4912	2.56e-08	ALS2, GPRIN1, NRP2, L1CAM, GLI2, SHH, EFHD1, APP, CD44, ANK3, CXCR4, ROBO1, POU4F1, SEMA3A, EGFR, EGR2, PTPRM, STXBP1, CHST3, NRXN1, SLIT1, VASP, SLIT2, CTNNA2, NUMBL, NCAM2, SLITRK3, ADM, RASGRF1, UBC, OPHN1, CNTN4, SIAH1, EFNA5, UBB, SLITRK6, DST, UBA52, GAP43, KALRN, RAB3A, CDK5R1, PARD3, LPPR4, ERBB3, PKHD1, CDH1, EPHB3, HPRT1, CDH4, ARX, ALCAM, SEMA5A, LINGO1, IGF1R, MACF1, LHX2, DMD, BCL2, …	2812	256	13528	1.72889	0.000127	2.45e-06	4.87e-05		GOTERM_BP_FAT	GO:0042698~ovulation cycle	23	1.06481	4.55524e-06	EGFR, BMP4, BMP2, FGF7, LEPR, LHCGR, TIMP4, FSHR, SIRT1, NRIP1, TGFB2, KDR, PGR, INHBA, PLA2G4A, STRA8, BCL2, FOXC1, ADAMTS1, ANGPT1, NOBOX, PCYT1B, BMPR1B	1597	67	13528	2.90792	0.0187446	0.000370961	0.00849936		GOTERM_BP_FAT	GO:0007423~sensory organ development	85	2.39234	1.95708e-09	GJA8, NOG, FGF9, MITF, EDN1, PAX6, JAG2, JAG1, PAX2, ZIC1, GLI3, SHH, CTNNB1, TGFB2, SPRY2, BDNF, ATOH1, RARB, COL11A1, MYC, FRS2, EGFR, KCNMA1, GSC, PTPRM, RAX, OTX1, SIX3, FGF20, PROX1, BCL2L11, HES1, EYA1, HES5, CLIC5, FOXG1, VEGFA, SIX1, PDGFRA, TGIF1, FOXC1, CLN8, CRYBA4, IRX5, SOX1, SOX2, NFYC, COL2A1, EPHB2, HESX1, ALDH1A2, MEIS2, ECE1, PVRL1, CRB1, ALDH1A3, BCL11B, PVRL3, NKX3-2, POU2F1, …	2690	229	13528	1.86666	9.53878e-06	1.83439e-07	3.71444e-06		GOTERM_BP_FAT	GO:0001568~blood vessel development	65	2.94918	4.06433e-09	NRP2, CDX2, NRP1, FGF9, PDGFA, LEPR, EDN1, TBX20, PRRX1, FOXO1, JAG1, CXCL12, TGFB2, CITED2, MAP3K7, ARHGAP22, SHB, S1PR1, PROP1, MYOCD, ROBO1, CXCR4, FOXF1, CCBE1, HEY2, SEMA3C, QKI, ANGPT1, NOS2, MKL2, NR2F2, ANGPT2, FGF2, CYR61, MYH9, HIF1A, JUN, ZMIZ1, FOXC1, COL3A1, CDH2, TCF7L2, CDH5, WT1, GJC1, ZFP36L1, HOXA3, CHD7, HAND1, HAND2, C1GALT1, COL18A1, BMP4, TBX3, IL8, SMAD7, TBX4, NF1, TGFBR2,…	1690	245
GOTERM_BP_FAT	GO:0009792~embryonic development ending in birth or egg hatching	113	3.05984	2.73e-08	ALS2, DLC1, GNA13, NOG, LMO4, ARNT2, GNA12, SHH, CITED1, CITED2, ZIC2, MAP3K7, CUL3, GATA2, APOB, DAB2, GRIN2B, GATA6, FOXF1, GATA4, TWIST1, DLL3, PTPRR, EOMES, DLL1, MECOM, MYH9, BCL2L11, HES1, EP300, HIF1A, PDGFRA, MNX1, TGIF1, TFAP2A, PRDM1, ADD1, ZFAND5, TFEB, ITGB1, SOX8, T, HOXA3, ECE1, OVOL2, HOXA5, TEAD4, BTF3, AXIN2, NKX2-5, HECTD1, GINS1, BMP4, CUBN, EPAS1, HTT, MYO1E, TGFBR2, SMAD2, EN…	2812	334	13528	1.62761	0.000135	2.55e-06	5.18e-05		GOTERM_BP_FAT	GO:0045935~positive regulation of nucleobase, nucleoside, nucleotide and nucleic acid metabolic process	112	5.18519	4.70565e-06	THRB, GDF6, MORF4L2, ARNT2, CASK, FOXO1, RORB, NR2E3, BMP15, SHH, CITED1, ZXDA, CITED2, CTNNB1, ATOH1, APP, S1PR1, MDFIC, GATA6, FOXF1, FOXF2, ABRA, ARID1B, MECOM, PROX1, TBR1, PPARGC1A, ASCL1, MAPK1, JUN, TFAP2B, NFE2L2, SMARCA1, SMARCA2, RNF20, SOX5, SOX4, SOX6, SOX9, HOXA1, MEIS2, RUNX1, KLF5, BMP4, BMP2, NTF3, KLF12, MAFB, MAML2, NR4A2, ESRRG, SMAD2, NEUROG2, NR4A3, UIMC1, DLX2, HDAC4, EBF3, …	1597	624	13528	1.52041	0.0193575	0.000375839	0.00877999		GOTERM_BP_FAT	GO:0032990~cell part morphogenesis	92	2.58936	2.65389e-09	NRP2, NRP1, COX10, PAX6, GLI2, PAX2, RAB3IP, SHH, NRCAM, BDNF, ATOH1, APP, ANK3, UNC5A, ROBO1, CXCR4, POU4F1, ROBO2, SEMA3A, UNC5C, EGFR, EGR2, PTPRM, SSBP1, NRXN3, FOXJ1, LIFR, NRXN1, VASP, SLIT2, SLIT3, CTNNA2, NUMBL, NCAM2, SLITRK1, SLITRK3, FOXG1, CNTN4, SIAH1, EFNA5, UBB, SLITRK6, DST, GAP43, KALRN, DCC, RAB3A, CDK5R1, PARD3, ONECUT1, RTN4RL1, PKHD1, TTC8, CDH4, EPHB2, ARX, ALCAM, PVRL1, TNR…	2690	256	13528	1.8073	1.2935e-05	2.44058e-07	5.03694e-06		GOTERM_BP_FAT	GO:0031175~neuron projection development	67	3.03993	4.14436e-09	NRP2, CCKAR, NRP1, PAX6, GJA1, L1CAM, GLI2, PAX2, CXCL12, KLHL1, NRCAM, UNC5B, ANK3, ROBO1, CXCR4, ROBO2, UNC5C, SEMA3A, PTPRM, NRXN3, LIFR, STXBP1, NRXN1, CTNNA2, SLIT3, NCAM2, SLITRK1, ADM, FOXG1, EFNA5, VCAN, RELN, CNTN4, SLITRK6, SLITRK5, IGSF9, GAP43, UBA52, KALRN, CDK5R1, CDH4, ARX, ALCAM, LINGO1, HOXA2, PVRL1, TNR, DMD, BCL2, PAFAH1B1, DCX, RUNX3, GNAO1, NTF3, PTPRZ1, NR4A2, RPL24, LMX1A, …	1690	256
GOTERM_BP_FAT	GO:0042127~regulation of cell proliferation	225	6.09261	8e-08	DLC1, NOG, IL6ST, EDN2, STAT5A, FGFRL1, MXI1, SHH, CTNNB1, CUL3, CTTNBP2, CD47, AGTR1, CUL5, S1PR1, CHRNA7, RARB, SYK, MAP2K5, PTPRM, TBRG4, MECOM, HES1, MAPK1, ADAMTS8, NME1, JUN, MNT, PDGFRA, TGIF1, WFDC1, LAMC1, ENPP7, ERBB3, NFKBIA, BDKRB2, ARX, LIF, T, ZAP70, TCF3, NKX2-5, NKX2-3, KLF5, BMP4, COL18A1, ODC1, BMP2, KLF10, TGFBR2, SPHK1, SMAD4, SMAD3, SKI, SMAD2, GAS1, KDR, NOTCH2, NOTCH1, CBLB…	2812	787	13528	1.37539	0.000397	7.36e-06	0.000152		GOTERM_BP_FAT	GO:0006468~protein amino acid phosphorylation	118	5.46296	5.12795e-06	PRPF4B, ZAK, GDF6, CASK, TTK, TTN, PRKG1, PRKX, TGFB2, PSKH2, MAP3K7, CTTNBP2, APP, MDFIC, MAP3K8, PIK3C3, TLK1, FRS2, MAP2K6, MAP2K5, PIK3CG, EGFR, BCR, MYO3A, ROCK2, CDKL5, STK3, CDKL4, MAPK1, PLCE1, RIPK2, ROR2, RELN, CSNK1G3, KALRN, CAV2, ERBB4, MAPKAPK5, STK17B, CHEK1, ULK4, RIOK2, EPHB1, SGK223, PTK2, VRK1, VRK2, ADRA2A, GUCY2F, BMP2, TGFBR2, MET, MAP2K4, SMAD2, HGF, EPHA1, EPHA3, KDR, NTRK…	1597	667	13528	1.4986	0.0210763	0.000401835	0.00956788		GOTERM_BP_FAT	GO:0045596~negative regulation of cell differentiation	81	2.27976	2.82761e-09	NOG, CDX2, NRP1, FOXA2, FST, PAX6, TP63, TLR4, JAG1, GLI2, GLI3, SHH, CTNNB1, BDNF, WNT4, SEMA3A, IHH, ZFP36, ARHGEF1, FOXJ1, DLL3, SOCS5, LIG4, PTHLH, HES1, MIB1, CCND1, HES5, RIF1, NME1, PRDM6, FOXG1, CNTN4, HIST1H4K, ENPP1, DRD3, SOX2, ZBTB16, KIT, ABCA1, LIN28A, SOX9, TCF7L2, ITGB1, EPHB2, LIF, OVOL2, BCL6, GFI1, MBNL3, TLX3, RUNX1, NKX2-5, SPP1, BMP4, TBX3, FLT3, SMAD7, MAFB, SMAD3, ISL1, AD…	2690	216	13528	1.88587	1.37817e-05	2.55218e-07	5.36665e-06		GOTERM_BP_FAT	GO:0043583~ear development	35	1.58802	4.30668e-09	FGF9, PDGFA, SOX2, EDN1, PRRX1, SOBP, JAG1, PAX2, SPRY2, HOXA2, ECE1, CHD7, MCOLN3, BCL2, PRKRA, COL11A1, MYC, OTOP1, KCNMA1, NOX3, GSC, MAFB, SIX2, FZD3, SLC9A3R2, BCL2L11, PTPRQ, FZD6, HES1, EYA1, DLX6, CLIC5, SIX1, FOXG1, PDGFRA	1690	95
GOTERM_BP_FAT	GO:0007411~axon guidance	47	1.27268	1.6e-07	NRP2, CDK5R1, L1CAM, GLI2, EPHB3, CDH4, SHH, ARX, SEMA5A, ALCAM, APP, CXCR4, ROBO1, ANK3, LHX2, SEMA3A, B3GNT2, ETV4, RUNX3, KLF7, PTPRM, EGR2, NFASC, RPL24, NRXN1, GAS1, NTN1, SLIT1, SLIT2, VASP, EPHA4, SEMA6A, ISL2, EPHA7, UBC, OPHN1, MAPK8IP3, CNTN4, SIAH1, EFNA5, UBB, BMPR1B, APBB2, BMP7, GAP43, UBA52, FEZ1	2812	107	13528	2.11316	0.000795	1.45e-05	0.000305		GOTERM_BP_FAT	GO:0007389~pattern specification process	58	2.68519	5.28263e-06	NOG, NRP1, EVX1, FOXA2, FST, TBX20, ZEB2, ZEB1, GLI3, CXCL12, SHH, CITED2, CTNNB1, BARX1, CXCR4, FOXF1, NKX6-2, HHIP, ASPH, NR2F2, FRS2, ALX1, CYR61, RAX, LEF1, ACVR2A, ASCL1, PSEN1, FOXG1, MNX1, TGIF1, ROR2, RELN, TBX18, CXXC4, TTC8, GREM1, SEMA5A, HOXA1, ALDH1A2, PCSK5, MLLT3, BMP4, MAFB, SMAD6, FTO, TGFBR2, SMAD2, GAS1, NKX6-1, DLX2, NOTCH2, MEOX2, RFX3, SP8, BMPR1B, WNT7A, BMP5	1597	267	13528	1.84012	0.0217051	0.00040629	0.00985648		GOTERM_BP_FAT	GO:0030030~cell projection organization	121	3.40557	3.64039e-09	GPRIN1, MTSS1, CROCC, STRN, LPAR1, SHH, KLHL1, VCL, NRCAM, APP, ATOH1, BDNF, CD44, ANK3, ROBO1, UNC5A, ATXN10, ROBO2, UNC5C, EGFR, PTPRM, LIFR, MYH9, CTNNA2, NUMBL, SLITRK1, NCAM2, SLITRK3, SPAG6, FOXG1, EFNA5, SLITRK6, IGSF9, DST, KALRN, CDK5R1, ONECUT1, PKHD1, ARF6, TTC8, EPHB2, ARX, ALCAM, PVRL1, LHX2, LHX4, B3GNT2, FGD6, RUNX3, KLF5, VAV3, NTF3, NR4A2, CELSR3, CELSR2, NEUROG2, NTN1, EPHA4, SE…	2690	368	13528	1.65356	1.77431e-05	3.22605e-07	6.90926e-06		GOTERM_BP_FAT	GO:0001944~vasculature development	66	2.99456	4.48198e-09	NRP2, CDX2, NRP1, FGF9, PDGFA, LEPR, EDN1, TBX20, PRRX1, FOXO1, JAG1, CXCL12, TGFB2, CITED2, MAP3K7, ARHGAP22, SHB, S1PR1, PROP1, MYOCD, ROBO1, CXCR4, FOXF1, CCBE1, HEY2, SEMA3C, QKI, ANGPT1, NOS2, MKL2, NR2F2, ANGPT2, FGF2, CYR61, EFNB2, MYH9, HIF1A, JUN, ZMIZ1, FOXC1, COL3A1, CDH2, TCF7L2, WT1, CDH5, GJC1, ZFP36L1, HOXA3, CHD7, HAND1, HAND2, C1GALT1, COL18A1, BMP4, TBX3, IL8, SMAD7, TBX4, NF1, …	1690	251
GOTERM_BP_FAT	GO:0060284~regulation of cell development	75	2.03087	2.52e-07	XRCC5, RTN4, NOG, LZTS1, GLI2, SHH, MBP, TGFB2, ACTR3, TIAM1, ROBO1, MAPT, CDK5RAP3, SEMA3A, CDK5RAP2, BARHL2, DLL3, DLL1, SLIT2, NUMBL, HES1, ASCL1, EYA1, HES5, BTG1, UBC, TGIF1, TGIF2, CNTN4, UBB, SEMA4D, UBA52, KALRN, IRX3, CDK5R1, DRD3, SOX2, SOX5, KIT, CDH4, TTC3, LINGO1, BCL2, AGRN, NEFL, NKX2-5, SPP1, BMP4, BMP2, BHLHE23, TBX3, SMAD7, DTX1, NF1, NLGN1, SMAD4, SMAD3, SMAD2, NTN1, NTRK3, DLX…	2812	205	13528	1.76005	0.00125042	2.23e-05	0.000479		GOTERM_BP_FAT	GO:0010557~positive regulation of macromolecule biosynthetic process	116	5.37037	5.57383e-06	THRB, GDF6, ARNT2, MORF4L2, CASK, FOXO1, RORB, TLR4, NR2E3, BMP15, SHH, CITED1, ZXDA, CITED2, TGFB2, CTNNB1, ATOH1, APP, S1PR1, MDFIC, GATA6, FOXF1, FOXF2, ABRA, IRS2, BARHL2, ARID1B, MECOM, PPARGC1A, PROX1, TBR1, IRS1, ASCL1, MAPK1, JUN, TFAP2B, NFE2L2, SMARCA1, SMARCA2, RNF20, SOX5, SOX4, SOX6, SOX9, HOXA1, MEIS2, RUNX1, KLF5, BMP4, BMP2, NTF3, KLF12, MAFB, MAML2, NR4A2, ESRRG, SMAD2, NEUROG2, …	1597	654	13528	1.50248	0.0228878	0.000420889	0.0103998		GOTERM_BP_FAT	GO:0035239~tube morphogenesis	55	1.54799	4.34314e-09	DLC1, GNA13, NRP1, FOXA2, LMO4, EDN1, TBX20, TP63, ZEB2, PAX3, GLI2, PAX2, GLI3, SHH, CTNNB1, ZIC2, MAP3K7, SPRY2, WNT4, CD44, CXCR4, GATA4, IPMK, ALX1, IHH, VASP, BCL2L11, MYCN, GZF1, MIB1, EYA1, TIMELESS, VEGFA, SIX1, TGIF1, TFAP2A, SRF, TCF21, RGMA, OVOL2, HAND2, NKX2-5, BMP4, BMP2, FLT1, TBX3, FOXA1, TGFBR2, SMAD4, FZD3, NR4A3, FZD6, NOTCH1, PBX1, BMP7	2690	127	13528	2.17791	2.11682e-05	3.78008e-07	8.24303e-06		GOTERM_BP_FAT	GO:0009952~anterior/posterior pattern formation	44	1.99637	9.06984e-09	CDX1, PAX6, ZEB2, GLI3, PAX1, HOXC6, ALDH1A2, HOXA2, HOXC8, HOXA3, HOXA4, HOXA6, HOXC4, HOXC5, GATA4, HOXA7, HOXA9, NR2F2, AXIN2, LFNG, MLLT3, TBX3, EMX2, SMAD4, LEF1, CYP26A1, SMAD2, HES1, HOXB3, ACVR2A, HOXB4, HOXB1, HOXD8, HOXB2, EP300, MEOX2, HOXB5, HOXD3, HOXB6, GDF11, ROR2, PBX1, PBX3, RBPJ	1690	140
GOTERM_BP_FAT	GO:0006468~protein amino acid phosphorylation	193	5.2261	3e-07	PRPF4B, STAT5A, DSTYK, LPAR2, LPAR1, PRKX, TGFB2, PRKACG, MAP3K7, PSKH2, CTTNBP2, APP, MAP3K4, MAP3K9, PIK3C3, GAB1, CHRNA7, STK39, TLK1, PRKACB, FRS2, SYK, MAP2K5, EGFR, BCR, MYO3A, PIK3CB, STK24, ROCK2, PICK1, PIK3CD, PIM1, RPS6KC1, PIM3, PIM2, MARK3, WEE1, STK3, SPAG9, MAP4K4, MAPK1, PLCE1, SCYL1, F2, ROR1, PDGFRA, RIPK2, RIPK4, EIF2AK3, LRRK1, NEK6, KALRN, CAV2, CDK5R1, FGFR3, ADORA2B, FGR, E…	2812	667	13528	1.39203	0.00148866	2.61e-05	0.000571		GOTERM_BP_FAT	GO:0001525~angiogenesis	38	1.75926	6.00153e-06	NRP1, LEPR, TBX20, ELK3, PTEN, CXCL12, SHH, TGFB2, CTNNB1, SEMA5A, MAP3K7, PTK2, S1PR1, AGGF1, CXCR4, ROBO1, HAND2, TGFA, ZC3H12A, ERAP1, HS6ST1, ANGPT1, SOX17, FGF1, FGF2, CYR61, COL18A1, BMP4, KLF5, TGFBR2, ARHGAP24, NCL, KDR, ANXA2, VEGFC, PROK2, MEOX2, JUN	1597	148	13528	2.17496	0.0246222	0.000445087	0.0111978		GOTERM_BP_FAT	GO:0032989~cellular component morphogenesis	128	3.60259	4.78915e-09	NOG, SHH, TGFB2, CTNNB1, NRCAM, DAB2, APP, ATOH1, BDNF, ANK1, ANK3, ROBO1, UNC5A, ROBO2, UNC5C, SPN, EGFR, PTPRM, EOMES, LIFR, MYH9, PROX1, MARK2, NUMBL, CTNNA2, HES1, SLITRK1, NCAM2, KRT19, SLITRK3, HIF1A, FOXG1, EFNA5, LAMC1, SLITRK6, PMP22, NEURL2, DST, KALRN, CDK5R1, ONECUT1, PKHD1, TFCP2L1, TTC8, SOX6, SOX9, ITGB1, EPHB2, ARX, ALCAM, PVRL1, CRB1, LHX2, LHX4, CLASP1, B3GNT2, RUNX3, FN1, HNRNP…	2690	397	13528	1.62144	2.3342e-05	4.09514e-07	9.08953e-06		GOTERM_BP_FAT	GO:0048858~cell projection morphogenesis	64	2.90381	1.03851e-08	NRP2, CCKAR, NRP1, PAX6, GJA1, L1CAM, GLI2, PAX2, CXCL12, NRCAM, UNC5B, ANK3, ROBO1, CXCR4, DYNC2H1, ROBO2, UNC5C, SEMA3A, PTPRM, NRXN3, STXBP1, LIFR, NRXN1, ARL6, CTNNA2, SLIT3, NCAM2, SLITRK1, ADM, FOXG1, EFNA5, VCAN, RELN, CNTN4, SLITRK6, SLITRK5, GAP43, UBA52, KALRN, CDK5R1, CDH4, ARX, ALCAM, HOXA2, PVRL1, TNR, BCL2, DMD, PAFAH1B1, DCX, RUNX3, NTF3, PTPRZ1, NR4A2, RPL24, LMX1A, ISL1, GAS7, EP…	1690	245
GOTERM_BP_FAT	GO:0007242~intracellular signaling cascade	332	8.98998	3.74e-07	ADCY1, ADCY2, IL6ST, STAT5A, EDN2, LHCGR, LPAR2, LPAR1, CTNNB1, MAP3K7, AGTR1, DIRAS1, MAP3K4, S1PR1, RAB28, CTGF, MAP3K9, GAB1, PIK3C3, TLK1, CHRNA7, RAB25, RAPGEF2, RAPGEF1, DDAH1, GNG5, SYK, GNG7, MAP2K5, PLD1, BCR, ROCK2, RREB1, PIK3CB, PIK3CD, MED14, COLEC12, DEPDC1, PPARGC1A, PPARGC1B, TANK, DEPDC5, MAPK1, RND3, SPAG9, CD36, UBR5, F2, RAB12, ARL8B, PIAS1, RAB10, UNC13C, EIF2AK3, GNAI1, ERBB…	2812	1256	13528	1.27165	0.00185626	3.2e-05	0.000712		GOTERM_BP_FAT	GO:0045944~positive regulation of transcription from RNA polymerase II promoter	74	3.42593	6.31821e-06	ELF1, EVX1, THRB, FOXA2, MORF4L2, MITF, ARNT2, CASK, FOXO1, ZEB1, NR2E3, SKAP1, SHH, CTNNB1, CITED2, ATOH1, APP, S1PR1, PAX9, ZNF148, GATA6, ABRA, NOBOX, FGF2, ALX1, TBL1XR1, AR, CCNH, SOX11, LEF1, MECOM, PPARGC1A, TBR1, NRIP1, ASCL1, MURC, INHBA, ADRB2, JUN, ZMIZ1, TFAP2B, FOXC1, CAND1, SMARCA2, TBX19, SOX5, SOX6, SOX9, HOXA1, MEIS2, HAND2, NFAT5, POU3F3, POU3F2, RUNX1, TLX1, BMP4, BMP2, NTF3, K…	1597	371	13528	1.68961	0.0259045	0.000460349	0.0117886		GOTERM_BP_FAT	GO:0001944~vasculature development	89	2.50493	1.03589e-08	GNA13, NRP2, CDX2, NRP1, FGF9, LEPR, TBX20, EDN1, ENPEP, JAG1, MMP2, GJA5, SHH, CTNNB1, TGFB2, CITED2, MAP3K7, SHB, APOB, S1PR1, HEY1, CD44, CTGF, ROBO1, CXCR4, CCBE1, HEY2, TDGF1, QKI, ERAP1, ANGPT1, SOX17, NR2F2, FGF1, FGF2, IHH, PTPRJ, EFNB2, MYH9, ARHGAP24, PROX1, NCL, SLIT2, PROK2, MIB1, HIF1A, ZMIZ1, JUN, VEGFA, COL1A2, ZFPM2, FOXC1, ZFAND5, TIPARP, CDH2, SRF, TCF7L2, CDH5, ZFP36L1, TCF21, …	2690	251	13528	1.78319	5.04879e-05	8.70503e-07	1.96606e-05		GOTERM_BP_FAT	GO:0032990~cell part morphogenesis	66	2.99456	1.04099e-08	NRP2, CCKAR, NRP1, PAX6, GJA1, L1CAM, GLI2, PAX2, CXCL12, NRCAM, UNC5B, ANK3, ROBO1, CXCR4, DYNC2H1, ROBO2, UNC5C, SEMA3A, OPA1, PTPRM, NRXN3, LIFR, STXBP1, NRXN1, ARL6, SLIT3, CTNNA2, MFN2, NCAM2, SLITRK1, ADM, FOXG1, EFNA5, VCAN, RELN, CNTN4, SLITRK6, SLITRK5, GAP43, UBA52, KALRN, CDK5R1, CDH4, ARX, ALCAM, HOXA2, PVRL1, TNR, BCL2, DMD, PAFAH1B1, DCX, RUNX3, NTF3, PTPRZ1, NR4A2, RPL24, LMX1A, IS…	1690	256
GOTERM_BP_FAT	GO:0045597~positive regulation of cell differentiation	81	2.19334	4.02e-07	XRCC5, THRB, IL6ST, STAT5A, MORF4L2, NFKB1, FOXO3, JAG1, GLI2, SHH, TGFB2, CTNNB1, ACTR3, CCNE1, AGTR1, APOB, CDKN2B, TIAM1, GATA6, ROBO1, HLX, MAPT, FNDC3B, SYK, SH3PXD2B, SOCS3, DLL3, EOMES, SOCS5, IL6R, IL21, SLIT2, NUMBL, INHBA, CD83, HIF1A, CD36, BTG1, NME1, JUN, SCIN, NPPC, TGIF1, GNAS, TGIF2, SEMA4D, IRX3, SOX2, BMPR2, KITLG, KIT, IL7R, CDH4, LIF, BCL2, JUND, ZAP70, RUNX1, NEFL, NKX2-5, RU…	2812	229	13528	1.70164	0.00199525	3.39e-05	0.000765		GOTERM_BP_FAT	GO:0048598~embryonic morphogenesis	64	2.96296	6.73667e-06	NOG, FOXA2, LMO4, SOBP, ZEB2, ZEB1, GLI3, SHH, CTNNB1, MAP3K7, CUL3, SPRY2, ATP2B2, ATOH1, FOXF1, COL11A1, FRS2, IPMK, TWIST1, ALX1, EOMES, LEF1, MBNL1, MECOM, PROX1, PTPRQ, VEGFC, ACVR2A, PSEN1, CLIC5, FOXG1, TGIF1, ROR2, TFAP2A, FOXC1, EXT1, TBX18, NSD1, WNT5A, LMBR1, GREM1, MSX2, ALDH1A2, RGMA, HOXA1, FBN2, PPAP2B, BMP4, MAFB, FTO, TGFBR2, SMAD2, GAS1, NR4A3, SHANK3, FZD6, DLX2, NOTCH2, DKK1, …	1597	307	13528	1.76592	0.0275963	0.00048237	0.0125693		GOTERM_BP_FAT	GO:0002009~morphogenesis of an epithelium	46	1.29468	1.48604e-08	DLC1, LMO4, JAG2, TP63, ZEB2, PAX3, JAG1, PAX2, GLI2, GLI3, SHH, CTNNB1, ZIC2, MAP3K7, TCF21, RGMA, ALDH1A2, PGP, WNT4, CD44, OVOL2, ALDH1A3, IPMK, ALX1, NKX2-3, BMP4, BMP2, TBX5, GRSF1, SMAD4, PCDH8, FZD3, PROX1, VASP, FZD6, GZF1, NOTCH2, MIB1, EYA1, TIMELESS, FREM2, SIX1, TGIF1, TFAP2A, PBX1, TBX18	2690	101	13528	2.29043	7.2427e-05	1.22762e-06	2.82042e-05		GOTERM_BP_FAT	GO:0048705~skeletal system morphogenesis	38	1.72414	1.11956e-08	PRRX1, SOX9, GLI3, PAX1, HOXC8, HOXA2, BARX2, HOXA3, HOXA4, HOXA6, HOXA7, PRKRA, CHST11, COL11A1, MYC, RUNX2, SATB2, GSC, TBX4, TGFBR2, SIX2, HOXB3, DLX2, HOXB4, HOXB1, EYA1, HOXD8, HOXB2, HOXB5, HOXD3, HOXB6, SIX1, PDGFRA, PDGFRB, TFAP2A, ROR2, BMPR1B, WNT7A	1690	112
GOTERM_BP_FAT	GO:0051094~positive regulation of developmental process	94	2.54536	4.59e-07	XRCC5, THRB, IL6ST, STAT5A, MORF4L2, FST, NFKB1, FOXO3, JAG1, GLI2, SHH, TGFB2, CTNNB1, ACTR3, CCNE1, GATA2, AGTR1, APOB, CDKN2B, ROBO1, GATA6, TIAM1, HLX, MAPT, HEY2, GATA4, CHRNA7, MKL2, DDAH1, FNDC3B, SYK, SH3PXD2B, SOCS3, DLL3, EOMES, SOCS5, IL6R, IL21, SLIT2, NUMBL, INHBA, CD83, ADRB2, HIF1A, CD36, NME1, BTG1, JUN, SCIN, NPPC, TGIF1, GNAS, TGIF2, SEMA4D, IRX3, SOX2, BMPR2, KITLG, KIT, IL7R, …	2812	278	13528	1.62668	0.00227469	3.8e-05	0.000873		GOTERM_BP_FAT	GO:0046545~development of primary female sexual characteristics	23	1.06481	7.82531e-06	BMP4, FGF7, LEPR, LHCGR, ZFP42, FST, FSHR, SIRT1, CDH6, NRIP1, KDR, PGR, INHBA, PLA2G4A, STRA8, BCL2, FOXC1, ADAMTS1, ANGPT1, NOBOX, PCYT1B, BMPR1B, LHX9	1597	69	13528	2.82363	0.0319838	0.000550805	0.0146004		GOTERM_BP_FAT	GO:0030900~forebrain development	61	1.71686	1.8174e-08	DLC1, NOG, NDST1, PAX6, ZEB2, GLI2, GLI3, SHH, CTNNB1, SLC1A2, APP, DAB1, NR2F2, FRS2, NR2F1, GSC, RAX, OTX1, SIX3, LEF1, MECOM, TACC2, NUMBL, HES1, EYA1, FOXG1, CEP120, SOX1, ERBB4, SOX3, SOX2, APLP2, OTP, ARX, TAL2, HESX1, ALDH1A2, LHX1, ALDH1A3, LHX2, POU3F4, POU3F3, LHX6, PAFAH1B1, POU3F2, DCLK1, BMP4, TBX3, CREB1, NEUROG2, ISL1, FOXP2, SALL3, DLX2, NOTCH1, DKK1, FYN, AVPR1A, LRP8, ID4, LRP2	2690	152	13528	2.01822	8.85761e-05	1.47633e-06	3.44932e-05		GOTERM_BP_FAT	GO:0035239~tube morphogenesis	41	1.86025	1.34657e-08	DLC1, SHROOM3, NRP1, LMO4, TBX20, EDN1, TP63, ZEB2, PAX2, GLI2, GLI3, CXCL12, MAP3K7, SPRY2, HAND1, CXCR4, HAND2, FOXF1, BCL2, GATA4, IPMK, CYR61, BMP4, BMP2, RET, TBX3, TGFBR2, SMAD4, IGF1, FZD3, BCL2L11, KDR, FZD6, EYA1, TSC1, SIX1, TGIF1, TFAP2A, PBX1, PTCH1, BMP7	1690	127
GOTERM_BP_FAT	GO:0016310~phosphorylation	224	6.06553	4.97e-07	STAT5A, LPAR2, LPAR1, PRKX, PSKH2, MAP3K7, CTTNBP2, APP, MAP3K4, MAP3K9, PIK3C3, GAB1, CHRNA7, TLK1, SYK, MAP2K5, BCR, PIK3CB, ROCK2, PIK3CD, PIM1, PIM3, PIM2, MARK3, SPAG9, MAPK1, SCYL1, NME1, F2, PDGFRA, ROR1, EIF2AK3, NEK6, CDK5R1, ERBB3, HUS1, STK17B, ADRBK2, STK17A, CHEK2, PXK, EPHB3, SGK223, VRK1, VRK2, ZAP70, TNKS, BMP2, SMAD7, MAP2K3, TGFBR2, TRIO, SMAD2, PTPN11, KDR, EPHA3, NTRK3, EPHA5,…	2812	800	13528	1.34703	0.00246313	4.04e-05	0.000945		GOTERM_BP_FAT	GO:0046660~female sex differentiation	23	1.06481	7.82531e-06	BMP4, FGF7, LEPR, LHCGR, ZFP42, FST, FSHR, SIRT1, CDH6, NRIP1, KDR, PGR, INHBA, PLA2G4A, STRA8, BCL2, FOXC1, ADAMTS1, ANGPT1, NOBOX, PCYT1B, BMPR1B, LHX9	1597	69	13528	2.82363	0.0319838	0.000550805	0.0146004		GOTERM_BP_FAT	GO:0008284~positive regulation of cell proliferation	130	3.65888	2.14491e-08	NOG, CDX2, IL6ST, EDN2, EDN1, SHH, TGFB2, CD47, HTR1A, S1PR1, IFNG, TDGF1, CCNA2, INSR, AKIRIN2, SPN, EGFR, IRS2, LIFR, TBRG4, LIG4, IRS1, PROX1, PTHLH, HES1, TNS3, HIF1A, NME1, FGFR1OP, JUN, VEGFA, FOXG1, PDGFRA, TGIF1, RIPK2, LAMC1, FGFR2, CCL2, DRD3, GNAI2, ERBB4, SOX2, ST8SIA1, TIPIN, SOX4, ITGB1, OTP, LIF, AGGF1, LHX1, CDC123, ZAP70, TCF3, NKX2-5, KLF5, BMP4, COL18A1, ODC1, SPHK2, TGFBR2, SP…	2690	414	13528	1.57915	0.000104538	1.71382e-06	4.07093e-05		GOTERM_BP_FAT	GO:0048514~blood vessel morphogenesis	57	2.58621	2.0716e-08	NRP2, NRP1, PDGFA, FGF9, LEPR, EDN1, TBX20, PRRX1, JAG1, CXCL12, TGFB2, CITED2, MAP3K7, SHB, ARHGAP22, S1PR1, MYOCD, ROBO1, CXCR4, FOXF1, HEY2, CCBE1, SEMA3C, QKI, ANGPT1, MKL2, NOS2, NR2F2, ANGPT2, FGF2, CYR61, MYH9, HIF1A, JUN, ZMIZ1, FOXC1, CDH2, WT1, GJC1, ZFP36L1, HOXA3, HAND1, HAND2, C1GALT1, COL18A1, BMP4, IL8, SMAD7, TBX4, NF1, TGFBR2, KDR, CDH13, MEOX2, ID1, NTRK2, RBPJ	1690	211
GOTERM_BP_FAT	GO:0045596~negative regulation of cell differentiation	77	2.08503	5.65e-07	RTN4, NOG, STAT5A, EZH2, FST, TLR4, JAG1, GLI2, SHH, MBP, CTNNB1, WNT4, HLX, SEMA3A, USH2A, RC3H1, TWIST1, FOXJ1, LDB1, DLL3, DLL1, CDK6, SOCS5, HES1, MAPK1, INHBA, CCND1, HES5, RIF1, NME1, CNTN4, IRX3, CAV1, DRD3, SOX2, NFKBIA, KIT, ABCA1, PRDM16, SOX9, TCF7L2, ITGB1, TTC3, LIF, LINGO1, OVOL2, BCL6, RUNX1, AXIN2, NKX2-5, SPP1, BMP4, TBX3, SMAD7, MAFB, DTX1, NF1, SMAD3, SKI, WWTR1, NTN1, SIRT1, S…	2812	216	13528	1.71496	0.00280057	4.52e-05	0.00107454		GOTERM_BP_FAT	GO:0001763~morphogenesis of a branching structure	24	1.11111	7.91259e-06	BMP4, BMP2, NRP1, FOXA2, TBX20, TGFBR2, CTNND2, IGF1, GREM1, GLI3, CXCL12, SHH, CTNNB1, KDR, SEMA5A, DLX2, SPRY2, EPHA7, GPC3, CD44, CXCR4, FOXF1, BCL2, CYR61	1597	74	13528	2.74731	0.0323347	0.000547667	0.0147632		GOTERM_BP_FAT	GO:0001568~blood vessel development	86	2.42049	3.18659e-08	GNA13, NRP2, CDX2, NRP1, FGF9, LEPR, EDN1, TBX20, ENPEP, JAG1, MMP2, GJA5, SHH, CTNNB1, TGFB2, CITED2, MAP3K7, SHB, APOB, S1PR1, HEY1, CD44, CTGF, ROBO1, CXCR4, CCBE1, HEY2, TDGF1, QKI, ERAP1, ANGPT1, SOX17, NR2F2, FGF1, FGF2, IHH, PTPRJ, MYH9, ARHGAP24, PROX1, NCL, SLIT2, PROK2, MIB1, HIF1A, JUN, ZMIZ1, VEGFA, COL1A2, ZFPM2, FOXC1, TIPARP, CDH2, SRF, TCF7L2, CDH5, ZFP36L1, AGGF1, HAND2, HS6ST1, …	2690	245	13528	1.76528	0.000155302	2.50507e-06	6.04797e-05		GOTERM_BP_FAT	GO:0007155~cell adhesion	138	6.26134	2.88614e-08	ITGB3BP, DLC1, MTSS1, CADM1, NELL2, L1CAM, POSTN, EDIL3, CXCL12, MEGF10, VCL, PNN, NRCAM, CDH20, S1PR1, ROBO1, ROBO2, NEGR1, SPON1, RET, PTPRM, CDHR3, PTPRT, AJAP1, SSPN, MYH9, CTNNA1, SIRPA, BCL2L11, CTNNA2, HES1, NCAM2, RND3, HAS1, LSAMP, ROR2, RELN, CDK5R1, PCDH20, COL28A1, ITGB5, NEDD9, SOX9, ITGB1, PCDHAC2, ALCAM, PVRL1, PVRL3, SCARB1, SSX2IP, EMB, FN1, COL18A1, LPP, PCDH10, CNKSR3, PPFIBP1,…	1690	700
GOTERM_BP_FAT	GO:0060541~respiratory system development	46	1.2456	6.4e-07	WNT5A, CAV2, RAB3A, PDGFA, SOX2, ANO1, BMPR2, GLI2, ASAH1, SHH, CTNNB1, GLI1, CTTNBP2, TCF21, SPRY2, CHD7, HOXA5, CTGF, GATA6, FOXF1, ALDH1A3, SFTPD, FGF1, SIM2, BMP4, EPAS1, TBX4, TGFBR2, CFTR, SMAD2, FOXP1, KDR, FOXP2, MYCN, HES1, TNS3, ASCL1, NOTCH1, EP300, LAMA5, PSEN2, PDGFRA, MAPK8IP3, ZFPM2, CUX1, NFIB	2812	108	13528	2.04905	0.00317261	5.04e-05	0.00121751		GOTERM_BP_FAT	GO:0045664~regulation of neuron differentiation	35	1.62037	8.42258e-06	NOG, NRP1, LZTS1, FOXA2, SOX5, CDH2, LRRC4C, CDH4, SHH, LINGO1, PTK2, ATOH1, ROBO1, BCL2, VWC2, ROBO2, POU3F2, CDK5RAP2, SEMA3A, NEFL, SPP1, BARHL2, LMX1A, NKX6-1, NTRK3, ASCL1, ISL2, PSEN1, NTRK2, FOXG1, TGIF1, ID4, SEMA4D, WNT7A, KALRN	1597	133	13528	2.22918	0.0343826	0.000573402	0.0157147		GOTERM_BP_FAT	GO:0003002~regionalization	73	2.0546	3.27323e-08	NOG, HNF1B, EVX1, FOXA2, EDN1, TBX20, PAX6, TP63, ZEB2, GLI2, PAX1, GLI3, SHH, CTNNB1, WNT3, PAX7, GATA4, TDGF1, HHIP, NR2F2, FRS2, ALX1, EGR2, GSC, OTX1, SIX3, DLL3, LEF1, PCDH8, HES1, ACVR2A, MIB1, EP300, BTG2, HES3, FOXG1, MNX1, TGIF1, ROR2, TBX18, FKBP8, BMPR2, ZBTB16, TCF7L1, FOXH1, ALDH1A2, OVOL2, LHX1, LHX2, CYP26B1, MLLT3, BMP4, LMX1B, TBX3, MAFB, SMAD6, GRSF1, SMAD4, CELSR2, SMAD2, NKX6-…	2690	197	13528	1.86354	0.000159524	2.53233e-06	6.2124e-05		GOTERM_BP_FAT	GO:0016202~regulation of striated muscle tissue development	23	1.04356	3.11543e-08	BMP4, TBX3, FGF9, TBX5, TGFBR2, LEF1, CXADR, SIRT2, HDAC4, ADRB2, MYOCD, BTG1, MTPN, BCL2, HEY2, GATA4, MKL2, HDAC9, NRG1, IGFBP3, ZFHX3, FGF2, UBA52	1690	50
GOTERM_BP_FAT	GO:0010942~positive regulation of cell death	134	3.62849	6.52e-07	DLC1, CADM1, GRIK2, TLR4, PMAIP1, FOXO3, IL10, CRADD, TGFB2, SMNDC1, CUL3, BAK1, CUL5, APP, CDKN2A, CD44, CDKN2C, TIAM1, RARB, DDX20, MX1, SPN, DFFA, GRIN2A, FADD, BCL2L11, STK3, MAPK1, RASGRF2, RASGRF1, JUN, LYST, RIPK2, UBA52, PRODH, KALRN, FGD2, CDK5R1, HOXA13, STK17B, SOX4, AKAP13, CHEK2, STK17A, SRC, PRUNE2, TUBB, RUNX3, FGD4, TRAF3, BMP4, COL18A1, CFLAR, OBSCN, VAV3, TM2D1, HTT, KLF10, NR4A…	2812	435	13528	1.48195	0.00322995	5.05e-05	0.00123955		GOTERM_BP_FAT	GO:0042063~gliogenesis	22	1.01852	9.94419e-06	EGFR, LYN, NDN, NTF3, ARHGEF7, SOX11, IGF1, CDK6, NKX6-1, SHH, CTNNB1, TGFB2, ASCL1, NKX6-2, DNER, NAB1, POU3F2, RELN, VCAN, EIF2B3, FGF2, GAP43	1597	65	13528	2.86707	0.0404668	0.000666042	0.0185534		GOTERM_BP_FAT	GO:0060541~respiratory system development	47	1.32283	5.61257e-08	RAB3A, FOXA2, FGF9, SOX2, BMPR2, GLI2, GLI3, SHH, CTNNB1, HESX1, TCF21, SPRY2, ALDH1A2, CTGF, GATA6, ALDH1A3, POU2F1, HS6ST1, HHIP, FGF1, FGF2, BMP4, EPAS1, TBX5, FOXA1, TGFBR2, CFTR, SMAD2, PROX1, FOXP1, FOXP2, MYCN, HES1, PTHLH, TNS3, MAN2A1, NOTCH1, EP300, TIMELESS, SP3, VEGFA, PDGFRA, CRH, HOPX, ZFPM2, C11ORF73, BMPR1A	2690	108	13528	2.18854	0.000273519	4.27432e-06	0.000106523		GOTERM_BP_FAT	GO:0022610~biological adhesion	138	6.26134	3.20774e-08	ITGB3BP, DLC1, MTSS1, CADM1, NELL2, L1CAM, POSTN, EDIL3, CXCL12, MEGF10, VCL, PNN, NRCAM, CDH20, S1PR1, ROBO1, ROBO2, NEGR1, SPON1, RET, PTPRM, CDHR3, PTPRT, AJAP1, SSPN, MYH9, CTNNA1, SIRPA, BCL2L11, CTNNA2, HES1, NCAM2, RND3, HAS1, LSAMP, ROR2, RELN, CDK5R1, PCDH20, COL28A1, ITGB5, NEDD9, SOX9, ITGB1, PCDHAC2, ALCAM, PVRL1, PVRL3, SCARB1, SSX2IP, EMB, FN1, COL18A1, LPP, PCDH10, CNKSR3, PPFIBP1,…	1690	701
GOTERM_BP_FAT	GO:0060562~epithelial tube morphogenesis	33	0.893582	7.21e-07	DLC1, LMO4, ZEB2, GREM1, SHH, ZIC2, MAP3K7, T, TCF21, WNT4, CD44, OVOL2, HOXA5, FOXF1, BCL2, ALX1, HECTD1, TWIST1, BMP4, BMP2, SMAD4, FZD3, CELSR1, VASP, FZD6, GZF1, EYA1, TSC1, LAMA5, ZIC5, TGIF1, TFAP2A, PTCH1	2812	67	13528	2.3695	0.00357152	5.5e-05	0.00137087		GOTERM_BP_FAT	GO:0014031~mesenchymal cell development	19	0.87963	1.07062e-05	NOG, BMP2, EOMES, LEF1, KITLG, ZEB2, HGF, SOX9, SHH, CTNNB1, TGFB2, EDNRB, ALDH1A2, HAND2, BCL2, SEMA3C, FOXC1, NRG1, ALX1	1597	51	13528	3.15582	0.0434995	0.000705687	0.0199751		GOTERM_BP_FAT	GO:0042127~regulation of cell proliferation	217	6.10751	8.20993e-08	DLC1, NOG, CDX2, IL6ST, EDN2, EDN1, PTGS1, STRN, SHH, CTNNB1, MAGED1, CD47, BDNF, HTR1A, S1PR1, CDCA7, IFNG, RARB, CCNA2, PTPRM, LIFR, TBRG4, LIG4, MECOM, PROX1, HES1, SSTR4, ADAMTS8, ALOX15B, NME1, SSTR1, JUN, FOXG1, VEGFA, PDGFRA, TGIF1, ADAMTS1, LAMC1, PMP22, PPP2R3B, ERBB4, GNAI2, CHEK1, OTP, ARX, LIF, AGGF1, LHX1, CDC123, PEMT, ZAP70, TCF3, NKX2-5, NKX2-3, KLF5, BMP4, COL18A1, ODC1, BMP2, SP…	2690	787	13528	1.38665	0.000400072	6.15617e-06	0.00015582		GOTERM_BP_FAT	GO:0048736~appendage development	35	1.58802	4.46091e-08	WNT5A, FGF9, PRRX1, TP63, GLI3, MSX2, ALDH1A2, ECE1, CHD7, FBXW4, CHST11, DYNC2H1, HOXA9, RARB, ASPH, NR2F2, PITX1, FLVCR1, TBX3, TBX5, TBX4, FTO, LEF1, MECOM, NOTCH2, SALL4, MSX1, MEOX2, DLX6, KIAA1715, PBX1, PTCH1, SP8, BMPR1B, WNT7A	1690	103
GOTERM_BP_FAT	GO:0043068~positive regulation of programmed cell death	133	3.60141	8.57e-07	DLC1, CADM1, GRIK2, TLR4, PMAIP1, FOXO3, IL10, CRADD, TGFB2, SMNDC1, CUL3, BAK1, CUL5, APP, CDKN2A, CD44, CDKN2C, TIAM1, RARB, DDX20, MX1, SPN, DFFA, GRIN2A, FADD, BCL2L11, STK3, MAPK1, RASGRF2, RASGRF1, JUN, LYST, RIPK2, UBA52, PRODH, KALRN, FGD2, CDK5R1, HOXA13, STK17B, SOX4, AKAP13, CHEK2, STK17A, SRC, PRUNE2, TUBB, RUNX3, FGD4, TRAF3, COL18A1, CFLAR, OBSCN, VAV3, TM2D1, HTT, KLF10, NR4A1, TRI…	2812	433	13528	1.47769	0.00424445	6.44e-05	0.00162971		GOTERM_BP_FAT	GO:0048762~mesenchymal cell differentiation	19	0.87963	1.07062e-05	NOG, BMP2, EOMES, LEF1, KITLG, ZEB2, HGF, SOX9, SHH, CTNNB1, TGFB2, EDNRB, ALDH1A2, HAND2, BCL2, SEMA3C, FOXC1, NRG1, ALX1	1597	51	13528	3.15582	0.0434995	0.000705687	0.0199751		GOTERM_BP_FAT	GO:0048663~neuron fate commitment	25	0.703631	1.08804e-07	BMP4, EVX1, FOXA2, SOX2, FOXA1, JAG2, SMAD4, PAX6, PAX3, GLI2, ISL1, GLI3, NKX6-1, SHH, TGFB2, FOXN4, HES1, DLX2, ISL2, NOTCH1, ATOH1, HES5, PAX7, LHX6, TLX3	2690	42	13528	2.99345	0.000530168	8.03495e-06	0.000206503		GOTERM_BP_FAT	GO:0060173~limb development	35	1.58802	4.46091e-08	WNT5A, FGF9, PRRX1, TP63, GLI3, MSX2, ALDH1A2, ECE1, CHD7, FBXW4, CHST11, DYNC2H1, HOXA9, RARB, ASPH, NR2F2, PITX1, FLVCR1, TBX3, TBX5, TBX4, FTO, LEF1, MECOM, NOTCH2, SALL4, MSX1, MEOX2, DLX6, KIAA1715, PBX1, PTCH1, SP8, BMPR1B, WNT7A	1690	103
GOTERM_BP_FAT	GO:0043065~positive regulation of apoptosis	132	3.57433	9.8e-07	DLC1, CADM1, TLR4, PMAIP1, FOXO3, IL10, CRADD, TGFB2, SMNDC1, CUL3, BAK1, CUL5, APP, CDKN2A, CD44, CDKN2C, TIAM1, RARB, DDX20, MX1, SPN, DFFA, GRIN2A, FADD, BCL2L11, STK3, MAPK1, RASGRF2, RASGRF1, JUN, LYST, RIPK2, UBA52, PRODH, KALRN, FGD2, CDK5R1, HOXA13, STK17B, SOX4, AKAP13, CHEK2, STK17A, SRC, PRUNE2, TUBB, RUNX3, FGD4, TRAF3, COL18A1, CFLAR, OBSCN, VAV3, TM2D1, HTT, KLF10, NR4A1, TRIO, SMAD…	2812	430	13528	1.47681	0.0048518	7.26e-05	0.00186347		GOTERM_BP_FAT	GO:0060485~mesenchyme development	19	0.87963	1.45833e-05	NOG, BMP2, EOMES, LEF1, KITLG, ZEB2, HGF, SOX9, SHH, CTNNB1, TGFB2, EDNRB, ALDH1A2, HAND2, BCL2, SEMA3C, FOXC1, NRG1, ALX1	1597	52	13528	3.09513	0.0587812	0.000946109	0.0272078		GOTERM_BP_FAT	GO:0007167~enzyme linked receptor protein signaling pathway	109	3.06783	1.4271e-07	MTSS1, NOG, MPZL1, IL6ST, GRIK2, GDF6, FST, TGFB2, MAP3K7, TIAM1, CTGF, TDGF1, GAB1, INSR, FRS2, PTPRJ, EGFR, IRS2, PTPRG, LIFR, ZNF8, PTPRT, SOCS5, FGF20, IRS1, PLCE1, GRB10, JUN, VEGFA, COL1A2, PDGFRA, ROR1, ROR2, EIF2AK3, FGFR2, ZFAND5, CCL2, ERBB4, BMPR2, EPHB2, FOXH1, LIF, UBE2D3, UBE2D1, BMP4, GUCY2F, BMP2, NIN, SMAD7, MYO1E, SMAD6, TGFBR2, SMAD4, SMAD3, SMAD2, EPHA2, EPHA3, EPHA5, NTRK3, E…	2690	342	13528	1.60281	0.000695325	1.03815e-05	0.000270855		GOTERM_BP_FAT	GO:0048634~regulation of muscle development	23	1.04356	4.83608e-08	BMP4, TBX3, FGF9, TBX5, TGFBR2, LEF1, CXADR, SIRT2, HDAC4, ADRB2, MYOCD, BTG1, MTPN, BCL2, HEY2, GATA4, MKL2, HDAC9, NRG1, IGFBP3, ZFHX3, FGF2, UBA52	1690	51
GOTERM_BP_FAT	GO:0002009~morphogenesis of an epithelium	43	1.16437	1.59e-06	DLC1, LMO4, JAG2, ZEB2, JAG1, GREM1, GLI2, SHH, CTNNB1, ZIC2, MAP3K7, T, TCF21, WNT4, CD44, OVOL2, HOXA5, FOXF1, BCL2, ALDH1A3, ALX1, HECTD1, TWIST1, NKX2-3, BMP4, BMP2, HTT, TBX4, SMAD4, FZD3, CELSR1, VASP, FZD6, GZF1, NOTCH2, EYA1, TSC1, LAMA5, FREM2, ZIC5, TGIF1, TFAP2A, PTCH1	2812	101	13528	2.04817	0.00787915	0.000116	0.0030308		GOTERM_BP_FAT	GO:0048736~appendage development	29	1.34259	1.51195e-05	WNT5A, NOG, LMBR1, GREM1, GLI3, SHH, CTNNB1, MSX2, ALDH1A2, FBN2, ASPH, NR2F2, PCSK5, PITX1, TWIST1, ALX1, RAX, FTO, LEF1, GAS1, MBNL1, MECOM, NOTCH2, DKK1, MEOX2, PSEN1, SP8, BMPR1B, WNT7A	1597	103	13528	2.38501	0.0608753	0.000965795	0.028208		GOTERM_BP_FAT	GO:0048514~blood vessel morphogenesis	75	2.11089	1.49051e-07	GNA13, NRP2, NRP1, FGF9, LEPR, EDN1, TBX20, ENPEP, JAG1, SHH, CTNNB1, TGFB2, CITED2, MAP3K7, SHB, APOB, S1PR1, HEY1, CTGF, ROBO1, CXCR4, CCBE1, HEY2, TDGF1, ERAP1, QKI, ANGPT1, SOX17, NR2F2, FGF1, FGF2, IHH, PTPRJ, MYH9, ARHGAP24, PROX1, NCL, SLIT2, PROK2, HIF1A, JUN, ZMIZ1, VEGFA, ZFPM2, FOXC1, TIPARP, CDH2, SRF, ZFP36L1, AGGF1, HAND2, HS6ST1, VEZF1, NKX2-5, C1GALT1, SCG2, KLF5, COL18A1, BMP4, F…	2690	211	13528	1.78756	0.000726211	1.06834e-05	0.00028289		GOTERM_BP_FAT	GO:0048666~neuron development	78	3.53902	8.70269e-08	NRP2, CCKAR, NRP1, OPCML, PAX6, GJA1, L1CAM, GLI2, PAX2, CXCL12, TGFB2, KLHL1, NRCAM, UNC5B, ANK3, ROBO1, CXCR4, ROBO2, SEMA3A, UNC5C, RET, PTPRM, NRXN3, LIFR, STXBP1, NRXN1, SLIT3, CTNNA2, HES1, NCAM2, SLITRK1, ADM, CLIC5, FOXG1, CNTN4, EFNA5, VCAN, RELN, SLITRK6, SLITRK5, IGSF9, GAP43, UBA52, KALRN, CDK5R1, DRD1, IRX5, CDH4, ARX, ALCAM, LINGO1, HOXA2, PVRL1, TNR, DMD, BCL2, PAFAH1B1, DCX, RUNX3…	1690	339
GOTERM_BP_FAT	GO:0051056~regulation of small GTPase mediated signal transduction	85	2.30165	1.92e-06	DLC1, ALS2, PREX1, LPAR2, ITSN2, LPAR1, MCF2L, TBC1D16, GARNL3, S1PR1, EVI5, TIAM1, TBC1D14, AGAP1, RAPGEF2, RAPGEF1, ARHGEF3, DAB2IP, BCR, ARHGEF7, FOXJ1, ARHGEF18, ARHGEF16, SCAI, PSD3, SIPA1L2, SIPA1L3, ARHGAP27, ARHGEF9, PSD2, TBC1D22A, ARHGEF10, ARHGEF11, RALGAPA2, PLCE1, RASGRF2, RASGRF1, ACAP2, SPATA13, KALRN, FGD2, ARFGAP2, ARFGAP3, RAP1GAP, CYTH1, RALGAPB, ASAP2, CYTH4, RABGAP1L, AKAP13,…	2812	252	13528	1.62269	0.00946955	0.000138	0.00364547		GOTERM_BP_FAT	GO:0060173~limb development	29	1.34259	1.51195e-05	WNT5A, NOG, LMBR1, GREM1, GLI3, SHH, CTNNB1, MSX2, ALDH1A2, FBN2, ASPH, NR2F2, PCSK5, PITX1, TWIST1, ALX1, RAX, FTO, LEF1, GAS1, MBNL1, MECOM, NOTCH2, DKK1, MEOX2, PSEN1, SP8, BMPR1B, WNT7A	1597	103	13528	2.38501	0.0608753	0.000965795	0.028208		GOTERM_BP_FAT	GO:0007507~heart development	76	2.13904	1.57758e-07	DLC1, NRP2, NRP1, EDN1, TBX20, FGF12, PAX3, GLI2, CXADR, GJA5, GLI3, SHH, CTNNB1, TGFB2, CITED2, OSR1, SMARCD3, GATA6, GATA4, TDGF1, RARB, CALCRL, NRG1, COL11A1, INSR, PTPRJ, ADIPOR2, MECOM, PROX1, MIB1, PLCE1, EP300, ZMIZ1, ZFPM2, FOXC1, ADAMTS1, IRX4, ERBB4, SOX4, COL2A1, SOX6, SOX9, SRF, TPM1, ITGB1, FOXH1, MSX2, ALDH1A2, ECE1, OVOL2, HEXIM1, HAND2, PBRM1, BCOR, NFATC3, NKX2-5, BMP4, BMP2, TBX…	2690	215	13528	1.77769	0.000768615	1.11436e-05	0.000299415		GOTERM_BP_FAT	GO:0048732~gland development	41	1.86025	8.91778e-08	NRG3, ELF3, SOX2, PAX6, TP63, GLI2, MDK, GLI3, PAX1, CITED2, TGFB2, GATA2, ALDH1A2, PROP1, HOXA3, BCL2, HOXA9, POU3F2, NRG1, PRL, PITX1, NKX2-3, BMP4, TBX3, TBX2, NF1, LEF1, IGF1, EDAR, ISL1, IRS1, BCL2L11, HES1, HOXB3, EYA1, HOXD3, SIX1, PBX1, FOXC1, PTCH1, BMP7	1690	135
GOTERM_BP_FAT	GO:0006793~phosphorus metabolic process	261	7.06742	2.42e-06	PDP1, STAT5A, LPAR2, LPAR1, PRKX, MAP3K7, PSKH2, CTTNBP2, APP, MAP3K4, MAP3K9, GAB1, PIK3C3, CHRNA7, TLK1, SYK, MAP2K5, PTPRJ, PTPRM, BCR, PIK3CB, ROCK2, PIK3CD, PIM1, PTPRR, PTPRS, PIM3, PIM2, MARK3, PTPDC1, MAPK1, SPAG9, SCYL1, NME1, F2, ROR1, PDGFRA, EIF2AK3, NEK6, CDK5R1, PPP2R3A, LPPR4, ERBB3, HUS1, DUSP10, STK17B, ADRBK2, DUSP12, STK17A, PXK, CHEK2, EPHB3, SGK223, VRK1, VRK2, ZAP70, TNKS, G…	2812	973	13528	1.29046	0.011948	0.000172	0.00460534		GOTERM_BP_FAT	GO:0042692~muscle cell differentiation	32	1.48148	1.97942e-05	CAV2, UTRN, CACNB2, SOX6, NEO1, CXADR, TTN, SHH, CTNNB1, GPHN, APP, KRAS, GATA6, MTPN, DNER, FOXF1, PPP3CA, NRG1, IFRD1, PITX1, BMP4, NOS1, NTF3, NKX2-6, IGF1, MBNL1, HOMER1, CSRP2, PROX1, FOXP1, AVPR1A, TBX18	1597	121	13528	2.24023	0.0789361	0.00124507	0.0369278		GOTERM_BP_FAT	GO:0030324~lung development	43	1.21024	2.3939e-07	RAB3A, FOXA2, FGF9, BMPR2, GLI2, GLI3, SHH, CTNNB1, TCF21, SPRY2, ALDH1A2, CTGF, GATA6, HS6ST1, HHIP, FGF1, FGF2, BMP4, EPAS1, TBX5, FOXA1, TGFBR2, CFTR, SMAD2, PROX1, FOXP1, FOXP2, MYCN, HES1, PTHLH, TNS3, MAN2A1, NOTCH1, EP300, TIMELESS, SP3, VEGFA, PDGFRA, CRH, HOPX, ZFPM2, C11ORF73, BMPR1A	2690	99	13528	2.18431	0.00116611	1.66682e-05	0.000454348		GOTERM_BP_FAT	GO:0002009~morphogenesis of an epithelium	34	1.54265	9.26217e-08	DLC1, SHROOM3, LMO4, TP63, ZEB2, PDX1, JAG1, PAX2, GLI2, GLI3, MAP3K7, ALDH1A2, FOXF1, BCL2, IPMK, NKX2-3, BMP4, BMP2, RET, TBX5, TBX4, SMAD4, FZD3, FZD6, NOTCH2, HOXB4, EYA1, HOXB2, TSC1, SIX1, TGIF1, TFAP2A, PBX1, PTCH1	1690	101
GOTERM_BP_FAT	GO:0006796~phosphate metabolic process	261	7.06742	2.42e-06	PDP1, STAT5A, LPAR2, LPAR1, PRKX, MAP3K7, PSKH2, CTTNBP2, APP, MAP3K4, MAP3K9, GAB1, PIK3C3, CHRNA7, TLK1, SYK, MAP2K5, PTPRJ, PTPRM, BCR, PIK3CB, ROCK2, PIK3CD, PIM1, PTPRR, PTPRS, PIM3, PIM2, MARK3, PTPDC1, MAPK1, SPAG9, SCYL1, NME1, F2, ROR1, PDGFRA, EIF2AK3, NEK6, CDK5R1, PPP2R3A, LPPR4, ERBB3, HUS1, DUSP10, STK17B, ADRBK2, DUSP12, STK17A, PXK, CHEK2, EPHB3, SGK223, VRK1, VRK2, ZAP70, TNKS, G…	2812	973	13528	1.29046	0.011948	0.000172	0.00460534		GOTERM_BP_FAT	GO:0045137~development of primary sexual characteristics	33	1.52778	2.10662e-05	TSPY3, FGF7, LEPR, LHCGR, ZFP42, FST, SOX9, ANKRD7, SHH, CDH6, PGR, OSR1, STRA8, BCL2, NOBOX, ANGPT1, PCYT1B, SRD5A2, LHX9, BMP4, AR, RXFP2, SIRT1, FSHR, BCL2L11, NRIP1, KDR, INHBA, ACVR2A, PLA2G4A, FOXC1, ADAMTS1, BMPR1B	1597	127	13528	2.2011	0.0837902	0.00130527	0.0393005		GOTERM_BP_FAT	GO:0007548~sex differentiation	58	1.63242	2.4868e-07	CGA, HNF1B, FGF9, EDN2, LEPR, ZFP42, FST, JAG2, DMRTA2, TP63, FOXO3, VGF, ANKRD7, SHH, DMRTA1, PRKACG, CCNE1, WNT4, OSR1, ANGPT1, NOBOX, FNDC3A, AR, DMRT2, FSHR, BCL2L11, NRIP1, INHBB, ACVR2A, CCND1, CCND2, VEGFA, PDGFRA, ROR2, ADAMTS1, FOXC1, TSPY3, HMGB2, FKBP4, SOX2, SOX9, TCF7L2, CDH6, TCF21, HSD17B3, HSD17B4, BMP4, FOXL2, TBX3, MEA1, SIRT1, AFP, PLA2G4A, PBX1, BMPR1B, WNT7A, NR5A1, BMPR1A	2690	151	13528	1.93167	0.00121133	1.70712e-05	0.00047198		GOTERM_BP_FAT	GO:0048704~embryonic skeletal system morphogenesis	24	1.08893	1.08001e-07	SATB2, GSC, TGFBR2, PRRX1, SIX2, GLI3, HOXB3, DLX2, HOXB4, EYA1, HOXA2, HOXB1, HOXB2, HOXA3, HOXA4, HOXA6, HOXB5, HOXD3, HOXB6, HOXA7, SIX1, CHST11, TFAP2A, COL11A1	1690	57
GOTERM_BP_FAT	GO:0048568~embryonic organ development	63	1.70593	2.44e-06	NOG, NDST1, PRRX1, GLI2, ZIC1, SHH, CITED1, GLI1, CITED2, GATA2, SPRY2, HLX, FOXF1, GATA4, CHST11, MKL2, RARB, COL11A1, FRS2, MYC, CDH23, ALX1, TBX15, OTX1, EOMES, EYA1, HIF1A, CLIC5, TFAP2A, ZFPM2, GNAS, PRDM1, SOX2, TFEB, COL2A1, EGLN1, TCF7L2, T, TCF21, HOXA3, CHD7, OVOL2, HAND1, HOXA5, ALDH1A3, SH2B3, OTOP1, FOXD3, FOXL2, CEBPB, EPAS1, MAFB, TGFBR2, HSPG2, FZD3, GAS1, NR4A3, FZD6, DLX2, HOXB1…	2812	172	13528	1.7621	0.0120159	0.00017	0.00463168		GOTERM_BP_FAT	GO:0044057~regulation of system process	62	2.87037	3.22567e-05	LZTS1, SNCAIP, TACR3, GLRA1, THRB, GRIK1, IL6ST, GRIK2, BTC, FST, TGFB2, EDNRB, AGTR1, ATP2B2, HTR1B, NMUR2, SEMA3A, KCNMA1, PRKCA, EGFR, GRIN2A, GRM1, PRKCQ, INHBA, PROK2, GRM3, PLCE1, ADRB2, PSEN1, CHRM2, RASGRF1, GRM8, NPPC, RYR2, CELF2, KCNH2, CAV1, IRX5, ERBB4, CTNND2, TAC1, CDH2, KIT, KRAS, BCHE, PPP3CA, BHLHE40, SLC8A1, NOS1, NTF3, KCNB2, LAMA2, HDAC4, GRIA2, ATP2A2, PLN, NTRK2, AVPR1A, AD…	1597	309	13528	1.69966	0.125407	0.0019686	0.0601712		GOTERM_BP_FAT	GO:0001763~morphogenesis of a branching structure	35	0.985083	3.44122e-07	GNA13, NRP1, FOXA2, TBX20, EDN1, CTNND2, PAX2, GLI2, GLI3, SHH, CTNNB1, TCF21, SPRY2, CD44, CXCR4, TDGF1, IHH, BMP4, BMP2, FLT1, TBX3, FOXA1, TGFBR2, SMAD4, MYCN, GZF1, DLX2, EYA1, NOTCH1, EPHA7, TIMELESS, VEGFA, SIX1, PBX1, BMP7	2690	74	13528	2.37858	0.00167584	2.32949e-05	0.000653122		GOTERM_BP_FAT	GO:0048729~tissue morphogenesis	49	2.22323	1.78802e-07	DLC1, TWSG1, SHROOM3, LMO4, TP63, ZEB2, FKBP1A, PDX1, JAG1, PAX2, GLI2, TTN, GLI3, TGFB2, MAP3K7, ALDH1A2, HAND1, FOXF1, BCL2, COL11A1, IPMK, RUNX3, NKX2-3, BMP4, BMP2, RET, TBX3, SMAD7, TBX5, TBX4, SMAD4, LEF1, FZD3, SMAD2, FZD6, NOTCH2, HOXB4, EYA1, HOXB2, TSC1, SIX1, TGIF1, TFAP2A, PBX1, FOXC1, PTCH1, BMP7, WNT7A, KLF4	1690	180
GOTERM_BP_FAT	GO:0007169~transmembrane receptor protein tyrosine kinase signaling pathway	77	2.08503	2.77e-06	MTSS1, MPZL1, NDST1, PDGFA, GRIK2, STAT5A, FOXO1, CLNK, DDR2, EIF4EBP1, CTGF, TIAM1, GAB1, FGF1, RAPGEF1, FRS2, SIK2, GHR, PTPRJ, EGFR, IRS2, SOCS2, PICK1, SOCS5, ALK, IRS1, SS18, NCK2, PLCE1, ADRB2, GRB10, ROR1, PDGFRA, SORT1, FOXC1, EIF2AK3, ZFAND5, REPS2, FGFR3, ERBB3, TIPARP, BMPR2, ABI1, BDKRB2, KIT, EPHB3, SRC, IGF1R, SORBS1, CEP57, SH2B2, AGRN, PIK3R3, GIGYF1, PIK3R1, PLAT, FLT1, NIN, PTPN…	2812	224	13528	1.65372	0.01367	0.000191	0.00527365		GOTERM_BP_FAT	GO:0050679~positive regulation of epithelial cell proliferation	16	0.740741	3.55059e-05	EGFR, NOG, FGF7, ERBB4, IGF1, GAS1, FOXP1, KDR, FOXP2, VEGFC, TGFA, FGF1, LAMB1, TBX18, FGF2, MAP2K5	1597	41	13528	3.30571	0.137132	0.00213531	0.0662302		GOTERM_BP_FAT	GO:0048568~embryonic organ development	63	1.77315	5.05512e-07	NOG, NDST1, FGF9, EDN1, GLI2, PAX2, ZIC1, GLI3, SHH, CITED2, SPRY2, ATOH1, GATA4, CHST11, RARB, COL11A1, FRS2, MYC, ALX1, SATB2, TBX15, GSC, OTX1, EOMES, PROX1, EYA1, HIF1A, CLIC5, FOXG1, VEGFA, SIX1, ROR2, TFAP2A, ZFPM2, GNAS, WNT9A, PRDM1, SOX2, COL2A1, TCF7L2, HESX1, TCF21, ALDH1A2, OVOL2, ALDH1A3, NKX3-2, SH2B3, GFI1, FOXD3, FOXL2, EPAS1, MAFB, TGFBR2, NEUROG1, FZD3, NR4A3, FZD6, DLX2, DLX6, …	2690	172	13528	1.84202	0.00246083	3.3751e-05	0.00095943		GOTERM_BP_FAT	GO:0035107~appendage morphogenesis	33	1.49728	1.91334e-07	WNT5A, FGF9, PRRX1, TP63, GLI3, MSX2, ALDH1A2, ECE1, CHD7, FBXW4, CHST11, DYNC2H1, HOXA9, RARB, ASPH, PITX1, FLVCR1, TBX3, TBX5, TBX4, FTO, LEF1, MECOM, NOTCH2, SALL4, MSX1, DLX6, KIAA1715, PBX1, PTCH1, SP8, BMPR1B, WNT7A	1690	99
GOTERM_BP_FAT	GO:0030900~forebrain development	57	1.54346	3.41e-06	DLC1, NOG, NDST1, ZEB2, GLI2, SHH, GLI1, CTNNB1, GATA2, SLC1A2, APP, DAB1, NR2F2, FRS2, NR2F1, OTX1, LEF1, MECOM, NUMBL, HES1, ASCL1, EYA1, GHRH, PSEN2, SOX2, CDH1, HPRT1, SRC, ARX, ALDH1A3, LHX2, POU3F3, PEX13, DCLK1, BMP4, GNAO1, TBX3, RFX4, HTT, CREB1, NF1, GSX1, FOXP2, SALL3, ATRX, DLX2, NOTCH1, TSC1, FYN, BAX, ZIC5, MAPK8IP3, LRP8, ID4, LRP2, FABP7, NFIB	2812	152	13528	1.80405	0.0167872	0.000232	0.00648637		GOTERM_BP_FAT	GO:0030902~hindbrain development	20	0.925926	3.57824e-05	FOXA2, AGTPBP1, PLXNA2, MAFB, GAS1, LMX1A, TBR1, SHH, FOXP2, KLHL1, CTNNA2, ATP2B2, ALDH1A2, HOXA1, MTPN, BCL2, MYO16, POU4F1, WNT7A, NFIB	1597	60	13528	2.82363	0.138123	0.00212122	0.0667459		GOTERM_BP_FAT	GO:0030323~respiratory tube development	43	1.21024	6.37172e-07	RAB3A, FOXA2, FGF9, BMPR2, GLI2, GLI3, SHH, CTNNB1, TCF21, SPRY2, ALDH1A2, CTGF, GATA6, HS6ST1, HHIP, FGF1, FGF2, BMP4, EPAS1, TBX5, FOXA1, TGFBR2, CFTR, SMAD2, PROX1, FOXP1, FOXP2, MYCN, HES1, PTHLH, TNS3, MAN2A1, NOTCH1, EP300, TIMELESS, SP3, VEGFA, PDGFRA, CRH, HOPX, ZFPM2, C11ORF73, BMPR1A	2690	102	13528	2.12007	0.00310076	4.19664e-05	0.00120931		GOTERM_BP_FAT	GO:0035108~limb morphogenesis	33	1.49728	1.91334e-07	WNT5A, FGF9, PRRX1, TP63, GLI3, MSX2, ALDH1A2, ECE1, CHD7, FBXW4, CHST11, DYNC2H1, HOXA9, RARB, ASPH, PITX1, FLVCR1, TBX3, TBX5, TBX4, FTO, LEF1, MECOM, NOTCH2, SALL4, MSX1, DLX6, KIAA1715, PBX1, PTCH1, SP8, BMPR1B, WNT7A	1690	99
GOTERM_BP_FAT	GO:0007423~sensory organ development	78	2.1121	3.51e-06	NOG, PDGFA, MITF, PRRX1, JAG2, FASLG, RORB, NR2E3, JAG1, ZIC1, SHH, CTNNB1, TGFB2, DFNB31, BAK1, SPRY2, GRIN2B, RARB, COL11A1, MYC, FRS2, CDH23, EGFR, PTPRM, CRYAA, OTX1, DLL1, BCL2L11, HES1, ASCL1, EYA1, HES5, CLIC5, PDGFRA, TGIF1, FOXC1, TGIF2, CUX1, CLN8, CRYBA4, IRX5, ERBB3, SOX2, NFYC, COL2A1, NHS, MEIS2, ECE1, CHD7, CRB1, ALDH1A3, BCL2, NKX2-5, OTOP1, BMP4, DFNA5, FOXL2, BHLHE23, LMX1B, BHL…	2812	229	13528	1.63862	0.0172765	0.000235	0.00667711		GOTERM_BP_FAT	GO:0030323~respiratory tube development	28	1.2963	3.5794e-05	WNT5A, CAV2, FGF7, FOXA2, GLI3, SHH, CTNNB1, SPRY2, ALDH1A2, CTTNBP2, GATA6, FOXF1, SFTPD, HS6ST1, HHIP, FGF1, PCSK5, FGF2, BMP4, TGFBR2, SMAD2, PROX1, FOXP1, KDR, FOXP2, MAN2A1, TNS3, NFIB	1597	102	13528	2.32534	0.138165	0.00209205	0.0667675		GOTERM_BP_FAT	GO:0001822~kidney development	41	1.15395	8.11055e-07	NOG, HNF1B, PKHD1, TIPARP, RRM2B, ZBTB16, PAX2, GLI2, GLI3, SHH, TCF21, ALDH1A2, SPRY1, BDNF, OSR1, CD44, LHX1, ALDH1A3, POU3F3, ROBO2, RARB, C1GALT1, BMP4, ODC1, BMP2, MYO1E, SOX11, SMAD4, LEF1, PROX1, SLIT2, BCL2L11, GZF1, PLCE1, EYA1, SALL1, SIX1, PBX1, FOXC1, ADAMTS1, BMP7	2690	96	13528	2.1478	0.00394528	5.27064e-05	0.00153933		GOTERM_BP_FAT	GO:0006350~transcription	336	15.245	2.37394e-07	ITGB3BP, MEF2C, CDX2, MED23, PTTG2, RORA, MXI1, ZNF254, CITED2, EPC1, SIN3A, FOXF1, PHTF2, ZNF395, RARB, PITX1, ZNF48, ZHX2, ZNF503, PPARGC1A, HES1, ZNF787, MSX1, SCYL1, PRDM6, JUN, ZNF786, PRDM5, DPRX, FOXG1, TGIF1, VGLL2, CDCA7L, PRDM1, PIAS1, VGLL4, GPBP1L1, ZNF76, ARX, HEXIM1, MAML3, BCOR, TCF4, NKX2-3, IKZF2, KLF12, SMAD7, KLF13, KLF10, SMAD6, MAML2, RYBP, SMAD4, ZBTB40, SMAD2, ZNF521, PMF1,…	1690	2101
GOTERM_BP_FAT	GO:0030036~actin cytoskeleton organization	77	2.08503	4.03e-06	DLC1, MTSS1, WASF3, PREX1, CAPZA2, DSTN, PDPK1, DYNLL1, PACSIN2, GSN, RALA, ARHGAP8, FMNL2, ACTN4, CRYAA, ROCK2, TRPM7, FOXJ1, ACTN1, MYH9, LPIN1, WAS, FLNB, VASP, ARHGAP26, ARHGEF11, FMN1, EPB41L3, RND3, FMN2, NCK2, KRT19, EPB41L1, LIMCH1, SCIN, SDCBP, OPHN1, WASL, NEURL2, DST, ADD1, PARVA, FGD2, TRIOBP, PRKCZ, PLEK2, CNN3, CALD1, SSH2, DIAPH3, NEDD9, MYO9B, DAAM1, CAPZB, ITGB1, CORO2B, NPHP4, P…	2812	226	13528	1.63908	0.0198191	0.000267	0.00766965		GOTERM_BP_FAT	GO:0048754~branching morphogenesis of a tube	21	0.972222	3.58772e-05	BMP4, BMP2, NRP1, FOXA2, TBX20, TGFBR2, IGF1, GREM1, CXCL12, GLI3, SHH, CTNNB1, KDR, SEMA5A, SPRY2, GPC3, CD44, CXCR4, FOXF1, BCL2, CYR61	1597	65	13528	2.73675	0.138462	0.00206781	0.0669227		GOTERM_BP_FAT	GO:0060173~limb development	43	1.21024	8.7101e-07	NOG, FGF9, GNA12, HOXD12, TP63, COL2A1, ZBTB16, GLI3, GJA5, SHH, CTNNB1, MSX2, ALDH1A2, ECE1, CYP26B1, CHST11, FBN2, RARB, NR2F2, ALX1, FLVCR1, RAX, TBX3, TBX5, FTO, LEF1, MBNL1, MECOM, NOTCH2, NOTCH1, SALL4, DKK1, MEOX2, DLX6, KIAA1715, LRP6, PBX1, GNAS, SP8, WNT9A, BMPR1B, WNT7A, BMPR1A	2690	103	13528	2.09948	0.0042363	5.58577e-05	0.00165312		GOTERM_BP_FAT	GO:0048762~mesenchymal cell differentiation	22	0.998185	2.55468e-07	NRP2, RET, BMP2, EDN1, LEF1, CYP26A1, KITLG, ZEB2, HGF, ISL1, SOX9, TGFB2, EDNRB, ALDH1A2, HIF1A, HAND2, BCL2, SEMA3C, FOXC1, BMP7, NRG1, NFATC1	1690	51
GOTERM_BP_FAT	GO:0007507~heart development	74	2.00379	4.2e-06	DLC1, NRP2, FGF12, GLI2, CXADR, SHH, CTNNB1, CITED2, TGFB2, OSR1, GATA6, GATA4, RARB, MKL2, COL11A1, MAP2K5, PTPRJ, MECOM, PLCE1, CRKL, EP300, ADM, ZMIZ1, ZFPM2, FOXC1, IRX4, BBS5, ERBB3, SOX4, COL2A1, EGLN1, FKBP1A, SOX6, SOX9, ITGB1, GJC1, CHD7, ECE1, OVOL2, HAND1, HEXIM1, RB1CC1, PBRM1, NFATC4, BCOR, NFATC3, NKX2-5, NFATC1, BMP4, DVL3, BMP2, TBX3, TBX2, SMAD7, NF1, TGFBR2, HSPG2, TEAD1, SMAD2,…	2812	215	13528	1.65581	0.0206301	0.000274	0.00798677		GOTERM_BP_FAT	GO:0060541~respiratory system development	29	1.34259	3.89491e-05	WNT5A, CAV2, FGF7, FOXA2, ANO1, GLI3, SHH, CTNNB1, CTTNBP2, ALDH1A2, SPRY2, GATA6, FOXF1, SFTPD, HS6ST1, HHIP, FGF1, FGF2, BMP4, TGFBR2, SMAD2, PROX1, FOXP1, FOXP2, KDR, ASCL1, MAN2A1, TNS3, NFIB	1597	108	13528	2.27459	0.149387	0.00221395	0.0726508		GOTERM_BP_FAT	GO:0048736~appendage development	43	1.21024	8.7101e-07	NOG, FGF9, GNA12, HOXD12, TP63, COL2A1, ZBTB16, GLI3, GJA5, SHH, CTNNB1, MSX2, ALDH1A2, ECE1, CYP26B1, CHST11, FBN2, RARB, NR2F2, ALX1, FLVCR1, RAX, TBX3, TBX5, FTO, LEF1, MBNL1, MECOM, NOTCH2, NOTCH1, SALL4, DKK1, MEOX2, DLX6, KIAA1715, LRP6, PBX1, GNAS, SP8, WNT9A, BMPR1B, WNT7A, BMPR1A	2690	103	13528	2.09948	0.0042363	5.58577e-05	0.00165312		GOTERM_BP_FAT	GO:0014031~mesenchymal cell development	22	0.998185	2.55468e-07	NRP2, RET, BMP2, EDN1, LEF1, CYP26A1, KITLG, ZEB2, HGF, ISL1, SOX9, TGFB2, EDNRB, ALDH1A2, HIF1A, HAND2, BCL2, SEMA3C, FOXC1, BMP7, NRG1, NFATC1	1690	51
GOTERM_BP_FAT	GO:0051270~regulation of cell motion	68	1.84132	4.39e-06	DLC1, GNA13, RTN4, IL6ST, PDGFA, EDN2, JAG2, JAG1, SHH, TGFB2, CITED2, ARHGAP5, S1PR1, SERPINE2, CXCR4, HMOX1, GAB1, RRAS, SEMA3A, ARHGAP8, EGFR, PLD1, IRS2, PTPRM, ADAM10, ACTN4, SCAI, ACTN1, CHST3, F7, IL6R, IRS1, MAPK1, SPAG9, HIF1A, CLIC4, RRAS2, PDGFRA, PARD3, ONECUT1, PKHD1, KIT, GREM1, TRIB1, IGF1R, PRR5, BCL2, BCL6, SCARB1, PIK3R1, COL18A1, IL6, FLT1, SMAD7, NF1, SPHK1, SMAD3, NTN1, KDR, …	2812	193	13528	1.695	0.0215721	0.000283	0.00835543		GOTERM_BP_FAT	GO:0051252~regulation of RNA metabolic process	267	12.3611	4.25844e-05	MEF2A, FST, SYNCRIP, RORB, CITED1, SHH, CTNNB1, CITED2, PGR, TBPL2, ZNF777, APP, SIN3A, S1PR1, NKX6-2, FOXF1, FOXF2, ZNF397, CREB3L1, ABRA, PITX1, TWIST2, TWIST1, ZNF100, NDNL2, NKX2-6, BARHL2, ZHX2, EOMES, HNF4G, MECOM, PPARGC1A, PROX1, TBR1, PRDM9, JUN, FOXG1, TGIF1, ST18, MYBL1, ARX, LHX4, ZNF74, LHX9, KLF5, BMP4, AEBP2, BMP2, NTF3, KLF12, SMAD6, ZNF621, MAML2, ESRRG, SMAD2, NKX6-1, SHOX2, DLX…	1597	1813	13528	1.2475	0.162136	0.00238768	0.079429		GOTERM_BP_FAT	GO:0001655~urogenital system development	45	1.26654	9.08792e-07	NOG, HNF1B, PKHD1, TIPARP, TP63, RRM2B, ZBTB16, PAX2, GLI2, GLI3, SHH, TCF21, ALDH1A2, SPRY1, BDNF, OSR1, CD44, LHX1, ALDH1A3, POU3F3, ROBO2, RARB, C1GALT1, BMP4, ODC1, BMP2, AR, MYO1E, SOX11, FOXA1, SMAD4, LEF1, PROX1, SLIT2, BCL2L11, GZF1, EYA1, PLCE1, ALOX15B, SALL1, SIX1, PBX1, FOXC1, ADAMTS1, BMP7	2690	110	13528	2.05732	0.00441966	5.75237e-05	0.00172482		GOTERM_BP_FAT	GO:0007548~sex differentiation	43	1.951	2.99476e-07	TSPY2, TSPY3, HMGB2, FGF9, LEPR, EDN2, SOX2, LHCGR, IDE, ZFP42, TP63, FOXO3, VGF, SOX9, TCF7L2, WT1, DMRTA1, CDH6, CHD7, BCL2, ANGPT1, LFNG, DNAJC19, BMP4, FOXL2, TBX3, DMRT3, FSHR, BCL2L11, KDR, NRIP1, INHBB, AFP, ACVR2A, PLA2G4A, CCND2, PDGFRA, ASB1, ROR2, PBX1, FOXC1, ADAMTS1, BMPR1B, WNT7A	1690	151
GOTERM_BP_FAT	GO:0045165~cell fate commitment	53	1.43515	4.5e-06	POU6F2, MITF, JAG2, JAG1, GLI2, SHH, CTNNB1, TGFB2, SPRY2, GATA2, SPRY1, OLIG1, NR2F2, FGF1, FRS2, IFRD1, BARHL2, DLL1, HES1, ASCL1, EYA1, HES5, PSEN2, PRDM1, GAP43, ONECUT1, SOX2, SOX5, SOX6, RAG2, SOX9, TCF7L2, ITGB1, SOX8, BCL2, TEAD4, RUNX2, TCF3, BMP4, BMP2, TBX2, GSX1, SMAD4, SMAD2, GAS1, KDR, DLX2, NOTCH2, NOTCH1, ISL2, GCM1, CDON, KLF4	2812	139	13528	1.83434	0.0221029	0.000287	0.00856333		GOTERM_BP_FAT	GO:0050808~synapse organization	20	0.925926	4.62836e-05	GJA10, DNM3, CADM1, ERBB4, SPOCK2, NRXN3, UTRN, GLRA2, CACNB2, NRXN1, CDH2, CTNNB1, ATP2B2, GPHN, APP, ANK3, DNER, NLGN4X, POU4F1, WNT7A	1597	61	13528	2.77734	0.174913	0.00256027	0.086326		GOTERM_BP_FAT	GO:0048732~gland development	52	1.46355	1.01943e-06	CGA, NOG, NRG3, BCAT2, ERBB4, TFCP2L1, SOX2, HK2, PAX6, TP63, NR3C1, GLI2, GLI3, PAX1, SHH, OTP, CITED2, TGFB2, TCF21, ALDH1A2, ALDH1A3, TDGF1, POU3F2, NRG1, NKX2-5, NKX2-3, BMP4, EGFR, IRS2, AR, TBX3, TBX2, CREB1, FOXA1, LEF1, EDAR, ISL1, IRS1, NTN1, BCL2L11, HES1, PTHLH, EYA1, PRLR, ALOX15B, NME1, SIX1, CRH, FOXC1, PBX1, BMP7, NR5A1	2690	135	13528	1.93709	0.00495638	6.36993e-05	0.0019348		GOTERM_BP_FAT	GO:0009953~dorsal/ventral pattern formation	24	1.08893	3.27076e-07	BMP4, GSC, EVX1, LMX1B, SMAD6, TBX20, EDN1, PAX6, SMAD2, GLI2, GLI3, NKX6-1, HOXA2, HOXB2, PROP1, NKX6-2, FOXG1, DYNC2H1, TGIF1, PTCH1, HHIP, SP8, BMPR1B, WNT7A	1690	60
GOTERM_BP_FAT	GO:0030324~lung development	41	1.11021	6.55e-06	WNT5A, CAV2, RAB3A, PDGFA, BMPR2, GLI2, ASAH1, SHH, CTNNB1, GLI1, CTTNBP2, TCF21, SPRY2, HOXA5, CTGF, GATA6, FOXF1, SFTPD, FGF1, SIM2, BMP4, EPAS1, TBX4, TGFBR2, CFTR, SMAD2, FOXP1, KDR, FOXP2, MYCN, HES1, TNS3, NOTCH1, EP300, LAMA5, PSEN2, PDGFRA, MAPK8IP3, ZFPM2, CUX1, NFIB	2812	99	13528	1.99236	0.0319892	0.000411	0.0124562		GOTERM_BP_FAT	GO:0001654~eye development	33	1.52778	4.79948e-05	GJA8, IRX5, SOX1, MITF, FASLG, RORB, NR2E3, ZEB1, NHS, GLI3, SHH, EPHB1, TGFB2, CTNNB1, ALDH1A2, MEIS2, CRB1, COL8A1, FRS2, BMP4, RAX, BHLHE22, GAS1, PROX1, FOXP2, NTRK2, TGIF1, FOXC1, BMPR1B, MAB21L1, MAB21L2, CRYBA4, KLF4	1597	132	13528	2.11772	0.180758	0.00261992	0.0895164		GOTERM_BP_FAT	GO:0001657~ureteric bud development	21	0.59105	1.26282e-06	BMP4, NOG, BMP2, SMAD4, PAX2, GLI3, SLIT2, SHH, GZF1, TCF21, BDNF, EYA1, SPRY1, CD44, LHX1, SALL1, SIX1, ROBO2, PBX1, FOXC1, RARB	2690	35	13528	3.0174	0.00613607	7.79081e-05	0.00239673		GOTERM_BP_FAT	GO:0007156~homophilic cell adhesion	39	1.76951	3.39767e-07	CADM1, CLSTN2, PCDH20, CLSTN1, L1CAM, CDH2, ITGB1, CDH4, CDH5, PCDHAC2, CDH6, CDH8, CDH7, CDH20, CDH9, FAT3, PVRL1, ROBO1, FAT4, PVRL3, ROBO2, RET, PTPRM, PCDH10, CDHR3, PCDH9, PCDH15, PTPRT, PCDH7, PCDH17, PCDH19, CDH12, CDH13, AMIGO2, CDH18, DSG1, DSC3, CDH10, CDH11	1690	131
GOTERM_BP_FAT	GO:0046578~regulation of Ras protein signal transduction	72	1.94963	6.69e-06	DLC1, ALS2, PREX1, LPAR2, ITSN2, LPAR1, MCF2L, TBC1D16, S1PR1, EVI5, TIAM1, TBC1D14, AGAP1, ARHGEF3, BCR, ARHGEF7, FOXJ1, ARHGEF18, ARHGEF16, PSD3, SCAI, ARHGAP27, ARHGEF9, PSD2, TBC1D22A, ARHGEF10, ARHGEF11, PLCE1, RASGRF2, RASGRF1, ACAP2, SPATA13, KALRN, FGD2, ARFGAP2, ARFGAP3, CYTH1, ASAP2, CYTH4, RABGAP1L, AKAP13, ASAP1, ARFGEF2, ADAP1, MCF2L2, PLEKHG3, PLEKHG2, TBC1D5, BCL6, SH2B2, TBC1D1, T…	2812	210	13528	1.64942	0.0326689	0.000415	0.0127253		GOTERM_BP_FAT	GO:0014013~regulation of gliogenesis	11	0.509259	5.23089e-05	BMP4, LINGO1, DLX2, NOG, BMP2, LYN, NTF3, NKX6-2, ID4, SHH, NKX6-1	1597	21	13528	4.43713	0.195309	0.00281806	0.097559		GOTERM_BP_FAT	GO:0016477~cell migration	89	2.50493	1.28363e-06	NRP2, NRP1, PLXNA2, EDN2, PAX6, ZEB2, PAX3, ENPEP, SHH, TGFB2, NRCAM, ATOH1, DAB1, CD44, CTGF, PEX2, ROBO1, CXCR4, IFNG, POU4F1, NR2F2, FGF2, NR2F1, SATB2, CCDC88A, ARHGEF7, FOXJ1, BARHL2, ESR2, MYH9, SLIT2, CTNNA2, TNS3, NCK2, TNS1, HIF1A, CD34, BTG1, NCK1, SIX1, ADAM17, FOXC1, IL12B, LAMC1, DCC, ZFAND5, CDK5R1, CCL2, SOX1, ASTN1, KITLG, CDH2, KIT, SRF, ITGB1, ARX, OVOL2, DNER, PRSS3, POU3F3, LH…	2690	276	13528	1.62167	0.0062369	7.82024e-05	0.00243624		GOTERM_BP_FAT	GO:0035113~embryonic appendage morphogenesis	30	1.36116	3.40596e-07	WNT5A, FGF9, PRRX1, TP63, GLI3, MSX2, ALDH1A2, ECE1, CHD7, FBXW4, CHST11, DYNC2H1, HOXA9, RARB, FLVCR1, TBX3, TBX5, TBX4, FTO, LEF1, MECOM, NOTCH2, MSX1, SALL4, DLX6, KIAA1715, PBX1, PTCH1, SP8, WNT7A	1690	87
GOTERM_BP_FAT	GO:0040012~regulation of locomotion	67	1.81424	7.51e-06	DLC1, GNA13, RTN4, IL16, IL6ST, PDGFA, EDN2, JAG2, JAG1, SHH, TGFB2, CITED2, ARHGAP5, S1PR1, SERPINE2, CXCR4, HMOX1, GAB1, RRAS, ARHGAP8, EGFR, PLD1, IRS2, PTPRM, ADAM10, SCAI, F7, IL6R, IRS1, SLIT2, MAPK1, SPAG9, HIF1A, CCR4, CLIC4, CHRM1, RRAS2, PDGFRA, HS3ST5, ONECUT1, DRD3, KIT, GREM1, TRIB1, IGF1R, PRR5, BCL2, SCARB1, PIK3R1, SCG2, COL18A1, IL6, FLT1, IL8, SMAD7, NF1, SPHK1, SMAD3, NTN1, KDR…	2812	192	13528	1.67877	0.0365791	0.00046	0.014277		GOTERM_BP_FAT	GO:0051270~regulation of cell motion	43	1.99074	5.54894e-05	PARD3, NRP1, ERBB4, ONECUT1, IL6ST, PKHD1, TAC1, KIT, GREM1, CXCL12, PTEN, SHH, CITED2, VCL, TGFB2, TRIB1, IGF1R, S1PR1, CXCR4, BCL2, SEMA3A, LAMB1, FGF2, PIK3R1, COL18A1, EGFR, IRS2, ADAM10, LYN, SCAI, IGF1, PTPRU, IRS1, KDR, LAMA2, MAPK1, VEGFC, ETS1, F3, AMOT, WDR44, RNF20, IGFBP3	1597	193	13528	1.8873	0.205871	0.00295088	0.103488		GOTERM_BP_FAT	GO:0048754~branching morphogenesis of a tube	31	0.872502	1.48235e-06	GNA13, NRP1, FOXA2, TBX20, EDN1, PAX2, GLI2, GLI3, SHH, CTNNB1, TCF21, SPRY2, CD44, CXCR4, IHH, BMP4, BMP2, FLT1, TBX3, TGFBR2, FOXA1, SMAD4, GZF1, MYCN, NOTCH1, EYA1, TIMELESS, VEGFA, SIX1, PBX1, BMP7	2690	65	13528	2.39844	0.00719895	8.91933e-05	0.00281338		GOTERM_BP_FAT	GO:0030326~embryonic limb morphogenesis	30	1.36116	3.40596e-07	WNT5A, FGF9, PRRX1, TP63, GLI3, MSX2, ALDH1A2, ECE1, CHD7, FBXW4, CHST11, DYNC2H1, HOXA9, RARB, FLVCR1, TBX3, TBX5, TBX4, FTO, LEF1, MECOM, NOTCH2, MSX1, SALL4, DLX6, KIAA1715, PBX1, PTCH1, SP8, WNT7A	1690	87
GOTERM_BP_FAT	GO:0042325~regulation of phosphorylation	137	3.70972	7.67e-06	ALS2, ADCY1, ADCY2, IL6ST, PDGFA, EDN2, LPAR2, TLR4, LPAR1, TGFB2, PRKACG, MAP3K7, PRKAR2B, BAK1, APP, DAB1, MAP3K4, CDKN2A, CDKN2B, CDKN2C, MAP3K9, GAB1, SPRED2, CHRNA7, PRKACB, SPRED1, FRS2, SYK, EGFR, SOCS3, PIK3CB, RBL1, PKIG, PICK1, PIM1, TNFRSF14, IRS1, SPAG9, PLCE1, JUN, PRKRIP1, F2, CDK5R1, CAV1, ADORA2B, PKHD1, BMPR2, DUSP12, BDKRB2, CCNG1, LIF, HEXIM1, ADRA2A, ADRA2C, FGD4, BMP4, BMP2, …	2812	466	13528	1.41434	0.0373302	0.000464	0.0145758		GOTERM_BP_FAT	GO:0008285~negative regulation of cell proliferation	69	3.19444	5.55633e-05	OPRM1, NOG, E2F7, IGFBP7, STRN, GJA1, PAWR, IL15, NR2E3, ZEB1, CXADR, PTEN, GLI3, SHH, TGFB2, CTTNBP2, GPC3, CDKN2B, KIFAP3, ASPH, FGF2, PRKCA, CTBP2, RXFP2, CDK6, PTPRU, PROX1, NCK2, CTH, IL20RB, BTG1, JUN, SCIN, NPPC, TGIF1, ADAMTS1, SMARCA2, CAV2, FRK, CAV1, NDN, CHEK1, DEC1, CDH5, TRIB1, MSX2, ALDH1A2, MORC3, BCL2, SFTPD, COL18A1, BMP4, BMP2, JARID2, TGFBR2, SMAD2, GAS1, TRIM24, SOD2, RERG, N…	1597	361	13528	1.61909	0.206115	0.00291746	0.103626		GOTERM_BP_FAT	GO:0048608~reproductive structure development	49	1.37912	1.58772e-06	CGA, TSPY3, HMGB2, NOG, FGF9, EDN2, LEPR, FST, ZFP42, JAG2, TP63, FOXO3, VGF, SOX9, ANKRD7, SHH, CDH6, PRKACG, CCNE1, TCF21, WNT4, OSR1, ANGPT1, NOBOX, HSD17B4, FNDC3A, BMP4, AR, FOXL2, FOXA1, MEA1, DMRT2, SIRT1, FSHR, BCL2L11, NRIP1, INHBB, AFP, ACVR2A, PLA2G4A, CCND1, CCND2, ALOX15B, VEGFA, FOXC1, ADAMTS1, BMPR1B, WNT7A, NR5A1	2690	126	13528	1.95572	0.00770869	9.43682e-05	0.00301336		GOTERM_BP_FAT	GO:0060485~mesenchyme development	22	0.998185	3.78403e-07	NRP2, RET, BMP2, EDN1, LEF1, CYP26A1, KITLG, ZEB2, HGF, ISL1, SOX9, TGFB2, EDNRB, ALDH1A2, HIF1A, HAND2, BCL2, SEMA3C, FOXC1, BMP7, NRG1, NFATC1	1690	52
GOTERM_BP_FAT	GO:0009725~response to hormone stimulus	112	3.03276	9.35e-06	MMS19, ADCY1, THRA, ADCY2, PDGFA, SLC9A3, STAT5A, LHCGR, ARNT2, FOXO1, IL10, SHH, CITED1, TGFB2, CTNNB1, PRKACG, CTTNBP2, PRKAR2B, EIF4EBP1, GAB1, PRKACB, GNG5, GNG7, PLD1, IRS2, SOCS2, SOCS3, MFGE8, IRS1, PPARGC1B, SLC34A2, MAPK1, KRT19, GRB10, EP300, SLC25A36, PDGFRA, WFDC1, CAV2, CAV1, ERBB3, TRH, SRC, IDH1, AGRP, NKX2-5, SPP1, BMP4, PTPN2, TGFBR2, NR4A3, PTPN11, TSC1, PRKAR1A, TGFBR3, RGS9, P…	2812	367	13528	1.46815	0.0453664	0.000559	0.0177872		GOTERM_BP_FAT	GO:0030324~lung development	27	1.25	5.73644e-05	WNT5A, CAV2, FGF7, FOXA2, GLI3, SHH, CTNNB1, SPRY2, ALDH1A2, CTTNBP2, GATA6, FOXF1, SFTPD, HS6ST1, HHIP, FGF1, FGF2, BMP4, TGFBR2, SMAD2, PROX1, FOXP1, KDR, FOXP2, MAN2A1, TNS3, NFIB	1597	99	13528	2.31024	0.212033	0.0029743	0.106983		GOTERM_BP_FAT	GO:0048638~regulation of developmental growth	25	0.703631	1.75047e-06	MYOD1, NOG, NRP1, FGF9, CXADR, CDH4, NRCAM, MAPT, GATA4, HEY2, SEMA3A, NRG1, FGF2, INSR, SPP1, TBX5, BARHL2, TGFBR2, MAP1B, PROX1, NTN1, NTRK3, RNF6, HOPX, UBB	2690	47	13528	2.675	0.00849552	0.000102788	0.00332225		GOTERM_BP_FAT	GO:0040008~regulation of growth	76	3.44828	5.01765e-07	NRG3, NRP1, FGF9, IGFBP7, PPARG, NELL2, TP63, VGF, CXADR, TGFB2, NRCAM, ACVR1B, EPC1, MYOCD, NMUR2, IFNG, GATA4, HEY2, SEMA3A, NRG1, FGF2, PRL, CYR61, FLVCR1, ADAM10, SOCS3, HMGA2, BCL2L11, CD38, PRKCQ, CTH, PLCE1, ADRB2, EP300, BTG1, LRP12, FOXC1, RUVBL1, TSHR, GPAM, GAP43, UBA52, ING4, ING3, ABTB2, NEDD9, RAG2, CDH4, ARX, CHD7, BCL2, POU3F2, CRIM1, ENO1, TMEM97, IL7, TBX5, TGFBR2, SMAD4, IGF1, …	1690	341
GOTERM_BP_FAT	GO:0048732~gland development	51	1.38099	9.43e-06	NOG, NRG3, ELF3, STAT5A, GLI2, SHH, GLI1, TGFB2, CITED2, GATA2, CTTNBP2, PRL, EGFR, IRS2, LEF1, IRS1, BCL2L11, HES1, EYA1, CRKL, NME1, GHRH, FOXC1, CAV2, CAV1, HOXA13, ERBB3, TFCP2L1, SOX2, HK2, CDH1, NR3C1, IGF1R, TCF21, HOXA3, HOXA5, ALDH1A3, BCL2, NKX2-5, NKX2-3, BMP4, TBX3, TBX2, CREB1, NF1, GSX1, MET, NTN1, LAMA5, PTCH1, BMP7	2812	135	13528	1.81742	0.0457461	0.000557	0.0179396		GOTERM_BP_FAT	GO:0022602~ovulation cycle process	20	0.925926	5.94361e-05	BMP4, FGF7, LEPR, LHCGR, FSHR, SIRT1, NRIP1, TGFB2, KDR, PGR, INHBA, PLA2G4A, STRA8, BCL2, FOXC1, ANGPT1, NOBOX, ADAMTS1, PCYT1B, BMPR1B	1597	62	13528	2.73254	0.218785	0.00304357	0.110845		GOTERM_BP_FAT	GO:0001525~angiogenesis	55	1.54799	1.75544e-06	NRP2, GNA13, NRP1, FGF9, LEPR, EDN1, TBX20, JAG1, ENPEP, SHH, CTNNB1, TGFB2, MAP3K7, SHB, S1PR1, CTGF, ROBO1, CXCR4, CCBE1, ERAP1, ANGPT1, SOX17, FGF1, FGF2, IHH, MYH9, ARHGAP24, NCL, SLIT2, PROK2, HIF1A, JUN, VEGFA, SRF, AGGF1, HAND2, HS6ST1, VEZF1, C1GALT1, SCG2, COL18A1, BMP4, KLF5, FLT1, EPAS1, AIMP1, TGFBR2, UBP1, ANXA2, CDH13, NOTCH1, PKNOX1, MEOX2, ID1, RBPJ	2690	148	13528	1.86888	0.0085195	0.000101852	0.00333167		GOTERM_BP_FAT	GO:0008284~positive regulation of cell proliferation	88	3.99274	5.09332e-07	FOSL2, CDX2, NRP1, FGF9, PDGFA, EDN2, TACR1, EDN1, PRRX1, PAX6, TP63, PDX1, IL15, GLI2, TGFB2, CUL3, HTR1A, S1PR1, MYOCD, IFNG, HEY2, NRG1, FGF2, MYC, PRL, AKIRIN2, SPN, ADAM10, NKX2-6, LIFR, CDK6, IRS1, VASH2, HES1, TNS3, CD38, PRKCQ, ADRB2, HIF1A, ADM, CCND2, JUN, ZMIZ1, FOXG1, PDGFRA, TGIF1, PDGFRB, MDM2, DHPS, IL12B, TSHR, MVD, SOX2, ST8SIA1, TIPIN, KITLG, CNTFR, ITGB1, ALDH1A2, KRAS, HOXA3, …	1690	414
GOTERM_BP_FAT	GO:0007155~cell adhesion	193	5.2261	9.73e-06	DLC1, CTNNAL1, MTSS1, THRA, CADM1, L1CAM, EDIL3, MEGF10, CTNNB1, CD47, APP, DAB1, S1PR1, CD44, CTGF, ROBO1, COL12A1, CSF3R, FNDC3A, SPON1, SYK, CDH23, EGFR, PTPRM, PIK3CB, COL22A1, CDHR3, ACTN1, PTPRS, ACTN2, MFGE8, SSPN, MYH9, SIRPA, BCL2L11, CTNNA2, NCAM1, HES1, NCAM2, RND3, CD36, HES5, NME1, LSAMP, MADCAM1, LAMC1, DST, CD226, CDK5R1, OLFM4, PLXNC1, PKHD1, PCDH20, NINJ2, NINJ1, NEDD9, ITGB5, SO…	2812	700	13528	1.32641	0.0471304	0.000568	0.0184957		GOTERM_BP_FAT	GO:0010464~regulation of mesenchymal cell proliferation	10	0.462963	7.76402e-05	IRS2, TGFBR2, ZEB1, GAS1, TBX18, IRS1, SHH, FOXP1, KDR, FOXP2	1597	18	13528	4.70605	0.275686	0.00392557	0.144771		GOTERM_BP_FAT	GO:0048870~cell motility	96	2.70194	2.1495e-06	NRP2, SLC22A16, NRP1, PLXNA2, EDN2, PAX6, ZEB2, PAX3, ENPEP, SHH, TGFB2, NRCAM, ATOH1, APOB, DAB1, CD44, CTGF, PEX2, ROBO1, CXCR4, IFNG, POU4F1, NR2F2, FGF2, NR2F1, SATB2, CCDC88A, ARHGEF7, FOXJ1, BARHL2, ESR2, MYH9, SLIT2, CTNNA2, TNS3, NCK2, TNS1, HIF1A, CD34, BTG1, NCK1, SIX1, ADAM17, FOXC1, IL12B, LAMC1, DCC, ZFAND5, CDK5R1, CCL2, SOX1, ASTN1, KITLG, CDH2, DNAH2, KIT, SRF, ITGB1, DNAH5, ARX, …	2690	307	13528	1.57259	0.010422	0.000123248	0.00407956		GOTERM_BP_FAT	GO:0042692~muscle cell differentiation	36	1.63339	1.05138e-06	KCNH1, CAST, UTRN, SOX6, JAG1, NEO1, CXADR, TTN, ITGB1, TCF7L2, GPHN, BARX2, KRAS, FOXF1, MTPN, QKI, MKL2, RARB, NRG1, IFRD1, PITX1, BMP4, NTF3, TBX2, NKX2-6, TBX5, IGF1, MYOZ1, MYH9, HOMER1, CAPN2, FOXP1, KRT19, TSC1, CDON, BIN1	1690	121
GOTERM_BP_FAT	GO:0007010~cytoskeleton organization	129	3.4931	1.03e-05	DLC1, CEP72, MTSS1, CROCC, CAPZA2, CTNNB1, CTTNBP2, PACSIN1, PACSIN2, ANK3, RALA, CRYAA, ACTN4, ROCK2, ACTN1, CECR2, PLK1S1, PCM1, MYH9, RND3, PLCE1, KRT19, FGFR1OP, OPHN1, SDCBP, STMN1, NEURL2, DST, ADD1, FGD2, CAV2, TPPP3, CAV1, DIAPH3, SSH2, NEDD9, MYO9B, DAAM1, CAPZB, ITGB1, CORO2B, NPHP4, PRR5, DOCK2, PFN2, TUBB, MACF1, BLOC1S2, PFN4, DMD, ADRA2A, CLASP1, TNKS, FGD4, EPB41, FSCN2, FSCN1, BFS…	2812	436	13528	1.42338	0.0498013	0.000594	0.0195709		GOTERM_BP_FAT	GO:0046620~regulation of organ growth	13	0.601852	7.82445e-05	NOG, TGFBR2, RAG2, CXADR, PROX1, BCL2L11, ARX, PTK2, STRA8, HEY2, FOXC1, NRG1, FGF2	1597	30	13528	3.67072	0.277502	0.00390849	0.145897		GOTERM_BP_FAT	GO:0051674~localization of cell	96	2.70194	2.1495e-06	NRP2, SLC22A16, NRP1, PLXNA2, EDN2, PAX6, ZEB2, PAX3, ENPEP, SHH, TGFB2, NRCAM, ATOH1, APOB, DAB1, CD44, CTGF, PEX2, ROBO1, CXCR4, IFNG, POU4F1, NR2F2, FGF2, NR2F1, SATB2, CCDC88A, ARHGEF7, FOXJ1, BARHL2, ESR2, MYH9, SLIT2, CTNNA2, TNS3, NCK2, TNS1, HIF1A, CD34, BTG1, NCK1, SIX1, ADAM17, FOXC1, IL12B, LAMC1, DCC, ZFAND5, CDK5R1, CCL2, SOX1, ASTN1, KITLG, CDH2, DNAH2, KIT, SRF, ITGB1, DNAH5, ARX, …	2690	307	13528	1.57259	0.010422	0.000123248	0.00407956		GOTERM_BP_FAT	GO:0051960~regulation of nervous system development	49	2.22323	1.39199e-06	IRX3, CDK5R1, LZTS1, NRP1, SOX2, PPARG, SOX5, PAX6, CDH2, LRRC4C, GLI2, CDH4, NRCAM, LINGO1, HOXA2, PVRL1, ROBO1, BCL2, NKX6-2, IFNG, ROBO2, POU3F2, SEMA3A, FGF2, BMP4, BMP2, NTF3, NF1, IGF1, LMX1A, ISL1, NKX6-1, NTRK3, HES1, DLX2, EYA1, CCND2, HOXD3, SIX1, FOXG1, NTRK2, TGIF1, ID4, CNTN4, PBX1, BMP7, WNT7A, UBA52, KALRN	1690	192
GOTERM_BP_FAT	GO:0022610~biological adhesion	193	5.2261	1.08e-05	DLC1, CTNNAL1, MTSS1, THRA, CADM1, L1CAM, EDIL3, MEGF10, CTNNB1, CD47, APP, DAB1, S1PR1, CD44, CTGF, ROBO1, COL12A1, CSF3R, FNDC3A, SPON1, SYK, CDH23, EGFR, PTPRM, PIK3CB, COL22A1, CDHR3, ACTN1, PTPRS, ACTN2, MFGE8, SSPN, MYH9, SIRPA, BCL2L11, CTNNA2, NCAM1, HES1, NCAM2, RND3, CD36, HES5, NME1, LSAMP, MADCAM1, LAMC1, DST, CD226, CDK5R1, OLFM4, PLXNC1, PKHD1, PCDH20, NINJ2, NINJ1, NEDD9, ITGB5, SO…	2812	701	13528	1.32452	0.0524134	0.000619	0.0206255		GOTERM_BP_FAT	GO:0002009~morphogenesis of an epithelium	27	1.25	8.25939e-05	LMO4, ZEB2, GREM1, GLI3, SHH, CTNNB1, MAP3K7, RGMA, ALDH1A2, GPC3, CD44, BCL2, FOXF1, IPMK, TWIST1, ALX1, BMP4, BMP2, PROX1, SHANK3, FZD6, NOTCH2, VEGFC, FREM2, TGIF1, TFAP2A, TBX18	1597	101	13528	2.26449	0.290439	0.0040763	0.154001		GOTERM_BP_FAT	GO:0009953~dorsal/ventral pattern formation	29	0.816212	2.51141e-06	FKBP8, NOG, EVX1, FOXA2, TBX20, EDN1, PAX6, GLI2, GLI3, SHH, CTNNB1, OVOL2, LHX1, PAX7, LHX2, HHIP, BMP4, GSC, LMX1B, SMAD6, SMAD2, NKX6-1, FOXG1, MNX1, TGIF1, SP8, BMPR1B, WNT7A, BMPR1A	2690	60	13528	2.43068	0.012166	0.000142323	0.0047664		GOTERM_BP_FAT	GO:0046660~female sex differentiation	25	1.1343	1.45287e-06	BMP4, FOXL2, TBX3, EDN2, LEPR, LHCGR, ZFP42, TP63, FOXO3, VGF, FSHR, KDR, NRIP1, CDH6, INHBB, AFP, PLA2G4A, CHD7, CCND2, BCL2, FOXC1, ADAMTS1, ANGPT1, BMPR1B, LFNG	1690	69
GOTERM_BP_FAT	GO:0032870~cellular response to hormone stimulus	50	1.35391	1.36e-05	ADCY1, ADCY2, THRA, IGFBP7, STAT5A, LHCGR, FOXO1, PRKACG, PRKAR2B, PDPK1, EIF4EBP1, GAB1, PRKACB, GNG5, SIK2, GNG7, GHR, IRS2, SOCS2, IRS1, UBE2B, LPIN1, GRB10, GNB1, GNB4, GNAS, ERBB3, GNG12, TRH, IGF1R, SORBS1, SH2B2, PIK3R3, AGRP, PIK3R1, KAT2B, PTPN2, PTPRA, STAT1, STAT3, PTPN11, DUSP1, ADCY9, PRKAR1A, JAK2, PTPN1, HDAC9, IGFBP2, ASIP, VLDLR	2812	133	13528	1.80858	0.0653521	0.000768	0.025892		GOTERM_BP_FAT	GO:0006355~regulation of transcription, DNA-dependent	259	11.9907	9.99412e-05	MEF2A, FST, RORB, CITED1, SHH, CTNNB1, CITED2, PGR, TBPL2, ZNF777, APP, SIN3A, S1PR1, NKX6-2, FOXF1, FOXF2, ZNF397, CREB3L1, ABRA, PITX1, TWIST2, TWIST1, ZNF100, NDNL2, NKX2-6, BARHL2, ZHX2, EOMES, HNF4G, MECOM, PPARGC1A, TBR1, PROX1, PRDM9, JUN, FOXG1, TGIF1, ST18, MYBL1, ARX, LHX4, ZNF74, LHX9, KLF5, BMP4, AEBP2, BMP2, NTF3, KLF12, SMAD6, ZNF621, MAML2, ESRRG, SMAD2, NKX6-1, SHOX2, DLX2, NOTCH2…	1597	1773	13528	1.23743	0.339776	0.00487252	0.186317		GOTERM_BP_FAT	GO:0040008~regulation of growth	104	2.9271	2.77643e-06	MORF4L1, CGA, MYOD1, NOG, LTBP4, LGMN, TGFB2, NRCAM, APP, DAB2, CD44, CTGF, IFNG, GATA4, PIK3CA, INSR, MUC12, FLVCR1, NDNL2, SOCS3, BARHL2, SOCS5, PROX1, BCL2L11, PLCE1, EP300, ALOX15B, LRP12, DCBLD2, TMX1, DRD3, IGFBPL1, ENPP1, TFCP2L1, ARX, SPP1, TMEM97, TGFBR2, SPHK1, SMAD4, SMAD3, TKT, NTN1, NTRK3, RNF6, DIO3, BBC3, CDKN2AIP, HOPX, AVPR1A, PAPPA2, CACNA1C, NRG3, NRP1, FGF9, ZMAT3, IGFBP7, TP6…	2690	341	13528	1.53377	0.0134412	0.000155532	0.00526938		GOTERM_BP_FAT	GO:0046545~development of primary female sexual characteristics	25	1.1343	1.45287e-06	BMP4, FOXL2, TBX3, EDN2, LEPR, LHCGR, ZFP42, TP63, FOXO3, VGF, FSHR, KDR, NRIP1, CDH6, INHBB, AFP, PLA2G4A, CHD7, CCND2, BCL2, FOXC1, ADAMTS1, ANGPT1, BMPR1B, LFNG	1690	69
GOTERM_BP_FAT	GO:0030029~actin filament-based process	79	2.13918	1.48e-05	DLC1, MTSS1, WASF3, PREX1, CAPZA2, DSTN, PDPK1, DYNLL1, PACSIN2, GSN, RALA, ARHGAP8, FMNL2, ACTN4, CRYAA, ROCK2, TRPM7, FOXJ1, ACTN1, MYH9, LPIN1, FLNB, WAS, VASP, ARHGAP26, ARHGEF11, FMN1, EPB41L3, RND3, FMN2, NCK2, KRT19, EPB41L1, LIMCH1, SCIN, SDCBP, OPHN1, WASL, NEURL2, DST, ADD1, PARVA, MYO5A, FGD2, TRIOBP, PRKCZ, PLEK2, CNN3, CALD1, SSH2, DIAPH3, NEDD9, MYO9B, DAAM1, CAPZB, ITGB1, CORO2B, N…	2812	241	13528	1.57699	0.0709807	0.000827	0.0282057		GOTERM_BP_FAT	GO:0022604~regulation of cell morphogenesis	32	1.48148	0.000101569	LZTS1, NRP1, ATP10A, FERMT2, CDH2, LRRC4C, PALMD, CDH4, RHOU, TGFB2, LINGO1, PTK2, ROBO1, PALM2, ROBO2, POU3F2, SEMA3A, NEFL, CDC42EP3, FGD6, FGD3, FN1, SPP1, BARHL2, SMAD2, KDR, NTRK3, PSEN1, FYN, CDC42SE2, SEMA4D, WNT7A	1597	131	13528	2.06922	0.344227	0.00489427	0.18935		GOTERM_BP_FAT	GO:0001708~cell fate specification	26	0.731776	2.81805e-06	BMP4, FKBP8, EVX1, FOXA2, SOX2, FOXA1, SIX3, GLI2, SOX9, ITGB1, GLI3, NKX6-1, SHH, CTNNB1, SPRY1, NOTCH1, ATOH1, WNT3, SALL1, SIX1, POU2F1, TLX3, FGF1, FGF2, FRS2, FGF3	2690	51	13528	2.5638	0.0136413	0.00015607	0.00534838		GOTERM_BP_FAT	GO:0050767~regulation of neurogenesis	44	1.99637	1.78838e-06	IRX3, CDK5R1, LZTS1, NRP1, SOX2, PPARG, SOX5, PAX6, CDH2, LRRC4C, GLI2, CDH4, NRCAM, LINGO1, HOXA2, ROBO1, BCL2, NKX6-2, ROBO2, POU3F2, SEMA3A, BMP4, BMP2, NTF3, NF1, LMX1A, ISL1, NKX6-1, HES1, NTRK3, DLX2, EYA1, CCND2, HOXD3, NTRK2, FOXG1, SIX1, TGIF1, PBX1, CNTN4, ID4, BMP7, WNT7A, KALRN	1690	166
GOTERM_BP_FAT	GO:0030323~respiratory tube development	41	1.11021	1.53e-05	WNT5A, CAV2, RAB3A, PDGFA, BMPR2, GLI2, ASAH1, SHH, CTNNB1, GLI1, CTTNBP2, TCF21, SPRY2, HOXA5, CTGF, GATA6, FOXF1, SFTPD, FGF1, SIM2, BMP4, EPAS1, TBX4, TGFBR2, CFTR, SMAD2, FOXP1, KDR, FOXP2, MYCN, HES1, TNS3, NOTCH1, EP300, LAMA5, PSEN2, PDGFRA, MAPK8IP3, ZFPM2, CUX1, NFIB	2812	102	13528	1.93376	0.073154	0.000844	0.0291028		GOTERM_BP_FAT	GO:0048545~response to steroid hormone stimulus	42	1.94444	0.000105577	ARSB, CALCR, CAV2, CAV1, A2M, ERBB4, TACR3, IGFBP7, LEPR, ARNT2, TRH, PTEN, CITED1, SHH, TGFB2, CTNNB1, CTTNBP2, ALDH1A2, HTR1B, KRAS, GOT1, BCHE, BCL2, GATA3, ANGPT1, SRD5A2, NEFL, SPP1, KCNMA1, BMP4, PRKCA, STS, TGFBR2, SI, CRIPAK, PTPRU, CNGA3, SLC34A2, MAPK1, PLA2G4A, SLC25A36, AVPR1A	1597	192	13528	1.85301	0.355056	0.0050286	0.196815		GOTERM_BP_FAT	GO:0035113~embryonic appendage morphogenesis	37	1.04137	3.44355e-06	NOG, FGF9, GNA12, HOXD12, TP63, ZBTB16, GLI3, GJA5, SHH, CTNNB1, MSX2, ALDH1A2, ECE1, CYP26B1, CHST11, FBN2, RARB, ALX1, FLVCR1, TBX3, TBX5, FTO, LEF1, MBNL1, MECOM, NOTCH2, NOTCH1, SALL4, DKK1, DLX6, KIAA1715, LRP6, PBX1, GNAS, SP8, WNT9A, WNT7A	2690	87	13528	2.13877	0.0166438	0.000188565	0.00653547		GOTERM_BP_FAT	GO:0001656~metanephros development	19	0.862069	2.05243e-06	BMP4, RET, BMP2, NF1, SMAD4, SIX2, PAX2, GLI3, WT1, EYA1, SPRY1, BCL2, SALL1, SIX1, GDF11, ROBO2, PBX1, FOXC1, RARB	1690	44
GOTERM_BP_FAT	GO:0001525~angiogenesis	54	1.46223	1.58e-05	NRP2, RTN4, GNA13, PDGFA, JAG1, SHH, CTNNB1, TGFB2, MAP3K7, SHB, GPX1, S1PR1, CTGF, ROBO1, CXCR4, HMOX1, FGF1, ANGPT2, CYR61, MYH9, ARHGAP24, NCL, SLIT2, PROK2, HIF1A, JUN, PLXDC1, TNFAIP2, ELK3, SEMA5A, HAND1, PLXND1, VEZF1, C1GALT1, SCG2, COL18A1, BMP4, KLF5, FLT1, EPAS1, IL8, TBX4, TGFBR2, COL15A1, STAB2, ANXA2, KDR, CXCL17, NOTCH1, PKNOX1, ID1, LAMA5, RBPJ, PLAU	2812	148	13528	1.7553	0.075384	0.000861	0.0300255		GOTERM_BP_FAT	GO:0048729~tissue morphogenesis	40	1.85185	0.000111219	FGF7, LMO4, FST, ZEB2, GREM1, TTN, GLI3, SHH, TGFB2, CTNNB1, MAP3K7, RGMA, ALDH1A2, GPC3, CD44, FOXF1, BCL2, COL11A1, IPMK, ALX1, TWIST1, BMP4, BMP2, EOMES, LEF1, SMAD2, NR4A3, PROX1, SHANK3, FZD6, NOTCH2, VEGFC, FREM2, COL1A2, TGIF1, TFAP2A, FOXC1, TBX18, WNT7A, KLF4	1597	180	13528	1.88242	0.369996	0.00523657	0.207321		GOTERM_BP_FAT	GO:0030326~embryonic limb morphogenesis	37	1.04137	3.44355e-06	NOG, FGF9, GNA12, HOXD12, TP63, ZBTB16, GLI3, GJA5, SHH, CTNNB1, MSX2, ALDH1A2, ECE1, CYP26B1, CHST11, FBN2, RARB, ALX1, FLVCR1, TBX3, TBX5, FTO, LEF1, MBNL1, MECOM, NOTCH2, NOTCH1, SALL4, DKK1, DLX6, KIAA1715, LRP6, PBX1, GNAS, SP8, WNT9A, WNT7A	2690	87	13528	2.13877	0.0166438	0.000188565	0.00653547		GOTERM_BP_FAT	GO:0030900~forebrain development	41	1.86025	2.65367e-06	DLC1, CCKAR, TWSG1, DRD1, CEP120, SOX2, PAX6, ZEB2, GLI2, GLI3, ARX, GATA2, ALDH1A2, PROP1, DYNC2H1, POU3F2, PAFAH1B1, NR2F2, PITX1, NR2F1, BMP4, GNAO1, GSC, TBX3, NKX2-6, NF1, EMX2, LEF1, LMX1A, MECOM, ISL1, HES1, DLX2, EYA1, MSX1, TSC1, FOXG1, RELN, ID4, LRP8, LRP2	1690	152
GOTERM_BP_FAT	GO:0051174~regulation of phosphorus metabolic process	140	3.79096	1.67e-05	ALS2, DLC1, ADCY1, ADCY2, IL6ST, PDGFA, EDN2, LPAR2, TLR4, LPAR1, TGFB2, PRKACG, MAP3K7, PRKAR2B, BAK1, APP, DAB1, MAP3K4, CDKN2A, CDKN2B, CDKN2C, MAP3K9, GAB1, SPRED2, CHRNA7, PRKACB, SPRED1, FRS2, SYK, EGFR, SOCS3, PIK3CB, RBL1, PKIG, PICK1, PIM1, TNFRSF14, IRS1, SPAG9, PLCE1, JUN, PRKRIP1, F2, CDK5R1, CAV1, ADORA2B, PKHD1, BMPR2, DUSP12, BDKRB2, CCNG1, LIF, HEXIM1, ADRA2A, ADRA2C, FGD4, BMP4, …	2812	485	13528	1.38869	0.0797476	0.000903	0.0318374		GOTERM_BP_FAT	GO:0007169~transmembrane receptor protein tyrosine kinase signaling pathway	47	2.17593	0.000111343	REPS2, FGF7, NRP1, ERBB4, NDN, GRIK2, FGF16, FOXO1, CLNK, KIT, PTEN, EPHB1, ADCYAP1, IGF1R, PTK2, ANGPT1, PIK3R3, NRG1, FGF1, SIK2, FRS2, FGF2, PIK3R1, EGFR, IRS2, MET, PTPRT, HGF, ALK, EPHA1, IRS1, KDR, EPHA3, NTRK3, NCK2, EPHA4, VEGFC, SS18, EPHA7, ADRB2, PLCE1, EPHA6, EPS8, DOK5, NTRK2, ROR2, FOXC1	1597	224	13528	1.77737	0.370321	0.00518365	0.207553		GOTERM_BP_FAT	GO:0048562~embryonic organ morphogenesis	50	1.40726	3.79493e-06	NOG, NDST1, FGF9, EDN1, PAX2, ZIC1, GLI2, GLI3, SPRY2, ATOH1, GATA4, CHST11, RARB, COL11A1, FRS2, MYC, ALX1, SATB2, TBX15, GSC, OTX1, PROX1, EYA1, CLIC5, FOXG1, SIX1, ROR2, TFAP2A, GNAS, WNT9A, SOX2, COL2A1, TCF7L2, HESX1, TCF21, OVOL2, ALDH1A3, NKX3-2, GFI1, FOXL2, MAFB, TGFBR2, NEUROG1, FZD3, NR4A3, FZD6, DLX2, DLX6, SP3, BMP7	2690	133	13528	1.8906	0.0183265	0.000205496	0.00720232		GOTERM_BP_FAT	GO:0001822~kidney development	30	1.36116	3.33868e-06	PAX2, GLI2, GLI3, WT1, ALDH1A2, SPRY1, BCL2, ROBO2, RARB, C1GALT1, BMP4, BMP2, RET, SOX11, NF1, SMAD4, LEF1, SIX2, BCL2L11, PLCE1, EYA1, TSC1, SALL1, SIX1, GDF11, PDGFRB, PBX1, FOXC1, ADAMTS1, BMP7	1690	96
GOTERM_BP_FAT	GO:0019220~regulation of phosphate metabolic process	140	3.79096	1.67e-05	ALS2, DLC1, ADCY1, ADCY2, IL6ST, PDGFA, EDN2, LPAR2, TLR4, LPAR1, TGFB2, PRKACG, MAP3K7, PRKAR2B, BAK1, APP, DAB1, MAP3K4, CDKN2A, CDKN2B, CDKN2C, MAP3K9, GAB1, SPRED2, CHRNA7, PRKACB, SPRED1, FRS2, SYK, EGFR, SOCS3, PIK3CB, RBL1, PKIG, PICK1, PIM1, TNFRSF14, IRS1, SPAG9, PLCE1, JUN, PRKRIP1, F2, CDK5R1, CAV1, ADORA2B, PKHD1, BMPR2, DUSP12, BDKRB2, CCNG1, LIF, HEXIM1, ADRA2A, ADRA2C, FGD4, BMP4, …	2812	485	13528	1.38869	0.0797476	0.000903	0.0318374		GOTERM_BP_FAT	GO:0021953~central nervous system neuron differentiation	15	0.694444	0.000112684	PRKCA, SOX1, SOX5, NR4A2, NEUROG2, LMX1A, EPHB1, ARX, ASCL1, HOXA1, LINGO1, PTK2, FOXG1, POU4F1, PAFAH1B1	1597	40	13528	3.17658	0.373818	0.00518776	0.210049		GOTERM_BP_FAT	GO:0021915~neural tube development	31	0.872502	4.69886e-06	DLC1, FKBP8, FOXA2, LMO4, PAX6, ZEB2, PAX3, GLI2, GLI3, TCF7L2, SHH, ZIC2, MAP3K7, RGMA, ALDH1A2, OVOL2, PAX7, IPMK, ALX1, BMP4, GSC, FZD3, PROX1, VASP, FZD6, HES1, MIB1, HES3, MNX1, TGIF1, TFAP2A	2690	68	13528	2.29263	0.022642	0.000251642	0.0089178		GOTERM_BP_FAT	GO:0001654~eye development	37	1.67877	3.4025e-06	TWSG1, IRX5, SOX2, MITF, PAX6, FASLG, PAX2, GLI3, WT1, TGFB2, ALDH1A2, MEIS2, CHD7, PVRL1, PVRL3, POU2F1, RARB, BMP4, MAF, FOXL2, PTPRM, LMX1B, BHLHE22, NF1, PTF1A, RPL24, STAT3, MFN2, NTRK2, GDF11, TGIF1, FOXC1, BMPR1B, BMP7, MAB21L1, CRYBA4, KLF4	1690	132
GOTERM_BP_FAT	GO:0035107~appendage morphogenesis	40	1.08313	1.72e-05	WNT5A, NOG, LMBR1, HOXA13, GNA12, PRRX1, COL2A1, GREM1, SHH, CTNNB1, BAK1, ECE1, CHD7, CHST11, ASPH, FBN2, RARB, ALX1, TWIST1, TBX3, TBX4, FTO, LEF1, SKI, EN1, MBNL1, GAS1, MECOM, NOTCH2, NOTCH1, SALL4, BAX, KIAA1715, PSEN2, PTCH1, GNAS, SP8, BMPR1B, WNT7A, LRP5	2812	99	13528	1.94376	0.0818238	0.000917	0.0327026		GOTERM_BP_FAT	GO:0016337~cell-cell adhesion	55	2.5463	0.000114474	CADM1, LMO7, CD2AP, CTNNB1, REG3A, CD44, ROBO1, ROBO2, COL11A1, ALX1, EGFR, PCDH11X, CDHR3, PCDH9, PTPRT, PTPRU, PCDH7, CTNNA2, NCAM2, PSEN1, ROR2, JAM2, DCHS2, PARD3, PKHD1, PCDH20, NINJ2, ASTN1, CTNND2, CDH2, SOX9, CDH4, CDH5, CDH6, CDH8, CDH7, CDH9, FAT3, FAT4, BCL2, PCDH10, PCDH15, PCDH17, PCDH19, PCDH18, CDH12, COL19A1, PKP2, FREM2, CDH18, DSG1, DSC3, BMPR1B, CDH10, CDH11	1597	276	13528	1.68804	0.378459	0.00521222	0.213383		GOTERM_BP_FAT	GO:0045137~development of primary sexual characteristics	48	1.35097	5.15539e-06	CGA, TSPY3, HMGB2, FGF9, LEPR, EDN2, SOX2, FST, ZFP42, JAG2, TP63, FOXO3, VGF, SOX9, ANKRD7, SHH, CDH6, PRKACG, CCNE1, WNT4, OSR1, HSD17B3, ANGPT1, NOBOX, HSD17B4, FNDC3A, BMP4, AR, FOXL2, TBX3, MEA1, DMRT2, SIRT1, FSHR, BCL2L11, NRIP1, INHBB, AFP, ACVR2A, PLA2G4A, CCND1, CCND2, VEGFA, PDGFRA, FOXC1, ADAMTS1, BMPR1B, NR5A1	2690	127	13528	1.90072	0.0248144	0.000273087	0.0097842		GOTERM_BP_FAT	GO:0060429~epithelium development	54	2.45009	3.73596e-06	DLC1, ELF3, LMO4, PPARG, PAX6, TP63, ZEB2, JAG1, PDX1, GLI2, PAX2, GLI3, MAP3K7, S1PR1, FOXF1, NR2F2, IPMK, RET, NKX2-6, MECOM, EYA1, JUN, SIX1, TGIF1, TFAP2A, EMP1, SHROOM3, WT1, ALDH1A2, BCL2, NKX2-3, COL18A1, BMP4, BMP2, TBX5, TBX4, FZD1, SMAD4, ANXA1, FZD3, FZD2, FZD6, KDR, HOXB4, NOTCH2, HOXB2, TSC1, DLX6, HOXB5, CNFN, PBX1, PTCH1, ID3, BMP7	1690	227
GOTERM_BP_FAT	GO:0035108~limb morphogenesis	40	1.08313	1.72e-05	WNT5A, NOG, LMBR1, HOXA13, GNA12, PRRX1, COL2A1, GREM1, SHH, CTNNB1, BAK1, ECE1, CHD7, CHST11, ASPH, FBN2, RARB, ALX1, TWIST1, TBX3, TBX4, FTO, LEF1, SKI, EN1, MBNL1, GAS1, MECOM, NOTCH2, NOTCH1, SALL4, BAX, KIAA1715, PSEN2, PTCH1, GNAS, SP8, BMPR1B, WNT7A, LRP5	2812	99	13528	1.94376	0.0818238	0.000917	0.0327026		GOTERM_BP_FAT	GO:0051272~positive regulation of cell motion	26	1.2037	0.000131398	ERBB4, ONECUT1, IL6ST, TAC1, KIT, CXCL12, TGFB2, IGF1R, S1PR1, BCL2, LAMB1, FGF2, PIK3R1, EGFR, COL18A1, IRS2, ADAM10, LYN, IGF1, IRS1, KDR, VEGFC, MAPK1, ETS1, F3, AMOT	1597	98	13528	2.24738	0.420657	0.00591571	0.244892		GOTERM_BP_FAT	GO:0035108~limb morphogenesis	40	1.12581	5.76217e-06	NOG, FGF9, GNA12, HOXD12, TP63, COL2A1, ZBTB16, GLI3, GJA5, SHH, CTNNB1, MSX2, ALDH1A2, ECE1, CYP26B1, CHST11, FBN2, RARB, ALX1, FLVCR1, TBX3, TBX5, FTO, LEF1, MBNL1, MECOM, NOTCH2, NOTCH1, SALL4, DKK1, DLX6, KIAA1715, LRP6, PBX1, GNAS, SP8, WNT9A, BMPR1B, WNT7A, BMPR1A	2690	99	13528	2.03192	0.0276942	0.000301943	0.0109357		GOTERM_BP_FAT	GO:0046620~regulation of organ growth	15	0.680581	4.37691e-06	ARX, IL7, FGF9, TBX5, TGFBR2, HEY2, GATA4, FOXC1, RAG2, CACNA1C, NRG1, CXADR, FGF2, BCL2L11, FLVCR1	1690	30
GOTERM_BP_FAT	GO:0048736~appendage development	41	1.11021	2.01e-05	WNT5A, NOG, LMBR1, HOXA13, GNA12, PRRX1, COL2A1, GREM1, SHH, CTNNB1, BAK1, ECE1, CHD7, CHST11, ASPH, FBN2, RARB, NR2F2, ALX1, TWIST1, TBX3, TBX4, FTO, LEF1, SKI, EN1, MBNL1, GAS1, MECOM, NOTCH2, NOTCH1, SALL4, BAX, KIAA1715, PSEN2, PTCH1, GNAS, SP8, BMPR1B, WNT7A, LRP5	2812	103	13528	1.91498	0.0947529	0.00105845	0.0381342		GOTERM_BP_FAT	GO:0043062~extracellular structure organization	37	1.71296	0.000134018	GJA10, CADM1, ERBB4, SPOCK2, GLRA2, UTRN, CACNB2, POSTN, CDH2, TGFB2, CTNNB1, ATP2B2, GPHN, PTK2, APP, ANK3, FOXF1, DNER, FOXF2, COL12A1, POU4F1, COL11A1, CYR61, COL18A1, DNM3, RXFP1, ADAMTS20, NRXN3, NRXN1, ANXA2, EGFLAM, COL19A1, NLGN4X, COL1A2, FOXC1, ADAMTS3, WNT7A	1597	163	13528	1.92284	0.42693	0.00596864	0.24977		GOTERM_BP_FAT	GO:0035107~appendage morphogenesis	40	1.12581	5.76217e-06	NOG, FGF9, GNA12, HOXD12, TP63, COL2A1, ZBTB16, GLI3, GJA5, SHH, CTNNB1, MSX2, ALDH1A2, ECE1, CYP26B1, CHST11, FBN2, RARB, ALX1, FLVCR1, TBX3, TBX5, FTO, LEF1, MBNL1, MECOM, NOTCH2, NOTCH1, SALL4, DKK1, DLX6, KIAA1715, LRP6, PBX1, GNAS, SP8, WNT9A, BMPR1B, WNT7A, BMPR1A	2690	99	13528	2.03192	0.0276942	0.000301943	0.0109357		GOTERM_BP_FAT	GO:0008285~negative regulation of cell proliferation	76	3.44828	4.80583e-06	DLC1, OPRM1, IGFBP7, PPARG, PAX6, GJA1, PDX1, IL15, MXI1, CXADR, GLI3, IL10, TGFB2, CDKN2B, IFNG, RARB, ASPH, FGF2, SPN, CUL1, PTPRM, CDK6, MFN2, SSTR4, CTH, MSX1, IL20RB, ADM, BTG1, JUN, TGIF1, ADAMTS1, IL12B, PMP22, SMARCA2, ING4, FRK, PPP2R3B, ABI1, DEC1, CDH5, TRIB1, MSX2, ALDH1A2, CD9, BCL2, PRKRA, AXIN2, RUNX3, COL18A1, BMP4, BMP2, IL8, JARID2, TBX5, KLF10, NF1, TGFBR2, SMAD4, SMAD2, CDKN3,…	1690	361
GOTERM_BP_FAT	GO:0060173~limb development	41	1.11021	2.01e-05	WNT5A, NOG, LMBR1, HOXA13, GNA12, PRRX1, COL2A1, GREM1, SHH, CTNNB1, BAK1, ECE1, CHD7, CHST11, ASPH, FBN2, RARB, NR2F2, ALX1, TWIST1, TBX3, TBX4, FTO, LEF1, SKI, EN1, MBNL1, GAS1, MECOM, NOTCH2, NOTCH1, SALL4, BAX, KIAA1715, PSEN2, PTCH1, GNAS, SP8, BMPR1B, WNT7A, LRP5	2812	103	13528	1.91498	0.0947529	0.00105845	0.0381342		GOTERM_BP_FAT	GO:0007548~sex differentiation	35	1.62037	0.000137129	TSPY3, FGF7, LEPR, LHCGR, ZFP42, FST, SOX9, ANKRD7, SHH, CDH6, PGR, OSR1, STRA8, BCL2, NOBOX, ANGPT1, PCYT1B, SRD5A2, LHX9, BMP4, AR, RXFP2, SIRT1, FSHR, BCL2L11, KDR, NRIP1, INHBA, ACVR2A, PLA2G4A, ROR2, FOXC1, ADAMTS1, BMPR1B, WNT7A	1597	151	13528	1.96345	0.43429	0.00604203	0.255562		GOTERM_BP_FAT	GO:0007242~intracellular signaling cascade	310	8.72502	9.91459e-06	CYP24A1, ADCY1, IL6ST, EDN2, EDN1, LPAR1, ITSN1, RAB1A, CTNNB1, MAP3K7, MAP3K4, DIRAS2, HTR1A, S1PR1, STAC, RAB28, CTGF, MAP3K9, GAB1, PIK3C3, IFNG, PIK3CA, TLK1, DEPDC1B, RAPGEF2, RAB27B, CCNA2, MAP2K6, HTR1E, MAGI2, BCR, RREB1, WNK3, DCDC5, DEPDC1, PPARGC1A, PPARGC1B, MARK1, MARK2, SSTR4, RND3, SPAG9, RND1, CD36, SSTR1, HTR7, UBR5, MC2R, ROR2, RAB12, PIAS1, EIF2AK3, GRB14, DCBLD2, GNAI2, GNAI1,…	2690	1256	13528	1.24123	0.0471749	0.000513952	0.0188157		GOTERM_BP_FAT	GO:0007178~transmembrane receptor protein serine/threonine kinase signaling pathway	31	1.40653	5.20433e-06	TWSG1, PDGFA, USP9Y, GDF6, USP9X, COL3A1, FSTL1, FKBP1A, TGFB2, MSX2, MAP3K7, ACVR1B, UBE2D3, RGMB, BMP4, BMP2, SMAD7, KLF10, SMAD6, TGFBR2, SMAD4, SMAD2, ACVR2A, MSX1, ID1, JUN, SPTBN1, BAMBI, BMPR1B, BMP7, TOB1	1690	103
GOTERM_BP_FAT	GO:0012502~induction of programmed cell death	99	2.68075	2.02e-05	DLC1, CADM1, GRIK2, FOXO3, PMAIP1, CRADD, SMNDC1, CUL3, BAK1, APP, CUL5, CDKN2A, TIAM1, CDKN2C, DDX20, MX1, SPN, DFFA, FADD, BCL2L11, MAPK1, RASGRF2, RASGRF1, LYST, UBA52, KALRN, PRODH, FGD2, STK17B, AKAP13, CHEK2, STK17A, PRUNE2, TUBB, RUNX3, FGD4, TRAF3, CFLAR, OBSCN, VAV3, TM2D1, HTT, KLF10, SMAD3, TRIO, NR4A1, NOTCH2, UACA, BBC3, ETS1, ABL1, PDCD6, PREX1, ZMAT3, BNIP3, FASLG, PRDX1, MCF2L, GP…	2812	321	13528	1.48371	0.0954399	0.0010553	0.038425		GOTERM_BP_FAT	GO:0050678~regulation of epithelial cell proliferation	21	0.972222	0.000142255	EGFR, NOG, FGF7, ERBB4, IGF1, CDK6, GAS1, FOXP1, FOXP2, TGFB2, KDR, PGR, EDNRB, VEGFC, CDKN2B, TGFA, LAMB1, FGF1, TBX18, FGF2, MAP2K5	1597	71	13528	2.50547	0.446211	0.00620144	0.265104		GOTERM_BP_FAT	GO:0001709~cell fate determination	19	0.534759	1.05205e-05	BMP4, MYOD1, NTF3, TBX2, BARHL2, PAX6, JAG2, JAG1, PAX2, PROX1, CTNNB1, HES1, NOTCH2, ATOH1, HES5, CYP26B1, TDGF1, IFRD1, KLF4	2690	33	13528	2.89548	0.0499845	0.000539612	0.0199654		GOTERM_BP_FAT	GO:0035270~endocrine system development	24	1.08893	5.4817e-06	BMP4, NF1, SOX2, PAX6, PDX1, GLI2, ISL1, MDK, PAX1, NKX6-1, CITED2, HES1, HOXB3, GATA2, ALDH1A2, EYA1, PROP1, HOXA3, HOXD3, NKX6-2, SIX1, POU3F2, PBX1, PITX1	1690	69
GOTERM_BP_FAT	GO:0010324~membrane invagination	73	1.97671	2.05e-05	HIP1R, SLC9A3, SORL1, EPS15L1, ITSN2, MEGF10, AP1S3, GATA2, DAB2, PACSIN1, APP, AP1S1, PICALM, AP1S2, PACSIN2, ZFYVE9, NECAP2, CLINT1, GHR, SYNRG, ARC, STXBP1, ATP6V1H, ARHGAP27, MFGE8, COLEC12, LDLRAP1, NPC1, ADRB2, CD36, NME1, FNBP1L, IGF2R, RIN2, RAB5A, SH3KBP1, SORT1, OPHN1, RIN3, RAB3A, RAB7A, CAV1, DRD3, SNX2, EEA1, ABCA1, ELMOD3, DOCK1, SFTPD, SCARB1, PLA2R1, PTX3, EHD1, DNM3, CUBN, MRC2, …	2812	220	13528	1.59631	0.0967509	0.00105941	0.0389805		GOTERM_BP_FAT	GO:0007610~behavior	83	3.84259	0.000144895	OPRM1, ADCY1, GLRA1, GRIK1, GRIK2, ADCY8, LEPR, STRN, SOBP, CXCL12, PTEN, KLHL1, TGFB2, PRKAR2B, EDNRB, ATP2B2, APP, HTR1B, HTR1A, CHST10, ROBO1, CXCR4, NMUR2, POU4F1, ROBO2, SEMA3A, PLCB1, FGF2, CYR61, KCNMA1, PRKCA, STS, RALBP1, GRIN2A, UBR3, MBD2, GRM1, MAPK1, PROK2, PSEN1, RASGRF1, GRM7, JUN, RELN, SCN1A, NPY2R, CXCL2, CTNND2, ASTN1, TAC1, KIT, TRH, AMPH, HCRTR2, PLCL1, KRAS, BCHE, BCL2, SFTP…	1597	469	13528	1.49911	0.452251	0.00625058	0.270017		GOTERM_BP_FAT	GO:0003006~reproductive developmental process	82	2.30791	1.22618e-05	CGA, NOG, HNF1B, FGF9, LEPR, EDN2, ZFP42, FST, JAG2, DMRTA2, TP63, FOXO3, VGF, ANKRD7, SHH, DMRTA1, CITED2, TGFB2, PRKACG, CCNE1, WNT4, OSR1, CXCR4, DDX25, NOBOX, ANGPT1, FNDC3A, INSR, FANCC, AR, DMRT2, FSHR, BCL2L11, NRIP1, INHBB, ACVR2A, CCND1, SPAG6, CCND2, ALOX15B, DLD, CELF4, VEGFA, PDGFRA, PEBP1, ROR2, FOXC1, ADAMTS1, TSPY3, HMGB2, SOX3, FKBP4, SOX2, ADAD1, ZBTB16, KIT, SOX9, TCF7L2, NR2C2,…	2690	262	13528	1.57396	0.0580137	0.000622353	0.0232697		GOTERM_BP_FAT	GO:0001763~morphogenesis of a branching structure	25	1.1343	5.92186e-06	NRP1, TBX20, EDN1, CTNND2, GLI2, PAX2, CXCL12, GLI3, SPRY2, CXCR4, BCL2, FOXF1, CYR61, BMP4, BMP2, TBX3, TGFBR2, SMAD4, IGF1, KDR, DLX2, EYA1, SIX1, PBX1, BMP7	1690	74
GOTERM_BP_FAT	GO:0006897~endocytosis	73	1.97671	2.05e-05	HIP1R, SLC9A3, SORL1, EPS15L1, ITSN2, MEGF10, AP1S3, GATA2, DAB2, PACSIN1, APP, AP1S1, PICALM, AP1S2, PACSIN2, ZFYVE9, NECAP2, CLINT1, GHR, SYNRG, ARC, STXBP1, ATP6V1H, ARHGAP27, MFGE8, COLEC12, LDLRAP1, NPC1, ADRB2, CD36, NME1, FNBP1L, IGF2R, RIN2, RAB5A, SH3KBP1, SORT1, OPHN1, RIN3, RAB3A, RAB7A, CAV1, DRD3, SNX2, EEA1, ABCA1, ELMOD3, DOCK1, SFTPD, SCARB1, PLA2R1, PTX3, EHD1, DNM3, CUBN, MRC2, …	2812	220	13528	1.59631	0.0967509	0.00105941	0.0389805		GOTERM_BP_FAT	GO:0010604~positive regulation of macromolecule metabolic process	137	6.34259	0.000146057	THRB, IL6ST, GDF6, ARNT2, MORF4L2, TTK, CASK, FOXO1, RORB, TLR4, NR2E3, BMP15, ZXDA, SHH, CITED1, CITED2, TGFB2, CTNNB1, AGTR1, APP, ATOH1, S1PR1, MDFIC, GATA6, FOXF1, FOXF2, ABRA, IRS2, BARHL2, ARID1B, MECOM, PPARGC1A, TBR1, IRS1, PROX1, ASCL1, MAPK1, VEGFC, JUN, TFAP2B, NFE2L2, SMARCA1, SMARCA2, RNF20, CAV1, SOX5, SOX4, SOX6, SOX9, HOXA1, MEIS2, UBE2D1, RUNX1, KLF5, BMP4, BMP2, KLF12, NTF3, MAF…	1597	857	13528	1.35416	0.454888	0.00623578	0.272179		GOTERM_BP_FAT	GO:0043583~ear development	38	1.06952	1.34542e-05	NOG, FGF9, SOX2, EDN1, JAG2, COL2A1, JAG1, ZIC1, PAX2, HESX1, SPRY2, ATOH1, BDNF, ECE1, POU3F4, NKX3-2, GFI1, COL11A1, MYC, KCNMA1, GSC, MAFB, OTX1, NEUROG1, FZD3, NR4A3, FGF20, PROX1, BCL2L11, FZD6, HES1, EYA1, HES5, DLX6, CLIC5, SIX1, FOXG1, PDGFRA	2690	95	13528	2.0116	0.0634722	0.000675814	0.0255322		GOTERM_BP_FAT	GO:0051216~cartilage development	25	1.1343	5.92186e-06	WNT5A, FGF9, EDN1, SOX5, PRRX1, SOX6, SOX9, COL9A1, HOXA3, BARX2, HOXC4, CHST11, RUNX2, COL11A1, PITX1, BMP4, SATB2, BMP2, HOXB3, DLX2, MSX1, HOXD3, ROR2, BMPR1B, BMP7	1690	74
GOTERM_BP_FAT	GO:0016044~membrane organization	114	3.08692	2.05e-05	VAPA, SLC9A3, ITSN2, MEGF10, BAK1, GATA2, DAB2, PACSIN1, APP, DYSF, PICALM, PACSIN2, PUM1, FTL, EGFR, ARC, OPA1, PICK1, COLEC12, MFGE8, NPC1, CD36, FNBP1L, ARRB1, NME1, TXNDC5, OPHN1, VAMP3, CAV2, RAB7A, CAV1, DRD3, RTP1, SNX2, ABCA1, ABCA4, RIMS1, FTH1, DOCK2, DOCK1, CRB1, SFTPD, SCARB1, AGRN, CUBN, VAV3, RABIF, HTT, MRC2, TGFBR2, DENND1A, PPIF, CORO1C, FNBP1, RABEP1, SEC13, SYT17, CLCN5, HIP1R,…	2812	381	13528	1.43946	0.0968997	0.00105019	0.0390436		GOTERM_BP_FAT	GO:0001570~vasculogenesis	15	0.694444	0.000152702	CAV1, TGFBR2, SHH, CITED1, KDR, CITED2, ZFP36L1, PTK2, AGGF1, ZMIZ1, FOXF1, HEY2, NTRK2, AMOT, SOX17	1597	41	13528	3.0991	0.469731	0.00645227	0.284545		GOTERM_BP_FAT	GO:0016331~morphogenesis of embryonic epithelium	27	0.759921	1.40921e-05	DLC1, LMO4, JAG2, ZEB2, PAX3, GLI2, SHH, ZIC2, CTNNB1, MAP3K7, RGMA, ALDH1A2, PGP, WNT4, OVOL2, ALDH1A3, IPMK, ALX1, GRSF1, FZD3, PCDH8, VASP, FZD6, MIB1, TGIF1, TFAP2A, TBX18	2690	58	13528	2.34108	0.0663795	0.000700624	0.0267426		GOTERM_BP_FAT	GO:0051094~positive regulation of developmental process	62	2.81307	6.15385e-06	CDX2, THRB, FGF9, PPARG, PAX6, FOXO3, JAG1, GLI2, GLI3, TGFB2, NRCAM, GATA2, ACVR1B, CDKN2B, ROBO1, NKX6-2, GATA4, HEY2, ROBO2, MKL2, NRG1, FGF2, FNDC3B, AP3B1, ADAMTS20, SOCS3, VASH2, ACVR2A, ADRB2, HIF1A, BTG1, HOXD3, JUN, FOXG1, TGIF1, IRX3, SOX2, KITLG, CDH4, BCL2, RUNX2, BMP4, BMP2, NTF3, IL7, TBX5, KLF10, TGFBR2, SMAD4, SMAD2, NKX6-1, NTRK3, PLA2G4A, ID2, ETS1, HOPX, BMPR1B, BMP7, HDAC9, IG…	1690	278
GOTERM_BP_FAT	GO:0008593~regulation of Notch signaling pathway	10	0.270783	2.6e-05	ASCL1, OVOL2, DTX1, IL6ST, SOX2, HEY2, DLL3, NFKBIA, KIT, JAG1	2812	11	13528	4.37346	0.121197	0.00131745	0.0494887		GOTERM_BP_FAT	GO:0035107~appendage morphogenesis	26	1.2037	0.000156409	WNT5A, NOG, LMBR1, FTO, LEF1, MBNL1, GAS1, GREM1, MECOM, GLI3, SHH, CTNNB1, MSX2, NOTCH2, ALDH1A2, DKK1, PSEN1, FBN2, ASPH, SP8, BMPR1B, PCSK5, WNT7A, PITX1, ALX1, TWIST1	1597	99	13528	2.22468	0.477835	0.00654187	0.291443		GOTERM_BP_FAT	GO:0001654~eye development	48	1.35097	1.69056e-05	GJA8, IRX5, SOX1, SOX2, MITF, PAX6, NFYC, PAX2, GLI3, SHH, EPHB2, TGFB2, CTNNB1, ALDH1A2, MEIS2, CRB1, PVRL1, PVRL3, BCL11B, ALDH1A3, POU2F1, RARB, FRS2, BMP4, MAF, FOXL2, RAX, PTPRM, BHLHE23, LMX1B, BHLHE22, FSCN2, SIX3, RPL24, PROX1, STAT3, FOXP2, PKNOX1, SP3, VEGFA, TGIF1, FOXC1, BMPR1B, BMP7, CLN8, MAB21L2, CRYBA4, KLF4	2690	132	13528	1.82873	0.0790953	0.000831964	0.0320811		GOTERM_BP_FAT	GO:0048839~inner ear development	26	1.17967	6.25038e-06	PDGFA, FGF9, SOX2, PRRX1, SOBP, JAG1, PAX2, SPRY2, CHD7, MCOLN3, COL11A1, OTOP1, KCNMA1, NOX3, MAFB, FZD3, SLC9A3R2, FZD6, PTPRQ, HES1, EYA1, DLX6, CLIC5, FOXG1, SIX1, PDGFRA	1690	79
GOTERM_BP_FAT	GO:0030334~regulation of cell migration	59	1.59762	2.76e-05	DLC1, RTN4, GNA13, IL6ST, PDGFA, EDN2, JAG2, JAG1, SHH, TGFB2, CITED2, ARHGAP5, S1PR1, SERPINE2, CXCR4, HMOX1, GAB1, RRAS, ARHGAP8, EGFR, PLD1, IRS2, PTPRM, ADAM10, SCAI, IL6R, F7, IRS1, MAPK1, SPAG9, HIF1A, CLIC4, RRAS2, PDGFRA, ONECUT1, KIT, GREM1, TRIB1, IGF1R, PRR5, BCL2, SCARB1, PIK3R1, COL18A1, IL6, FLT1, SMAD7, NF1, SPHK1, SMAD3, NTN1, KDR, LAMA2, LAMA3, LAMA5, PTP4A1, TGFBR3, JAK2, HDAC9,…	2812	169	13528	1.67951	0.127933	0.00138176	0.052435		GOTERM_BP_FAT	GO:0035108~limb morphogenesis	26	1.2037	0.000156409	WNT5A, NOG, LMBR1, FTO, LEF1, MBNL1, GAS1, GREM1, MECOM, GLI3, SHH, CTNNB1, MSX2, NOTCH2, ALDH1A2, DKK1, PSEN1, FBN2, ASPH, SP8, BMPR1B, PCSK5, WNT7A, PITX1, ALX1, TWIST1	1597	99	13528	2.22468	0.477835	0.00654187	0.291443		GOTERM_BP_FAT	GO:0042692~muscle cell differentiation	45	1.26654	1.70215e-05	KCNH1, MYOD1, TNC, UTRN, CACNB2, SOX6, CACNB4, JAG1, NEO1, CXADR, ITGB1, TCF7L2, TPM1, SHH, CTNNB1, GPHN, WNT4, APP, GATA6, SMARCD3, DNER, MTPN, TDGF1, QKI, RARB, CHRNA1, NRG1, IFRD1, NKX2-5, BMP4, NTF3, TBX2, TBX5, LGALS1, MBNL1, MYH9, CSRP2, CAPN2, PROX1, FOXP1, KRT19, AVPR1A, SORT1, NEURL2, TBX18	2690	121	13528	1.87029	0.0796154	0.000829292	0.032301		GOTERM_BP_FAT	GO:0048754~branching morphogenesis of a tube	23	1.04356	6.58574e-06	BMP4, BMP2, NRP1, TBX3, TBX20, EDN1, TGFBR2, SMAD4, IGF1, GLI2, PAX2, GLI3, CXCL12, KDR, SPRY2, EYA1, CXCR4, FOXF1, BCL2, SIX1, PBX1, BMP7, CYR61	1690	65
GOTERM_BP_FAT	GO:0001763~morphogenesis of a branching structure	32	0.866504	3.01e-05	GNA13, CTNND2, GREM1, GLI2, SHH, CTNNB1, SEMA5A, TCF21, SPRY2, CD44, CXCR4, HOXA5, FOXF1, BCL2, PLXND1, CYR61, BMP4, BMP2, FLT1, TBX3, COL13A1, TGFBR2, SMAD4, MYCN, GZF1, KDR, DLX2, NOTCH1, EPHA7, EYA1, LAMA5, BMP7	2812	74	13528	2.08035	0.138922	0.00149459	0.0572913		GOTERM_BP_FAT	GO:0009725~response to hormone stimulus	68	3.14815	0.00016671	ARSB, PNLIP, ADCY1, A2M, TACR3, ADCY8, IGFBP7, LEPR, LHCGR, ARNT2, PDE3B, FOXO1, UQCRFS1, PTEN, SHH, CITED1, CTNNB1, TGFB2, ACVR1C, PRKAR2B, CTTNBP2, HTR1B, GOT1, GATA3, ANGPT1, SRD5A2, EIF2B3, SIK2, KCNMA1, PRKCA, AR, STS, IRS2, LYN, PTPRU, CNGA3, IRS1, SLC34A2, MAPK1, PRKCQ, SLC25A36, STEAP2, CALCR, CAV2, CAV1, ERBB4, FHL2, TAC1, TIMP4, TRH, ALDH1A2, IGF1R, KRAS, BCHE, BCL2, PIK3R3, NEFL, PIK3R…	1597	367	13528	1.56954	0.499712	0.00690178	0.310609		GOTERM_BP_FAT	GO:0043010~camera-type eye development	41	1.15395	1.92538e-05	GJA8, IRX5, SOX1, SOX2, MITF, PAX6, NFYC, PAX2, GLI3, SHH, EPHB2, CTNNB1, ALDH1A2, PVRL1, PVRL3, BCL11B, ALDH1A3, POU2F1, FRS2, BMP4, MAF, FOXL2, RAX, PTPRM, LMX1B, BHLHE22, SIX3, RPL24, PROX1, FOXP2, PKNOX1, SP3, VEGFA, TGIF1, FOXC1, BMPR1B, BMP7, CLN8, MAB21L2, CRYBA4, KLF4	2690	107	13528	1.927	0.0895753	0.000928718	0.0365364		GOTERM_BP_FAT	GO:0001657~ureteric bud development	16	0.725953	7.3599e-06	BMP4, RET, BMP2, SMAD4, PAX2, GLI3, EYA1, SPRY1, BCL2, SALL1, SIX1, GDF11, ROBO2, PBX1, FOXC1, RARB	1690	35
GOTERM_BP_FAT	GO:0006917~induction of apoptosis	98	2.65367	3.04e-05	DLC1, CADM1, FOXO3, PMAIP1, CRADD, SMNDC1, CUL3, BAK1, APP, CUL5, CDKN2A, TIAM1, CDKN2C, DDX20, MX1, SPN, DFFA, FADD, BCL2L11, MAPK1, RASGRF2, RASGRF1, LYST, UBA52, KALRN, PRODH, FGD2, STK17B, AKAP13, CHEK2, STK17A, PRUNE2, TUBB, RUNX3, FGD4, TRAF3, CFLAR, OBSCN, VAV3, TM2D1, HTT, KLF10, SMAD3, TRIO, NR4A1, NOTCH2, UACA, BBC3, ETS1, ABL1, PDCD6, PREX1, ZMAT3, BNIP3, FASLG, PRDX1, MCF2L, GPX1, CAS…	2812	320	13528	1.47331	0.140198	0.00149446	0.0578591		GOTERM_BP_FAT	GO:0007507~heart development	45	2.08333	0.000168605	NRP1, ERBB4, TBX20, SOX4, GJA1, EGLN1, SOX6, CXADR, SOX9, TTN, GLI3, PTEN, SHH, CITED2, TGFB2, CTNNB1, MSX2, ALDH1A2, OSR1, GATA6, HAND2, SEMA3C, NRG1, COL11A1, PCSK5, MAP2K5, BMP4, BMP2, NKX2-6, TGFBR2, SMAD2, MECOM, PROX1, FOXP1, SOD2, SHOX2, PLCE1, PSEN1, ID2, PKP2, ZMIZ1, PLN, ADRA1B, FOXC1, ADAMTS1	1597	215	13528	1.77298	0.503636	0.00691112	0.314136		GOTERM_BP_FAT	GO:0010720~positive regulation of cell development	30	0.844357	2.10676e-05	SOX2, PAX6, KIT, CDH4, SHH, EPHB2, OTP, TGFB2, ROBO1, TIAM1, MAPT, ROBO2, NEFL, BMP2, ARHGEF1, LYN, NTF3, MAP1B, SMAD4, DLL3, SMAD3, SMAD2, LIG4, NTN1, SLIT2, NKX6-1, NUMBL, NTRK3, NOTCH1, FOXG1	2690	69	13528	2.18652	0.0975885	0.00100621	0.0399776		GOTERM_BP_FAT	GO:0042471~ear morphogenesis	23	1.04356	8.72499e-06	MAFB, FGF9, SOX2, EDN1, PRRX1, SOBP, SIX2, FZD3, PAX2, FZD6, PTPRQ, SPRY2, EYA1, HOXA2, CHD7, DLX6, CLIC5, PRKRA, SIX1, FOXG1, COL11A1, MYC, OTOP1	1690	66
GOTERM_BP_FAT	GO:0044093~positive regulation of molecular function	163	4.41376	3.06e-05	ALS2, GNA13, DLC1, ADCY1, ADCY2, EDN2, LHCGR, TLR4, LPAR2, PMAIP1, LPAR1, CDC16, IL10, SHH, TGFB2, PRKACG, MAP3K7, PRKAR2B, BAK1, AGTR1, DAB1, CDKN2A, S1PR1, MAP3K4, GALR1, MAP3K9, GAB1, CHRNA7, PRKACB, FRS2, SYK, EGFR, ANAPC1, ACTN4, PIK3CB, ANAPC4, PICK1, STIM2, PIM1, STIM1, IRS1, SPAG9, PLCE1, CLPS, EP300, HIF1A, NME1, RASGRF1, F2, RIPK2, EIF2AK3, UBA52, ADD1, CAV1, ADORA2B, DRD3, PKHD1, UBE2V…	2812	586	13528	1.33816	0.141044	0.00148946	0.0582363		GOTERM_BP_FAT	GO:0007611~learning or memory	28	1.2963	0.000171075	ADCY1, ADCY8, CTNND2, TAC1, KIT, PTEN, AMPH, PRKAR2B, APP, KRAS, CHST10, BCHE, PAFAH1B1, ACSL4, PLCB1, IL1RAPL1, PRKCA, STS, GRIN2A, AFF2, FOXP2, PSEN1, RASGRF1, FYN, JUN, GRM7, ADRA1B, HTR2A	1597	111	13528	2.1368	0.508704	0.0069435	0.31873		GOTERM_BP_FAT	GO:0008406~gonad development	42	1.1821	2.71565e-05	CGA, TSPY3, HMGB2, FGF9, LEPR, EDN2, FST, ZFP42, JAG2, FOXO3, SOX9, VGF, ANKRD7, CDH6, PRKACG, CCNE1, WNT4, OSR1, NOBOX, ANGPT1, HSD17B4, FNDC3A, BMP4, AR, FOXL2, MEA1, DMRT2, SIRT1, FSHR, BCL2L11, NRIP1, INHBB, AFP, ACVR2A, PLA2G4A, CCND1, CCND2, VEGFA, FOXC1, ADAMTS1, BMPR1B, NR5A1	2690	112	13528	1.88587	0.123977	0.00128425	0.0515289		GOTERM_BP_FAT	GO:0045596~negative regulation of cell differentiation	51	2.31397	8.98116e-06	NRP1, CDX2, EZH2, PPARG, PAX6, TP63, JAG1, GLI2, GLI3, NKX6-2, SEMA3A, ZFP36, SIX2, CDK6, HES1, PRDM6, FOXG1, CNTN4, TWSG1, IRX3, HIST1H4K, SOX2, SOX9, LIN28A, PRDM16, TCF7L2, ITGB1, LINGO1, HOXA2, HOXA7, AXIN2, BMP4, TBX3, SMAD7, MAFB, NF1, IGF1, LMX1A, ISL1, NKX6-1, HDAC4, DLX2, NOTCH2, GDF11, HOPX, ID4, PBX1, BMP7, ZFHX3, KLF4, TOB1	1690	216
GOTERM_BP_FAT	GO:0016331~morphogenesis of embryonic epithelium	27	0.731113	3.2e-05	DLC1, LMO4, JAG2, ZEB2, GLI2, SHH, CTNNB1, ZIC2, MAP3K7, T, WNT4, OVOL2, ALDH1A3, HECTD1, TWIST1, ALX1, HTT, FZD3, CELSR1, VASP, FZD6, TSC1, LAMA5, ZIC5, TGIF1, TFAP2A, PTCH1	2812	58	13528	2.23952	0.146645	0.00153842	0.0607411		GOTERM_BP_FAT	GO:0048732~gland development	32	1.48148	0.000182628	XDH, CAV2, NOG, CAV1, NRG3, ERBB4, NR3C1, GLI3, SHH, CITED2, TGFB2, PGR, ATP2B2, CTTNBP2, ALDH1A2, IGF1R, BCL2, POU3F2, NRG1, PITX1, BMP4, EGFR, AR, IRS2, RXFP1, MET, LEF1, IGF1, IRS1, BCL2L11, FOXC1, TBX19	1597	135	13528	2.00791	0.531729	0.00733903	0.34022		GOTERM_BP_FAT	GO:0007369~gastrulation	30	0.844357	2.91966e-05	FGF8, FOXA2, BMPR2, ZBTB17, CTNNB1, WNT3, LHX1, GATA4, TDGF1, FRS2, PPAP2B, BMP4, GSC, SMAD4, EOMES, SMAD3, LEF1, SMAD2, NR4A3, SLIT2, ACVR2A, PRKAR1A, DLD, LRP6, AMOT, FOXC1, BMP7, EXT1, KLF4, BMPR1A	2690	70	13528	2.15528	0.132645	0.0013674	0.0553991		GOTERM_BP_FAT	GO:0045137~development of primary sexual characteristics	35	1.58802	9.7697e-06	TSPY2, TSPY3, HMGB2, FGF9, LEPR, EDN2, SOX2, LHCGR, ZFP42, TP63, FOXO3, SOX9, VGF, WT1, CDH6, CHD7, BCL2, ANGPT1, LFNG, BMP4, FOXL2, TBX3, FSHR, BCL2L11, KDR, NRIP1, INHBB, AFP, ACVR2A, PLA2G4A, CCND2, PDGFRA, ASB1, FOXC1, ADAMTS1, BMPR1B	1690	127
GOTERM_BP_FAT	GO:0009719~response to endogenous stimulus	119	3.22231	3.27e-05	MMS19, ADCY1, THRA, ADCY2, PDGFA, SLC9A3, STAT5A, LHCGR, ARNT2, FOXO1, IL10, SHH, CITED1, TGFB2, CTNNB1, PRKACG, PRKAR2B, CTTNBP2, EIF4EBP1, GAB1, PRKACB, GNG5, GNG7, PLD1, IRS2, SOCS2, SOCS3, GRIN2A, MFGE8, IRS1, PPARGC1B, SLC34A2, MAPK1, KRT19, GRB10, EP300, SLC25A36, PDGFRA, WFDC1, CAV2, CAV1, DRD3, ERBB3, TRH, SRC, IDH1, AGRP, NKX2-5, SPP1, BMP4, PTPN2, TGFBR2, NR4A2, NR4A3, PTPN11, TSC1, PRK…	2812	405	13528	1.41355	0.149993	0.00156138	0.0622466		GOTERM_BP_FAT	GO:0060562~epithelial tube morphogenesis	20	0.925926	0.000188022	BMP4, BMP2, LMO4, ZEB2, GREM1, GLI3, SHANK3, SHH, FZD6, MAP3K7, RGMA, GPC3, CD44, FOXF1, BCL2, TGIF1, TFAP2A, IPMK, ALX1, TWIST1	1597	67	13528	2.52862	0.542106	0.0074826	0.350251		GOTERM_BP_FAT	GO:0001656~metanephros development	22	0.619195	2.93326e-05	BMP4, NOG, BMP2, SMAD4, PAX2, GLI3, SLIT2, SHH, GZF1, TCF21, BDNF, EYA1, SPRY1, OSR1, CD44, LHX1, SALL1, SIX1, ROBO2, PBX1, FOXC1, RARB	2690	44	13528	2.5145	0.133219	0.00136069	0.055657		GOTERM_BP_FAT	GO:0030509~BMP signaling pathway	18	0.816697	9.88514e-06	BMP4, TWSG1, BMP2, SMAD7, USP9Y, GDF6, SMAD6, USP9X, SMAD4, FSTL1, MSX2, ACVR2A, UBE2D3, RGMB, MSX1, ID1, BMP7, BMPR1B	1690	44
GOTERM_BP_FAT	GO:0001837~epithelial to mesenchymal transition	13	0.352017	3.32e-05	BMP2, NOG, EOMES, LEF1, SOX9, TGFB2, CTNNB1, NOTCH1, HIF1A, TGFBR3, BMP7, NFATC1, HNRNPAB	2812	18	13528	3.47447	0.15201	0.00156912	0.0631564		GOTERM_BP_FAT	GO:0030335~positive regulation of cell migration	24	1.11111	0.000195401	EGFR, COL18A1, IRS2, ADAM10, ERBB4, ONECUT1, IL6ST, TAC1, IGF1, KIT, IRS1, CXCL12, TGFB2, KDR, MAPK1, VEGFC, IGF1R, S1PR1, F3, BCL2, AMOT, LAMB1, FGF2, PIK3R1	1597	89	13528	2.28428	0.555931	0.00770138	0.363974		GOTERM_BP_FAT	GO:0008038~neuron recognition	14	0.394033	2.98087e-05	NRCAM, NCAM2, APP, CDK5R1, BDNF, NRP1, OPCML, FOXG1, CELSR3, CNTN4, SEMA3A, GAP43, SLIT2, NTM	2690	21	13528	3.35266	0.135228	0.00136972	0.05656		GOTERM_BP_FAT	GO:0019932~second-messenger-mediated signaling	54	2.45009	1.08564e-05	OPRM1, CCKAR, ADCY8, TACR1, EDN2, LHCGR, EDN1, EDNRB, HTR1B, HTR1A, S1PR1, MCTP2, GALR1, GSN, NMUR2, PIK3C3, MC5R, NOS2, RAPGEF2, HTR1F, HTR1E, PIK3CG, NUDT4, FSHR, PCLO, FLNA, SSTR4, GNAL, PLCE1, ADRB2, ADM, GNB1, CA8, ZWINT, HTR7, TSHR, HMGB2, DRD1, HIST1H4K, GNAI1, OPRK1, GPR3, HRH2, CNR1, P2RY1, IL8, IGF1, FZD2, HOMER1, MC4R, NMBR, HTR2C, MTNR1A, HTR2A	1690	235
GOTERM_BP_FAT	GO:0040017~positive regulation of locomotion	39	1.05605	3.33e-05	IL16, ONECUT1, IL6ST, PDGFA, EDN2, KIT, TGFB2, IGF1R, PRR5, ARHGAP5, S1PR1, BCL2, SCARB1, ARHGAP8, PIK3R1, SCG2, COL18A1, EGFR, IRS2, IL6, PLD1, ADAM10, FLT1, IL8, SPHK1, SMAD3, F7, IL6R, IRS1, SLIT2, KDR, MAPK1, SPAG9, HIF1A, CCR4, PTP4A1, RRAS2, PDGFRA, JAK2, HDAC9	2812	98	13528	1.91451	0.152433	0.00155903	0.0633474		GOTERM_BP_FAT	GO:0045892~negative regulation of transcription, DNA-dependent	66	3.05556	0.000205121	HMX1, FOXK1, FST, NR6A1, TBX20, PAWR, NR2E3, ZEB1, HSBP1, CTNNB1, CITED2, TBPL2, SIN3A, ZNF148, NKX6-2, HEY2, PRMT6, FOXF2, NR2F2, SIK1, FGF2, TWIST2, ALX1, TWIST1, NR2F1, ZNF281, TBL1XR1, CTBP2, SOX14, ZHX2, LEF1, TLE1, SPEN, MBD2, PROX1, PKIA, NRIP1, TGIF1, ST18, NSD1, SMARCA2, NOSTRIN, SOX6, SOX9, MEIS2, POU3F3, BHLHE40, ETV3, BMP2, TNFSF4, KLF12, JARID2, LMCD1, TNP1, SMAD2, TRIM24, SIRT1, FOX…	1597	356	13528	1.57044	0.573507	0.00800701	0.382046		GOTERM_BP_FAT	GO:0007169~transmembrane receptor protein tyrosine kinase signaling pathway	71	1.99831	3.16711e-05	MTSS1, MPZL1, FGF8, NRP1, NDST1, FGF9, GRIK2, CLNK, CTGF, TIAM1, GAB1, TDGF1, ANGPT1, SHC3, FGF1, NRG1, INSR, FGF2, FRS2, FGF3, GHR, EGFR, PTPRJ, IRS2, PTPRG, PTPRT, SOCS5, FGF20, IRS1, FLNA, NCK2, PLCE1, GRB10, DOK5, NCK1, VEGFA, ROR1, PDGFRA, SORT1, ADAM17, ROR2, FOXC1, EIF2AK3, FGFR2, ZFAND5, CCL2, ERBB4, TIPARP, BMPR2, TFG, ABI1, KIT, EPHB2, SORBS1, SOS1, PIK3R3, PIK3R1, GIGYF1, FLT1, NIN, FL…	2690	224	13528	1.59401	0.143043	0.00144165	0.0600929		GOTERM_BP_FAT	GO:0045664~regulation of neuron differentiation	36	1.63339	1.09598e-05	IRX3, CDK5R1, LZTS1, NRP1, SOX2, SOX5, PAX6, CDH2, LRRC4C, GLI2, CDH4, NRCAM, LINGO1, HOXA2, ROBO1, BCL2, ROBO2, POU3F2, SEMA3A, LMX1A, ISL1, NKX6-1, HES1, NTRK3, EYA1, CCND2, HOXD3, NTRK2, SIX1, FOXG1, TGIF1, PBX1, ID4, CNTN4, WNT7A, KALRN	1690	133
GOTERM_BP_FAT	GO:0040008~regulation of growth	103	2.78906	3.5e-05	NOG, LTBP4, STAT5A, MORF4L2, FGFRL1, OSGIN1, TGFB2, NOV, AGTR1, EPC1, APP, DAB2, CDKN2A, CD44, CTGF, CDKN2C, GATA4, MAP2K5, NDNL2, SOCS2, SOCS3, BARHL2, SOCS6, SOCS5, BCL2L11, PLCE1, EP300, CD320, WFDC1, UBA52, TMX1, DRD3, TFCP2L1, NEDD9, GREM1, ARX, AGRN, SPP1, TMEM97, TGFBR2, SPHK1, SMAD4, SMAD3, TKT, AFG3L2, NTN1, PTPN11, NTRK3, BBC3, CDKN2AIP, RTN4, NRG3, ZMAT3, IGFBP7, VGF, CXADR, DDR2, MAPT…	2812	341	13528	1.45312	0.159648	0.00162423	0.0666204		GOTERM_BP_FAT	GO:0045685~regulation of glial cell differentiation	10	0.462963	0.00021512	BMP4, LINGO1, DLX2, NOG, BMP2, NTF3, NKX6-2, ID4, SHH, NKX6-1	1597	20	13528	4.23544	0.590863	0.00831759	0.400634		GOTERM_BP_FAT	GO:0060562~epithelial tube morphogenesis	29	0.816212	3.29599e-05	DLC1, LMO4, ZEB2, PAX3, PAX2, GLI3, SHH, ZIC2, MAP3K7, RGMA, TCF21, WNT4, CD44, OVOL2, IPMK, ALX1, BMP4, BMP2, SMAD4, FZD3, VASP, FZD6, GZF1, MIB1, EYA1, SIX1, TGIF1, TFAP2A, PBX1	2690	67	13528	2.17673	0.148409	0.00148639	0.0625376		GOTERM_BP_FAT	GO:0060562~epithelial tube morphogenesis	23	1.04356	1.1474e-05	DLC1, BMP4, RET, BMP2, SHROOM3, LMO4, SMAD4, ZEB2, FZD3, PAX2, GLI3, FZD6, MAP3K7, EYA1, TSC1, FOXF1, BCL2, SIX1, TGIF1, TFAP2A, PBX1, PTCH1, IPMK	1690	67
GOTERM_BP_FAT	GO:0001666~response to hypoxia	49	1.32683	3.86e-05	PDGFA, ARNT2, JAG2, BNIP3, MMP2, SHH, CITED2, TGFB2, LONP1, PLOD2, CXCR4, HMOX1, CHRNA4, CHRNA7, ACTN4, SOCS3, UBE2B, DDIT4, HIF1A, EP300, ADM, PDE5A, PSEN2, NPPC, CAV1, EGLN3, EGLN2, EGLN1, KCNA5, TRH, SLC11A2, ECE1, BCL2, CAMK2D, PLAT, SLC8A1, FLT1, EPAS1, NF1, NR4A2, SMAD4, SMAD3, CAPN2, ITPR1, SOD2, ITPR2, TFRC, PLAU, VLDLR	2812	134	13528	1.75918	0.174391	0.00177282	0.0733976		GOTERM_BP_FAT	GO:0043010~camera-type eye development	27	1.25	0.000227985	GJA8, IRX5, SOX1, MITF, NR2E3, ZEB1, NHS, GLI3, SHH, EPHB1, CTNNB1, ALDH1A2, COL8A1, FRS2, BMP4, RAX, BHLHE22, GAS1, PROX1, FOXP2, TGIF1, FOXC1, MAB21L1, BMPR1B, MAB21L2, CRYBA4, KLF4	1597	107	13528	2.13751	0.612159	0.00873165	0.424546		GOTERM_BP_FAT	GO:0051270~regulation of cell motion	63	1.77315	3.52732e-05	DLC1, GNA13, NRP1, IL6ST, EDN2, F2RL1, EDN1, PAX6, JAG2, JAG1, SHH, TGFB2, CITED2, VCL, S1PR1, SERPINE2, CXCR4, GAB1, TDGF1, SEMA3A, UNC5C, ARHGAP8, FGF2, INSR, EGFR, IRS2, PTPRM, LYN, SCAI, ACTN1, F7, IRS1, SPAG9, HIF1A, ALOX15B, VEGFA, PDGFRA, ADAM17, PARD3, ERBB4, ONECUT1, PKHD1, ENPP2, TAC1, KIT, TPM1, TRIB1, BCL6, SCARB1, PIK3R1, COL18A1, FLT1, SMAD7, TBX5, SPHK1, SMAD3, NTN1, CDH13, ETS1, A…	2690	193	13528	1.64159	0.157957	0.00157604	0.0669253		GOTERM_BP_FAT	GO:0043010~camera-type eye development	31	1.40653	1.20204e-05	TWSG1, IRX5, SOX2, MITF, PAX6, PAX2, GLI3, WT1, ALDH1A2, CHD7, PVRL1, PVRL3, POU2F1, MAF, BMP4, FOXL2, PTPRM, BHLHE22, LMX1B, NF1, PTF1A, RPL24, MFN2, GDF11, TGIF1, FOXC1, BMPR1B, BMP7, MAB21L1, CRYBA4, KLF4	1690	107
GOTERM_BP_FAT	GO:0007389~pattern specification process	84	2.27457	4.19e-05	GNA13, BMI1, NOG, FST, ZEB2, GLI2, ZIC1, SHH, GLI1, CTNNB1, CITED2, CXCR4, FOXF1, GATA4, ASPH, NR2F2, FRS2, CYR61, ALX1, ARC, EGR2, FOXJ1, OTX1, LDB1, DLL3, LEF1, GRHL3, DLL1, ARL6, RTTN, HES1, ASCL1, EYA1, CRKL, EP300, BTG2, HIPK2, PSEN2, MNX1, TGIF1, BMPR2, TTC8, GREM1, TCF7L1, SEMA5A, T, HOXA3, OVOL2, DISP1, HOXA5, LHX2, PLXND1, BCOR, AXIN2, LFNG, MLLT3, SIM2, BMP4, FLT1, LMX1B, TBX3, HTT, MAF…	2812	267	13528	1.51351	0.18786	0.00190719	0.0796947		GOTERM_BP_FAT	GO:0007156~homophilic cell adhesion	31	1.43519	0.000242244	DCHS2, CADM1, PCDH20, CDH2, CDH4, CDH5, CDH6, CDH8, CDH7, CDH9, FAT3, FAT4, ROBO1, ROBO2, PCDH11X, PCDH10, CDHR3, PCDH9, PTPRT, PCDH15, PCDH7, PCDH17, PCDH19, PCDH18, CDH12, FREM2, CDH18, DSG1, DSC3, CDH10, CDH11	1597	131	13528	2.00456	0.634468	0.00919056	0.451041		GOTERM_BP_FAT	GO:0042476~odontogenesis	25	0.703631	3.5602e-05	ERBB4, FST, JAG2, TP63, GLI2, GLI3, SHH, TGFB2, CTNNB1, PGP, BCOR, EDARADD, BMP4, BMP2, LEF1, EDAR, PMF1, BCL2L11, DLX2, ITGA6, COL1A2, PDGFRA, FOXC1, BMP7, BMPR1A	2690	54	13528	2.32824	0.159306	0.00157628	0.067549		GOTERM_BP_FAT	GO:0003006~reproductive developmental process	58	2.63158	1.60169e-05	FGF9, CAPZA3, EDN2, LEPR, LHCGR, ZFP42, IDE, TP63, OSGIN2, FOXO3, VGF, CXCL12, DMRTA1, CITED2, TGFB2, CXCR4, ANGPT1, DNAJC19, FANCC, DMRT3, FSHR, BCL2L11, NRIP1, INHBB, ACVR2A, SPAG6, CCND2, PTGDR, CELF4, ASB1, PDGFRA, ROR2, FOXC1, ADAMTS1, TSPY2, TSPY3, HMGB2, SOX2, SOX9, TCF7L2, WT1, CDH6, CHD7, BCL2, PAFAH1B1, DAZL, LFNG, BMP4, FOXL2, TBX3, TNP1, PDE3A, KDR, CDC25B, AFP, PLA2G4A, PBX1, BMPR1B,…	1690	262
GOTERM_BP_FAT	GO:0051098~regulation of binding	54	1.46223	4.51e-05	NOG, THRA, HR, TLR4, SHH, IL10, BAK1, CDKN2A, PRMT8, HMOX1, NR2F2, IRAK1, FOXJ1, PIM1, NFAM1, LDLRAP1, JMY, CARD11, ADRB2, EP300, NCOA3, NME1, RIPK1, HIPK2, RIPK2, EIF2AK3, ADD1, CALD1, UBE2V1, NFKBIA, FKBP1A, EGLN1, TRIB1, SUMO1, BCL2, TNKS, RHEBL1, IL6, TNFSF4, EPB41, SMAD7, SMAD4, SMAD3, SKI, SMAD2, SIRT1, HDAC4, ID2, ID1, BAX, TGFBR3, JAK2, ID3, CALM2, CALM1	2812	153	13528	1.69793	0.200654	0.00203394	0.0857737		GOTERM_BP_FAT	GO:0010001~glial cell differentiation	17	0.787037	0.000271235	EGFR, NTF3, LYN, SOX11, IGF1, NKX6-1, SHH, CTNNB1, ASCL1, NKX6-2, DNER, NAB1, RELN, POU3F2, EIF2B3, FGF2, GAP43	1597	53	13528	2.71708	0.675952	0.0101919	0.504891		GOTERM_BP_FAT	GO:0048762~mesenchymal cell differentiation	24	0.675486	3.87961e-05	NRP2, NOG, BMP2, EDN1, EOMES, LEF1, KITLG, ZEB2, PAX3, SOX9, ISL1, SHH, CTNNB1, TGFB2, ALDH1A2, NOTCH1, HIF1A, OVOL2, HAND2, FOXC1, BMP7, NRG1, ALX1, HNRNPAB	2690	51	13528	2.36659	0.172293	0.00170212	0.0736072		GOTERM_BP_FAT	GO:0014033~neural crest cell differentiation	15	0.680581	1.71101e-05	NRP2, ALDH1A2, EDNRB, RET, HIF1A, HAND2, EDN1, KITLG, CYP26A1, SEMA3C, FOXC1, ZEB2, SOX9, NRG1, ISL1	1690	33
GOTERM_BP_FAT	GO:0043473~pigmentation	27	0.731113	4.59e-05	SLC45A2, TYRP1, BBS5, MLPH, HPS3, MITF, KIT, MREG, VPS33A, CITED1, ZIC2, DCT, EDNRB, TYR, BLOC1S2, BCL2, MYC, OCA2, NF1, ATRN, EN1, FIG4, ARL6, SOD2, LYST, GFPT1, ASIP	2812	59	13528	2.20156	0.203794	0.00205102	0.0872804		GOTERM_BP_FAT	GO:0008283~cell proliferation	77	3.56481	0.000280953	RETNLB, LMO1, ZAK, LY86, NR6A1, FST, TBX20, ZEB2, ZEB1, IL15, CXCL12, PTEN, CITED1, SHH, CTNNB1, TGFB2, REG3A, BLZF1, CXCR4, INSIG1, TGFA, HHIP, NRG1, FRS2, CYR61, EGFR, IRS2, AR, PRG4, SOX11, SKP2, LIG4, PRKD1, ASCL1, PROK2, ACVR2A, VEGFC, PLCE1, PSEN1, RASGRF1, RIPK2, FOXC1, MAPRE2, EMP1, TSPY3, USP8, ERBB4, KITLG, SPOCK1, KIT, RAG2, IL7R, NAA35, ARX, ZFP36L2, BCL2, POU3F3, PAFAH1B1, THAP1, POU…	1597	436	13528	1.496	0.688775	0.0104606	0.522935		GOTERM_BP_FAT	GO:0014031~mesenchymal cell development	24	0.675486	3.87961e-05	NRP2, NOG, BMP2, EDN1, EOMES, LEF1, KITLG, ZEB2, PAX3, SOX9, ISL1, SHH, CTNNB1, TGFB2, ALDH1A2, NOTCH1, HIF1A, OVOL2, HAND2, FOXC1, BMP7, NRG1, ALX1, HNRNPAB	2690	51	13528	2.36659	0.172293	0.00170212	0.0736072		GOTERM_BP_FAT	GO:0014032~neural crest cell development	15	0.680581	1.71101e-05	NRP2, ALDH1A2, EDNRB, RET, HIF1A, HAND2, EDN1, KITLG, CYP26A1, SEMA3C, FOXC1, ZEB2, SOX9, NRG1, ISL1	1690	33
GOTERM_BP_FAT	GO:0001822~kidney development	38	1.02897	4.9e-05	NOG, PKHD1, TIPARP, GREM1, GLI2, SHH, CITED1, TCF21, AGTR1, SPRY1, OSR1, CD44, BCL2, ALDH1A3, POU3F3, RARB, C1GALT1, BMP4, ODC1, BMP2, MYO1E, SOX11, NF1, SMAD4, LEF1, UPK3A, WWTR1, SLIT2, BCL2L11, GZF1, EYA1, PLCE1, TSC1, LAMA5, BAX, PYGO1, FOXC1, BMP7	2812	96	13528	1.90428	0.216035	0.00217077	0.0932115		GOTERM_BP_FAT	GO:0030334~regulation of cell migration	37	1.71296	0.000284895	ERBB4, ONECUT1, IL6ST, TAC1, KIT, GREM1, PTEN, CXCL12, SHH, CITED2, VCL, TGFB2, TRIB1, IGF1R, S1PR1, CXCR4, BCL2, LAMB1, FGF2, PIK3R1, COL18A1, EGFR, IRS2, ADAM10, SCAI, IGF1, PTPRU, IRS1, KDR, LAMA2, MAPK1, VEGFC, F3, AMOT, WDR44, RNF20, IGFBP3	1597	169	13528	1.85457	0.693832	0.0105124	0.530255		GOTERM_BP_FAT	GO:0046620~regulation of organ growth	17	0.478469	4.7357e-05	CGA, NOG, FGF9, TBX5, TGFBR2, RAG2, CXADR, PROX1, BCL2L11, ARX, GATA4, HEY2, FOXC1, NRG1, CACNA1C, FGF2, FLVCR1	2690	30	13528	2.84976	0.20612	0.0020588	0.0898426		GOTERM_BP_FAT	GO:0008585~female gonad development	22	0.998185	1.82739e-05	BMP4, FOXL2, LEPR, EDN2, LHCGR, ZFP42, FOXO3, VGF, FSHR, CDH6, NRIP1, KDR, INHBB, AFP, PLA2G4A, CCND2, BCL2, FOXC1, ANGPT1, ADAMTS1, BMPR1B, LFNG	1690	64
GOTERM_BP_FAT	GO:0016477~cell migration	86	2.32873	4.95e-05	NRP2, IL16, PLXNA2, EDN2, ZEB2, IL10, SHH, TGFB2, EDNRB, CTTNBP2, GPX1, DAB1, GAB2, CD44, CTGF, ROBO1, CXCR4, POU4F1, NR2F2, NR2F1, TWIST1, SYK, ARHGEF7, FOXJ1, MDGA1, BARHL1, BARHL2, IL6R, MYH9, SLIT2, CTNNA2, ASCL1, TNS3, NCK2, TNS1, HIF1A, CCR4, BTG1, LYST, SDCBP, OPHN1, FOXC1, LAMC1, CAV2, ZFAND5, CDK5R1, KITLG, KIT, ITGB1, ITGAM, SRC, ARX, DOCK2, OVOL2, SFTPD, POU3F3, PEX13, SCARB1, PPAP2B, …	2812	276	13528	1.49902	0.217934	0.002173	0.0941397		GOTERM_BP_FAT	GO:0051253~negative regulation of RNA metabolic process	66	3.05556	0.000334458	HMX1, FOXK1, FST, NR6A1, TBX20, PAWR, NR2E3, ZEB1, HSBP1, CTNNB1, CITED2, TBPL2, SIN3A, ZNF148, NKX6-2, HEY2, PRMT6, FOXF2, NR2F2, SIK1, FGF2, TWIST2, ALX1, TWIST1, NR2F1, ZNF281, TBL1XR1, CTBP2, SOX14, ZHX2, LEF1, TLE1, SPEN, MBD2, PROX1, PKIA, NRIP1, TGIF1, ST18, NSD1, SMARCA2, NOSTRIN, SOX6, SOX9, MEIS2, POU3F3, BHLHE40, ETV3, BMP2, TNFSF4, KLF12, JARID2, LMCD1, TNP1, SMAD2, TRIM24, SIRT1, FOX…	1597	362	13528	1.54442	0.750817	0.0122218	0.62223		GOTERM_BP_FAT	GO:0030522~intracellular receptor-mediated signaling pathway	31	0.872502	4.76055e-05	DCBLD2, CYP24A1, GRIP1, CREM, RBM4, FHL2, EGLN2, NR3C1, CTNNB1, CCNE1, ALDH1A2, CYP26B1, DNAJA1, KDM3A, AR, FLT1, KLF9, ARID1A, ESR2, PPARGC1A, PPARGC1B, NRIP1, NCOA1, NCOA2, YWHAH, NCOA3, RNF4, UBR5, PIAS1, CARM1, PMEPA1	2690	75	13528	2.07865	0.207081	0.0020513	0.0903139		GOTERM_BP_FAT	GO:0021543~pallium development	18	0.816697	1.97137e-05	DRD1, CEP120, NF1, SOX2, EMX2, PAX6, LEF1, ZEB2, LMX1A, GLI3, ARX, DLX2, TSC1, POU3F2, ID4, PAFAH1B1, LRP8, RELN	1690	46
GOTERM_BP_FAT	GO:0016202~regulation of striated muscle tissue development	24	0.649878	5.49e-05	BMP4, NOG, TBX3, TGFBR2, SMAD3, LEF1, CXADR, HDAC4, NOTCH1, ADRB2, BTG1, BCL2, HEY2, GATA4, UBC, UBB, AGRN, MKL2, HDAC9, IGFBP3, ZFHX3, NKX2-5, UBA52, TWIST1	2812	50	13528	2.30919	0.238405	0.0023861	0.104293		GOTERM_BP_FAT	GO:0002053~positive regulation of mesenchymal cell proliferation	9	0.416667	0.000335047	IRS2, TGFBR2, GAS1, TBX18, IRS1, SHH, FOXP1, KDR, FOXP2	1597	17	13528	4.48459	0.751427	0.0121364	0.623324		GOTERM_BP_FAT	GO:0042475~odontogenesis of dentine-containing tooth	20	0.562905	4.89576e-05	BMP4, BMP2, FST, JAG2, LEF1, TP63, EDAR, GLI2, GLI3, BCL2L11, SHH, CTNNB1, DLX2, PGP, ITGA6, PDGFRA, FOXC1, BMP7, EDARADD, BMPR1A	2690	39	13528	2.57897	0.21229	0.00209101	0.0928779		GOTERM_BP_FAT	GO:0051674~localization of cell	65	2.94918	2.08027e-05	NRP2, SLC22A16, CCKAR, NRP1, EDN2, PAX6, ZEB2, CXCL12, IL10, TGFB2, NRCAM, EDNRB, PEX2, ROBO1, CXCR4, IFNG, SEMA3C, NR2F2, FGF2, NR2F1, SATB2, RET, EMX2, MYH9, CTNNA2, TNS3, HIF1A, TNS1, BTG1, SIX1, SDCBP, PDGFRB, FOXC1, RELN, VCAN, IL12B, DNAH11, CDK5R1, DRD1, KITLG, DNAH2, CDH2, DNAH8, ITGB1, ARX, PRSS3, PAFAH1B1, SCARB1, POU3F2, DCX, NKX2-3, FN1, VAV3, LMX1B, IL8, PODXL, NR4A2, TNP1, ISL1, KDR…	1690	307
GOTERM_BP_FAT	GO:0008284~positive regulation of cell proliferation	120	3.24939	5.82e-05	NOG, IL6ST, PDGFA, STAT5A, EDN2, ARNT2, SHH, TGFB2, CUL3, CD47, S1PR1, CHRNA7, AKIRIN2, SPN, MAP2K5, SYK, EGFR, IRS2, TBRG4, MFGE8, IL21, IRS1, HES1, TNS3, MAPK1, HIF1A, NME1, FGFR1OP, JUN, PDGFRA, TGIF1, RIPK2, LAMC1, FGFR3, DRD3, SOX2, ST8SIA1, SOX4, ITGB1, IL12RB2, LIF, T, HOXA3, BLOC1S2, ZAP70, ADRA2A, TRAF5, RUNX2, TCF3, NKX2-5, DNAJA2, KLF5, BMP4, COL18A1, ODC1, TGFBR2, SPHK1, GAS1, NTN1, F…	2812	414	13528	1.39444	0.250939	0.00250932	0.110644		GOTERM_BP_FAT	GO:0040017~positive regulation of locomotion	25	1.15741	0.000345075	ERBB4, ONECUT1, IL6ST, TAC1, KIT, CXCL12, TGFB2, IGF1R, S1PR1, BCL2, LAMB1, FGF2, PIK3R1, PRKCA, EGFR, COL18A1, IRS2, ADAM10, IGF1, IRS1, KDR, VEGFC, MAPK1, F3, AMOT	1597	98	13528	2.16094	0.761572	0.0123895	0.641922		GOTERM_BP_FAT	GO:0060485~mesenchyme development	24	0.675486	5.65721e-05	NRP2, NOG, BMP2, EDN1, EOMES, LEF1, KITLG, ZEB2, PAX3, SOX9, ISL1, SHH, CTNNB1, TGFB2, ALDH1A2, NOTCH1, HIF1A, OVOL2, HAND2, FOXC1, BMP7, NRG1, ALX1, HNRNPAB	2690	52	13528	2.32108	0.24099	0.00239487	0.107316		GOTERM_BP_FAT	GO:0048870~cell motility	65	2.94918	2.08027e-05	NRP2, SLC22A16, CCKAR, NRP1, EDN2, PAX6, ZEB2, CXCL12, IL10, TGFB2, NRCAM, EDNRB, PEX2, ROBO1, CXCR4, IFNG, SEMA3C, NR2F2, FGF2, NR2F1, SATB2, RET, EMX2, MYH9, CTNNA2, TNS3, HIF1A, TNS1, BTG1, SIX1, SDCBP, PDGFRB, FOXC1, RELN, VCAN, IL12B, DNAH11, CDK5R1, DRD1, KITLG, DNAH2, CDH2, DNAH8, ITGB1, ARX, PRSS3, PAFAH1B1, SCARB1, POU3F2, DCX, NKX2-3, FN1, VAV3, LMX1B, IL8, PODXL, NR4A2, TNP1, ISL1, KDR…	1690	307
GOTERM_BP_FAT	GO:0035148~tube lumen formation	22	0.595722	5.87e-05	DLC1, LMO4, ZEB2, FZD3, CELSR1, VASP, BCL2L11, SHH, ZIC2, FZD6, MAP3K7, T, WNT4, TSC1, OVOL2, ZIC5, TGIF1, TFAP2A, PTCH1, ALX1, TWIST1, HECTD1	2812	44	13528	2.40541	0.252656	0.00250745	0.111522		GOTERM_BP_FAT	GO:0010975~regulation of neuron projection development	20	0.925926	0.000349587	NRP1, LZTS1, BARHL2, CDH2, LRRC4C, CDH4, NTRK3, LINGO1, PTK2, PSEN1, ROBO1, NTRK2, ROBO2, POU3F2, SEMA3A, SEMA4D, WNT7A, NEFL, SPP1, KALRN	1597	70	13528	2.42025	0.766001	0.0124429	0.65029		GOTERM_BP_FAT	GO:0060420~regulation of heart growth	10	0.281452	5.85515e-05	NOG, FGF9, TBX5, GATA4, HEY2, TGFBR2, NRG1, CXADR, PROX1, FGF2	2690	12	13528	4.19083	0.248278	0.00245722	0.111069		GOTERM_BP_FAT	GO:0001655~urogenital system development	31	1.40653	2.16849e-05	TP63, PAX2, GLI2, GLI3, WT1, ALDH1A2, SPRY1, BCL2, ROBO2, RARB, C1GALT1, BMP4, BMP2, RET, SOX11, NF1, SMAD4, LEF1, SIX2, BCL2L11, PLCE1, EYA1, TSC1, SALL1, SIX1, GDF11, PDGFRB, PBX1, FOXC1, ADAMTS1, BMP7	1690	110
GOTERM_BP_FAT	GO:0009791~post-embryonic development	31	0.839426	6.21e-05	RAB3A, HELT, TIPARP, SOX6, BAK1, APOB, MORC3, BCL2, CHST11, ETNK2, CDH23, NKX2-3, BMP4, GABRG2, BHLHE23, ACO1, MYO1E, NR4A2, SMAD2, MECOM, BCL2L11, ITPR1, FOXP2, SOD2, CLPS, BAX, PYGO1, NPPC, MAPK8IP3, GNAS, KLF4	2812	73	13528	2.04295	0.265149	0.00262976	0.117974		GOTERM_BP_FAT	GO:0048511~rhythmic process	30	1.38889	0.000369549	FGF7, ENOX2, LEPR, LHCGR, TIMP4, TGFB2, PGR, STRA8, BCL2, NOBOX, ANGPT1, PCYT1B, NFIL3, BMP4, EGFR, KCNMA1, BMP2, GRIN2A, SIRT1, FSHR, NRIP1, KDR, INHBA, PROK2, PLA2G4A, JUN, HTR7, ADAMTS1, FOXC1, BMPR1B	1597	128	13528	1.98536	0.784628	0.0130372	0.687301		GOTERM_BP_FAT	GO:0050769~positive regulation of neurogenesis	26	0.731776	6.53113e-05	SOX2, PAX6, KIT, CDH4, SHH, EPHB2, OTP, TIAM1, ROBO1, MAPT, ROBO2, NEFL, BMP2, ARHGEF1, NTF3, LYN, MAP1B, DLL3, LIG4, NTN1, NKX6-1, SLIT2, NUMBL, NTRK3, NOTCH1, FOXG1	2690	59	13528	2.21617	0.272643	0.00271714	0.123885		GOTERM_BP_FAT	GO:0045597~positive regulation of cell differentiation	52	2.35935	2.27252e-05	CDX2, THRB, PPARG, PAX6, FOXO3, JAG1, GLI2, GLI3, TGFB2, NRCAM, ACVR1B, CDKN2B, ROBO1, NKX6-2, ROBO2, NRG1, FGF2, FNDC3B, AP3B1, ADAMTS20, SOCS3, ACVR2A, HIF1A, BTG1, HOXD3, JUN, FOXG1, TGIF1, IRX3, SOX2, KITLG, CDH4, BCL2, RUNX2, BMP4, BMP2, NTF3, IL7, TBX5, KLF10, TGFBR2, SMAD4, SMAD2, NKX6-1, NTRK3, ID2, ETS1, HOPX, BMPR1B, BMP7, IGFBP3, ZFHX3	1690	229
GOTERM_BP_FAT	GO:0050767~regulation of neurogenesis	57	1.54346	6.47e-05	XRCC5, RTN4, NOG, LZTS1, GLI2, SHH, MBP, ACTR3, TIAM1, ROBO1, MAPT, CDK5RAP3, CDK5RAP2, SEMA3A, BARHL2, DLL3, DLL1, SLIT2, NUMBL, HES1, ASCL1, EYA1, HES5, TGIF1, TGIF2, CNTN4, SEMA4D, KALRN, IRX3, CDK5R1, DRD3, SOX2, SOX5, KIT, CDH4, TTC3, LINGO1, BCL2, NEFL, NKX2-5, SPP1, BMP4, BMP2, DTX1, NF1, NLGN1, NTN1, NTRK3, DLX2, NOTCH1, ISL2, YWHAH, NTRK2, ID4, BMP7, OMG, WNT7A	2812	166	13528	1.6519	0.274779	0.002719	0.123022		GOTERM_BP_FAT	GO:0009719~response to endogenous stimulus	72	3.33333	0.000372144	ARSB, PNLIP, A2M, ADCY1, TACR3, ADCY8, LEPR, IGFBP7, LHCGR, ARNT2, PDE3B, FOXO1, UQCRFS1, PTEN, SHH, CITED1, CTNNB1, TGFB2, ACVR1C, PRKAR2B, CTTNBP2, HTR1B, GOT1, GATA3, ANGPT1, SRD5A2, EIF2B3, SIK2, KCNMA1, PRKCA, AR, STS, IRS2, LYN, GRIN2A, PTPRU, CNGA3, IRS1, SLC34A2, MAPK1, PRKCQ, SLC25A36, STEAP2, CALCR, CAV2, CAV1, ERBB4, FHL2, TAC1, TIMP4, TRH, ALDH1A2, IGF1R, KRAS, BCHE, BCL2, PPP3CA, PIK…	1597	405	13528	1.50593	0.786938	0.0130177	0.692112		GOTERM_BP_FAT	GO:0001501~skeletal system development	93	2.61751	6.62499e-05	CYP24A1, NOG, NDST1, FGF9, HEXA, EDN1, HOXD12, JAG2, TP63, HOXD1, GLI2, MMP2, GLI3, PAX1, GJA5, SHH, CTNNB1, PGP, CTGF, PAX7, CHST11, COL11A1, MYC, WWOX, GHR, IHH, ALX1, EGFR, SATB2, TBX15, GSC, DLL3, PTHLH, ACVR2A, EYA1, SIX1, COL1A2, PDGFRA, SORT1, SHOX, TFAP2A, ROR2, FOXC1, STC1, GNAS, KIAA1217, WNT9A, EXT1, EIF2AK3, UNCX, TAPT1, ZFAND5, OSTF1, TIPARP, SOX5, FHL2, COL2A1, SOX6, ZBTB16, SOX9, M…	2690	319	13528	1.46613	0.275963	0.00273281	0.125664		GOTERM_BP_FAT	GO:0048511~rhythmic process	34	1.54265	3.04849e-05	PHLPP1, DRD1, CCRN4L, LEPR, EDN2, LHCGR, FOXO3, VGF, TGFB2, BCL2, PER2, ANGPT1, NFIL3, LFNG, BMP4, KCNMA1, FOXL2, BMP2, GRIN2A, PROKR2, ARNTL, FSHR, NRIP1, KDR, INHBB, AFP, PLA2G4A, CCND2, JUN, HTR7, FOXC1, ADAMTS1, BMPR1B, MTNR1A	1690	128
GOTERM_BP_FAT	GO:0060429~epithelium development	73	1.97671	6.49e-05	DLC1, ELF3, LMO4, JAG2, ZEB2, JAG1, GLI2, CBFA2T2, CITED1, SHH, ZIC2, CTNNB1, MAP3K7, GPX1, WNT4, S1PR1, CD44, GATA6, FOXF1, NR2F2, TWIST1, ALX1, STX2, MECOM, VASP, SCEL, GZF1, EYA1, EVPL, RHCG, JUN, TGIF1, DSP, TFAP2A, MADCAM1, EMP1, ONECUT1, TFCP2L1, EHF, SFN, GREM1, T, TCF21, OVOL2, HOXA5, ALDH1A3, BCL2, MSI1, POU3F1, VEZF1, NKX2-3, HECTD1, COL18A1, BMP4, BMP2, HTT, TBX4, FZD1, SMAD4, FZD3, CE…	2812	227	13528	1.54709	0.275206	0.00270111	0.123247		GOTERM_BP_FAT	GO:0021537~telencephalon development	19	0.87963	0.000379659	BMP4, ERBB4, LEF1, ZEB2, LMX1A, GLI3, SHH, FOXP2, ARX, SALL3, ASCL1, DLX2, PSEN1, AVPR1A, POU3F3, POU3F2, ID4, PAFAH1B1, RELN	1597	65	13528	2.4761	0.793489	0.013168	0.706042		GOTERM_BP_FAT	GO:0016202~regulation of striated muscle tissue development	23	0.64734	8.98739e-05	BMP4, NOG, TBX3, FGF9, TBX5, TGFBR2, SMAD3, LEF1, CXADR, SIRT2, HDAC4, NOTCH1, BTG1, MTPN, HEY2, GATA4, UBB, MBNL3, NRG1, IGFBP3, ZFHX3, FGF2, NKX2-5	2690	50	13528	2.31334	0.354716	0.00367445	0.170438		GOTERM_BP_FAT	GO:0007167~enzyme linked receptor protein signaling pathway	70	3.17604	3.12911e-05	MTSS1, FGF8, MPZL1, NRP1, FGF9, PDGFA, GRIK2, GDF6, FOXO1, FSTL1, CLNK, TGFB2, MAP3K7, ACVR1B, ANGPT1, NRG1, RAPGEF1, FGF2, FGF3, RET, PTPRG, LIFR, PTPRT, ALK, IRS1, FLNA, ACVR2A, PLCE1, ADRB2, MSX1, JUN, PDGFRA, ROR2, PDGFRB, FOXC1, TWSG1, USP9Y, USP9X, COL3A1, FKBP1A, ABI1, MSX2, UBE2D3, RGMB, PTN, SH2B2, PIK3R3, BMP4, PTPRD, BMP2, SMAD7, SMAD6, KLF10, TGFBR2, SMAD4, SMAD2, HGF, STAT3, KDR, EPH…	1690	342
GOTERM_BP_FAT	GO:0045664~regulation of neuron differentiation	48	1.29976	6.81e-05	RTN4, IRX3, NOG, CDK5R1, LZTS1, SOX2, SOX5, GLI2, CDH4, SHH, TTC3, MBP, ACTR3, LINGO1, ROBO1, TIAM1, BCL2, MAPT, CDK5RAP3, CDK5RAP2, SEMA3A, NEFL, NKX2-5, SPP1, DTX1, BARHL2, NLGN1, DLL1, NTN1, SLIT2, NUMBL, HES1, NTRK3, ASCL1, ISL2, EYA1, NOTCH1, YWHAH, HES5, NTRK2, TGIF1, TGIF2, ID4, CNTN4, SEMA4D, OMG, WNT7A, KALRN	2812	133	13528	1.73623	0.286888	0.00281367	0.129465		GOTERM_BP_FAT	GO:0040012~regulation of locomotion	40	1.85185	0.000450415	HS3ST5, ERBB4, ONECUT1, IL6ST, TAC1, KIT, GREM1, PTEN, CXCL12, SHH, CITED2, VCL, TGFB2, TRIB1, IGF1R, S1PR1, CXCR4, BCL2, LAMB1, FGF2, PIK3R1, COL18A1, EGFR, PRKCA, IRS2, ADAM10, SCAI, IGF1, PTPRU, IRS1, KDR, LAMA2, MAPK1, VEGFC, F3, AMOT, WDR44, HTR2C, RNF20, IGFBP3	1597	192	13528	1.76477	0.846099	0.0154744	0.837102		GOTERM_BP_FAT	GO:0060429~epithelium development	70	1.97017	9.41568e-05	DLC1, FOXA2, LMO4, PAX6, JAG2, TP63, ZEB2, JAG1, PAX3, GLI2, PAX2, GLI3, SHH, ZIC2, CTNNB1, MAP3K7, WNT4, PGP, S1PR1, CD44, GATA6, NR2F2, IPMK, ALX1, PCDH8, MECOM, PROX1, VASP, GZF1, PTHLH, MIB1, EYA1, EVPL, TIMELESS, JUN, VEGFA, SIX1, TGIF1, TFAP2A, TBX18, EMP1, ONECUT1, TFCP2L1, SFN, TCF21, ALDH1A2, RGMA, EZR, OVOL2, ALDH1A3, POU3F1, VEZF1, NKX2-3, COL18A1, BMP4, BMP2, TBX5, FOXA1, GRSF1, FZD1,…	2690	227	13528	1.55079	0.368048	0.00381721	0.178553		GOTERM_BP_FAT	GO:0022602~ovulation cycle process	21	0.952813	3.80011e-05	BMP4, FOXL2, LEPR, EDN2, LHCGR, FOXO3, VGF, FSHR, NRIP1, TGFB2, KDR, INHBB, AFP, PLA2G4A, CCND2, BCL2, FOXC1, ADAMTS1, ANGPT1, BMPR1B, LFNG	1690	62
GOTERM_BP_FAT	GO:0035113~embryonic appendage morphogenesis	35	0.947739	7.05e-05	WNT5A, NOG, LMBR1, HOXA13, GNA12, PRRX1, GREM1, SHH, CTNNB1, ECE1, CHD7, CHST11, FBN2, RARB, ALX1, TWIST1, TBX3, TBX4, FTO, LEF1, SKI, EN1, MBNL1, GAS1, MECOM, NOTCH2, NOTCH1, SALL4, KIAA1715, PSEN2, PTCH1, GNAS, SP8, WNT7A, LRP5	2812	87	13528	1.93538	0.295208	0.00288717	0.133956		GOTERM_BP_FAT	GO:0016202~regulation of striated muscle tissue development	16	0.740741	0.000450573	BMP4, NOG, TGFBR2, LEF1, CXADR, HDAC4, ADRB2, BTG1, BCL2, MTPN, HEY2, NRG1, IGFBP3, FGF2, BOC, TWIST1	1597	50	13528	2.71068	0.8462	0.0153529	0.837396		GOTERM_BP_FAT	GO:0007498~mesoderm development	30	0.844357	9.79828e-05	TSPY3, BMPR2, TP63, SHH, TCF7L1, FOXH1, TCF21, WNT3, OSR1, LHX2, TDGF1, BMP4, IKZF3, TBX3, EOMES, DLL3, SMAD3, LEF1, SMAD2, NR4A3, SLIT2, ACVR2A, VEGFA, PRKAR1A, EPB41L5, FOXC1, BMP7, EXT1, KLF4, BMPR1A	2690	74	13528	2.03878	0.379724	0.00393926	0.185802		GOTERM_BP_FAT	GO:0016477~cell migration	59	2.67695	3.9306e-05	NRP2, CCKAR, NRP1, EDN2, PAX6, ZEB2, CXCL12, IL10, TGFB2, NRCAM, EDNRB, ROBO1, PEX2, CXCR4, IFNG, SEMA3C, NR2F2, FGF2, NR2F1, SATB2, RET, EMX2, MYH9, CTNNA2, TNS3, HIF1A, TNS1, BTG1, SIX1, SDCBP, PDGFRB, FOXC1, RELN, VCAN, IL12B, DRD1, CDK5R1, KITLG, CDH2, ITGB1, ARX, PRSS3, PAFAH1B1, POU3F2, SCARB1, DCX, NKX2-3, FN1, VAV3, LMX1B, IL8, PODXL, NR4A2, ISL1, KDR, CDH13, ID1, LRP8, APBB2	1690	276
GOTERM_BP_FAT	GO:0030326~embryonic limb morphogenesis	35	0.947739	7.05e-05	WNT5A, NOG, LMBR1, HOXA13, GNA12, PRRX1, GREM1, SHH, CTNNB1, ECE1, CHD7, CHST11, FBN2, RARB, ALX1, TWIST1, TBX3, TBX4, FTO, LEF1, SKI, EN1, MBNL1, GAS1, MECOM, NOTCH2, NOTCH1, SALL4, KIAA1715, PSEN2, PTCH1, GNAS, SP8, WNT7A, LRP5	2812	87	13528	1.93538	0.295208	0.00288717	0.133956		GOTERM_BP_FAT	GO:0001501~skeletal system development	59	2.73148	0.000490213	NOG, TUFT1, POSTN, HOXD1, ZEB1, GLI3, SHH, CTNNB1, COL12A1, COL11A1, PITX1, TWIST1, ALX1, PRKCA, EGFR, ACVR2A, INHBA, CHRDL1, PSEN1, NAB1, COL1A2, TFAP2A, ROR2, FOXC1, KIAA1217, STC1, EXT1, WNT5A, OSTF1, SOX5, FHL2, SOX6, SOX9, MSX2, COL9A1, BCL2, PAPSS1, PCSK5, SPP1, BMP4, BMP2, TGFBR2, IGF1, NPR3, GAS1, FRZB, ANXA2, SHOX2, DLX2, HDAC4, RPS6KA3, COL19A1, TRPS1, BMPR1B, IGFBP3, WNT7A, BMP5, CDH11…	1597	319	13528	1.56672	0.86956	0.0165568	0.910747		GOTERM_BP_FAT	GO:0016055~Wnt receptor signaling pathway	46	1.29468	0.000104047	BTRC, MITF, STRN, CTNND1, SOX4, TCF7L2, TCF7L1, CTNNB1, WNT4, CHD8, WNT3, AES, RSPO3, RSPO2, FRAT2, HBP1, FZD8, TBL1XR1, TCF7, TLE3, FZD1, LEF1, TLE4, FZD3, CELSR2, TLE1, FZD2, TLE2, FRZB, FZD5, FZD4, FZD6, DKK2, CCND1, WNT7B, FZD10, DACT1, DKK1, NXN, LRP6, RNF138, ROR2, WIF1, WNT11, WNT9A, WNT7A	2690	133	13528	1.73935	0.397792	0.00414835	0.197291		GOTERM_BP_FAT	GO:0016337~cell-cell adhesion	59	2.67695	3.9306e-05	CLDN9, CLSTN2, CADM1, CLSTN1, L1CAM, NRCAM, CDH20, BARX2, ROBO1, ROBO2, COL11A1, RET, PTPRM, STXBP1, CDHR3, PCDH9, PTPRT, PCDH7, MYH9, CTNNA2, NCAM2, AMIGO2, ROR2, CNTN4, CDK5R1, CLDN18, PCDH20, CTNND2, CDH2, SOX9, PKD1L1, CDH4, ITGB1, CDH5, PCDHAC2, CDH6, CDH8, CDH7, CDH9, PVRL1, FAT3, FAT4, PVRL3, BCL2, PCDH10, PCDH15, PCDH17, PCDH19, CDH12, CDH13, COL19A1, COL14A1, PKP2, CDH18, DSG1, DSC3, BMP…	1690	276
GOTERM_BP_FAT	GO:0070482~response to oxygen levels	50	1.35391	7.84e-05	PDGFA, ARNT2, JAG2, BNIP3, MMP2, SHH, CITED2, TGFB2, LONP1, PLOD2, CXCR4, HMOX1, CHRNA4, CHRNA7, ACTN4, SOCS3, UBE2B, DDIT4, HIF1A, EP300, ADM, PDE5A, PSEN2, NPPC, PDGFRA, CAV1, EGLN3, EGLN2, EGLN1, KCNA5, TRH, SLC11A2, ECE1, BCL2, CAMK2D, PLAT, SLC8A1, FLT1, EPAS1, NF1, NR4A2, SMAD4, SMAD3, CAPN2, ITPR1, SOD2, ITPR2, TFRC, PLAU, VLDLR	2812	141	13528	1.70596	0.322314	0.00318403	0.148962		GOTERM_BP_FAT	GO:0009792~embryonic development ending in birth or egg hatching	61	2.82407	0.000546738	NOG, EVX1, FOXA2, LMO4, ARNT2, ZEB2, HOXD1, ZEB1, GLI3, CITED1, SHH, CITED2, MAP3K7, CUL3, APOB, GATA6, FOXF1, COL11A1, IPMK, TWIST1, ALX1, AR, ADAM10, NKX2-6, EOMES, PTPRR, LEF1, MBNL1, LIG4, MECOM, PROX1, BCL2L11, RBBP8, ACVR2A, MAN2A1, PSEN1, ZMIZ1, MNX1, TGIF1, ROR2, TFAP2A, FOXC1, KIAA1217, TBX18, EGLN1, RGMA, ALDH1A2, HAND2, DAD1, PCSK5, BMP4, GINS1, TGFBR2, SMAD2, GAS1, FZD6, DLX2, TJP1, P…	1597	334	13528	1.54708	0.89687	0.0183001	1.01526		GOTERM_BP_FAT	GO:0001701~in utero embryonic development	57	1.60428	0.000110084	GNA13, HNF1B, CDX2, GNA12, EDN1, GLI3, CITED2, G2E3, APOB, DAB2, GATA6, TDGF1, GATA4, FLVCR1, AR, GABPA, EOMES, MBNL1, LIG4, MYH9, MECOM, BCL2L11, RBBP8, ASCL2, HES1, MIB1, MAN2A1, HIF1A, HES3, ZMIZ1, PDGFRA, ZFPM2, FOXC1, PRDM1, TAPT1, ZFAND5, SRF, ITGB1, TPM1, CHD8, HAND2, APBA2, TERF2, FOXD3, CUBN, EPAS1, TBX3, LMX1B, MYO1E, SMAD2, CAPN2, TJP1, SALL4, SP3, HOPX, AMOT, KLF1	2690	176	13528	1.62871	0.415256	0.00435295	0.208728		GOTERM_BP_FAT	GO:0042698~ovulation cycle	22	0.998185	3.97855e-05	BMP4, FOXL2, BMP2, LEPR, EDN2, LHCGR, FOXO3, VGF, FSHR, NRIP1, TGFB2, KDR, INHBB, AFP, PLA2G4A, CCND2, BCL2, ADAMTS1, FOXC1, ANGPT1, BMPR1B, LFNG	1690	67
GOTERM_BP_FAT	GO:0030097~hemopoiesis	75	2.03087	7.84e-05	XRCC5, BMI1, STAT5A, JAG2, JAG1, VPS33A, IL10, TGFB2, CTNNB1, BAK1, ASH2L, SPN, KIRREL3, SYK, FUT10, EOMES, DLL1, CDK6, OSTM1, NFAM1, IFI16, MYH9, CD164, CARD11, INHBA, RPS14, PSEN2, SLC25A38, ADD1, ONECUT1, TIPARP, SOX4, KITLG, SOX6, KIT, RAG2, IL7R, ITGB1, DOCK2, CHD7, SNRK, BCL2, BCL11A, ZAP70, POLM, SH2B3, BCL6, RUNX1, TCF3, NKX2-5, PIK3R1, NKX2-3, CD28, BMP4, EPAS1, THEMIS, MYO1E, TGFBR2, FO…	2812	236	13528	1.52886	0.322355	0.00315868	0.148985		GOTERM_BP_FAT	GO:0014706~striated muscle tissue development	28	1.2963	0.000565684	CAV2, CAV1, UTRN, CACNB2, CXADR, TTN, PTEN, TGFB2, GPHN, APP, GATA6, DMD, DNER, PPP3CA, NRG1, NR2F2, COL11A1, PITX1, NKX2-6, MBNL1, HOMER1, PROX1, FOXP1, FOXP2, COL19A1, MEOX2, PLN, FOXC1	1597	119	13528	1.99315	0.90468	0.0187772	1.05026		GOTERM_BP_FAT	GO:0032583~regulation of gene-specific transcription	46	1.29468	0.00012692	MEF2C, HMGB2, EVX1, FOXA2, SRF, TCF7L2, CITED2, CTNNB1, AES, HEY1, GATA6, GATA4, HEY2, GFI1, NR2F2, BCOR, NKX2-5, INSR, TCF3, HNRNPAB, TBL1XR1, BMP2, TNFSF4, FOXJ1, SMAD7, TBX5, CREB1, SMAD3, SMAD2, CELSR2, ESR2, SIRT1, PROX1, PPARGC1A, NKX6-1, HES1, CDKN1C, HDAC4, DLX2, NOTCH1, HIF1A, HES5, ETS1, HES3, NR5A2, SMARCA1	2690	134	13528	1.72637	0.461328	0.00497667	0.240613		GOTERM_BP_FAT	GO:0060537~muscle tissue development	33	1.49728	4.64226e-05	UTRN, TP63, FKBP1A, CXADR, TTN, ITGB1, GJC1, TGFB2, GPHN, HAND1, DMD, MKL2, RARB, NR2F2, NRG1, COL11A1, PITX1, FOXL2, TBX2, NKX2-6, SMAD7, TBX5, NF1, HOMER1, FOXP1, EP300, COL19A1, TSC1, MEOX2, SIX1, PDGFRB, VGLL2, FOXC1	1690	125
GOTERM_BP_FAT	GO:0048634~regulation of muscle development	24	0.649878	8.04e-05	BMP4, NOG, TBX3, TGFBR2, SMAD3, LEF1, CXADR, HDAC4, NOTCH1, ADRB2, BTG1, BCL2, HEY2, GATA4, UBC, UBB, AGRN, MKL2, HDAC9, IGFBP3, ZFHX3, NKX2-5, UBA52, TWIST1	2812	51	13528	2.26391	0.329146	0.00321421	0.152838		GOTERM_BP_FAT	GO:0048634~regulation of muscle development	16	0.740741	0.000569631	BMP4, NOG, TGFBR2, LEF1, CXADR, HDAC4, ADRB2, BTG1, BCL2, MTPN, HEY2, NRG1, IGFBP3, FGF2, BOC, TWIST1	1597	51	13528	2.65753	0.906231	0.0187572	1.05756		GOTERM_BP_FAT	GO:0031016~pancreas development	18	0.506614	0.000127704	INSM1, HNF1B, ONECUT1, FOXA2, SOX4, SMAD2, ISL1, TCF7L2, PROX1, NKX6-1, SHH, CTNNB1, AFP, ALDH1A2, MNX1, NKX3-2, EIF2AK3, IHH	2690	35	13528	2.58634	0.463383	0.00496739	0.242098		GOTERM_BP_FAT	GO:0007010~cytoskeleton organization	84	3.81125	4.80235e-05	DLC1, MTSS1, CROCC, CAPZA3, TLN2, PREX1, CAPZA2, FERMT2, TTN, KLHL1, KIF2B, CDC42, ANK1, ANK3, GSN, DYNC1H1, ZW10, RET, ACTN4, ROCK2, CECR2, MYH9, PALLD, LPIN1, PCLO, FLNB, FLNA, MARK1, ARHGAP26, ELMO1, DCTN2, FMN1, RND3, KRT19, PLCE1, EPB41L1, SGCG, XIRP2, ZWINT, FHOD3, SDCBP, SGCD, WASL, GADD45A, PARVA, HAUS6, CEP120, SHROOM3, PLEK2, DIAPH1, DIAPH2, CALD1, SSH2, DIAPH3, CETN3, NEDD9, MYO9B, DAA…	1690	436
GOTERM_BP_FAT	GO:0051272~positive regulation of cell motion	38	1.02897	8.19e-05	ONECUT1, IL6ST, PDGFA, EDN2, KIT, TGFB2, IGF1R, PRR5, ARHGAP5, S1PR1, BCL2, BCL6, SCARB1, ARHGAP8, PIK3R1, COL18A1, EGFR, IRS2, IL6, PLD1, ADAM10, FLT1, ACTN4, SPHK1, SMAD3, CHST3, F7, IL6R, IRS1, KDR, MAPK1, SPAG9, HIF1A, ETS1, PTP4A1, RRAS2, PDGFRA, JAK2, HDAC9	2812	98	13528	1.86542	0.334175	0.00324854	0.155717		GOTERM_BP_FAT	GO:0010033~response to organic substance	115	5.32407	0.000578771	A2M, ADCY1, AQP9, IL6ST, ADCY8, ARNT2, LHCGR, TLR2, PDE3B, FOXO1, TLR4, SHH, CITED1, TGFB2, CTNNB1, GOT2, PRKAR2B, CTTNBP2, HTR1B, APOB, GOT1, CD44, CDKN2B, GATA3, CREB3L1, EIF2B3, EGFR, IRS2, GRIN2A, PTPRU, CNGA3, IRS1, SLC34A2, MAPK1, SLC25A36, JUN, RYR2, RIPK2, NFE2L2, CAV2, CAV1, CYP1B1, PANX1, ERBB4, TIMP4, TRH, LIN28B, KRAS, BCHE, SPP1, BMP4, TGFBR2, NR4A2, SMAD2, NR4A3, EPHA3, RERG, HDAC4,…	1597	721	13528	1.35111	0.909727	0.0189056	1.07444		GOTERM_BP_FAT	GO:0030334~regulation of cell migration	55	1.54799	0.000128015	DLC1, GNA13, IL6ST, EDN2, F2RL1, EDN1, JAG2, PAX6, JAG1, SHH, TGFB2, CITED2, VCL, S1PR1, SERPINE2, CXCR4, GAB1, TDGF1, UNC5C, ARHGAP8, FGF2, INSR, EGFR, IRS2, PTPRM, SCAI, F7, IRS1, SPAG9, HIF1A, ALOX15B, VEGFA, PDGFRA, ADAM17, ERBB4, ONECUT1, ENPP2, TAC1, KIT, TPM1, TRIB1, SCARB1, PIK3R1, COL18A1, FLT1, SMAD7, TBX5, SPHK1, SMAD3, NTN1, CDH13, AMOT, IGFBP3, SST, IGFBP5	2690	169	13528	1.63666	0.464194	0.00494001	0.242685		GOTERM_BP_FAT	GO:0003007~heart morphogenesis	23	1.04356	5.15485e-05	DLC1, BMP2, TBX3, TBX2, SMAD7, TBX20, FKBP1A, TTN, ISL1, TGFB2, MSX2, ALDH1A2, CHD7, MSX1, HAND1, HAND2, ZMIZ1, GATA4, PTCH1, FOXC1, ADAMTS1, MKL2, COL11A1	1690	73
GOTERM_BP_FAT	GO:0060548~negative regulation of cell death	106	2.8703	8.33e-05	XRCC5, MEF2C, GRIK2, STAT5A, ARNT2, CBX4, FOXO1, SGMS1, IL10, SHH, CITED2, MAP3K7, EGFR, CRYAA, SOCS2, DFFA, SOCS3, BARHL1, PIM1, PIM3, F7, PIM2, NME1, TXNDC5, RIPK2, HSPB1, TNFAIP3, UBA52, TMX1, ERBB3, NFKBIA, SOX4, BDKRB2, NKX2-5, CFLAR, BHLHE23, HTT, SMAD6, SPHK1, NR4A2, SMAD3, TAX1BP1, BFAR, NOTCH2, NOTCH1, PLCG2, HSPD1, IFI6, IER3, MITF, BNIP3, NFKB1, EDNRB, GPX1, HMOX1, CHST11, MKL1, MYC, P…	2812	360	13528	1.41652	0.338724	0.00327703	0.158339		GOTERM_BP_FAT	GO:0010629~negative regulation of gene expression	85	3.93519	0.000607326	HMX1, FOXK1, THRB, NR6A1, FST, TBX20, BNIP3, ZEB2, PAWR, ZEB1, NR2E3, HSBP1, GLI3, CTNNB1, CITED2, TBPL2, SIN3A, WWP2, ZNF148, NKX6-2, FOXF2, HEY2, PRMT6, NR2F2, BCL7A, NRG1, SIK1, FGF2, TWIST2, NR2F1, TWIST1, ALX1, ZNF281, TBL1XR1, CTBP2, SOX14, SKP2, ZHX2, LEF1, TLE1, SPEN, PTPRU, MBD2, PROX1, PKIA, NRIP1, NAB1, TGIF1, ST18, NSD1, SMARCA2, NOSTRIN, SOX6, ELK3, SOX9, LIN28B, MEIS2, POU3F3, BHLHE…	1597	504	13528	1.42862	0.91983	0.0196747	1.12716		GOTERM_BP_FAT	GO:0048634~regulation of muscle development	23	0.64734	0.000128623	BMP4, NOG, TBX3, FGF9, TBX5, TGFBR2, SMAD3, LEF1, CXADR, SIRT2, HDAC4, NOTCH1, BTG1, MTPN, HEY2, GATA4, UBB, MBNL3, NRG1, IGFBP3, ZFHX3, FGF2, NKX2-5	2690	51	13528	2.26798	0.465779	0.00492442	0.243836		GOTERM_BP_FAT	GO:0001525~angiogenesis	37	1.67877	5.2189e-05	NRP2, NRP1, FGF9, PDGFA, LEPR, TBX20, EDN1, JAG1, CXCL12, TGFB2, MAP3K7, ARHGAP22, SHB, S1PR1, HAND1, CXCR4, ROBO1, HAND2, CCBE1, ANGPT1, ANGPT2, FGF2, C1GALT1, CYR61, BMP4, COL18A1, IL8, TBX4, TGFBR2, MYH9, KDR, CDH13, HIF1A, MEOX2, ID1, JUN, RBPJ	1690	148
GOTERM_BP_FAT	GO:0001843~neural tube closure	17	0.46033	8.35e-05	DLC1, LMO4, ZEB2, FZD3, CELSR1, VASP, ZIC2, FZD6, T, TSC1, ZIC5, TGIF1, TFAP2A, PTCH1, TWIST1, HECTD1, ALX1	2812	30	13528	2.72613	0.339262	0.00325766	0.158651		GOTERM_BP_FAT	GO:0001822~kidney development	24	1.11111	0.000633611	BMP4, NOG, BMP2, PKHD1, SOX11, LEF1, GREM1, PROX1, GLI3, CITED1, BCL2L11, SHH, AGTR1, ALDH1A2, PLCE1, GPC3, OSR1, CD44, BCL2, POU3F3, ROBO2, FOXC1, ADAMTS1, PCSK5	1597	96	13528	2.11772	0.928127	0.0203591	1.17567		GOTERM_BP_FAT	GO:0030518~steroid hormone receptor signaling pathway	25	0.703631	0.000142359	AR, KLF9, GRIP1, RBM4, FHL2, EGLN2, ARID1A, ESR2, NR3C1, PPARGC1A, PPARGC1B, NRIP1, CTNNB1, CCNE1, NCOA1, YWHAH, NCOA2, NCOA3, RNF4, UBR5, DNAJA1, KDM3A, PIAS1, CARM1, PMEPA1	2690	58	13528	2.16767	0.500379	0.00540647	0.269843		GOTERM_BP_FAT	GO:0021761~limbic system development	14	0.635209	5.93243e-05	DRD1, TBX3, NKX2-6, EMX2, LEF1, ZEB2, LMX1A, DLX2, PROP1, TSC1, POU3F2, PAFAH1B1, LRP8, ID4	1690	32
GOTERM_BP_FAT	GO:0060606~tube closure	17	0.46033	8.35e-05	DLC1, LMO4, ZEB2, FZD3, CELSR1, VASP, ZIC2, FZD6, T, TSC1, ZIC5, TGIF1, TFAP2A, PTCH1, TWIST1, HECTD1, ALX1	2812	30	13528	2.72613	0.339262	0.00325766	0.158651		GOTERM_BP_FAT	GO:0019932~second-messenger-mediated signaling	46	2.12963	0.000663747	OPRM1, CALCR, ADCY1, GNAI1, ADCY8, NPY2R, LHCGR, HCRTR2, IGF1R, EDNRB, AGTR1, HTR1B, HTR1A, MCTP2, S1PR1, GALR1, HRH2, NMUR2, PIK3C3, RAPGEF2, HTR1F, HTR1E, PIK3CG, EGFR, PIK3C2G, RXFP1, RXFP2, IGF1, NPR3, HOMER1, PCLO, GRM1, FSHR, ADRB2, PLCE1, CD36, NPY, CHRM2, ZWINT, HTR7, ADRA1B, MC4R, AVPR1A, NMBR, HTR2C, HTR2A	1597	235	13528	1.65813	0.936589	0.0211538	1.23126		GOTERM_BP_FAT	GO:0048839~inner ear development	31	0.872502	0.000146669	FGF9, SOX2, JAG2, COL2A1, JAG1, ZIC1, PAX2, HESX1, SPRY2, ATOH1, BDNF, POU3F4, GFI1, COL11A1, KCNMA1, MAFB, OTX1, NEUROG1, FZD3, NR4A3, FGF20, PROX1, FZD6, HES1, EYA1, HES5, DLX6, CLIC5, SIX1, FOXG1, PDGFRA	2690	79	13528	1.9734	0.510768	0.00552668	0.278004		GOTERM_BP_FAT	GO:0051153~regulation of striated muscle cell differentiation	14	0.635209	5.93243e-05	BMP4, TBX3, EDN1, EZH2, HDAC4, MYOCD, BTG1, BCL2, HOPX, HDAC9, NRG1, IGFBP3, ZFHX3, UBA52	1690	32
GOTERM_BP_FAT	GO:0032583~regulation of gene-specific transcription	48	1.29976	8.41e-05	MEF2C, THRA, TFEB, NFKBIA, NFKB1, RORB, TCF7L2, IL10, CITED2, CTNNB1, GATA2, HEY1, HAND1, GATA6, GATA4, HEY2, NR2F2, BCOR, NKX2-5, TCF3, ARHGEF10L, HNRNPAB, TBL1XR1, IL6, BMP2, IKZF2, TNFSF4, FOXJ1, SMAD7, CREB1, SMAD3, CELSR2, SMAD2, SIRT1, PPARGC1A, SCAP, HES1, CDKN1C, HDAC4, DLX2, NOTCH1, HIF1A, HES5, BPTF, ETS1, HDAC9, TBL1X, NCOR2	2812	134	13528	1.72328	0.341146	0.00325448	0.159742		GOTERM_BP_FAT	GO:0050770~regulation of axonogenesis	17	0.787037	0.000669768	NRP1, BARHL2, CDH2, LRRC4C, CDH4, NTRK3, LINGO1, PTK2, PSEN1, ROBO1, POU3F2, ROBO2, SEMA3A, SEMA4D, WNT7A, NEFL, SPP1	1597	57	13528	2.5264	0.938157	0.0211813	1.24237		GOTERM_BP_FAT	GO:0007492~endoderm development	12	0.337743	0.000148399	PTHLH, HNF1B, NOTCH1, ONECUT1, PAX9, LHX1, GATA6, EOMES, LAMC1, EXT1, CTNNB1, BMPR1A	2690	18	13528	3.35266	0.514877	0.0055488	0.281279		GOTERM_BP_FAT	GO:0030036~actin cytoskeleton organization	50	2.2686	6.73295e-05	DLC1, MTSS1, CAPZA3, PREX1, CAPZA2, FERMT2, TTN, KLHL1, CDC42, GSN, ACTN4, ROCK2, MYH9, FLNB, LPIN1, ARHGAP26, FLNA, ELMO1, FMN1, RND3, KRT19, EPB41L1, XIRP2, FHOD3, SDCBP, WASL, PARVA, SHROOM3, PLEK2, DIAPH1, CALD1, DIAPH2, DIAPH3, SSH2, NEDD9, MYO9B, DAAM1, ITGB1, PFN2, KRAS, BCL2, SH2B2, PAFAH1B1, FGD5, FGD6, FGD4, NF1, MYOZ1, GAS7, ANTXR1	1690	226
GOTERM_BP_FAT	GO:0048534~hemopoietic or lymphoid organ development	81	2.19334	8.42e-05	XRCC5, BMI1, STAT5A, JAG2, NFKB2, JAG1, VPS33A, IL10, TGFB2, CTNNB1, BAK1, ASH2L, SPN, KIRREL3, SYK, FUT10, EOMES, DLL1, CDK6, OSTM1, NFAM1, IFI16, MYH9, CD164, BCL2L11, CARD11, INHBA, CRKL, RPS14, PSEN2, SLC25A38, ADD1, ONECUT1, TIPARP, SOX4, KITLG, SOX6, KIT, RAG2, IL7R, ITGB1, DOCK2, CHD7, HOXA3, SNRK, BCL2, BCL11A, ZAP70, POLM, SH2B3, BCL6, RUNX1, TCF3, NKX2-5, PIK3R1, NKX2-3, CD28, BMP4, EPA…	2812	260	13528	1.49875	0.34152	0.00323369	0.15996		GOTERM_BP_FAT	GO:0021915~neural tube development	19	0.87963	0.000687701	BMP4, FOXA2, LMO4, ZEB2, GAS1, GLI3, PROX1, SHH, FZD6, MAP3K7, RGMA, ALDH1A2, PSEN1, MNX1, TGIF1, TFAP2A, IPMK, ALX1, TWIST1	1597	68	13528	2.36686	0.942599	0.0215782	1.27543		GOTERM_BP_FAT	GO:0035270~endocrine system development	28	0.788066	0.000173369	CGA, HNF1B, ONECUT1, FOXA2, SOX2, PAX6, NR3C1, GLI2, PAX1, CITED2, OTP, ALDH1A2, ALDH1A3, POU3F2, NKX2-5, BMP4, INSM1, CREB1, ISL1, NKX6-1, HES1, EYA1, SIX1, CRH, MNX1, PBX1, EIF2AK3, NR5A1	2690	69	13528	2.04075	0.570474	0.00643018	0.328533		GOTERM_BP_FAT	GO:0016055~Wnt receptor signaling pathway	34	1.54265	6.95223e-05	WNT5A, WNT5B, BTRC, MITF, TCF7L2, PROP1, RSPO3, FBXW4, RSPO2, AXIN2, BCL9, FZD8, DIXDC1, TBL1XR1, WNT10A, TLE3, CSNK1A1L, FZD1, LEF1, TLE4, TLE1, FZD3, FZD2, FRZB, FZD5, FZD4, FZD6, FZD10, DACT1, RNF138, ROR2, WNT11, CSNK1G3, WNT7A	1690	133
GOTERM_BP_FAT	GO:0009968~negative regulation of signal transduction	71	1.92256	8.54e-05	DLC1, NOG, IL6ST, EZH2, LEMD3, CITED1, WNT4, CHST11, HEY2, SOCS2, SOCS3, DLL3, RPH3AL, SOCS6, SCAI, TLE1, SOCS5, IRS1, DDIT4, AMBP, CCND1, ADRB2, GRB10, TRIM33, HIPK2, ZFYVE28, TGIF1, PEBP1, TNFAIP3, SNX13, PRKCZ, CAV1, DRD3, ONECUT1, ERBB3, SOX2, NFKBIA, PRDM16, GREM1, TRIB1, RGS12, OVOL2, BCL6, DDIT4L, SKIL, AXIN2, RUNX2, SMAD7, SMAD6, NF1, PAK1IP1, SKI, RGS18, GAS1, FRZB, SIRT1, CISH, RGS14, A…	2812	221	13528	1.54555	0.345383	0.00325396	0.16221		GOTERM_BP_FAT	GO:0016310~phosphorylation	125	5.78704	0.000737011	PRPF4B, ZAK, GDF6, TTK, CASK, TTN, PRKG1, PRKX, TGFB2, PSKH2, MAP3K7, CTTNBP2, APP, MDFIC, MAP3K8, PIK3C3, TLK1, FRS2, MAP2K6, MAP2K5, PIK3CG, EGFR, BCR, MYO3A, ROCK2, CDKL5, STK3, CDKL4, MAPK1, PLCE1, RIPK2, ROR2, RELN, CSNK1G3, KALRN, CAV2, ERBB4, MAPKAPK5, STK17B, CHEK1, ULK4, RIOK2, EPHB1, SGK223, VRK1, PTK2, VRK2, ADRA2A, GUCY2F, BMP2, TGFBR2, MET, MAP2K4, SMAD2, HGF, EPHA1, EPHA3, KDR, NTRK…	1597	800	13528	1.32358	0.953237	0.022935	1.36629		GOTERM_BP_FAT	GO:0007219~Notch signaling pathway	23	0.64734	0.00018146	APH1A, CNTN6, NOTCH2NL, DLL3, JAG2, TP63, SPEN, JAG1, NOTCH2, MIB1, NOTCH1, APP, HEY1, DNER, HEY2, CNTN1, ADAM17, FOXC1, MAML3, RBPJ, NRG1, MESP2, SEL1L	2690	52	13528	2.22436	0.587085	0.00667846	0.343839		GOTERM_BP_FAT	GO:0051056~regulation of small GTPase mediated signal transduction	54	2.45009	8.13437e-05	DLC1, PREX1, IQGAP2, TTN, IQGAP1, S1PR1, EVI5, TIAM2, RAPGEF5, RAPGEF2, AGAP1, RAPGEF1, TBC1D9B, ARHGEF3, BCR, ARHGEF16, ARHGEF12, ARHGEF10, TBC1D22A, MFN2, RALGAPA2, PLCE1, RASGRF2, SIPA1L1, RELN, SPATA13, KALRN, ARFGAP2, ARFGAP3, ASAP2, AKAP13, CDH2, RASAL2, PLEKHG3, PLEKHG2, FICD, KRAS, PLEKHG5, SH2B2, PAFAH1B1, RAP1GAP2, FGD5, TBC1D1, FGD6, ARHGEF10L, FGD4, TBC1D2B, VAV3, NF1, IGF1, NOTCH2, T…	1690	252
GOTERM_BP_FAT	GO:0002520~immune system development	85	2.30165	8.65e-05	XRCC5, BMI1, STAT5A, JAG2, NFKB2, JAG1, VPS33A, IL10, TGFB2, CTNNB1, BAK1, ASH2L, SPN, KIRREL3, SYK, FOXJ1, FUT10, EOMES, DLL1, CDK6, OSTM1, NFAM1, IFI16, MYH9, CD164, BCL2L11, CARD11, INHBA, CRKL, RPS14, PSEN2, SLC25A38, ADD1, ONECUT1, TIPARP, SOX4, KITLG, SOX6, RAG2, KIT, IL7R, ITGB1, DOCK2, CHD7, HOXA3, SNRK, BCL2, BCL11A, ZAP70, POLM, SH2B3, BCL6, RUNX1, TCF3, NKX2-5, PIK3R1, NKX2-3, CD28, BM…	2812	276	13528	1.48159	0.34902	0.00327155	0.164342		GOTERM_BP_FAT	GO:0043009~chordate embryonic development	60	2.77778	0.000738815	NOG, FOXA2, LMO4, ARNT2, ZEB2, HOXD1, ZEB1, GLI3, CITED1, SHH, CITED2, MAP3K7, CUL3, APOB, GATA6, FOXF1, COL11A1, IPMK, TWIST1, ALX1, AR, ADAM10, NKX2-6, EOMES, PTPRR, LEF1, MBNL1, LIG4, MECOM, PROX1, BCL2L11, RBBP8, ACVR2A, MAN2A1, PSEN1, ZMIZ1, MNX1, TGIF1, ROR2, TFAP2A, FOXC1, KIAA1217, TBX18, EGLN1, RGMA, ALDH1A2, HAND2, DAD1, PCSK5, BMP4, GINS1, TGFBR2, SMAD2, GAS1, FZD6, DLX2, TJP1, PLCG1, …	1597	331	13528	1.53551	0.953587	0.0228196	1.36961		GOTERM_BP_FAT	GO:0033273~response to vitamin	27	0.759921	0.000199979	CYP24A1, CCL2, IGFBP7, SOX2, GDAP1, SHH, CCNE1, ALDH1A2, CD44, GSN, BCHE, PEMT, ANGPT1, INSR, SPP1, BMP4, BMP2, SI, MAP1B, PMF1, CCND1, PLA2G4A, TFRC, LRP2, BMP7, IGFBP2, KLF4	2690	66	13528	2.05732	0.622731	0.0073025	0.378868		GOTERM_BP_FAT	GO:0032583~regulation of gene-specific transcription	34	1.54265	8.13741e-05	MEF2C, HMGB2, EVX1, PPARG, TCF7L2, IL10, CITED2, GATA2, MYOCD, HAND1, NKX6-2, GATA4, HEY2, NR2F2, BCOR, ARHGEF10L, TBL1XR1, BMP2, TNFSF4, IKZF2, SMAD7, TBX5, IGF1, SMAD2, PPARGC1A, NKX6-1, HES1, HDAC4, DLX2, HIF1A, ETS1, NR5A2, HDAC9, SMARCA2	1690	134
GOTERM_BP_FAT	GO:0014020~primary neural tube formation	18	0.487409	8.91e-05	DLC1, LMO4, ZEB2, FZD3, CELSR1, VASP, ZIC2, FZD6, T, TSC1, OVOL2, ZIC5, TGIF1, TFAP2A, PTCH1, ALX1, TWIST1, HECTD1	2812	33	13528	2.62408	0.35735	0.00334406	0.169268		GOTERM_BP_FAT	GO:0030879~mammary gland development	18	0.833333	0.000756759	XDH, CAV2, CAV1, IRS2, NRG3, ERBB4, RXFP1, MET, LEF1, IGF1, GLI3, IRS1, BCL2L11, PGR, ATP2B2, CTTNBP2, IGF1R, NRG1	1597	63	13528	2.42025	0.956923	0.0231952	1.40265		GOTERM_BP_FAT	GO:0040012~regulation of locomotion	60	1.68871	0.000212257	DLC1, GNA13, IL6ST, EDN2, F2RL1, EDN1, JAG2, PAX6, JAG1, SHH, TGFB2, CITED2, VCL, S1PR1, SERPINE2, CXCR4, GAB1, TDGF1, UNC5C, ARHGAP8, FGF2, INSR, EGFR, IRS2, PTPRM, SCAI, F7, IRS1, SLIT2, SPAG9, HIF1A, ALOX15B, VEGFA, PDGFRA, ADAM17, HS3ST5, DRD3, ERBB4, ONECUT1, ENPP2, TAC1, KIT, TPM1, TRIB1, SCARB1, PIK3R1, SCG2, COL18A1, FLT1, SMAD7, TBX5, SPHK1, SMAD3, NTN1, CDH13, AMOT, IGFBP3, HTR2C, SST, …	2690	192	13528	1.57156	0.64465	0.00769156	0.402085		GOTERM_BP_FAT	GO:0060043~regulation of cardiac muscle cell proliferation	8	0.362976	9.74908e-05	FGF9, TBX5, GATA4, HEY2, TGFBR2, NRG1, CXADR, FGF2	1690	11
GOTERM_BP_FAT	GO:0030278~regulation of ossification	32	0.866504	0.0001	THRB, IL6ST, SOX2, BMPR2, SOX9, TGFB2, CTNNB1, BCL2, JUND, AXIN2, RUNX2, BMP4, BMP2, IL6, EGR2, PTGER4, FZD1, SMAD3, CDK6, SKI, PMF1, IL6R, ANKH, ADRB2, WNT7B, NPPC, GNAS, SMURF1, BMPR1B, BMP7, TOB2, TOB1	2812	78	13528	1.97367	0.39176	0.00373127	0.190315		GOTERM_BP_FAT	GO:0003002~regionalization	40	1.85185	0.000762149	NOG, EVX1, FOXA2, TBX20, ZEB2, CXXC4, GREM1, GLI3, SHH, CTNNB1, HOXA1, ALDH1A2, BARX1, NKX6-2, HHIP, NR2F2, PCSK5, FRS2, ALX1, MLLT3, BMP4, MAFB, SMAD6, LEF1, SMAD2, GAS1, NKX6-1, DLX2, ACVR2A, MEOX2, PSEN1, FOXG1, MNX1, TGIF1, ROR2, RELN, SP8, BMPR1B, TBX18, WNT7A	1597	197	13528	1.71998	0.957878	0.0231875	1.41258		GOTERM_BP_FAT	GO:0010769~regulation of cell morphogenesis involved in differentiation	30	0.844357	0.000222049	NRP1, LZTS1, CDH2, LRRC4C, CDH4, EPHB2, TGFB2, NRCAM, ROBO1, TIAM1, MAPT, ROBO2, POU3F2, SEMA3A, NEFL, SPP1, ARHGEF1, SMAD7, MAP1B, BARHL2, SMAD4, SMAD3, SMAD2, NTN1, SLIT2, NUMBL, NTRK3, RNF6, YWHAH, WNT7A	2690	77	13528	1.95935	0.661215	0.00798564	0.420597		GOTERM_BP_FAT	GO:0055021~regulation of cardiac muscle growth	8	0.362976	9.74908e-05	FGF9, TBX5, GATA4, HEY2, TGFBR2, NRG1, CXADR, FGF2	1690	11
GOTERM_BP_FAT	GO:0021915~neural tube development	29	0.785269	0.000104	DLC1, LMO4, ZEB2, GLI2, TCF7L2, SHH, ZIC2, MAP3K7, T, OVOL2, HECTD1, TWIST1, ALX1, BMP4, EN1, FZD3, CELSR1, GAS1, VASP, FZD6, HES1, TSC1, ZIC5, PSEN2, PHGDH, MNX1, TGIF1, TFAP2A, PTCH1	2812	68	13528	2.05167	0.401981	0.00382946	0.196795		GOTERM_BP_FAT	GO:0007242~intracellular signaling cascade	185	8.56481	0.000807696	ADCY1, PLEKHM3, ZAK, IL6ST, ADCY8, LHCGR, TLR2, RASGEF1B, TLR4, FGF13, CTNNB1, MAP3K7, PGR, PRKAR2B, AGTR1, HTR1B, HTR1A, DIRAS2, S1PR1, GALR1, STAC, MDFIC, RAB28, PIK3C3, SPRED2, TLK1, DEPDC1B, RAPGEF2, FRS2, DDAH1, HTR1F, MAP2K6, HTR1E, MAP2K5, EGFR, PIK3CG, INADL, MAGI2, BCR, STMN2, ROCK2, DCDC5, PPARGC1A, IRS1, PCLO, TANK, STK3, DEPDC5, RND3, TNS3, MAPK1, PLCE1, CD36, RASGRF2, RASGRF1, ZWINT,…	1597	1256	13528	1.2477	0.965144	0.0243783	1.49639		GOTERM_BP_FAT	GO:0060043~regulation of cardiac muscle cell proliferation	9	0.253307	0.00022326	NOG, FGF9, TBX5, GATA4, HEY2, TGFBR2, NRG1, CXADR, FGF2	2690	11	13528	4.11463	0.663209	0.00797021	0.422886		GOTERM_BP_FAT	GO:0055024~regulation of cardiac muscle tissue development	8	0.362976	9.74908e-05	FGF9, TBX5, GATA4, HEY2, TGFBR2, NRG1, CXADR, FGF2	1690	11
GOTERM_BP_FAT	GO:0035023~regulation of Rho protein signal transduction	38	1.02897	0.000105	DLC1, FGD2, ALS2, PREX1, AKAP13, LPAR2, LPAR1, ITSN2, MCF2L, MCF2L2, PLEKHG3, PLEKHG2, TIAM1, BCL6, ARHGEF10L, FGD4, OBSCN, ARHGEF3, BCR, VAV3, FOXJ1, ARHGEF7, ARHGEF18, ARHGEF16, SCAI, ARHGAP27, TRIO, ARHGEF9, ARHGEF10, DNMBP, ARHGEF11, RASGRF2, TSC1, SYDE2, RASGRF1, SPATA13, ARAP1, KALRN	2812	99	13528	1.84657	0.40608	0.0038519	0.199426		GOTERM_BP_FAT	GO:0010720~positive regulation of cell development	19	0.87963	0.000829534	BMP2, LYN, NTF3, SMAD2, KIT, LIG4, CDH4, NKX6-1, SHH, TGFB2, NTRK3, VEGFC, ROBO1, NKX6-2, BCL2, FOXG1, ROBO2, SEMA4D, NEFL	1597	69	13528	2.33256	0.968169	0.0248489	1.53656		GOTERM_BP_FAT	GO:0055021~regulation of cardiac muscle growth	9	0.253307	0.00022326	NOG, FGF9, TBX5, GATA4, HEY2, TGFBR2, NRG1, CXADR, FGF2	2690	11	13528	4.11463	0.663209	0.00797021	0.422886		GOTERM_BP_FAT	GO:0051147~regulation of muscle cell differentiation	15	0.680581	0.000152317	BMP4, TBX3, EDN1, EZH2, HDAC4, MYOCD, BTG1, BCL2, PRDM6, HOPX, HDAC9, NRG1, IGFBP3, ZFHX3, UBA52	1690	39
GOTERM_BP_FAT	GO:0048547~gut morphogenesis	12	0.324939	0.000108	NOTCH1, OVOL2, STX2, BCL2, HLX, FOXF1, GATA4, GLI2, FOXP4, TCF7L2, SHH, NKX2-3	2812	17	13528	3.39587	0.415007	0.00393455	0.205216		GOTERM_BP_FAT	GO:0051966~regulation of synaptic transmission, glutamatergic	9	0.416667	0.000838334	EGFR, HTR1B, PSEN1, GRIA2, GRIK1, GRIK2, NTRK2, GRM1, HTR2A	1597	19	13528	4.01252	0.969312	0.0249296	1.55274		GOTERM_BP_FAT	GO:0055024~regulation of cardiac muscle tissue development	9	0.253307	0.00022326	NOG, FGF9, TBX5, GATA4, HEY2, TGFBR2, NRG1, CXADR, FGF2	2690	11	13528	4.11463	0.663209	0.00797021	0.422886		GOTERM_BP_FAT	GO:0007242~intracellular signaling cascade	199	9.02904	0.000195889	ADCY8, EDN2, EDN1, LHCGR, MAP3K7, HTR1B, HTR1A, DIRAS2, S1PR1, STAC, RAB28, IFNG, PIK3C3, RAPGEF5, RAB25, RAPGEF2, RAPGEF1, RAB20, HTR1F, HTR1E, PIK3CG, MAGI2, BCR, ROCK2, CYP26A1, COLEC12, DEPDC1, PCLO, PPARGC1A, MARK1, SSTR4, RND3, HTR7, ZWINT, RAB14, ROR2, PIAS1, GNAI1, HUS1, DUSP10, AKAP13, MYO9B, AKAP11, KRAS, CDC42EP4, SMAD7, SMAD2, HGF, HOMER1, RERG, CBLB, CNIH3, RGS7, OPRM1, CCKAR, TP63, …	1690	1256
GOTERM_BP_FAT	GO:0048754~branching morphogenesis of a tube	28	0.758191	0.000115	GNA13, GREM1, GLI2, SHH, CTNNB1, SEMA5A, SPRY2, TCF21, CD44, CXCR4, HOXA5, BCL2, FOXF1, PLXND1, CYR61, BMP4, BMP2, FLT1, TBX3, TGFBR2, SMAD4, GZF1, MYCN, KDR, NOTCH1, EYA1, LAMA5, BMP7	2812	65	13528	2.07235	0.433886	0.00414438	0.217759		GOTERM_BP_FAT	GO:0021517~ventral spinal cord development	8	0.37037	0.000854352	ISL2, EVX1, NKX6-2, MDGA2, LHX4, GLI3, SHH, NKX6-1	1597	15	13528	4.5178	0.97129	0.0252197	1.58218		GOTERM_BP_FAT	GO:0045168~cell-cell signaling involved in cell fate specification	12	0.337743	0.000289169	BMP4, SPRY1, WNT3, SALL1, SOX2, SIX1, SIX3, POU2F1, FGF1, FRS2, FGF2, FGF3	2690	19	13528	3.17621	0.755762	0.0102364	0.547401		GOTERM_BP_FAT	GO:0008406~gonad development	29	1.31579	0.00020863	TSPY2, TSPY3, HMGB2, FGF9, LEPR, EDN2, LHCGR, ZFP42, FOXO3, SOX9, VGF, WT1, CDH6, BCL2, ANGPT1, LFNG, BMP4, FOXL2, FSHR, BCL2L11, NRIP1, KDR, INHBB, AFP, ACVR2A, PLA2G4A, CCND2, ADAMTS1, FOXC1, BMPR1B	1690	112
GOTERM_BP_FAT	GO:0051960~regulation of nervous system development	63	1.70593	0.000115	XRCC5, RTN4, NOG, LZTS1, GLI2, SHH, GLI1, MBP, ACTR3, TIAM1, ROBO1, MAPT, CDK5RAP3, CDK5RAP2, SEMA3A, BARHL2, DLL3, DLL1, SLIT2, NUMBL, HES1, ASCL1, EYA1, HES5, UBC, TGIF1, TGIF2, CNTN4, SEMA4D, UBB, EIF2AK3, UBA52, KALRN, IRX3, CDK5R1, DRD3, SOX2, SOX5, KIT, CDH4, TTC3, LINGO1, BCL2, AGRN, NEFL, NKX2-5, SPP1, BMP4, BMP2, DTX1, NF1, NLGN1, NTN1, NTRK3, DLX2, ISL2, NOTCH1, YWHAH, NTRK2, ID4, BMP7,…	2812	192	13528	1.57855	0.435147	0.0041305	0.218611		GOTERM_BP_FAT	GO:0030326~embryonic limb morphogenesis	22	1.01852	0.000965621	WNT5A, NOG, LMBR1, FTO, LEF1, GAS1, MBNL1, GREM1, MECOM, GLI3, SHH, CTNNB1, MSX2, NOTCH2, ALDH1A2, DKK1, PSEN1, FBN2, SP8, WNT7A, ALX1, TWIST1	1597	87	13528	2.14206	0.981923	0.0282582	1.78649		GOTERM_BP_FAT	GO:0031128~developmental induction	12	0.337743	0.000289169	BMP4, SPRY1, WNT3, SALL1, SOX2, SIX1, SIX3, POU2F1, FGF1, FRS2, FGF2, FGF3	2690	19	13528	3.17621	0.755762	0.0102364	0.547401		GOTERM_BP_FAT	GO:0060420~regulation of heart growth	8	0.362976	0.000208707	FGF9, TBX5, GATA4, HEY2, TGFBR2, NRG1, CXADR, FGF2	1690	12
GOTERM_BP_FAT	GO:0060485~mesenchyme development	24	0.649878	0.000116	NRP2, NOG, BMP2, EOMES, LEF1, KITLG, ZEB2, SOX9, SHH, CTNNB1, TGFB2, EDNRB, NOTCH1, HIF1A, OVOL2, HOXA5, LAMA5, BCL2, TGFBR3, FOXC1, BMP7, NFATC1, ALX1, HNRNPAB	2812	52	13528	2.22037	0.437948	0.00413646	0.220512		GOTERM_BP_FAT	GO:0035113~embryonic appendage morphogenesis	22	1.01852	0.000965621	WNT5A, NOG, LMBR1, FTO, LEF1, GAS1, MBNL1, GREM1, MECOM, GLI3, SHH, CTNNB1, MSX2, NOTCH2, ALDH1A2, DKK1, PSEN1, FBN2, SP8, WNT7A, ALX1, TWIST1	1597	87	13528	2.14206	0.981923	0.0282582	1.78649		GOTERM_BP_FAT	GO:0002040~sprouting angiogenesis	8	0.225162	0.000299778	CDH13, NOTCH1, ROBO1, CCBE1, RBPJ, SRF, FGF2, SLIT2	2690	9	13528	4.47022	0.768074	0.0105335	0.567432		GOTERM_BP_FAT	GO:0030902~hindbrain development	19	0.862069	0.000258092	DLC1, LMX1B, AGTPBP1, MAFB, PTF1A, RORA, LMX1A, GLI2, CTNNA2, KLHL1, HES1, ALDH1A2, HOXB1, HOXA2, HOXB2, BCL2, MTPN, MYO16, WNT7A	1690	60
GOTERM_BP_FAT	GO:0042692~muscle cell differentiation	44	1.19144	0.000118	ALS2, KCNH1, CAST, CAV2, SOX6, JAG1, CXADR, ITGB1, TCF7L2, SHH, CTNNB1, GPX1, GPHN, APP, WNT4, BARX2, GATA6, FOXF1, QKI, AGRN, MKL2, RARB, CHRNA1, IFRD1, NKX2-5, BMP4, TBX2, MBNL1, MYH9, CSRP2, CAPN2, AFG3L2, CAPN3, FOXP1, KRT19, TSC1, CDON, SEMA4C, CACNA1H, SORT1, ADAM12, NEURL2, TMOD1, SNTA1	2812	121	13528	1.74939	0.442467	0.00416441	0.223599		GOTERM_BP_FAT	GO:0007218~neuropeptide signaling pathway	23	1.06481	0.000986898	NXPH3, NXPH2, GPR126, GLRA1, GPR133, NPY2R, GLRA2, SORCS1, TAC1, SORCS3, HCRTR2, LPHN2, PROK2, LPHN3, NPVF, NPS, GALR1, PENK, NPY, NMUR2, BAI3, ELTD1, EMR2	1597	93	13528	2.09495	0.983454	0.0286703	1.82551		GOTERM_BP_FAT	GO:0022604~regulation of cell morphogenesis	44	1.23839	0.000312372	DLC1, GNA13, LZTS1, NRP1, GNA12, LRRC4C, CDH2, RHOU, CDH4, EPHB2, TGFB2, NRCAM, EZR, ROBO1, TIAM1, MAPT, ROBO2, POU3F2, SEMA3A, CDC42EP4, NEFL, FGD6, SPP1, FN1, ARHGEF1, SMAD7, MAP1B, BARHL2, SMAD4, SMAD3, SMAD2, MYH9, NTN1, SLIT2, NUMBL, NTRK3, RNF6, SLC26A5, YWHAH, FYN, VEGFA, CYFIP1, AKAP2, WNT7A	2690	131	13528	1.68913	0.781886	0.0108952	0.591203		GOTERM_BP_FAT	GO:0014706~striated muscle tissue development	30	1.36116	0.000259936	UTRN, FKBP1A, CXADR, TTN, ITGB1, GJC1, TGFB2, GPHN, HAND1, DMD, MKL2, RARB, NR2F2, NRG1, COL11A1, PITX1, FOXL2, TBX2, SMAD7, NKX2-6, TBX5, HOMER1, FOXP1, EP300, COL19A1, TSC1, MEOX2, SIX1, VGLL2, FOXC1	1690	119
GOTERM_BP_FAT	GO:0043069~negative regulation of programmed cell death	105	2.84322	0.00012	XRCC5, MEF2C, GRIK2, STAT5A, ARNT2, CBX4, FOXO1, SGMS1, IL10, SHH, CITED2, MAP3K7, EGFR, CRYAA, SOCS2, DFFA, SOCS3, BARHL1, PIM1, PIM3, F7, PIM2, NME1, TXNDC5, RIPK2, HSPB1, TNFAIP3, UBA52, TMX1, ERBB3, NFKBIA, SOX4, BDKRB2, NKX2-5, CFLAR, BHLHE23, HTT, SMAD6, SPHK1, NR4A2, SMAD3, TAX1BP1, BFAR, NOTCH2, NOTCH1, PLCG2, HSPD1, IFI6, IER3, MITF, BNIP3, NFKB1, EDNRB, GPX1, HMOX1, CHST11, MKL1, MYC, P…	2812	359	13528	1.40706	0.448722	0.00421461	0.227912		GOTERM_BP_FAT	GO:0007292~female gamete generation	18	0.833333	0.00111012	LEPR, DIAPH2, RXFP2, PDE3A, BMP15, FSHR, SIRT1, PAQR5, NRIP1, PGR, FMN2, PLA2G4A, STRA8, ZMIZ1, BCL2, NOBOX, ADAMTS1, BMPR1B	1597	65	13528	2.34578	0.990088	0.0319708	2.05122		GOTERM_BP_FAT	GO:0010941~regulation of cell death	202	5.68534	0.000340989	MEF2C, DLC1, CADM1, SGMS1, ITSN1, SHH, CITED2, MAP3K7, MAGED1, G2E3, PGP, BDNF, APP, CD44, IFNG, PIK3CA, RARB, MAP2K6, WWOX, BCL2L14, GRIN2A, PIM1, PIM3, F7, LIG4, BCL2L11, NME6, KRT18, NME1, ALOX15B, JUN, TXNDC5, VEGFA, EIF2AK3, TMX1, CDK5R1, STK17B, AKAP13, CHEK2, SLC11A2, PLAGL1, LHX4, DIABLO, NKX2-5, BMP4, COL18A1, SPPL3, SPHK2, NTF3, TP53BP2, SMAD6, LGALS1, SPHK1, SMAD3, NOTCH2, EPHA7, NOTCH…	2690	815	13528	1.24645	0.810291	0.0118031	0.645197		GOTERM_BP_FAT	GO:0021983~pituitary gland development	12	0.544465	0.000312506	HES1, BMP4, GATA2, ALDH1A2, EYA1, PROP1, SOX2, PAX6, POU3F2, ISL1, GLI2, PITX1	1690	28
GOTERM_BP_FAT	GO:0060537~muscle tissue development	45	1.21852	0.000127	ALS2, CAV2, ZFAND5, CAV1, ERBB3, TIPARP, FKBP1A, CXADR, ITGB1, GJC1, TGFB2, GPHN, APP, HAND1, GATA6, HLX, DMD, AGRN, MKL2, RARB, CHRNA1, NR2F2, COL11A1, NKX2-5, FOXL2, TBX2, SMAD7, NF1, HSPG2, RXRG, MBNL1, AFG3L2, FOXP1, FOXP2, IGSF8, EP300, COL19A1, TSC1, SVIL, PLN, NDUFV2, TGFBR3, ZFPM2, FOXC1, SNTA1	2812	125	13528	1.73189	0.467604	0.00442937	0.241233		GOTERM_BP_FAT	GO:0051146~striated muscle cell differentiation	22	1.01852	0.00112999	CAV2, NOS1, NKX2-6, UTRN, IGF1, CACNB2, NEO1, TTN, HOMER1, CXADR, PROX1, FOXP1, SHH, GPHN, APP, KRAS, GATA6, MTPN, DNER, AVPR1A, PPP3CA, NRG1	1597	88	13528	2.11772	0.990874	0.03231	2.08755		GOTERM_BP_FAT	GO:0030509~BMP signaling pathway	20	0.562905	0.000359729	BMP4, NOG, BMP2, SMAD7, USP9Y, GDF6, SMAD6, FST, BMPR2, SMAD4, ZNF8, MSX2, ACVR2A, UBE2D3, RGMB, ID1, UBE2D1, BMP7, BMPR1B, BMPR1A	2690	44	13528	2.28591	0.826856	0.0123601	0.680542		GOTERM_BP_FAT	GO:0035051~cardiac cell differentiation	12	0.544465	0.000312506	BMP2, TSC1, MYOCD, NKX2-6, TBX5, RARB, SOX6, NRG1, TTN, ITGB1, FOXP1, TGFB2	1690	28
GOTERM_BP_FAT	GO:0001501~skeletal system development	95	2.57243	0.000128	NOG, THRA, NDST1, HEXA, PRRX1, JAG2, GLI2, MMP2, PRDX1, SHH, CTNNB1, GLI1, BARX2, CTGF, CHST11, COL12A1, COL11A1, MYC, GHR, ALX1, TWIST1, EGFR, TBX15, DLL3, INHBA, EYA1, CHRDL1, NAB2, NAB1, PDGFRA, SORT1, TFAP2A, FOXC1, GNAS, EXT1, EIF2AK3, WNT5A, ZFAND5, FGFR3, HOXA13, TIPARP, SOX5, FHL2, COL2A1, SOX6, SOX9, IGSF10, COL9A1, CHD7, HOXA3, HOXA5, BCL2, TEAD4, JUND, AXIN2, RUNX2, SPP1, BMP4, BMP2, T…	2812	319	13528	1.43269	0.470713	0.00443924	0.243472		GOTERM_BP_FAT	GO:0010648~negative regulation of cell communication	47	2.17593	0.00117198	NOG, ELF1, CAV1, GRIK1, ONECUT1, GLRA1, IL6ST, GRIK2, PDE3B, CXXC4, PAWR, GREM1, PTEN, CITED1, TRIB1, HTR1B, BARX1, RGS12, GTF2H2C, BCHE, HEY2, VWC2, SOX17, HHIP, PRKCA, SMAD6, SCAI, TLE1, RGS18, GAS1, FRZB, SIRT1, IRS1, RGS20, ADRB2, CBLB, DKK1, BMPER, RGS2, RGS6, AVPR1A, TGIF1, RGS7, TNFAIP3, IGFBP3, TOB1, HTR2A	1597	248	13528	1.60537	0.992336	0.0332624	2.16433		GOTERM_BP_FAT	GO:0051338~regulation of transferase activity	102	2.87081	0.000363535	ADCY1, EDN2, EDN1, LPAR1, MBIP, TGFB2, PRKACG, MAP3K7, APP, DAB1, MAP3K4, CDKN2B, MDFIC, MAP3K9, TDGF1, GAB1, SPRED2, INSR, FRS2, MAP2K6, EGFR, RBL1, PIM1, IRS1, SPAG9, PLCE1, PRKRIP1, CDK5R1, CDK5R2, GNAI2, ADORA2B, PKHD1, CHEK1, DUSP12, SERINC5, HEXIM1, ADRA2C, VAV3, SPHK2, MAP2K3, TGFBR2, SPHK1, CDKN1C, RGS3, PRKAR1A, FTMT, ZEB2, PDCD4, SPRY4, CCNE2, SPRY2, SPRY1, CERKL, CXCR4, CDK5RAP3, NRG1,…	2690	372	13528	1.37892	0.83004	0.0124027	0.687718		GOTERM_BP_FAT	GO:0048608~reproductive structure development	31	1.40653	0.00031658	TSPY2, TSPY3, HMGB2, FGF9, LEPR, EDN2, LHCGR, ZFP42, TP63, FOXO3, SOX9, VGF, WT1, CDH6, BCL2, ANGPT1, LFNG, BMP4, FOXL2, FSHR, BCL2L11, NRIP1, KDR, INHBB, AFP, ACVR2A, PLA2G4A, CCND2, FOXC1, ADAMTS1, BMPR1B, WNT7A	1690	126
GOTERM_BP_FAT	GO:0051674~localization of cell	92	2.4912	0.00013	NRP2, SLC22A16, IL16, PLXNA2, EDN2, ZEB2, IL10, SHH, TGFB2, EDNRB, CTTNBP2, GPX1, APOB, DAB1, GAB2, CD44, CTGF, ROBO1, CXCR4, POU4F1, NR2F2, NR2F1, TWIST1, SYK, ARHGEF7, FOXJ1, MDGA1, BARHL1, BARHL2, IL6R, MYH9, SLIT2, CTNNA2, ASCL1, TNS3, NCK2, TNS1, HIF1A, CCR4, BTG1, LYST, SDCBP, OPHN1, FOXC1, LAMC1, CAV2, ZFAND5, CDK5R1, KITLG, KIT, ITGB1, ITGAM, SRC, DNAH5, ARX, DOCK2, OVOL2, SFTPD, POU3F3, …	2812	307	13528	1.44168	0.47435	0.00445615	0.246107		GOTERM_BP_FAT	GO:0010769~regulation of cell morphogenesis involved in differentiation	20	0.925926	0.00124919	NRP1, LZTS1, BARHL2, SMAD2, CDH2, LRRC4C, CDH4, TGFB2, NTRK3, LINGO1, PTK2, PSEN1, ROBO1, ROBO2, POU3F2, SEMA3A, SEMA4D, WNT7A, NEFL, SPP1	1597	77	13528	2.20023	0.994441	0.0351758	2.30535		GOTERM_BP_FAT	GO:0043067~regulation of programmed cell death	201	5.65719	0.000372919	MEF2C, DLC1, CADM1, SGMS1, ITSN1, SHH, CITED2, MAP3K7, MAGED1, G2E3, PGP, BDNF, APP, CD44, IFNG, PIK3CA, RARB, MAP2K6, WWOX, BCL2L14, GRIN2A, PIM1, PIM3, F7, LIG4, BCL2L11, NME6, KRT18, NME1, ALOX15B, JUN, TXNDC5, VEGFA, EIF2AK3, TMX1, CDK5R1, STK17B, AKAP13, CHEK2, SLC11A2, PLAGL1, LHX4, DIABLO, NKX2-5, COL18A1, SPPL3, SPHK2, NTF3, TP53BP2, SMAD6, LGALS1, SPHK1, SMAD3, NOTCH2, EPHA7, NOTCH1, PLA…	2690	812	13528	1.24486	0.837641	0.0126325	0.705412		GOTERM_BP_FAT	GO:0033273~response to vitamin	20	0.907441	0.000317566	BMP4, MUC1, BMP2, PDGFA, IGFBP7, SOX2, GDAP1, PPARG, PMF1, CD38, ALDH1A2, PLA2G4A, TFRC, GSN, BCL2, ANGPT1, PTCH1, LRP2, BMP7, KLF4	1690	66
GOTERM_BP_FAT	GO:0048870~cell motility	92	2.4912	0.00013	NRP2, SLC22A16, IL16, PLXNA2, EDN2, ZEB2, IL10, SHH, TGFB2, EDNRB, CTTNBP2, GPX1, APOB, DAB1, GAB2, CD44, CTGF, ROBO1, CXCR4, POU4F1, NR2F2, NR2F1, TWIST1, SYK, ARHGEF7, FOXJ1, MDGA1, BARHL1, BARHL2, IL6R, MYH9, SLIT2, CTNNA2, ASCL1, TNS3, NCK2, TNS1, HIF1A, CCR4, BTG1, LYST, SDCBP, OPHN1, FOXC1, LAMC1, CAV2, ZFAND5, CDK5R1, KITLG, KIT, ITGB1, ITGAM, SRC, DNAH5, ARX, DOCK2, OVOL2, SFTPD, POU3F3, …	2812	307	13528	1.44168	0.47435	0.00445615	0.246107		GOTERM_BP_FAT	GO:0060537~muscle tissue development	28	1.2963	0.00125199	CAV2, CAV1, UTRN, CACNB2, CXADR, TTN, PTEN, TGFB2, GPHN, APP, GATA6, DMD, DNER, PPP3CA, NRG1, NR2F2, COL11A1, PITX1, NKX2-6, MBNL1, HOMER1, PROX1, FOXP1, FOXP2, COL19A1, MEOX2, PLN, FOXC1	1597	125	13528	1.89748	0.994506	0.0350163	2.31046		GOTERM_BP_FAT	GO:0009952~anterior/posterior pattern formation	46	1.29468	0.000387986	HNF1B, FOXA2, PAX6, BMPR2, ZEB2, ZBTB16, GLI3, PAX1, SHH, TCF7L1, CTNNB1, FOXH1, ALDH1A2, WNT3, LHX1, TDGF1, GATA4, NR2F2, FRS2, ALX1, MLLT3, TBX3, OTX1, SIX3, GRSF1, DLL3, SMAD4, LEF1, PCDH8, SMAD2, HES1, MIB1, ACVR2A, NOTCH1, EP300, BTG2, MEOX2, HES3, LRP6, ROR2, PBX1, PBX3, RBPJ, TBX18, MESP2, BMPR1A	2690	140	13528	1.65238	0.849141	0.0130489	0.733813		GOTERM_BP_FAT	GO:0042472~inner ear morphogenesis	18	0.816697	0.000324911	MAFB, FGF9, SOX2, PRRX1, SOBP, FZD3, PAX2, FZD6, PTPRQ, SPRY2, EYA1, CHD7, DLX6, CLIC5, SIX1, FOXG1, COL11A1, OTOP1	1690	56
GOTERM_BP_FAT	GO:0016192~vesicle-mediated transport	157	4.25129	0.00013	ALS2, SEPT5, SRCIN1, SLC9A3, USE1, ITSN2, MEGF10, VPS33A, CTNNB1, GATA2, DAB2, APP, PACSIN1, PICALM, PACSIN2, PUM1, FTL, ARC, NCALD, PICK1, CECR2, MFGE8, VPS41, COLEC12, VTI1A, NPC1, TRIM36, CD36, SCYL1, NME1, FNBP1L, ARRB1, TXNDC5, LYST, PI4K2A, OPHN1, VAMP3, UNC13C, VPS26A, TRAPPC3, KALRN, PACS1, CAV2, ARFGAP2, RAB7A, TMX1, CAV1, ARFGAP3, DRD3, SNX2, ABCA1, ARFGEF2, RIMS1, PEX5L, FTH1, SRC, DOC…	2812	576	13528	1.31128	0.476606	0.00445502	0.247752		GOTERM_BP_FAT	GO:0016481~negative regulation of transcription	77	3.56481	0.00129999	HMX1, FOXK1, THRB, NR6A1, FST, TBX20, ZEB2, PAWR, ZEB1, NR2E3, HSBP1, GLI3, CTNNB1, CITED2, TBPL2, SIN3A, ZNF148, NKX6-2, FOXF2, HEY2, PRMT6, NR2F2, BCL7A, NRG1, SIK1, FGF2, TWIST2, TWIST1, ALX1, NR2F1, ZNF281, TBL1XR1, CTBP2, SOX14, ZHX2, LEF1, TLE1, SPEN, PTPRU, MBD2, PROX1, PKIA, NRIP1, NAB1, TGIF1, ST18, NSD1, SMARCA2, NOSTRIN, SOX6, ELK3, SOX9, MEIS2, POU3F3, BHLHE40, ETV3, BMP2, TNFSF4, KLF…	1597	459	13528	1.42104	0.9955	0.0360923	2.39803		GOTERM_BP_FAT	GO:0021537~telencephalon development	26	0.731776	0.000406245	BMP4, CEP120, ERBB4, SOX2, SIX3, PAX6, LEF1, ZEB2, GLI3, SHH, TACC2, FOXP2, ARX, SALL3, DLX2, SLC1A2, DAB1, ALDH1A3, LHX2, AVPR1A, POU3F3, POU3F2, ID4, PAFAH1B1, LHX6, LRP8	2690	65	13528	2.0116	0.861991	0.0135654	0.768221		GOTERM_BP_FAT	GO:0045685~regulation of glial cell differentiation	10	0.453721	0.000332577	BMP4, LINGO1, DLX2, BMP2, NTF3, NKX6-2, NF1, PPARG, ID4, NKX6-1	1690	20
GOTERM_BP_FAT	GO:0001838~embryonic epithelial tube formation	21	0.568643	0.000138	DLC1, LMO4, ZEB2, FZD3, CELSR1, VASP, SHH, ZIC2, FZD6, MAP3K7, T, WNT4, TSC1, OVOL2, ZIC5, TGIF1, TFAP2A, PTCH1, ALX1, TWIST1, HECTD1	2812	43	13528	2.34947	0.494794	0.00466572	0.261268		GOTERM_BP_FAT	GO:0060420~regulation of heart growth	7	0.324074	0.00131142	NOG, HEY2, TGFBR2, NRG1, CXADR, PROX1, FGF2	1597	12	13528	4.94135	0.995709	0.0361623	2.41886		GOTERM_BP_FAT	GO:0044057~regulation of system process	87	2.44863	0.000412617	LZTS1, TACR3, GRIK1, THRB, IL6ST, GRIK2, EDN2, GRIK3, PTGS1, EDN1, FST, VGF, CALB1, TGFB2, BDNF, IFNG, SEMA3A, CALCRL, EGFR, KCNMA1, EGR2, GRIN2A, GRM1, INHBB, PROK2, GRM3, PLCE1, GRM8, NPPC, CELF2, PEBP1, CNTN4, UBB, EIF2AK3, GLP1R, RAB3A, PRKCZ, CCL2, IRX5, DRD3, GNAI2, ADORA2B, ERBB4, PPP1R12B, CTNND2, BMPR2, TAC1, CDH2, KIT, SRF, TPM1, KCNMB2, EPHB2, ANXA6, ECE1, BCHE, RAB11A, BHLHE40, TLX3, …	2690	309	13528	1.41593	0.866213	0.013683	0.780226		GOTERM_BP_FAT	GO:0021536~diencephalon development	14	0.635209	0.000333247	BMP4, NKX2-6, SOX2, PAX6, ISL1, GLI2, HES1, ARX, GATA2, ALDH1A2, EYA1, PROP1, POU3F2, PITX1	1690	37
GOTERM_BP_FAT	GO:0045667~regulation of osteoblast differentiation	21	0.568643	0.000138	BMP4, BMP2, IL6, IL6ST, SOX2, BMPR2, FZD1, SMAD3, CDK6, SKI, IL6R, CTNNB1, WNT7B, JUND, NPPC, GNAS, AXIN2, BMP7, BMPR1B, RUNX2, TOB1	2812	43	13528	2.34947	0.494794	0.00466572	0.261268		GOTERM_BP_FAT	GO:0031344~regulation of cell projection organization	22	1.01852	0.00131777	NRP1, LZTS1, BARHL2, KIT, CDH2, LRRC4C, CDH4, NTRK3, LINGO1, PRKCQ, PTK2, PSEN1, ROBO1, NTRK2, ROBO2, POU3F2, SEMA3A, SEMA4D, WNT7A, NEFL, KALRN, SPP1	1597	89	13528	2.09393	0.995821	0.036095	2.43044		GOTERM_BP_FAT	GO:0046660~female sex differentiation	27	0.759921	0.000456428	LEPR, EDN2, ZFP42, FST, TP63, FOXO3, VGF, CDH6, CCNE1, WNT4, NOBOX, ANGPT1, BMP4, FOXL2, TBX3, FSHR, SIRT1, NRIP1, INHBB, AFP, PLA2G4A, CCND2, VEGFA, FOXC1, ADAMTS1, BMPR1B, NR5A1	2690	69	13528	1.96787	0.891948	0.015023	0.86273		GOTERM_BP_FAT	GO:0030029~actin filament-based process	50	2.2686	0.000344576	DLC1, MTSS1, CAPZA3, PREX1, CAPZA2, FERMT2, TTN, KLHL1, CDC42, GSN, ACTN4, ROCK2, MYH9, FLNB, LPIN1, ARHGAP26, FLNA, ELMO1, FMN1, RND3, KRT19, EPB41L1, XIRP2, FHOD3, SDCBP, WASL, PARVA, SHROOM3, PLEK2, DIAPH1, CALD1, DIAPH2, DIAPH3, SSH2, NEDD9, MYO9B, DAAM1, ITGB1, PFN2, KRAS, BCL2, SH2B2, PAFAH1B1, FGD5, FGD6, FGD4, NF1, MYOZ1, GAS7, ANTXR1	1690	241
GOTERM_BP_FAT	GO:0001841~neural tube formation	20	0.541565	0.000142	DLC1, LMO4, ZEB2, FZD3, CELSR1, VASP, SHH, ZIC2, FZD6, MAP3K7, T, TSC1, OVOL2, ZIC5, TGIF1, TFAP2A, PTCH1, ALX1, TWIST1, HECTD1	2812	40	13528	2.40541	0.506189	0.00478851	0.269986		GOTERM_BP_FAT	GO:0030817~regulation of cAMP biosynthetic process	24	1.11111	0.00133153	OPRM1, CALCR, ADCY1, CAP2, GNAI1, ADCY8, NPY2R, LHCGR, RXFP2, NPR3, FSHR, ADCYAP1, EDNRB, GRM3, HTR1B, ADRB2, HTR1A, S1PR1, GALR1, GRM8, GRM7, HTR7, NTRK2, ADRA2A	1597	101	13528	2.01288	0.996053	0.0362265	2.45552		GOTERM_BP_FAT	GO:0046545~development of primary female sexual characteristics	27	0.759921	0.000456428	LEPR, EDN2, ZFP42, FST, TP63, FOXO3, VGF, CDH6, CCNE1, WNT4, NOBOX, ANGPT1, BMP4, FOXL2, TBX3, FSHR, SIRT1, NRIP1, INHBB, AFP, PLA2G4A, CCND2, VEGFA, FOXC1, ADAMTS1, BMPR1B, NR5A1	2690	69	13528	1.96787	0.891948	0.015023	0.86273		GOTERM_BP_FAT	GO:0048663~neuron fate commitment	15	0.680581	0.000371535	BMP4, EVX1, SOX2, PTF1A, SMAD4, PAX6, GLI2, ISL1, GLI3, NKX6-1, TGFB2, HES1, CDC42, DLX2, NKX6-2	1690	42
GOTERM_BP_FAT	GO:0010648~negative regulation of cell communication	77	2.08503	0.000144	DLC1, NOG, GLRA1, IL6ST, GRIK2, GRIK3, EZH2, LEMD3, CITED1, WNT4, CHST11, HEY2, SOCS2, SOCS3, DLL3, STXBP1, RPH3AL, SOCS6, SCAI, TLE1, SOCS5, IRS1, DDIT4, AMBP, NPC1, CCND1, ADRB2, GRB10, TRIM33, HIPK2, ZFYVE28, TGIF1, PEBP1, TNFAIP3, SNX13, PRKCZ, CAV1, ONECUT1, DRD3, ERBB3, SOX2, NFKBIA, PRDM16, GREM1, TRIB1, RGS12, OVOL2, BCL6, DDIT4L, SKIL, AXIN2, RUNX2, SMAD7, SMAD6, NF1, PAK1IP1, SKI, RGS18…	2812	248	13528	1.49368	0.51132	0.00482648	0.273977		GOTERM_BP_FAT	GO:0051339~regulation of lyase activity	24	1.11111	0.00133153	OPRM1, CALCR, FTMT, ADCY1, CAP2, ADCY8, GNAI1, NPY2R, LHCGR, RXFP2, NPR3, FSHR, ADCYAP1, EDNRB, GRM3, ADRB2, HTR1A, S1PR1, GALR1, GRM8, GRM7, HTR7, NTRK2, ADRA2A	1597	101	13528	2.01288	0.996053	0.0362265	2.45552		GOTERM_BP_FAT	GO:0002053~positive regulation of mesenchymal cell proliferation	11	0.309598	0.000463905	IRS2, FGF9, VEGFA, TGFBR2, TP63, TBX18, IRS1, SHH, FOXP1, BMPR1A, FOXP2	2690	17	13528	3.25406	0.895816	0.0151649	0.876804		GOTERM_BP_FAT	GO:0051146~striated muscle cell differentiation	24	1.08893	0.000375866	KCNH1, CAST, NKX2-6, TBX5, UTRN, IGF1, MYOZ1, NEO1, MYH9, TTN, HOMER1, CXADR, CAPN2, ITGB1, FOXP1, GPHN, KRT19, BARX2, KRAS, TSC1, CDON, MTPN, RARB, NRG1	1690	88
GOTERM_BP_FAT	GO:0016055~Wnt receptor signaling pathway	47	1.27268	0.000145	WNT5A, LZTS2, MITF, PPM1A, SOX4, CTNND1, TCF7L2, TCF7L1, CPZ, CTNNB1, WNT4, MACF1, FRAT2, HBP1, AXIN2, FBXW11, CSNK1A1, DVL3, TBL1XR1, TCF7, LDB1, TLE3, FZD1, LEF1, FZD3, CELSR2, TLE1, FRZB, UBE2B, FZD4, FZD7, FZD6, SENP2, CCND1, WNT7B, DACT1, CSNK1D, KREMEN2, GSK3B, KREMEN1, PYGO1, KLHL12, RNF138, WNT11, TBL1X, WNT7A, LRP5	2812	133	13528	1.70006	0.513978	0.00483059	0.276061		GOTERM_BP_FAT	GO:0040007~growth	37	1.71296	0.00133924	ENOX2, NDN, GDF6, NINJ2, SGMS1, MREG, IL7R, GLI3, SHH, TGFB2, RRAGC, APP, MTPN, BCL2, GINS1, BMP4, BMP2, AR, ST6GAL2, IGF1, SMAD2, GAS1, CSRP2, FOXP2, INHBA, NOTCH2, PRKCQ, ATP6V0E2, PSEN1, ZMIZ1, WHSC1L1, ADRA1B, FOXC1, BMPR1B, BMP5, GAP43, EMP1	1597	183	13528	1.71269	0.996178	0.0361958	2.46958		GOTERM_BP_FAT	GO:0042325~regulation of phosphorylation	123	3.46186	0.000484058	ADCY1, IL6ST, GDF6, EDN2, EDN1, TLR4, LPAR1, MBIP, TGFB2, PRKACG, MAP3K7, APP, DAB1, MAP3K4, CDKN2B, MDFIC, MAP3K9, IFNG, TDGF1, GAB1, SPRED2, PDGFD, FRS2, INSR, MAP2K6, IBTK, EGFR, SOCS3, RBL1, PIM1, IRS1, SPAG9, PLCE1, JUN, PRKRIP1, CDK5R1, CDK5R2, ENPP1, GNAI2, ADORA2B, PKHD1, BMPR2, CHEK1, DUSP12, LIF, HEXIM1, ADRA2C, BMP4, BMP2, VAV3, SPHK2, SMAD7, SMAD6, MAP2K3, TGFBR2, SPHK1, SMAD4, CDKN1C…	2690	466	13528	1.3274	0.905567	0.0157133	0.914728		GOTERM_BP_FAT	GO:0048015~phosphoinositide-mediated signaling	24	1.08893	0.000375866	PIK3CG, CCKAR, HMGB2, DRD1, HIST1H4K, TACR1, EDN2, EDN1, LHCGR, IGF1, HOMER1, EDNRB, PLCE1, S1PR1, GNB1, CA8, GSN, ZWINT, NMUR2, P2RY1, PIK3C3, NMBR, HTR2C, HTR2A	1690	88
GOTERM_BP_FAT	GO:0043549~regulation of kinase activity	104	2.81614	0.000153	ALS2, ADCY1, ADCY2, EDN2, LPAR2, LPAR1, TGFB2, PRKACG, MAP3K7, PRKAR2B, APP, DAB1, MAP3K4, CDKN2A, CDKN2B, CDKN2C, MAP3K9, GAB1, SPRED2, CHRNA7, PRKACB, SPRED1, FRS2, SYK, EGFR, PIK3CB, RBL1, PICK1, PKIG, PIM1, IRS1, SPAG9, PLCE1, PRKRIP1, CDK5R1, CAV1, ADORA2B, PKHD1, DUSP12, CCNG1, HEXIM1, ADRA2A, ADRA2C, FGD4, VAV3, MAP2K3, SPHK1, TGFBR2, MET, PTPN11, CDKN1C, TSC1, RGS3, PRKAR1A, PRKAG2, ZEB2,…	2812	357	13528	1.40147	0.531865	0.0050472	0.290387		GOTERM_BP_FAT	GO:0031327~negative regulation of cellular biosynthetic process	91	4.21296	0.00136041	HMX1, FOXK1, THRB, NR6A1, FST, TBX20, ZEB2, PAWR, ZEB1, NR2E3, HSBP1, GLI3, CTNNB1, CITED2, EIF4EBP3, TBPL2, HTR1B, SIN3A, STRA8, ZNF148, NKX6-2, FOXF2, PRMT6, HEY2, NR2F2, BCL7A, SIK1, NRG1, FGF2, EIF2B3, TWIST2, NR2F1, TWIST1, ALX1, PRKCA, ZNF281, TBL1XR1, CTBP2, SOX14, ZHX2, LEF1, TLE1, SPEN, PTPRU, MBD2, PROX1, PKIA, NRIP1, INHBA, GRM8, BACE2, GRM7, NAB1, TGIF1, ST18, NSD1, SMARCA2, CAV1, NOS…	1597	561	13528	1.37406	0.9965	0.0365202	2.50814		GOTERM_BP_FAT	GO:0009791~post-embryonic development	28	0.788066	0.000504903	RAB3A, TAPT1, HELT, TIPARP, SOX6, TAL2, MUT, APOB, LHX1, BCL11B, CHST11, SCN9A, SEPP1, NKX2-3, BMP4, GABRG2, BHLHE23, ACO1, MYO1E, NR4A2, SMAD2, MECOM, BCL2L11, ITPR1, FOXP2, NPPC, GNAS, KLF4	2690	73	13528	1.92893	0.914695	0.0162762	0.953941		GOTERM_BP_FAT	GO:0035023~regulation of Rho protein signal transduction	26	1.17967	0.000378495	DLC1, ARHGEF3, VAV3, BCR, PREX1, ARHGEF16, AKAP13, CDH2, ARHGEF12, TTN, ARHGEF10, PLEKHG3, PLEKHG2, FICD, RASGRF2, TSC1, TIAM2, SYDE2, PLEKHG5, PAFAH1B1, FGD5, SPATA13, FGD6, ARHGEF10L, KALRN, FGD4	1690	99
GOTERM_BP_FAT	GO:0007243~protein kinase cascade	107	2.89737	0.000166	GNA13, IL6ST, STAT5A, GNA12, LPAR2, FGF13, TLR4, LPAR1, IL10, PRKACG, MAP3K7, MAP3K4, MAP3K9, GAB1, SPRED2, CHRNA7, PRKACB, SPRED1, RAPGEF2, FRS2, MAP2K5, SYK, EGFR, SOCS2, PIK3CB, SOCS3, SOCS6, IRS1, TANK, STK3, SPAG9, MAPK1, MAP4K4, PLCE1, F2, PIAS1, WNT5A, CAV1, FGFR3, ADORA2B, ERBB3, BLK, STK17B, DUSP10, NFKBIA, STK17A, SRC, ZAP70, ADRA2A, ADRA2C, FGD4, MAP2K3, MET, PTPN11, RGS3, TGFBR3, NRG3…	2812	370	13528	1.39123	0.561834	0.00544971	0.315659		GOTERM_BP_FAT	GO:0006796~phosphate metabolic process	146	6.75926	0.00142531	PRPF4B, ZAK, GDF6, TTK, CASK, PRKG1, TTN, PRKX, DUPD1, TGFB2, MAP3K7, PSKH2, CTTNBP2, APP, MDFIC, PIK3C3, MAP3K8, TLK1, FRS2, MAP2K6, MAP2K5, PIK3CG, EGFR, BCR, MYO3A, ROCK2, PTPRN2, PTPRR, PTPRT, PTPRU, CDKL5, STK3, CDKL4, PTPRQ, MAPK1, PLCE1, ROR2, RIPK2, RELN, CSNK1G3, KALRN, CAV2, PPP2R3A, ERBB4, MAPKAPK5, STK17B, DUSP10, CHEK1, ULK4, RIOK2, EPHB1, SGK223, VRK1, PTK2, VRK2, ADRA2A, GPD2, GUCY…	1597	973	13528	1.27107	0.997328	0.0379851	2.62631		GOTERM_BP_FAT	GO:0042471~ear morphogenesis	26	0.731776	0.000532016	NOG, FGF9, EDN1, SOX2, COL2A1, ZIC1, PAX2, HESX1, SPRY2, ATOH1, NKX3-2, GFI1, COL11A1, MYC, MAFB, OTX1, NEUROG1, FZD3, NR4A3, PROX1, FZD6, EYA1, DLX6, CLIC5, SIX1, FOXG1	2690	66	13528	1.98112	0.92526	0.0170304	1.00492		GOTERM_BP_FAT	GO:0007517~muscle organ development	45	2.04174	0.000383489	MEF2C, UTRN, TP63, FKBP1A, SOX6, CXADR, TTN, ITGB1, TGFB2, GJC1, FAM65B, GPHN, HAND1, DMD, COL6A3, MKX, RARB, MKL2, NR2F2, NRG1, COL11A1, PITX1, FOXL2, GSC, TBX2, NKX2-6, SMAD7, TBX5, NF1, IGF1, HOMER1, FLNB, FOXP1, MSX1, COL19A1, EP300, SGCG, TSC1, MEOX2, SIX1, PDGFRB, VGLL2, SGCD, FOXC1, TCF12	1690	211
GOTERM_BP_FAT	GO:0030902~hindbrain development	26	0.704035	0.000192	DLC1, AGTPBP1, PLXNA2, RORA, GLI2, SHH, GLI1, DAB1, BCL2, POU4F1, EGR2, RFX4, LMX1B, MAFB, LDB1, EN1, EN2, GAS1, FOXP2, CTNNA2, HES1, HOXB1, NCOA2, MYO16, WNT7A, NFIB	2812	60	13528	2.08468	0.613481	0.00623427	0.36355		GOTERM_BP_FAT	GO:0006793~phosphorus metabolic process	146	6.75926	0.00142531	PRPF4B, ZAK, GDF6, TTK, CASK, PRKG1, TTN, PRKX, DUPD1, TGFB2, MAP3K7, PSKH2, CTTNBP2, APP, MDFIC, PIK3C3, MAP3K8, TLK1, FRS2, MAP2K6, MAP2K5, PIK3CG, EGFR, BCR, MYO3A, ROCK2, PTPRN2, PTPRR, PTPRT, PTPRU, CDKL5, STK3, CDKL4, PTPRQ, MAPK1, PLCE1, ROR2, RIPK2, RELN, CSNK1G3, KALRN, CAV2, PPP2R3A, ERBB4, MAPKAPK5, STK17B, DUSP10, CHEK1, ULK4, RIOK2, EPHB1, SGK223, VRK1, PTK2, VRK2, ADRA2A, GPD2, GUCY…	1597	973	13528	1.27107	0.997328	0.0379851	2.62631		GOTERM_BP_FAT	GO:0051174~regulation of phosphorus metabolic process	127	3.57444	0.000539855	DLC1, ADCY1, IL6ST, GDF6, EDN2, EDN1, TLR4, MBIP, LPAR1, TGFB2, PRKACG, MAP3K7, APP, DAB1, MAP3K4, CDKN2B, MDFIC, MAP3K9, IFNG, TDGF1, GAB1, SPRED2, PDGFD, FRS2, INSR, MAP2K6, IBTK, EGFR, SOCS3, RBL1, PIM1, IRS1, SPAG9, PLCE1, JUN, PRKRIP1, CDK5R1, CDK5R2, ENPP1, GNAI2, ADORA2B, PKHD1, BMPR2, CHEK1, DUSP12, LIF, HEXIM1, ADRA2C, BMP4, BMP2, VAV3, SPHK2, SMG5, SMAD7, SMAD6, MAP2K3, TGFBR2, SPHK1, S…	2690	485	13528	1.31687	0.928063	0.0171665	1.01966		GOTERM_BP_FAT	GO:0001709~cell fate determination	13	0.589837	0.000390652	HES1, BMP4, CDC42, NOTCH2, GATA2, HOXA2, NTF3, TBX2, PAX6, JAG1, PAX2, IFRD1, KLF4	1690	33
GOTERM_BP_FAT	GO:0001701~in utero embryonic development	58	1.57054	0.000195	GNA13, ALS2, ARNT2, GNA12, CITED1, CITED2, CUL3, GATA2, APOB, DAB2, GRIN2B, GATA6, FOXF1, GATA4, MKL2, ADAM10, EOMES, PTPRR, MBNL1, MYH9, MECOM, BCL2L11, HES1, HIF1A, ZMIZ1, PDGFRA, ZFPM2, FOXC1, PRDM1, ADD1, ZFAND5, TFEB, CDH1, EGLN1, ITGB1, SOX8, CHD7, HAND1, TEAD4, DAD1, BTF3, APBA2, ETNK2, TERF2, FOXD3, GINS1, CEBPB, CUBN, EPAS1, LMX1B, TBX3, MYO1E, SMAD2, CAPN2, SALL4, PLCG1, TGFBR3, MAPK8IP3	2812	176	13528	1.58538	0.620215	0.0063078	0.370259		GOTERM_BP_FAT	GO:0045449~regulation of transcription	353	16.3426	0.00145705	MEF2A, GDF6, FST, BBX, RORB, SHH, CITED1, CITED2, CTNNB1, PGR, TBPL2, ZNF777, APP, GTF2H2C, SIN3A, S1PR1, NKX6-2, FOXF1, FOXF2, ZNF397, CREB3L1, ABRA, BCL7A, PITX1, TWIST2, CCAR1, TWIST1, ZNF100, NDNL2, RCOR3, NKX2-6, C11ORF30, BARHL2, ZHX2, EOMES, ZNF503, PTPRU, HNF4G, MECOM, PPARGC1A, PROX1, TBR1, MAPK1, PRDM9, JUN, FOXG1, TGIF1, CDCA7L, VGLL4, ST18, IRAK1BP1, MYBL1, ARX, KRAS, DMD, LHX4, ZNF74…	1597	2601	13528	1.14964	0.997659	0.0385678	2.68404		GOTERM_BP_FAT	GO:0019220~regulation of phosphate metabolic process	127	3.57444	0.000539855	DLC1, ADCY1, IL6ST, GDF6, EDN2, EDN1, TLR4, MBIP, LPAR1, TGFB2, PRKACG, MAP3K7, APP, DAB1, MAP3K4, CDKN2B, MDFIC, MAP3K9, IFNG, TDGF1, GAB1, SPRED2, PDGFD, FRS2, INSR, MAP2K6, IBTK, EGFR, SOCS3, RBL1, PIM1, IRS1, SPAG9, PLCE1, JUN, PRKRIP1, CDK5R1, CDK5R2, ENPP1, GNAI2, ADORA2B, PKHD1, BMPR2, CHEK1, DUSP12, LIF, HEXIM1, ADRA2C, BMP4, BMP2, VAV3, SPHK2, SMG5, SMAD7, SMAD6, MAP2K3, TGFBR2, SPHK1, S…	2690	485	13528	1.31687	0.928063	0.0171665	1.01966		GOTERM_BP_FAT	GO:0048638~regulation of developmental growth	16	0.725953	0.000395794	NRP1, FGF9, TBX5, TGFBR2, CXADR, CDH4, NTRK3, NRCAM, ADRB2, GATA4, HEY2, HOPX, SEMA3A, NRG1, FGF2, UBA52	1690	47
GOTERM_BP_FAT	GO:0048066~pigmentation during development	15	0.406174	0.000204	SLC45A2, TYRP1, MLPH, MITF, KIT, MREG, CITED1, ZIC2, SOD2, DCT, EDNRB, TYR, BCL2, GFPT1, OCA2	2812	26	13528	2.77547	0.636524	0.00655016	0.387012		GOTERM_BP_FAT	GO:0051240~positive regulation of multicellular organismal process	46	2.12963	0.00148468	CAV1, PANX1, ERBB4, TACR3, GRIK1, IL6ST, GRIK2, FST, BTC, TLR2, TAC1, TLR4, SHH, TGFB2, MAP3K7, NOD1, BCL2, HEY2, POU3F2, NRG1, FGF2, SPP1, BMP4, EGFR, BMP2, NOS1, LAMA2, ACVR2A, PROK2, CD83, PLA2G4A, ADRB2, IL20RB, GRIA2, PSEN1, F3, NTRK2, ADRA1B, MC4R, AVPR1A, NPPC, RIPK2, ALOX5, BMPR1B, GPAM, HTR2A	1597	244	13528	1.59697	0.997913	0.0390366	2.73427		GOTERM_BP_FAT	GO:0001649~osteoblast differentiation	19	0.534759	0.000570723	BMP4, CYP24A1, SATB2, NOG, BMP2, FGF9, FHL2, SMAD3, PMF1, GLI2, SHH, PTHLH, MEF2D, JUND, IGFBP3, WWOX, IGFBP5, SPP1, IHH	2690	42	13528	2.27502	0.938116	0.0180219	1.07766		GOTERM_BP_FAT	GO:0043062~extracellular structure organization	37	1.67877	0.000408588	DRD1, CADM1, ELF3, SPOCK2, HSD17B12, COL3A1, UTRN, FKBP1A, POSTN, DCN, CDH2, TGFB2, NRCAM, GPHN, TNFRSF11B, ANK3, FOXF1, TNR, COL11A1, CYR61, COL18A1, LMX1B, NRXN3, ADAMTS20, NF1, NRXN1, COL5A3, COL14A1, COL19A1, EGFLAM, TSC1, KAZALD1, NLGN4X, PDGFRA, FOXC1, APBB2, WNT7A	1690	163
GOTERM_BP_FAT	GO:0051338~regulation of transferase activity	107	2.89737	0.000208	ALS2, ADCY1, ADCY2, EDN2, LPAR2, LPAR1, TGFB2, PRKACG, MAP3K7, PRKAR2B, APP, DAB1, MAP3K4, CDKN2A, CDKN2B, CDKN2C, MAP3K9, GAB1, SPRED2, CHRNA7, PRKACB, SPRED1, FRS2, SYK, EGFR, PIK3CB, RBL1, PICK1, PKIG, PIM1, IRS1, SPAG9, PLCE1, PRKRIP1, CDK5R1, CAV1, ADORA2B, PKHD1, DUSP12, CCNG1, SERINC5, HEXIM1, ADRA2A, ADRA2C, FGD4, VAV3, MAP2K3, SPHK1, TGFBR2, MET, PTPN11, CDKN1C, TSC1, RGS3, PRKAR1A, FTMT…	2812	372	13528	1.38375	0.643841	0.00663837	0.394773		GOTERM_BP_FAT	GO:0045761~regulation of adenylate cyclase activity	23	1.06481	0.00153771	OPRM1, CALCR, ADCY1, CAP2, ADCY8, GNAI1, NPY2R, LHCGR, RXFP2, NPR3, FSHR, ADCYAP1, EDNRB, GRM3, ADRB2, HTR1A, S1PR1, GALR1, GRM8, GRM7, HTR7, NTRK2, ADRA2A	1597	96	13528	2.02948	0.998326	0.0401496	2.83061		GOTERM_BP_FAT	GO:0003001~generation of a signal involved in cell-cell signaling	31	0.872502	0.000635713	CGA, CYB5R4, RAB3A, SYT1, YWHAZ, HNF1B, SYT4, LTBP4, EDN1, CACNB4, VGF, RIMS1, BDNF, SLC30A8, SNAP25, STX4, LYN, TBX3, NRXN3, NLGN1, SMAD2, LIN7A, GRM4, DGAT1, MAFA, LRP2, CACNA1C, EIF2AK3, WNT7A, SMPD3, GLP1R	2690	85	13528	1.8341	0.954926	0.0199251	1.19968		GOTERM_BP_FAT	GO:0048738~cardiac muscle tissue development	18	0.816697	0.000409863	TBX2, NKX2-6, SMAD7, TBX5, FKBP1A, TTN, CXADR, ITGB1, FOXP1, TGFB2, GJC1, TSC1, HAND1, FOXC1, RARB, MKL2, NRG1, COL11A1	1690	57
GOTERM_BP_FAT	GO:0001570~vasculogenesis	20	0.541565	0.000214	PTPRJ, CAV1, MYO1E, TIPARP, TGFBR2, CITED1, SHH, GJC1, KDR, CITED2, ZFP36L1, T, HEY1, ZMIZ1, FOXF1, HEY2, NTRK2, QKI, ZFPM2, NKX2-5	2812	41	13528	2.34674	0.65376	0.00677581	0.405553		GOTERM_BP_FAT	GO:0040008~regulation of growth	60	2.77778	0.00154283	NOG, NRP1, ENOX2, NRG3, IGFBP7, MORF4L2, CXADR, TGFB2, ACVR1C, AGTR1, BLZF1, APP, GPC3, STRA8, CD44, NMUR2, HEY2, SEMA3A, NRG1, FGF2, MAP2K5, CYR61, ADAM10, NDNL2, BARHL2, PROX1, BCL2L11, PRKCQ, INHBA, CTH, PLCE1, ADRB2, BTG1, LRP12, NPPC, FOXC1, GPAM, GAP43, NDN, ABTB2, NEDD9, RAG2, GREM1, CDH4, ARX, PTK2, BCL2, CAMK2D, POU3F2, CRIM1, SPP1, TGFBR2, IGF1, LMX1A, RERG, NTRK3, UBE2E3, MC4R, AVPR1A,…	1597	341	13528	1.49048	0.998361	0.0400294	2.83991		GOTERM_BP_FAT	GO:0051726~regulation of cell cycle	91	2.56122	0.000702853	XPO1, EDN1, RPRM, CTCF, INTS3, CDC16, PDCD4, TGFB2, CITED2, CCNE2, APP, CDKN2B, CDK5RAP3, SIK1, INSR, MYC, CCNA2, SERTAD1, CABLES1, ZW10, EGFR, CDC7, CDK1, CDC6, PIM1, HERC5, PIM3, HERC2, PROX1, FOXN3, RBBP8, SPDYA, CCND1, TIMELESS, CCND2, ALOX15B, JUN, GADD45G, FOXG1, ADAM17, MDM2, PEBP1, FOXC1, CHFR, GADD45A, CDK5R1, CDK5R2, DRD3, HUS1, TIPIN, RPS15A, AFAP1L2, CHEK1, SFN, CHEK2, ZBTB17, CCNG2, …	2690	331	13528	1.38259	0.967513	0.0218665	1.32558		GOTERM_BP_FAT	GO:0001701~in utero embryonic development	39	1.76951	0.000460118	CDX2, EDN1, ITGB1, GLI3, CITED2, CUL3, ACVR1B, GATA2, CHD7, HAND1, HAND2, FOXF1, GATA4, MKL2, FLVCR1, ADAM10, CEBPB, LMX1B, TBX3, PTPRR, SMAD2, MYH9, MECOM, CAPN2, BCL2L11, RBBP8, HES1, MFN2, MAN2A1, TJP1, SALL4, MSX1, HIF1A, ZMIZ1, PDGFRA, HOPX, PDGFRB, FOXC1, PRDM1	1690	176
GOTERM_BP_FAT	GO:0045859~regulation of protein kinase activity	100	2.70783	0.000252	ALS2, ADCY1, ADCY2, EDN2, LPAR2, LPAR1, TGFB2, MAP3K7, PRKACG, PRKAR2B, APP, DAB1, MAP3K4, CDKN2A, CDKN2B, CDKN2C, MAP3K9, GAB1, SPRED2, CHRNA7, PRKACB, SPRED1, FRS2, SYK, EGFR, PIK3CB, PICK1, PKIG, PIM1, SPAG9, PLCE1, PRKRIP1, CDK5R1, CAV1, ADORA2B, PKHD1, CCNG1, HEXIM1, ADRA2A, ADRA2C, FGD4, MAP2K3, SPHK1, TGFBR2, MET, PTPN11, CDKN1C, TSC1, RGS3, PRKAR1A, PRKAG2, ZEB2, SPRY4, SPRY2, SPRY1, PDPK…	2812	345	13528	1.39444	0.71391	0.00793932	0.478344		GOTERM_BP_FAT	GO:0001505~regulation of neurotransmitter levels	18	0.833333	0.00159448	SYT1, GABRA2, NOS1, SLC25A4, SYT4, AGTPBP1, NRXN3, PAH, PCLO, RIMS1, GAD2, SLC17A6, COLQ, PSEN1, SYN3, SNPH, GAD1, WNT7A	1597	67	13528	2.27576	0.998678	0.0410862	2.93365		GOTERM_BP_FAT	GO:0030111~regulation of Wnt receptor signaling pathway	20	0.562905	0.00070548	GSC, FGF9, SOX2, SIX3, LEF1, SOX4, TLE1, ZEB2, MBD2, FRZB, TCF7L1, DKK2, CCND1, CHD8, DKK1, MDFIC, LRP6, SOX17, PPAP2B, WWOX	2690	46	13528	2.18652	0.967926	0.0218082	1.3305		GOTERM_BP_FAT	GO:0021915~neural tube development	20	0.907441	0.000481459	DLC1, BMP4, SHROOM3, GSC, LMO4, PAX6, ZEB2, FZD3, GLI2, GLI3, TCF7L2, FZD6, HES1, MAP3K7, ALDH1A2, TSC1, TGIF1, TFAP2A, PTCH1, IPMK	1690	68
GOTERM_BP_FAT	GO:0014031~mesenchymal cell development	23	0.6228	0.000253	NRP2, NOG, BMP2, EOMES, LEF1, KITLG, ZEB2, SOX9, SHH, CTNNB1, TGFB2, EDNRB, NOTCH1, HIF1A, OVOL2, LAMA5, BCL2, TGFBR3, FOXC1, BMP7, NFATC1, ALX1, HNRNPAB	2812	51	13528	2.16958	0.714739	0.00790749	0.47945		GOTERM_BP_FAT	GO:0009791~post-embryonic development	19	0.87963	0.00167396	PNLIP, BMP4, ACO1, IREB2, NR4A2, SMAD2, SOX6, MECOM, BCL2L11, SOD2, FOXP2, MUT, APOB, PSEN1, MORC3, BCL2, NPPC, SEMA3C, KLF4	1597	73	13528	2.20475	0.99905	0.0428261	3.07773		GOTERM_BP_FAT	GO:0043549~regulation of kinase activity	97	2.73009	0.000710914	ADCY1, EDN2, EDN1, LPAR1, MBIP, TGFB2, MAP3K7, PRKACG, APP, DAB1, MAP3K4, CDKN2B, MDFIC, MAP3K9, GAB1, TDGF1, SPRED2, INSR, FRS2, MAP2K6, EGFR, RBL1, PIM1, IRS1, SPAG9, PLCE1, PRKRIP1, CDK5R1, CDK5R2, GNAI2, ADORA2B, PKHD1, CHEK1, DUSP12, HEXIM1, ADRA2C, VAV3, SPHK2, MAP2K3, SPHK1, TGFBR2, CDKN1C, RGS3, PRKAR1A, ZEB2, PDCD4, SPRY4, CCNE2, SPRY2, SPRY1, CERKL, CXCR4, CDK5RAP3, NRG1, FGF2, SERTAD1,…	2690	357	13528	1.36642	0.968765	0.0218359	1.34069		GOTERM_BP_FAT	GO:0014013~regulation of gliogenesis	10	0.453721	0.00051787	BMP4, LINGO1, DLX2, BMP2, NTF3, NKX6-2, NF1, PPARG, ID4, NKX6-1	1690	21
GOTERM_BP_FAT	GO:0048762~mesenchymal cell differentiation	23	0.6228	0.000253	NRP2, NOG, BMP2, EOMES, LEF1, KITLG, ZEB2, SOX9, SHH, CTNNB1, TGFB2, EDNRB, NOTCH1, HIF1A, OVOL2, LAMA5, BCL2, TGFBR3, FOXC1, BMP7, NFATC1, ALX1, HNRNPAB	2812	51	13528	2.16958	0.714739	0.00790749	0.47945		GOTERM_BP_FAT	GO:0031016~pancreas development	12	0.555556	0.00167649	ALDH1A2, ONECUT1, FOXA2, NKX6-2, MNX1, PDE3B, SOX4, SMAD2, PROX1, SHH, NKX6-1, CTNNB1	1597	35	13528	2.9043	0.99906	0.0426271	3.08231		GOTERM_BP_FAT	GO:0021517~ventral spinal cord development	10	0.281452	0.000743035	ISL2, EVX1, MDGA2, LHX4, ISL1, GLI2, CLN8, GLI3, SHH, NKX6-1	2690	15	13528	3.35266	0.973295	0.0226689	1.40086		GOTERM_BP_FAT	GO:0008038~neuron recognition	10	0.453721	0.00051787	NRCAM, NCAM2, CDK5R1, NRP1, OPCML, FOXG1, CNTN4, SEMA3A, GAP43, NTM	1690	21
GOTERM_BP_FAT	GO:0008283~cell proliferation	122	3.30355	0.000254	XRCC5, LMO1, PDGFA, FST, CDC16, IL10, SHH, CITED1, TGFB2, CTNNB1, ISG20, BAK1, SHB, DAB2, CUL5, INSIG1, GAB1, LGI1, FRS2, SYK, EGFR, IRS2, PIM1, PIM2, NUMBL, ASCL1, IGSF8, PLCE1, GLUL, RASGRF1, UBR5, RIPK2, EMP1, TMX1, CDV3, CDK5R1, UBE2V2, FTH1, ITGAM, NAA35, SRC, NR2C2, ARX, DOCK2, SLC29A2, SCARB1, RUNX3, GINS1, BMP4, KLF10, FSCN1, MET, CSRP2, EPS15, NPY, LAMA5, TGFBR3, TCF19, HSPD1, FABP7, CDC…	2812	436	13528	1.34614	0.716548	0.00789765	0.481876		GOTERM_BP_FAT	GO:0031644~regulation of neurological system process	32	1.48148	0.00172141	SNCAIP, LZTS1, ERBB4, GRIK1, GLRA1, GRIK2, CTNND2, TAC1, KIT, CDH2, ATP2B2, EDNRB, HTR1B, KRAS, BCHE, PPP3CA, BHLHE40, EGFR, NTF3, GRIN2A, GRM1, LAMA2, GRM3, ADRB2, GRIA2, PSEN1, GRM8, RASGRF1, NTRK2, AVPR1A, HTR2C, HTR2A	1597	153	13528	1.77169	0.999221	0.0434792	3.16364		GOTERM_BP_FAT	GO:0042981~regulation of apoptosis	197	5.54461	0.000750653	MEF2C, DLC1, CADM1, SGMS1, ITSN1, SHH, CITED2, MAP3K7, MAGED1, G2E3, PGP, BDNF, APP, CD44, IFNG, PIK3CA, RARB, MAP2K6, WWOX, BCL2L14, GRIN2A, PIM1, PIM3, F7, LIG4, BCL2L11, NME6, KRT18, NME1, ALOX15B, JUN, TXNDC5, VEGFA, EIF2AK3, TMX1, CDK5R1, STK17B, AKAP13, CHEK2, SLC11A2, PLAGL1, LHX4, DIABLO, NKX2-5, COL18A1, SPPL3, SPHK2, NTF3, TP53BP2, SMAD6, LGALS1, SPHK1, SMAD3, NOTCH2, PLA2G4A, EPHA7, NO…	2690	804	13528	1.23223	0.974269	0.0227563	1.41512		GOTERM_BP_FAT	GO:0019935~cyclic-nucleotide-mediated signaling	31	1.40653	0.000557116	OPRM1, DRD1, ADCY8, GNAI1, OPRK1, LHCGR, GPR3, HTR1B, HTR1A, S1PR1, GALR1, HRH2, CNR1, MC5R, NOS2, RAPGEF2, HTR1F, HTR1E, NUDT4, FZD2, FSHR, PCLO, FLNA, SSTR4, GNAL, ADRB2, ADM, HTR7, MC4R, TSHR, MTNR1A	1690	130
GOTERM_BP_FAT	GO:0010033~response to organic substance	189	5.11779	0.000262	MMS19, ADCY1, ADCY2, THRA, IL6ST, PDGFA, SLC9A3, STAT5A, ARNT2, LHCGR, FOXO1, TLR4, PMAIP1, IL10, SHH, CITED1, CTNNB1, TGFB2, PRKACG, CD48, PRKAR2B, CTTNBP2, EIF4EBP1, APOB, GRIN2B, CDKN2B, CD44, GAB1, CHRNA4, CHRNA7, PRKACB, GNG5, AKIRIN2, GNG7, EGFR, IRS2, PLD1, SOCS2, SOCS3, GRIN2A, MFGE8, COLEC12, IRS1, PPARGC1B, SLC34A2, MAPK1, GRB10, GLUL, KRT19, EP300, CCR4, NME1, JUN, SLC25A36, PDGFRA, HS…	2812	721	13528	1.26109	0.727191	0.00808577	0.496468		GOTERM_BP_FAT	GO:0030814~regulation of cAMP metabolic process	24	1.11111	0.00175605	OPRM1, CALCR, ADCY1, CAP2, GNAI1, ADCY8, NPY2R, LHCGR, RXFP2, NPR3, FSHR, ADCYAP1, EDNRB, GRM3, HTR1B, ADRB2, HTR1A, S1PR1, GALR1, GRM8, GRM7, HTR7, NTRK2, ADRA2A	1597	103	13528	1.9738	0.999325	0.0440677	3.22633		GOTERM_BP_FAT	GO:0007584~response to nutrient	45	1.26654	0.000762077	ARSB, CYP24A1, CCL2, GNAI2, IL6ST, IGFBP7, SOX2, GDAP1, ENSA, SHH, CCNE1, ALDH1A2, ACSL1, CDKN2B, CD44, BCHE, GSN, PEMT, ANGPT1, INSR, SPP1, BMP4, SLC8A1, BMP2, CUBN, STC2, MAP1B, TGFBR2, SI, ADIPOR2, PMF1, STAT1, ADIPOQ, PLA2G4A, CCND1, TFRC, SSTR1, STC1, CP, LRP2, IGFBP2, BMP7, AACS, SST, KLF4	2690	140	13528	1.61646	0.975664	0.022956	1.43651		GOTERM_BP_FAT	GO:0048592~eye morphogenesis	20	0.907441	0.000587861	BMP4, FOXL2, IRX5, PTPRM, BHLHE22, NF1, SOX2, PTF1A, PAX6, FASLG, GLI3, STAT3, MFN2, PVRL1, PVRL3, NTRK2, POU2F1, GDF11, RARB, BMP7	1690	69
GOTERM_BP_FAT	GO:0043066~negative regulation of apoptosis	102	2.76198	0.000276	XRCC5, MEF2C, GRIK2, STAT5A, ARNT2, CBX4, FOXO1, SGMS1, IL10, SHH, CITED2, MAP3K7, EGFR, CRYAA, SOCS2, DFFA, SOCS3, BARHL1, PIM1, PIM3, F7, PIM2, NME1, TXNDC5, RIPK2, HSPB1, TNFAIP3, UBA52, TMX1, ERBB3, NFKBIA, SOX4, BDKRB2, NKX2-5, CFLAR, HTT, SMAD6, SPHK1, NR4A2, SMAD3, TAX1BP1, BFAR, NOTCH2, NOTCH1, HSPD1, IFI6, IER3, MITF, BNIP3, NFKB1, EDNRB, GPX1, HMOX1, CHST11, MKL1, MYC, PGAP2, IRAK1, ADN…	2812	354	13528	1.38617	0.745785	0.00847061	0.523378		GOTERM_BP_FAT	GO:0001708~cell fate specification	15	0.694444	0.00180365	BMP4, FOXA2, EVX1, SOX9, GLI3, NKX6-1, SHH, CTNNB1, ASCL1, ATOH1, PSEN1, NKX6-2, FGF1, FRS2, FGF2	1597	51	13528	2.49144	0.999446	0.0449646	3.3124		GOTERM_BP_FAT	GO:0001764~neuron migration	25	0.703631	0.000807017	DCC, CDK5R1, SOX1, PAX6, NRCAM, ARX, ATOH1, DAB1, PEX2, CXCR4, DNER, PAFAH1B1, NR2F2, TLX3, DCLK1, NR2F1, SATB2, LMX1B, BARHL2, NR4A2, NEUROG2, ESR2, NTN1, FYN, APBB2	2690	64	13528	1.96445	0.980454	0.0241447	1.52061		GOTERM_BP_FAT	GO:0000278~mitotic cell cycle	69	3.13067	0.00062166	BTRC, PTTG2, TTN, KIF2B, FAM83D, CUL3, ACVR1B, CDKN2B, PSMD3, PSMD5, DYNC1H1, CUL1, ZW10, STAG1, SGOL1, ANAPC4, PIM1, CDK6, HMGA2, FOXN3, RBBP8, DCTN2, MAD2L1, RCC2, CCND2, ZWINT, PRDM5, MDM2, MAPRE2, MAPRE1, RUVBL1, SEPT7, GADD45A, UBA52, HAUS6, PPP2R3B, USP9X, CETN3, TIPIN, NEDD9, CCNG1, ITGB1, KIAA1009, PSMB1, NCAPG, BCL2, SKA3, PAFAH1B1, TNKS, CAMK2B, NFATC1, CKAP5, KIF18A, NUF2, RPL24, PMF1,…	1690	370
GOTERM_BP_FAT	GO:0055123~digestive system development	13	0.352017	0.00028	TCF21, NOTCH1, OVOL2, STX2, BCL2, HLX, FOXF1, GATA4, GLI2, FOXP4, TCF7L2, SHH, NKX2-3	2812	21	13528	2.97812	0.751365	0.00855437	0.531836		GOTERM_BP_FAT	GO:0001569~patterning of blood vessels	9	0.416667	0.00181786	SEMA5A, NRP1, CXCR4, TBX20, TGFBR2, CXCL12, SHH, CTNNB1, CYR61	1597	21	13528	3.63038	0.999478	0.0450411	3.33807		GOTERM_BP_FAT	GO:0008585~female gonad development	25	0.703631	0.000807017	BMP4, FOXL2, EDN2, LEPR, FST, ZFP42, FOXO3, VGF, SIRT1, FSHR, NRIP1, CDH6, INHBB, AFP, CCNE1, PLA2G4A, WNT4, CCND2, VEGFA, ADAMTS1, FOXC1, ANGPT1, NOBOX, BMPR1B, NR5A1	2690	64	13528	1.96445	0.980454	0.0241447	1.52061		GOTERM_BP_FAT	GO:0022604~regulation of cell morphogenesis	31	1.40653	0.000638005	DLC1, SHROOM3, NRP1, LZTS1, FERMT2, CDH2, LRRC4C, PALMD, CDH4, TGFB2, NRCAM, LINGO1, ROBO1, ROBO2, POU3F2, SEMA3A, CDC42EP4, FGD5, CDC42EP3, FGD6, FGD4, FN1, SMAD7, SMAD4, SMAD2, MYH9, GAS7, KDR, NTRK3, CDC42SE2, WNT7A	1690	131
GOTERM_BP_FAT	GO:0048546~digestive tract morphogenesis	13	0.352017	0.00028	TCF21, NOTCH1, OVOL2, STX2, BCL2, HLX, FOXF1, GATA4, GLI2, FOXP4, TCF7L2, SHH, NKX2-3	2812	21	13528	2.97812	0.751365	0.00855437	0.531836		GOTERM_BP_FAT	GO:0030001~metal ion transport	77	3.56481	0.00185624	KCNC2, SLC9A9, SLC5A3, SLC8A3, FTMT, STEAP4, KCNJ15, CACHD1, ATP1B3, KCNAB1, SLC20A2, SLC9A2, KCNU1, ATP2B2, NMUR2, KCNG1, SLC4A5, KCNMA1, TRPM3, SGK1, KCND2, CACNG8, GRIN2A, STIM2, TMEM38B, SLC34A2, KCNT2, RYR3, RYR2, KCNH7, KCNH8, STEAP2, KCNH2, SLC38A4, SCN1A, CAV1, SLC39A11, SLC39A10, KCNA1, KCNA4, CACNB2, SLC38A11, SFXN2, KCNJ2, KCNJ3, KCNS3, CAMK2D, SLC30A5, PPP3CA, NEDD4L, KCNE4, HCN1, CAC…	1597	465	13528	1.40271	0.999555	0.0456986	3.40741		GOTERM_BP_FAT	GO:0045787~positive regulation of cell cycle	23	0.64734	0.000838109	EGFR, TBX3, DRD3, SMAD6, EDN1, SPHK1, PIM1, RPS15A, PROX1, TGFB2, CITED2, SPDYA, CCND1, APP, ID2, CCND2, FOXG1, PEBP1, MDM2, ADAM17, TCF3, INSR, TERF1	2690	57	13528	2.02924	0.983205	0.0249108	1.57876		GOTERM_BP_FAT	GO:0060541~respiratory system development	27	1.22505	0.000645597	WNT5A, PDGFA, FGF9, SOX2, GLI2, GLI3, ALDH1A2, SPRY2, CHD7, FOXF1, POU2F1, HHIP, FGF2, BMP4, TBX5, TBX4, TGFBR2, SMAD2, FOXP1, KDR, HES1, MAN2A1, TNS3, EP300, PDGFRA, HOPX, C11ORF73	1690	108
GOTERM_BP_FAT	GO:0030335~positive regulation of cell migration	34	0.920661	0.000288	ONECUT1, IL6ST, PDGFA, EDN2, KIT, TGFB2, IGF1R, PRR5, ARHGAP5, S1PR1, BCL2, SCARB1, ARHGAP8, PIK3R1, EGFR, COL18A1, IRS2, IL6, PLD1, ADAM10, FLT1, SPHK1, SMAD3, F7, IL6R, IRS1, KDR, MAPK1, SPAG9, HIF1A, PTP4A1, RRAS2, PDGFRA, JAK2, HDAC9	2812	89	13528	1.83784	0.760341	0.00872575	0.545848		GOTERM_BP_FAT	GO:0060429~epithelium development	43	1.99074	0.00196629	ONECUT1, FOXA2, LMO4, ZEB2, GREM1, GLI3, CITED1, SHH, CTNNB1, PGR, MAP3K7, RGMA, ALDH1A2, BARX1, GPC3, S1PR1, CD44, GATA6, FOXF1, BCL2, NR2F2, IPMK, ALX1, TWIST1, BMP4, COL18A1, BMP2, NKX2-6, MECOM, PROX1, SHANK3, KDR, FZD6, NOTCH2, VEGFC, RHCG, FREM2, JUN, TGIF1, TFAP2A, DSP, TBX18, EMP1	1597	227	13528	1.60462	0.999719	0.0480597	3.60592		GOTERM_BP_FAT	GO:0010464~regulation of mesenchymal cell proliferation	11	0.309598	0.000858288	IRS2, FGF9, VEGFA, TGFBR2, TP63, TBX18, IRS1, SHH, FOXP1, BMPR1A, FOXP2	2690	18	13528	3.07328	0.984779	0.0253486	1.61647		GOTERM_BP_FAT	GO:0046578~regulation of Ras protein signal transduction	44	1.99637	0.000661958	DLC1, ARFGAP2, ARFGAP3, PREX1, ASAP2, AKAP13, CDH2, TTN, PLEKHG3, PLEKHG2, FICD, KRAS, S1PR1, TIAM2, EVI5, PLEKHG5, PAFAH1B1, SH2B2, TBC1D1, FGD5, AGAP1, FGD6, ARHGEF10L, FGD4, TBC1D9B, ARHGEF3, TBC1D2B, BCR, VAV3, NF1, ARHGEF16, IGF1, ARHGEF12, TBC1D22A, ARHGEF10, MFN2, NOTCH2, PLCE1, RASGRF2, TSC1, SYDE2, SPATA13, ARAP2, KALRN	1690	210
GOTERM_BP_FAT	GO:0042326~negative regulation of phosphorylation	21	0.568643	0.000295	PRKCZ, CAV1, SMAD7, SMAD6, FKBP1A, BDKRB2, ATXN1, CDKN1C, BAK1, INHBA, CDKN2A, DYNLL1, CDKN2B, CDKN2C, ATXN7, JUN, BAX, PSEN2, PRKRIP1, PEBP1, IGFBP3	2812	45	13528	2.24505	0.768829	0.00889072	0.559588		GOTERM_BP_FAT	GO:0001655~urogenital system development	25	1.15741	0.00196994	NOG, PKHD1, GREM1, GLI3, SHH, CITED1, AGTR1, ALDH1A2, GPC3, CD44, OSR1, BCL2, POU3F3, ROBO2, PCSK5, BMP4, BMP2, AR, SOX11, LEF1, PROX1, BCL2L11, PLCE1, FOXC1, ADAMTS1	1597	110	13528	1.9252	0.999723	0.0478657	3.61251		GOTERM_BP_FAT	GO:0001837~epithelial to mesenchymal transition	11	0.309598	0.000858288	NOG, NOTCH1, BMP2, HIF1A, EOMES, LEF1, SOX9, BMP7, CTNNB1, HNRNPAB, TGFB2	2690	18	13528	3.07328	0.984779	0.0253486	1.61647		GOTERM_BP_FAT	GO:0045216~cell-cell junction organization	13	0.589837	0.000723726	SMAD7, TLN2, GJA1, CTNNA1, CXADR, TGFB2, VCL, GJC1, CD9, CDC42, TJP1, DSG1, NLGN4X	1690	35
GOTERM_BP_FAT	GO:0012501~programmed cell death	163	4.41376	0.000297	MEF2C, DLC1, MEF2A, CADM1, GRIK2, RNF216, PMAIP1, SGMS1, FOXO3, SHF, CRADD, CTNNB1, SMNDC1, BAK1, SHB, TOP1, CLPTM1L, APP, CDKN2A, GATA6, TIAM1, CCAR1, TWIST1, OPA1, DFFA, BLID, TBRG4, CECR2, TNFRSF14, FADD, PIM2, BCL2L11, AHR, STK3, DDIT4, RNF130, EP300, RASGRF2, RASGRF1, JUN, F2, RIPK2, PDCD6IP, TNFAIP3, EIF2AK3, NEK6, UBA52, KALRN, FGD2, LITAF, ERBB3, STK17B, AKAP13, NFKBIA, STK17A, GREM1, RRA…	2812	611	13528	1.28341	0.770965	0.00889283	0.563125		GOTERM_BP_FAT	GO:0030802~regulation of cyclic nucleotide biosynthetic process	25	1.15741	0.00196994	OPRM1, CALCR, ADCY1, ADCY8, GNAI1, NPY2R, LHCGR, ADCYAP1, EDNRB, HTR1B, S1PR1, HTR1A, GALR1, ADRA2A, CAP2, RXFP2, NPR3, FSHR, ADRB2, GRM3, GRM8, GRM7, HTR7, NTRK2, NPPC	1597	110	13528	1.9252	0.999723	0.0478657	3.61251		GOTERM_BP_FAT	GO:0060537~muscle tissue development	41	1.15395	0.000876157	MYOD1, ZFAND5, TNC, UTRN, TIPARP, CACNB2, TP63, CACNB4, CXADR, ITGB1, TPM1, TGFB2, GPHN, APP, GATA6, DNER, PAX7, TDGF1, RARB, CHRNA1, NR2F2, NRG1, COL11A1, NKX2-5, FOXL2, TBX2, SMAD7, TBX5, MBNL1, PROX1, FOXP1, FOXP2, EP300, MEOX2, SVIL, PLN, SIX1, VGLL2, ZFPM2, FOXC1, IGFBP5	2690	125	13528	1.64951	0.98605	0.025714	1.64986		GOTERM_BP_FAT	GO:0021537~telencephalon development	19	0.862069	0.000754505	BMP4, DRD1, CEP120, NF1, SOX2, EMX2, PAX6, LEF1, ZEB2, LMX1A, GLI3, ARX, DLX2, TSC1, POU3F2, ID4, PAFAH1B1, LRP8, RELN	1690	65
GOTERM_BP_FAT	GO:0014706~striated muscle tissue development	42	1.13729	0.000356	ALS2, CAV2, CAV1, ERBB3, FKBP1A, CXADR, ITGB1, GJC1, TGFB2, GPHN, APP, HAND1, GATA6, HLX, DMD, AGRN, MKL2, RARB, CHRNA1, NR2F2, COL11A1, NKX2-5, FOXL2, TBX2, SMAD7, HSPG2, RXRG, MBNL1, AFG3L2, FOXP1, FOXP2, IGSF8, COL19A1, EP300, TSC1, SVIL, PLN, NDUFV2, TGFBR3, ZFPM2, FOXC1, SNTA1	2812	119	13528	1.69793	0.829469	0.0105991	0.675438		GOTERM_BP_FAT	GO:0030808~regulation of nucleotide biosynthetic process	25	1.15741	0.00196994	OPRM1, CALCR, ADCY1, ADCY8, GNAI1, NPY2R, LHCGR, ADCYAP1, EDNRB, HTR1B, S1PR1, HTR1A, GALR1, ADRA2A, CAP2, RXFP2, NPR3, FSHR, ADRB2, GRM3, GRM8, GRM7, HTR7, NTRK2, NPPC	1597	110	13528	1.9252	0.999723	0.0478657	3.61251		GOTERM_BP_FAT	GO:0009100~glycoprotein metabolic process	60	1.68871	0.000894112	GYPC, TUSC3, NDST1, ST6GALNAC5, ST3GAL1, POMT2, ASGR2, ST6GALNAC3, ST3GAL2, ST3GAL5, ST3GAL4, B3GALNT1, ST3GAL6, B3GALNT2, CHST11, COL11A1, FUT10, PMM2, MAN2A1, ADAMTS9, EGFLAM, HIF1A, BACE1, CHST8, EXT1, HS3ST3B1, TM4SF4, GCNT4, GALNT2, FUT9, HS3ST5, APH1A, SPOCK3, GALNT7, HS3ST4, ST8SIA1, COL2A1, EDEM3, STT3B, GALNT10, B3GNT7, B3GNT6, B4GALNT2, FBXO6, HS6ST1, B3GNT2, PCSK6, GCNT1, GALNT13, MGAT…	2690	202	13528	1.49376	0.98722	0.0260773	1.6834		GOTERM_BP_FAT	GO:0021766~hippocampus development	10	0.453721	0.000779961	DLX2, DRD1, TSC1, EMX2, LEF1, LRP8, PAFAH1B1, ZEB2, ID4, LMX1A	1690	22
GOTERM_BP_FAT	GO:0006915~apoptosis	160	4.33252	0.000409	MEF2C, DLC1, MEF2A, CADM1, GRIK2, RNF216, PMAIP1, SGMS1, FOXO3, SHF, CRADD, CTNNB1, SMNDC1, BAK1, SHB, CLPTM1L, APP, CDKN2A, GATA6, TIAM1, CCAR1, TWIST1, OPA1, DFFA, BLID, TBRG4, CECR2, TNFRSF14, FADD, PIM2, BCL2L11, AHR, STK3, DDIT4, RNF130, EP300, RASGRF2, RASGRF1, JUN, F2, RIPK2, PDCD6IP, TNFAIP3, EIF2AK3, NEK6, UBA52, KALRN, FGD2, LITAF, ERBB3, STK17B, NFKBIA, AKAP13, STK17A, GREM1, RRAGC, SL…	2812	602	13528	1.27862	0.868951	0.012095	0.775606		GOTERM_BP_FAT	GO:0048066~pigmentation during development	10	0.462963	0.00207292	DCT, EDNRB, TYRP1, TYR, BCL2, MITF, KIT, MREG, CITED1, SOD2	1597	26	13528	3.25803	0.99982	0.0500145	3.7979		GOTERM_BP_FAT	GO:0010648~negative regulation of cell communication	71	1.99831	0.000899376	DLC1, NOG, GRIK1, IL6ST, FGF9, GRIK2, GRIK3, LEMD3, PAWR, WNT4, CHST11, HEY2, HHIP, SOX17, WWOX, IHH, GSC, SOCS3, SIX3, DLL3, SCAI, TLE1, SOCS5, IRS1, NPC1, GRB10, CCND1, TRIM33, ZFYVE28, TGIF1, PEBP1, TNFAIP3, GRB14, PRKCZ, ENPP1, DRD3, GNAI2, ONECUT1, SOX2, TRIB1, PEG10, CHD8, OVOL2, BCHE, CYP26B1, VWC2, BCL6, SMAD7, SMAD6, PAK1IP1, TAOK3, FRZB, SIRT1, ADIPOQ, DKK2, CBLB, DKK1, BMPER, RGS2, RGS…	2690	248	13528	1.43975	0.987544	0.0260729	1.69324		GOTERM_BP_FAT	GO:0043193~positive regulation of gene-specific transcription	23	1.04356	0.000811865	MEF2C, HMGB2, IKZF2, TBX5, PPARG, IGF1, SMAD2, PPARGC1A, TCF7L2, IL10, CITED2, HES1, HDAC4, GATA2, HIF1A, MYOCD, HAND1, ETS1, GATA4, NR5A2, NR2F2, SMARCA2, ARHGEF10L	1690	87
GOTERM_BP_FAT	GO:0022604~regulation of cell morphogenesis	45	1.21852	0.000417	DLC1, GNA13, RTN4, FGD2, LZTS1, ATP10A, GNA12, PALMD, CDH4, TTC3, TGFB2, MBP, ACTR3, LINGO1, ROBO1, TIAM1, MAPT, SEMA3A, CDC42EP4, NEFL, CDC42EP3, SPP1, FN1, FGD4, SMAD7, BARHL2, SMAD4, SMAD3, SMAD2, MYH9, GAS7, NTN1, SLIT2, NUMBL, KDR, NTRK3, SLC26A5, YWHAH, FYN, TGFBR3, CYFIP1, SEMA4D, OMG, WNT7A, ARAP1	2812	131	13528	1.65257	0.874116	0.0122599	0.790891		GOTERM_BP_FAT	GO:0001541~ovarian follicle development	13	0.601852	0.002078	BMP4, INHBA, FGF7, STRA8, BCL2, LHCGR, FOXC1, NOBOX, ANGPT1, PCYT1B, BMPR1B, FSHR, KDR	1597	41	13528	2.68589	0.999823	0.0498451	3.80705		GOTERM_BP_FAT	GO:0001704~formation of primary germ layer	18	0.506614	0.000905016	BMP4, FOXA2, EOMES, BMPR2, SMAD3, LEF1, SMAD2, NR4A3, SLIT2, CTNNB1, WNT3, LHX1, TDGF1, PRKAR1A, FOXC1, BMP7, KLF4, BMPR1A	2690	40	13528	2.26305	0.987882	0.0260793	1.70377		GOTERM_BP_FAT	GO:0048565~gut development	13	0.589837	0.000963709	RET, FGF9, NKX2-6, COL3A1, GLI2, TCF7L2, GLI3, EDNRB, ALDH1A2, FOXF1, BCL2, GATA4, NKX2-3	1690	36
GOTERM_BP_FAT	GO:0048742~regulation of skeletal muscle fiber development	14	0.379096	0.000539	BMP4, TBX3, HDAC4, NOTCH1, BTG1, BCL2, UBC, UBB, AGRN, HDAC9, NKX2-5, ZFHX3, IGFBP3, UBA52	2812	25	13528	2.69405	0.931181	0.0157112	1.02017		GOTERM_BP_FAT	GO:0003006~reproductive developmental process	48	2.22222	0.00212531	TSPY3, NOG, FGF7, LEPR, LHCGR, FST, ZFP42, KIT, SOX9, ANKRD7, CXCL12, SHH, CITED2, TGFB2, CDH6, PGR, IGF1R, OSR1, STRA8, CXCR4, BCL2, PAFAH1B1, ANGPT1, NOBOX, SRD5A2, PCYT1B, PPP2R2B, LHX9, SPP1, BMP4, AR, RXFP2, TNP1, PDE3A, SIRT1, FSHR, BCL2L11, KDR, NRIP1, INHBA, ACVR2A, PLA2G4A, CELF4, ROR2, ADAMTS1, FOXC1, BMPR1B, WNT7A	1597	262	13528	1.55192	0.999855	0.0506597	3.89211		GOTERM_BP_FAT	GO:0051272~positive regulation of cell motion	34	0.956938	0.000905852	ERBB4, ONECUT1, IL6ST, EDN2, EDN1, F2RL1, TAC1, KIT, TGFB2, S1PR1, TDGF1, SCARB1, BCL6, ARHGAP8, FGF2, INSR, PIK3R1, EGFR, COL18A1, IRS2, FLT1, LYN, SPHK1, SMAD3, F7, IRS1, SPAG9, CDH13, HIF1A, ETS1, VEGFA, PDGFRA, AMOT, ADAM17	2690	98	13528	1.74475	0.987931	0.0259498	1.70533		GOTERM_BP_FAT	GO:0010551~regulation of specific transcription from RNA polymerase II promoter	24	1.08893	0.00101944	MEF2C, TBL1XR1, HMGB2, IKZF2, EVX1, SMAD7, TBX5, PPARG, TCF7L2, NKX6-1, CITED2, HES1, HDAC4, GATA2, DLX2, MYOCD, HAND1, ETS1, NKX6-2, HEY2, BCOR, HDAC9, SMARCA2, ARHGEF10L	1690	94
GOTERM_BP_FAT	GO:0045669~positive regulation of osteoblast differentiation	14	0.379096	0.000539	BMP4, IL6, BMP2, WNT7B, IL6ST, JUND, BMPR2, NPPC, GNAS, IL6R, BMP7, BMPR1B, RUNX2, CTNNB1	2812	25	13528	2.69405	0.931181	0.0157112	1.02017		GOTERM_BP_FAT	GO:0045934~negative regulation of nucleobase, nucleoside, nucleotide and nucleic acid metabolic process	83	3.84259	0.00228693	HMX1, FOXK1, THRB, NR6A1, FST, TBX20, ZEB2, PAWR, ZEB1, NR2E3, HSBP1, GLI3, CTNNB1, CITED2, TBPL2, HTR1B, SIN3A, STRA8, ZNF148, NKX6-2, FOXF2, HEY2, PRMT6, NR2F2, BCL7A, NRG1, SIK1, FGF2, TWIST2, NR2F1, TWIST1, ALX1, ZNF281, TBL1XR1, CTBP2, SOX14, ZHX2, LEF1, TLE1, SPEN, PTPRU, MBD2, PROX1, PKIA, NRIP1, GRM8, GRM7, NAB1, NPPC, TGIF1, ST18, NSD1, SMARCA2, NOSTRIN, SOX6, ELK3, SOX9, MEIS2, POU3F3, …	1597	512	13528	1.37321	0.999926	0.0541002	4.18214		GOTERM_BP_FAT	GO:0014013~regulation of gliogenesis	12	0.337743	0.000909495	BMP4, DLX2, NOG, NOTCH1, BMP2, LYN, DRD3, NTF3, DLL3, ID4, SHH, NKX6-1	2690	21	13528	2.87371	0.988144	0.0259007	1.71213		GOTERM_BP_FAT	GO:0001541~ovarian follicle development	14	0.635209	0.00102043	BMP4, FOXL2, LHCGR, FOXO3, VGF, FSHR, KDR, INHBB, CCND2, BCL2, ANGPT1, FOXC1, BMPR1B, LFNG	1690	41
GOTERM_BP_FAT	GO:0001655~urogenital system development	39	1.05605	0.000542	NOG, HOXA13, PKHD1, TIPARP, GREM1, GLI2, SHH, CITED1, TCF21, AGTR1, SPRY1, OSR1, CD44, BCL2, ALDH1A3, POU3F3, RARB, C1GALT1, BMP4, ODC1, BMP2, MYO1E, SOX11, NF1, SMAD4, LEF1, UPK3A, WWTR1, SLIT2, BCL2L11, GZF1, EYA1, PLCE1, TSC1, LAMA5, BAX, PYGO1, FOXC1, BMP7	2812	110	13528	1.70565	0.932226	0.0157081	1.02598		GOTERM_BP_FAT	GO:0043627~response to estrogen stimulus	24	1.11111	0.002291	PRKCA, ARSB, BMP4, KCNMA1, CAV2, CAV1, STS, TACR3, LEPR, ARNT2, TGFBR2, CRIPAK, PTEN, CITED1, SHH, CTNNB1, SLC34A2, CTTNBP2, MAPK1, ALDH1A2, GATA3, BCL2, SLC25A36, ANGPT1	1597	105	13528	1.9362	0.999927	0.0538874	4.18943		GOTERM_BP_FAT	GO:0045666~positive regulation of neuron differentiation	13	0.365888	0.000912992	FOXA2, MAP1B, SOX2, FOXA1, GLI2, NKX6-1, SHH, NRCAM, ATOH1, BDNF, TGIF1, VWC2, NKX2-5	2690	24	13528	2.72404	0.988344	0.0258481	1.71866		GOTERM_BP_FAT	GO:0001708~cell fate specification	16	0.725953	0.00103541	BMP4, EVX1, SOX2, GLI2, SOX9, GLI3, ITGB1, NKX6-1, SPRY1, NKX6-2, CDON, SALL1, SIX1, POU2F1, FGF2, FGF3	1690	51
GOTERM_BP_FAT	GO:0007498~mesoderm development	29	0.785269	0.000553	BMPR2, SHH, TCF7L1, T, TCF21, MACF1, OSR1, HAND1, LHX2, FOXF1, BMP4, TBX3, HTT, EOMES, DLL3, SMAD3, LEF1, MESDC2, SMAD2, NR4A3, SNAI2, SLIT2, PRKAR1A, JAK2, TXNRD1, FOXC1, BMP7, EXT1, KLF4	2812	74	13528	1.88532	0.935885	0.0159364	1.04702		GOTERM_BP_FAT	GO:0051172~negative regulation of nitrogen compound metabolic process	84	3.88889	0.00229192	HMX1, FOXK1, THRB, NR6A1, FST, TBX20, ZEB2, PAWR, ZEB1, NR2E3, HSBP1, GLI3, CTNNB1, CITED2, TBPL2, HTR1B, SIN3A, STRA8, ZNF148, NKX6-2, FOXF2, HEY2, PRMT6, NR2F2, BCL7A, NRG1, SIK1, FGF2, TWIST2, NR2F1, TWIST1, ALX1, ZNF281, TBL1XR1, CTBP2, SOX14, ZHX2, LEF1, TLE1, SPEN, PTPRU, MBD2, PROX1, PKIA, NRIP1, GRM8, GRM7, NAB1, NPPC, TGIF1, ST18, NSD1, SMARCA2, CAV1, NOSTRIN, SOX6, ELK3, SOX9, MEIS2, PO…	1597	519	13528	1.37101	0.999927	0.0536054	4.19108		GOTERM_BP_FAT	GO:0007267~cell-cell signaling	151	4.24993	0.00102864	SYT1, CGA, UTS2, MPZL1, SYT4, GRIK1, FGF14, GRIK2, LTBP4, GRIK4, EDN1, FGF12, ENPEP, SHH, TGFB2, CTNNB1, WNT4, APP, BDNF, WNT3, GATA4, CHRNA4, CHRNA1, FRS2, HTR1E, PTPRJ, KCND2, STC2, NUDT3, KIF5A, EFNB2, SIX3, GRIN2A, FGF20, CTNNA2, PTHLH, GRB10, SSTR1, HTR7, SIX1, EFNA5, STC1, PMP22, EIF2AK3, GLP1R, GRAP, DRD3, SOX2, KCNA1, CACNB2, MME, CACNB4, POMC, RIMS1, GAD2, CRB1, PVRL1, LHX1, ADRA2C, SLC3…	2690	600	13528	1.26563	0.99337	0.0289082	1.93435		GOTERM_BP_FAT	GO:0009100~glycoprotein metabolic process	42	1.90563	0.00104446	GALNT3, GCNT4, GYPC, GALNT1, HS3ST5, TUSC3, APH1A, SPOCK3, HS3ST4, GALNT7, B3GALT5, IDE, ST8SIA1, FKBP1A, DCN, EDEM3, B3GNT9, STT3B, ST3GAL1, POMT2, ST6GALNAC3, GALNT10, B3GNT7, CHST11, OGT, COL11A1, GALNT13, ST6GAL1, B3GALT2, IGF1, ALK, MAN1C1, MAN2A1, ADAMTS9, EGFLAM, HIF1A, SULF2, LARGE, SULF1, LRP2, MGAT5, LIPC, EXT1	1690	202
GOTERM_BP_FAT	GO:0007178~transmembrane receptor protein serine/threonine kinase signaling pathway	37	1.0019	0.000584	NOG, PDGFA, USP9X, FST, BMPR2, FSTL1, FKBP1A, CITED1, TGFB2, MAP3K7, UBE2D3, RGMB, ZFYVE9, UBE2D1, BMP4, IRAK1, BMP2, SMAD7, CREB1, KLF10, SMAD6, TGFBR2, SMAD4, SMAD3, SKI, SMAD2, CHRDL1, ID1, JUN, HIPK2, TGFBR3, SPTBN1, SMURF1, BMPR1B, BMP7, HPGD, TOB1	2812	103	13528	1.72816	0.945037	0.0167254	1.1054		GOTERM_BP_FAT	GO:0031279~regulation of cyclase activity	23	1.06481	0.00233202	OPRM1, CALCR, ADCY1, CAP2, ADCY8, GNAI1, NPY2R, LHCGR, RXFP2, NPR3, FSHR, ADCYAP1, EDNRB, GRM3, ADRB2, HTR1A, S1PR1, GALR1, GRM8, GRM7, HTR7, NTRK2, ADRA2A	1597	99	13528	1.96798	0.999939	0.0542138	4.26291		GOTERM_BP_FAT	GO:0009991~response to extracellular stimulus	64	1.80129	0.0010661	ARSB, CYP24A1, NUAK2, IL6ST, IGFBP7, LEPR, SHH, CCNE1, SLC1A2, AES, CD44, CDKN2B, GSN, ANGPT1, INSR, GHR, LYN, STC2, SOCS3, ADIPOR2, PPARGC1A, RPTOR, CCND1, ATG4C, SSTR1, JUN, STC1, CCL2, GNAI2, ADORA2B, SOX2, GDAP1, BMPR2, ENSA, ALDH1A2, ACSL1, BCHE, PEMT, SPP1, BMP4, NES, SLC8A1, BMP2, CUBN, MAP1B, SI, TGFBR2, NR4A2, PMF1, CPS1, STAT1, SIRT1, ADIPOQ, PLA2G4A, TFRC, ITGA6, AVPR1A, CP, LRP2, IGFB…	2690	220	13528	1.46298	0.994478	0.0297742	2.00413		GOTERM_BP_FAT	GO:0048806~genitalia development	10	0.453721	0.00114059	CHD7, TBX3, SOX2, LHCGR, PDGFRA, ASB1, ROR2, TP63, TCF7L2, DNAJC19	1690	23
GOTERM_BP_FAT	GO:0048562~embryonic organ morphogenesis	45	1.21852	0.000602	NOG, NDST1, SOX2, PRRX1, COL2A1, ZIC1, GLI2, TCF7L2, GLI1, TCF21, SPRY2, CHD7, HOXA3, OVOL2, HOXA5, HLX, ALDH1A3, CHST11, GATA4, RARB, COL11A1, MYC, FRS2, ALX1, OTOP1, CDH23, FOXL2, TBX15, MAFB, OTX1, TGFBR2, HSPG2, FZD3, NR4A3, GAS1, FZD6, DLX2, HOXB1, EYA1, HOXB7, GFPT1, CLIC5, TFAP2A, GNAS, BMP7	2812	133	13528	1.62772	0.94962	0.0171243	1.13839		GOTERM_BP_FAT	GO:0021521~ventral spinal cord interneuron specification	5	0.231481	0.00237755	EVX1, NKX6-2, GLI3, SHH, NKX6-1	1597	6	13528	7.05907	0.999949	0.0549368	4.3444		GOTERM_BP_FAT	GO:0048593~camera-type eye morphogenesis	19	0.534759	0.00110673	BMP4, IRX5, PTPRM, SOX1, BHLHE22, SOX2, SIX3, PROX1, GLI3, CTNNB1, EPHB2, PVRL1, ALDH1A3, SP3, PVRL3, VEGFA, POU2F1, BMP7, FRS2	2690	44	13528	2.17161	0.995471	0.030716	2.07974		GOTERM_BP_FAT	GO:0030278~regulation of ossification	21	0.952813	0.00114335	BMP4, TWSG1, BMP2, THRB, SOX2, FZD1, CDK6, PMF1, SOX9, ANKH, TGFB2, ACVR2A, PLA2G4A, ADRB2, BCL2, PBX1, AXIN2, BMP7, BMPR1B, RUNX2, TOB1	1690	78
GOTERM_BP_FAT	GO:0030155~regulation of cell adhesion	46	1.2456	0.000624	PRKCZ, ONECUT1, SRCIN1, CYTH1, ERBB3, STAT5A, JAG2, L1CAM, EDIL3, SRC, TGFB2, CITED2, CD47, DAB1, CDKN2A, S1PR1, GSN, BCL2, BCL6, FGF1, PIK3R1, SPN, SPP1, CYR61, ADAM10, VAV3, IL8, PIK3CB, SMAD7, PODXL, NF1, SMAD3, CDK6, CELSR2, DLL1, CD164, LAMA2, LAMA3, EGFLAM, CD36, TSC1, ITGA6, LAMA5, FBLN2, JAK2, FAF1	2812	137	13528	1.61531	0.954959	0.0176593	1.1808		GOTERM_BP_FAT	GO:0006538~glutamate catabolic process	5	0.231481	0.00237755	GOT2, GAD2, GOT1, GLUD2, GAD1	1597	6	13528	7.05907	0.999949	0.0549368	4.3444		GOTERM_BP_FAT	GO:0035148~tube lumen formation	19	0.534759	0.00110673	DLC1, LMO4, ZEB2, FZD3, PAX3, BCL2L11, SHH, VASP, ZIC2, FZD6, MAP3K7, RGMA, MIB1, WNT4, OVOL2, TGIF1, TFAP2A, IPMK, ALX1	2690	44	13528	2.17161	0.995471	0.030716	2.07974		GOTERM_BP_FAT	GO:0021545~cranial nerve development	9	0.408348	0.00122595	HES1, HOXB3, HOXB1, HOXB2, CHD7, HOXA3, HOXD3, RPL24, GLI3	1690	19
GOTERM_BP_FAT	GO:0007517~muscle organ development	65	1.76009	0.000628	ALS2, MEF2C, MEF2A, FOXK1, CXADR, TGFB2, APP, GATA6, HLX, MKL2, RARB, CHRNA1, NR2F2, COL11A1, EGR3, RXRG, MBNL1, FLNB, IGSF8, EP300, SMTN, SGCD, ZFPM2, FOXC1, CAV2, ZFAND5, CAV1, ERBB3, TIPARP, FKBP1A, SOX6, ITGB1, GJC1, LIF, FAM65B, GPHN, HAND1, DMD, TEAD4, AGRN, NKX2-5, FOXL2, TBX2, SMAD7, NF1, MET, HSPG2, LMNA, CSRP2, AFG3L2, CAPN3, SIRT1, FOXP1, FOXP2, LAMA2, MEF2D, COL19A1, TSC1, LAMA5, SVIL…	2812	211	13528	1.482	0.955818	0.0176674	1.1881		GOTERM_BP_FAT	GO:0021514~ventral spinal cord interneuron differentiation	5	0.231481	0.00237755	EVX1, NKX6-2, GLI3, SHH, NKX6-1	1597	6	13528	7.05907	0.999949	0.0549368	4.3444		GOTERM_BP_FAT	GO:0048592~eye morphogenesis	26	0.731776	0.00113427	IRX5, SOX1, SOX2, PAX6, GLI3, CTNNB1, EPHB2, PVRL1, CRB1, ALDH1A3, PVRL3, POU2F1, RARB, FRS2, BMP4, FOXL2, BHLHE23, PTPRM, FSCN2, BHLHE22, SIX3, PROX1, STAT3, SP3, VEGFA, BMP7	2690	69	13528	1.89498	0.99604	0.0312905	2.13096		GOTERM_BP_FAT	GO:0034330~cell junction organization	17	0.771325	0.0012428	DLC1, TLN2, SMAD7, GJA1, CTNNA1, CXADR, TGFB2, VCL, GJC1, CD9, CDC42, TJP1, TNS1, BCL2, DSG1, NLGN4X, FN1	1690	57
GOTERM_BP_FAT	GO:0030509~BMP signaling pathway	20	0.541565	0.000646	BMP4, NOG, BMP2, SMAD7, SMAD6, USP9X, FST, BMPR2, SMAD4, FSTL1, SKI, UBE2D3, RGMB, CHRDL1, ID1, TGFBR3, SMURF1, UBE2D1, BMP7, BMPR1B	2812	44	13528	2.18673	0.959614	0.0180693	1.2221		GOTERM_BP_FAT	GO:0060579~ventral spinal cord interneuron fate commitment	5	0.231481	0.00237755	EVX1, NKX6-2, GLI3, SHH, NKX6-1	1597	6	13528	7.05907	0.999949	0.0549368	4.3444		GOTERM_BP_FAT	GO:0051329~interphase of mitotic cell cycle	35	0.985083	0.00113427	PPP2R3B, E2F6, CHEK1, ITGB1, RHOU, CCNE1, APP, GFI1B, CDKN2B, CDC123, CAMK2D, GFI1, TCF3, TERF1, CDC7, EGFR, CDC6, ANAPC4, PIM1, TBRG4, CDKN3, CDC25A, FOXN3, RBBP8, SPDYA, CDKN1C, CCND1, CUL4A, GSPT1, CCND2, MDM2, ADAM17, ID4, ABL1, GADD45A	2690	103	13528	1.70888	0.99604	0.0311147	2.13098		GOTERM_BP_FAT	GO:0033189~response to vitamin A	14	0.635209	0.00131132	BMP4, MUC1, CD38, ALDH1A2, BMP2, TFRC, PDGFA, IGFBP7, SOX2, GDAP1, PPARG, PTCH1, LRP2, KLF4	1690	42
GOTERM_BP_FAT	GO:0002053~positive regulation of mesenchymal cell proliferation	11	0.297861	0.000675	IRS2, ARHGAP5, PDGFA, TGFBR2, PRRX1, GAS1, IRS1, SHH, FOXP1, KDR, FOXP2	2812	17	13528	3.11288	0.96496	0.0187556	1.27583		GOTERM_BP_FAT	GO:0016331~morphogenesis of embryonic epithelium	16	0.740741	0.00240177	LMO4, ZEB2, SHH, SHANK3, FZD6, CTNNB1, MAP3K7, RGMA, ALDH1A2, VEGFC, TGIF1, TFAP2A, TBX18, IPMK, TWIST1, ALX1	1597	58	13528	2.3368	0.999954	0.0551749	4.38772		GOTERM_BP_FAT	GO:0045859~regulation of protein kinase activity	93	2.61751	0.00120564	ADCY1, EDN2, EDN1, ZEB2, LPAR1, MBIP, PDCD4, SPRY4, TGFB2, PRKACG, CCNE2, MAP3K7, SPRY2, APP, SPRY1, DAB1, MAP3K4, CERKL, CDKN2B, MDFIC, CXCR4, MAP3K9, GAB1, TDGF1, SPRED2, CDK5RAP3, NRG1, INSR, FGF2, FRS2, MAP2K6, SERTAD1, GHR, EGFR, CDC6, CCDC88A, PIM1, HERC5, PKN1, GRM1, SPDYA, TNFRSF10A, SPAG9, GRM4, PROK2, NCK2, PLCE1, CCND1, CCND2, LAX1, GADD45G, ZFYVE28, PRKRIP1, ADAM17, GADD45A, GAP43, PR…	2690	345	13528	1.35564	0.997205	0.0328562	2.2636		GOTERM_BP_FAT	GO:0040012~regulation of locomotion	40	1.81488	0.00134538	DLC1, DRD1, HS3ST5, ENPP2, PDGFA, TACR1, EDN2, EDN1, PAX6, JAG1, CXCL12, VCL, TGFB2, CITED2, TRIB1, S1PR1, CXCR4, BCL2, SCARB1, UNC5C, FGF2, COL18A1, ADAM10, PTPRM, IL8, SMAD7, TBX5, NF1, IGF1, IRS1, KDR, CDH13, HIF1A, RRAS2, PDGFRA, PDGFRB, HDAC9, HTR2C, TSHR, IGFBP3	1690	192
GOTERM_BP_FAT	GO:0048332~mesoderm morphogenesis	18	0.487409	0.000755	BMP4, TBX3, HTT, EOMES, BMPR2, SMAD3, LEF1, SMAD2, NR4A3, SLIT2, TCF7L1, MACF1, HAND1, PRKAR1A, TXNRD1, FOXC1, BMP7, KLF4	2812	38	13528	2.27881	0.976495	0.02085	1.42674		GOTERM_BP_FAT	GO:0048638~regulation of developmental growth	14	0.648148	0.00241239	NTRK3, NOG, ADRB2, NRP1, TGFBR2, BARHL2, HEY2, SEMA3A, NRG1, CXADR, CDH4, FGF2, PROX1, SPP1	1597	47	13528	2.52324	0.999956	0.0551079	4.4067		GOTERM_BP_FAT	GO:0001570~vasculogenesis	18	0.506614	0.00126295	PTPRJ, MYO1E, TIPARP, TGFBR2, SHH, CITED2, ZFP36L1, HEY1, AGGF1, ZMIZ1, VEGFA, HEY2, TDGF1, AMOT, QKI, ZFPM2, SOX17, NKX2-5	2690	41	13528	2.20785	0.997887	0.0342009	2.36999		GOTERM_BP_FAT	GO:0051270~regulation of cell motion	40	1.81488	0.00148773	DLC1, DRD1, NRP1, ENPP2, PDGFA, TACR1, EDN2, EDN1, PAX6, JAG1, CXCL12, CITED2, VCL, TGFB2, TRIB1, S1PR1, CXCR4, BCL2, SCARB1, UNC5C, SEMA3A, FGF2, COL18A1, ADAM10, PTPRM, ACTN4, SMAD7, TBX5, NF1, IGF1, IRS1, KDR, CDH13, HIF1A, ETS1, RRAS2, PDGFRA, PDGFRB, HDAC9, IGFBP3	1690	193
GOTERM_BP_FAT	GO:0043087~regulation of GTPase activity	42	1.13729	0.000766	ALS2, FGD2, RAB3GAP2, ARFGAP2, ARFGAP3, ASAP2, RABGAP1L, ASAP1, ADAP1, TBC1D16, S1PR1, EVI5, RASGRP3, TBC1D14, CHM, TBC1D5, BCL6, TBC1D1, TBC1D30, AGAP1, FGD4, TBC1D2, GDI2, TBC1D2B, GNAO1, VAV3, FOXJ1, NF1, ARHGAP27, TBC1D22A, USP6NL, TBC1D24, TBC1D23, SYDE2, TSC1, RASGRF1, ACAP2, EVI5L, RGS9, TBC1D20, ARAP2, ARAP1	2812	123	13528	1.64272	0.977744	0.0210335	1.44737		GOTERM_BP_FAT	GO:0045596~negative regulation of cell differentiation	41	1.89815	0.00244104	NOG, CAV1, NRP1, FOXA2, FST, TLR4, KIT, ZEB1, SOX9, GLI3, SHH, CTNNB1, LINGO1, PTK2, NKX6-2, SEMA3A, RUNX1, TWIST2, RC3H1, TWIST1, SPP1, BMP4, MAFB, IGF1, CDK6, LMX1A, LIG4, SIRT1, NKX6-1, SOD2, HDAC4, MAPK1, INHBA, NOTCH2, DLX2, ISL2, PSEN1, FOXG1, ID4, KLF4, TOB1	1597	216	13528	1.6079	0.999961	0.0554403	4.45793		GOTERM_BP_FAT	GO:0043069~negative regulation of programmed cell death	96	2.70194	0.00131861	MEF2C, IER3, NUAK2, GRIK2, MITF, BNIP3, TP63, SGMS1, ITSN1, PAX2, SHH, CITED2, MAP3K7, G2E3, BDNF, BAG3, PAX7, CHST11, TDGF1, PIK3CA, NRG1, MKL1, MYC, API5, RTEL1, IHH, EGFR, PGAP2, CDK1, DFFA, SOCS3, PIM1, PIM3, ESR2, F7, LIG4, DAPK1, NME6, AMIGO2, PROK2, SERPINB9, EYA1, KRT18, BTG2, NME1, TXNDC5, VEGFA, SORT1, ADAM17, RIPK2, AVEN, FOXC1, UBB, PRNP, TNFAIP3, CLN8, TMX1, PRKCZ, YWHAZ, CCL2, SOX4,…	2690	359	13528	1.3448	0.998389	0.0354852	2.47321		GOTERM_BP_FAT	GO:0032526~response to retinoic acid	12	0.544465	0.00155807	BMP4, MUC1, CD38, BMP2, TFRC, PDGFA, IGFBP7, SOX2, GDAP1, PTCH1, LRP2, KLF4	1690	33
GOTERM_BP_FAT	GO:0045936~negative regulation of phosphate metabolic process	21	0.568643	0.000818	PRKCZ, CAV1, SMAD7, SMAD6, FKBP1A, BDKRB2, ATXN1, CDKN1C, BAK1, INHBA, CDKN2A, DYNLL1, CDKN2B, CDKN2C, ATXN7, JUN, BAX, PSEN2, PRKRIP1, PEBP1, IGFBP3	2812	48	13528	2.10473	0.982739	0.0222994	1.5433		GOTERM_BP_FAT	GO:0009890~negative regulation of biosynthetic process	91	4.21296	0.00257467	HMX1, FOXK1, THRB, NR6A1, FST, TBX20, ZEB2, PAWR, ZEB1, NR2E3, HSBP1, GLI3, CTNNB1, CITED2, EIF4EBP3, TBPL2, HTR1B, SIN3A, STRA8, ZNF148, NKX6-2, FOXF2, PRMT6, HEY2, NR2F2, BCL7A, SIK1, NRG1, FGF2, EIF2B3, TWIST2, NR2F1, TWIST1, ALX1, PRKCA, ZNF281, TBL1XR1, CTBP2, SOX14, ZHX2, LEF1, TLE1, SPEN, PTPRU, MBD2, PROX1, PKIA, NRIP1, INHBA, GRM8, BACE2, GRM7, NAB1, TGIF1, ST18, NSD1, SMARCA2, CAV1, NOS…	1597	573	13528	1.34529	0.999978	0.0580722	4.69645		GOTERM_BP_FAT	GO:0048639~positive regulation of developmental growth	10	0.281452	0.00139955	NTRK3, MYOD1, MAPT, MAP1B, TGFBR2, HOPX, PROX1, INSR, CDH4, NTN1	2690	16	13528	3.14312	0.998915	0.0374171	2.62311		GOTERM_BP_FAT	GO:0045778~positive regulation of ossification	10	0.453721	0.00162476	BMP4, ACVR2A, ADRB2, PLA2G4A, BMP2, THRB, BMP7, BMPR1B, RUNX2, TGFB2	1690	24
GOTERM_BP_FAT	GO:0010563~negative regulation of phosphorus metabolic process	21	0.568643	0.000818	PRKCZ, CAV1, SMAD7, SMAD6, FKBP1A, BDKRB2, ATXN1, CDKN1C, BAK1, INHBA, CDKN2A, DYNLL1, CDKN2B, CDKN2C, ATXN7, JUN, BAX, PSEN2, PRKRIP1, PEBP1, IGFBP3	2812	48	13528	2.10473	0.982739	0.0222994	1.5433		GOTERM_BP_FAT	GO:0006811~ion transport	117	5.41667	0.00275033	KCNC2, SLC8A3, SLC9A9, SLC22A16, GRIK1, ATP1B3, GRIK2, SLC9A2, KCNU1, ATP2B2, CTTNBP2, GRID2, SLC4A5, GRID1, KCND2, SLC22A24, STIM2, GRIN2A, CNGA3, SLC34A2, KCNT2, RHCG, RYR3, RYR2, ATP6V1G3, CAV2, SLC38A4, SCN1A, CAV1, PANX1, KCNA1, KCNA4, CACNB2, SLC38A11, SFXN2, KCNJ2, KCNJ3, KCNS3, SLC30A5, HCN1, CACNA2D1, TRPC4, GABRA2, TRPC6, KCNB2, TRPC7, ATP11B, CACNA2D3, KCNK1, KCNK2, ARMC1, CACNA2D4, KC…	1597	768	13528	1.29049	0.999989	0.0615812	5.00915		GOTERM_BP_FAT	GO:0048332~mesoderm morphogenesis	17	0.478469	0.00143424	BMP4, TBX3, EOMES, BMPR2, SMAD3, LEF1, SMAD2, NR4A3, SLIT2, TCF7L1, WNT3, TDGF1, PRKAR1A, FOXC1, BMP7, KLF4, BMPR1A	2690	38	13528	2.24981	0.999084	0.0381183	2.68729		GOTERM_BP_FAT	GO:0030334~regulation of cell migration	36	1.63339	0.0016352	DLC1, DRD1, ENPP2, PDGFA, TACR1, EDN2, EDN1, PAX6, JAG1, CXCL12, CITED2, VCL, TGFB2, TRIB1, S1PR1, CXCR4, BCL2, SCARB1, UNC5C, FGF2, COL18A1, ADAM10, PTPRM, SMAD7, TBX5, NF1, IGF1, IRS1, KDR, CDH13, HIF1A, RRAS2, PDGFRA, PDGFRB, HDAC9, IGFBP3	1690	169
GOTERM_BP_FAT	GO:0043434~response to peptide hormone stimulus	50	1.35391	0.000825	STAT5A, FOXO1, VGF, IL10, CTTNBP2, PDPK1, EIF4EBP1, GAB1, SIK2, GHR, PLD1, IRS2, EGR2, SOCS2, SOCS3, CFTR, IL6R, GAL, IRS1, UBE2B, LPIN1, GRB10, ADM, BTG2, SORT1, CAV2, ERBB3, PRSS8, IGF1R, SORBS1, BCL2, SH2B2, PIK3R3, NEFL, PIK3R1, KAT2B, PTPN2, SI, PTPRA, NR4A3, STAT1, STAT3, LEP, TSC1, JAK2, PTPN1, BMP7, HDAC9, ABCC5, VLDLR	2812	154	13528	1.56195	0.983384	0.0223831	1.55764		GOTERM_BP_FAT	GO:0021954~central nervous system neuron development	11	0.509259	0.00282975	PRKCA, ARX, ASCL1, LINGO1, PTK2, SOX1, FOXG1, NR4A2, PAFAH1B1, NEUROG2, EPHB1	1597	32	13528	2.91187	0.999992	0.0629658	5.1502		GOTERM_BP_FAT	GO:0010975~regulation of neuron projection development	26	0.731776	0.00143631	LZTS1, NRP1, LRRC4C, CDH2, CDH4, EPHB2, NRCAM, TIAM1, ROBO1, MAPT, POU3F2, ROBO2, SEMA3A, NEFL, SPP1, ARHGEF1, BARHL2, MAP1B, NTN1, SLIT2, NUMBL, NTRK3, RNF6, YWHAH, WNT7A, KALRN	2690	70	13528	1.86791	0.999093	0.0379655	2.69112		GOTERM_BP_FAT	GO:0007187~G-protein signaling, coupled to cyclic nucleotide second messenger	27	1.22505	0.00172669	OPRM1, DRD1, ADCY8, GNAI1, OPRK1, LHCGR, GPR3, HTR1B, S1PR1, HTR1A, GALR1, HRH2, CNR1, MC5R, NOS2, HTR1F, HTR1E, FZD2, FSHR, FLNA, SSTR4, GNAL, ADRB2, HTR7, MC4R, TSHR, MTNR1A	1690	115
GOTERM_BP_FAT	GO:0051153~regulation of striated muscle cell differentiation	16	0.433252	0.000844	BMP4, TBX3, MORF4L2, EZH2, HDAC4, NOTCH1, BTG1, BCL2, UBC, UBB, AGRN, HDAC9, IGFBP3, NKX2-5, ZFHX3, UBA52	2812	32	13528	2.40541	0.984857	0.0227602	1.59266		GOTERM_BP_FAT	GO:0007416~synaptogenesis	11	0.509259	0.00282975	GJA10, DNM3, APP, CADM1, NRXN3, SPOCK2, DNER, GLRA2, POU4F1, NRXN1, CDH2	1597	32	13528	2.91187	0.999992	0.0629658	5.1502		GOTERM_BP_FAT	GO:0045669~positive regulation of osteoblast differentiation	13	0.365888	0.00144048	BMP4, ACVR2A, WNT7B, BMP2, IL6ST, JUND, BMPR2, NPPC, GNAS, BMP7, BMPR1B, CTNNB1, BMPR1A	2690	25	13528	2.61508	0.999112	0.0378686	2.69884		GOTERM_BP_FAT	GO:0021511~spinal cord patterning	7	0.317604	0.00177274	EVX1, NKX6-2, GDF11, RELN, GLI2, GLI3, NKX6-1	1690	12
GOTERM_BP_FAT	GO:0048641~regulation of skeletal muscle tissue development	15	0.406174	0.00087	BMP4, TBX3, HDAC4, NOTCH1, ADRB2, BTG1, BCL2, UBC, UBB, AGRN, HDAC9, IGFBP3, NKX2-5, ZFHX3, UBA52	2812	29	13528	2.48835	0.986671	0.0233183	1.64075		GOTERM_BP_FAT	GO:0030799~regulation of cyclic nucleotide metabolic process	25	1.15741	0.00286988	OPRM1, CALCR, ADCY1, ADCY8, GNAI1, NPY2R, LHCGR, ADCYAP1, EDNRB, HTR1B, S1PR1, HTR1A, GALR1, ADRA2A, CAP2, RXFP2, NPR3, FSHR, ADRB2, GRM3, GRM8, GRM7, HTR7, NTRK2, NPPC	1597	113	13528	1.87409	0.999993	0.0634917	5.22141		GOTERM_BP_FAT	GO:0060548~negative regulation of cell death	96	2.70194	0.00144865	MEF2C, IER3, NUAK2, GRIK2, MITF, BNIP3, TP63, SGMS1, ITSN1, PAX2, SHH, CITED2, MAP3K7, G2E3, BDNF, BAG3, PAX7, CHST11, TDGF1, PIK3CA, NRG1, MKL1, MYC, API5, RTEL1, IHH, EGFR, PGAP2, CDK1, DFFA, SOCS3, PIM1, PIM3, ESR2, F7, LIG4, DAPK1, NME6, AMIGO2, PROK2, SERPINB9, EYA1, KRT18, BTG2, NME1, TXNDC5, VEGFA, SORT1, ADAM17, RIPK2, AVEN, FOXC1, UBB, PRNP, TNFAIP3, CLN8, TMX1, PRKCZ, YWHAZ, CCL2, SOX4,…	2690	360	13528	1.34107	0.999146	0.0378752	2.71394		GOTERM_BP_FAT	GO:0001542~ovulation from ovarian follicle	7	0.317604	0.00177274	AFP, PLA2G4A, EDN2, LEPR, ADAMTS1, FOXO3, NRIP1	1690	12
GOTERM_BP_FAT	GO:0010551~regulation of specific transcription from RNA polymerase II promoter	34	0.920661	0.000889	MEF2C, THRA, TFEB, NFKBIA, NFKB1, TCF7L2, CTNNB1, CITED2, GATA2, HAND1, HEY1, GATA6, HEY2, BCOR, TCF3, NKX2-5, ARHGEF10L, TBL1XR1, IKZF2, FOXJ1, SMAD7, CREB1, SMAD3, SIRT1, SCAP, HES1, HDAC4, DLX2, NOTCH1, HES5, ETS1, HDAC9, TBL1X, NCOR2	2812	94	13528	1.74008	0.987869	0.0236932	1.67625		GOTERM_BP_FAT	GO:0050769~positive regulation of neurogenesis	16	0.740741	0.00287616	BMP2, NTF3, LYN, KIT, LIG4, CDH4, NKX6-1, SHH, NTRK3, VEGFC, ROBO1, NKX6-2, FOXG1, ROBO2, SEMA4D, NEFL	1597	59	13528	2.29719	0.999994	0.0632898	5.23254		GOTERM_BP_FAT	GO:0030335~positive regulation of cell migration	31	0.872502	0.00148844	ERBB4, ONECUT1, IL6ST, EDN2, EDN1, F2RL1, TAC1, KIT, TGFB2, S1PR1, TDGF1, SCARB1, ARHGAP8, FGF2, INSR, PIK3R1, EGFR, COL18A1, IRS2, FLT1, SPHK1, SMAD3, F7, IRS1, CDH13, SPAG9, HIF1A, VEGFA, PDGFRA, AMOT, ADAM17	2690	89	13528	1.75167	0.999297	0.0386885	2.78749		GOTERM_BP_FAT	GO:0051272~positive regulation of cell motion	24	1.08893	0.00185203	COL18A1, DRD1, ADAM10, ACTN4, PDGFA, TACR1, EDN2, EDN1, IGF1, IRS1, CXCL12, KDR, TGFB2, CDH13, HIF1A, S1PR1, ETS1, RRAS2, BCL2, PDGFRA, PDGFRB, SCARB1, HDAC9, FGF2	1690	98
GOTERM_BP_FAT	GO:0001654~eye development	44	1.19144	0.000985	IRX5, SOX2, MITF, NFYC, FASLG, RORB, NR2E3, NHS, SHH, TGFB2, CTNNB1, BAK1, MEIS2, CHD7, CRB1, ALDH1A3, RARB, FRS2, BMP4, FOXL2, PTPRM, BHLHE23, CRYAA, LMX1B, BHLHE22, FSCN2, NF1, RPL24, GAS1, STAT3, FOXP2, PKNOX1, BAX, NTRK2, TGIF1, FOXC1, TGIF2, BMPR1B, MAB21L1, BMP7, CLN8, MAB21L2, CRYBA4, KLF4	2812	132	13528	1.6036	0.992476	0.0260841	1.85601		GOTERM_BP_FAT	GO:0001837~epithelial to mesenchymal transition	8	0.37037	0.0030692	NOG, BMP2, EOMES, LEF1, HGF, SOX9, CTNNB1, TGFB2	1597	18	13528	3.76484	0.999997	0.0670437	5.57428		GOTERM_BP_FAT	GO:0060675~ureteric bud morphogenesis	12	0.337743	0.00149427	BMP4, TCF21, EYA1, BMP2, CD44, SIX1, SMAD4, PBX1, PAX2, GLI3, SHH, GZF1	2690	22	13528	2.74309	0.999317	0.0386314	2.79826		GOTERM_BP_FAT	GO:0048641~regulation of skeletal muscle tissue development	11	0.499093	0.00189378	BMP4, HDAC4, ADRB2, TBX3, MYOCD, BTG1, BCL2, HDAC9, IGFBP3, ZFHX3, UBA52	1690	29
GOTERM_BP_FAT	GO:0050931~pigment cell differentiation	10	0.270783	0.00104515	EDNRB, TYRP1, MLPH, GFPT1, BCL2, MITF, MREG, OCA2, CITED1, SOD2	2812	15	13528	3.20721	0.994427	0.0275165	1.96883		GOTERM_BP_FAT	GO:0010558~negative regulation of macromolecule biosynthetic process	87	4.02778	0.00308132	HMX1, FOXK1, THRB, NR6A1, FST, TBX20, ZEB2, PAWR, ZEB1, NR2E3, HSBP1, GLI3, CTNNB1, CITED2, EIF4EBP3, TBPL2, SIN3A, STRA8, ZNF148, NKX6-2, FOXF2, HEY2, PRMT6, NR2F2, BCL7A, SIK1, NRG1, FGF2, EIF2B3, TWIST2, NR2F1, TWIST1, ALX1, PRKCA, ZNF281, TBL1XR1, CTBP2, SOX14, ZHX2, LEF1, TLE1, SPEN, PTPRU, MBD2, PROX1, PKIA, NRIP1, INHBA, BACE2, NAB1, TGIF1, ST18, NSD1, SMARCA2, NOSTRIN, IGF2BP2, SOX6, IGF2…	1597	547	13528	1.34729	0.999997	0.0669485	5.5957		GOTERM_BP_FAT	GO:0001658~branching involved in ureteric bud morphogenesis	12	0.337743	0.00149427	BMP4, TCF21, EYA1, BMP2, CD44, SIX1, SMAD4, PBX1, PAX2, GLI3, SHH, GZF1	2690	22	13528	2.74309	0.999317	0.0386314	2.79826		GOTERM_BP_FAT	GO:0030198~extracellular matrix organization	25	1.1343	0.00190401	COL18A1, ELF3, LMX1B, ADAMTS20, SPOCK2, NF1, HSD17B12, COL3A1, FKBP1A, POSTN, DCN, COL5A3, TGFB2, TNFRSF11B, COL19A1, COL14A1, EGFLAM, KAZALD1, FOXF1, TNR, PDGFRA, FOXC1, APBB2, COL11A1, CYR61	1690	104
GOTERM_BP_FAT	GO:0033674~positive regulation of kinase activity	69	1.8684	0.00106184	ALS2, ADCY1, ADCY2, EDN2, PRKAG2, LPAR2, ZEB2, LPAR1, TGFB2, PRKACG, MAP3K7, PRKAR2B, PDPK1, DAB1, MAP3K4, CXCR4, MAP3K9, GAB1, CHRNA7, PAK1, PRKACB, FRS2, SYK, GHR, EGFR, IRAK1, PIK3CB, PICK1, PIM1, PKN1, IRS1, GRM1, SPAG9, PROK2, PLCE1, CCND1, ADRB2, CHRM1, RIPK1, GADD45B, GAP43, PRKCZ, PARD3, ADORA2B, PKHD1, KITLG, DUSP12, KIT, ADRA2A, ADRA2C, FGD4, FLT1, VAV3, MAP2K3, SPHK1, TGFBR2, LRRN3, ME…	2812	231	13528	1.437	0.99487	0.0278025	1.99997		GOTERM_BP_FAT	GO:0042476~odontogenesis	15	0.694444	0.00322937	BMP4, DLX2, BMP2, ERBB4, TUFT1, FST, COL1A2, LEF1, FOXC1, LAMB1, GLI3, SHH, BCL2L11, CTNNB1, TGFB2	1597	54	13528	2.35302	0.999999	0.0696918	5.85696		GOTERM_BP_FAT	GO:0046879~hormone secretion	19	0.534759	0.00150608	CGA, CYB5R4, HNF1B, YWHAZ, TBX3, LYN, LTBP4, EDN1, SMAD2, VGF, DGAT1, MAFA, LRP2, CACNA1C, SLC30A8, SNAP25, EIF2AK3, GLP1R, SMPD3	2690	45	13528	2.12335	0.999355	0.0387258	2.82009		GOTERM_BP_FAT	GO:0014902~myotube differentiation	8	0.362976	0.00191333	KCNH1, CAST, BARX2, CDON, IGF1, NEO1, MYH9, CAPN2	1690	16
GOTERM_BP_FAT	GO:0010608~posttranscriptional regulation of gene expression	64	1.73301	0.00107596	NCBP1, METAP1, CPEB2, EIF5, EIF5B, SYNCRIP, CPEB1, EIF4EBP3, EIF4EBP1, APP, CDKN2A, SND1, PUM1, QKI, EIF1, PUM2, PIWIL4, SAMD4A, BRF1, ACO1, BARHL2, UBE2B, PPARGC1A, HNRNPU, MAPK1, NCK2, EIF4A3, EIF4G3, EIF4A2, SERBP1, HSPB1, EEFSEC, EIF2AK3, PPP1R15A, NANOS3, NANOS1, MKNK2, SOX4, IGF2BP2, IGF2BP3, CPN2, ZFP36L1, ZFP36L2, EIF3B, TNRC6C, MORC3, BCL2, HNRNPD, PABPC1, TNRC6B, TNRC6A, CD28, FBXO7, IL…	2812	211	13528	1.4592	0.995218	0.0280196	2.02631		GOTERM_BP_FAT	GO:0007612~learning	16	0.740741	0.00342513	CTNND2, GRIN2A, TAC1, KIT, AMPH, FOXP2, PRKAR2B, APP, KRAS, CHST10, FYN, BCHE, GRM7, JUN, ADRA1B, PLCB1	1597	60	13528	2.2589	0.999999	0.073384	6.20135		GOTERM_BP_FAT	GO:0051216~cartilage development	27	0.759921	0.00153058	NOG, FGF9, EDN1, SOX5, COL2A1, SOX6, SOX9, COL9A1, CTGF, PAX7, CHST11, COL11A1, GHR, ALX1, BMP4, BMP3, SATB2, BMP2, DLX2, MEF2D, ROR2, GNAS, BMP7, BMPR1B, EIF2AK3, UNCX, BMPR1A	2690	74	13528	1.8349	0.999428	0.0391373	2.86532		GOTERM_BP_FAT	GO:0006366~transcription from RNA polymerase II promoter	46	2.08711	0.00194137	SUPT3H, CCRN4L, CDX2, LCORL, ELF3, LMO4, SOX5, PAX5, PTTG2, MED23, PAX2, PAX1, TSC22D1, HAND1, GTF2A1, ASH2L, HSF2, GATA3, GATA4, NFAT5, ETV1, TCEA1, NFIL3, NFATC3, MYC, RUNX3, NFATC1, MAF, POU2AF1, CEBPB, KLF13, TRIM29, SNAPC3, CREB5, PMF1, STAT1, PPARGC1A, ELL2, MED4, MED30, HIF1A, ETS1, TRPS1, NFE2L1, NFE2L3, ZFHX3	1690	234
GOTERM_BP_FAT	GO:0016265~death	185	5.00948	0.00114972	ALS2, MEF2C, DLC1, MEF2A, CADM1, FGF14, GRIK2, RNF216, L1CAM, FOXO3, PMAIP1, SGMS1, SHF, CRADD, CTNNB1, SMNDC1, TGFB2, BAK1, SHB, TOP1, CLPTM1L, APP, CDKN2A, GATA6, TIAM1, CCAR1, TWIST1, OPA1, DFFA, BLID, TBRG4, CECR2, TNFRSF14, FADD, PIM2, BCL2L11, AHR, STK3, DDIT4, RNF130, EP300, RASGRF2, RASGRF1, JUN, F2, HSPB1, RIPK2, PDCD6IP, TNFAIP3, EIF2AK3, NEK6, UBA52, KALRN, FGD2, LITAF, ERBB3, STK17B, …	2812	724	13528	1.22928	0.996685	0.0297565	2.16378		GOTERM_BP_FAT	GO:0051149~positive regulation of muscle cell differentiation	6	0.277778	0.00343077	BTG1, BCL2, MORF4L2, NRG1, IGFBP3, BOC	1597	10	13528	5.08253	0.999999	0.0731243	6.21126		GOTERM_BP_FAT	GO:0030278~regulation of ossification	28	0.788066	0.00161548	CALCR, THRB, ENPP1, IL6ST, SOX2, BMPR2, SOX9, TGFB2, CTNNB1, JUND, BMP4, BMP2, EGR2, PTGER4, FZD1, SMAD3, PMF1, ACVR2A, WNT7B, PLA2G4A, NPPC, PBX1, GNAS, BMPR1B, BMP7, TOB2, BMPR1A, TOB1	2690	78	13528	1.80528	0.999622	0.0410497	3.02197		GOTERM_BP_FAT	GO:0042476~odontogenesis	16	0.725953	0.0019576	BMP4, BMP2, LEF1, TP63, PMF1, EDAR, GLI2, GLI3, BCL2L11, TGFB2, DLX2, PDGFRA, FOXC1, BCOR, BMP7, EDARADD	1690	54
GOTERM_BP_FAT	GO:0051347~positive regulation of transferase activity	71	1.92256	0.0011879	ALS2, FTMT, ADCY1, ADCY2, EDN2, PRKAG2, LPAR2, ZEB2, LPAR1, TGFB2, PRKACG, MAP3K7, PRKAR2B, PDPK1, DAB1, MAP3K4, CXCR4, MAP3K9, GAB1, CHRNA7, PAK1, PRKACB, FRS2, SYK, GHR, EGFR, IRAK1, PIK3CB, PICK1, PIM1, PKN1, IRS1, GRM1, SPAG9, PROK2, PLCE1, CCND1, ADRB2, CHRM1, RIPK1, GADD45B, GAP43, PRKCZ, PARD3, ADORA2B, PKHD1, KITLG, DUSP12, KIT, SERINC5, ADRA2A, ADRA2C, FGD4, FLT1, VAV3, MAP2K3, SPHK1, TG…	2812	240	13528	1.4232	0.997258	0.0305706	2.23486		GOTERM_BP_FAT	GO:0060538~skeletal muscle organ development	17	0.787037	0.00355466	CAV2, CAV1, UTRN, CACNB2, MBNL1, HOMER1, FOXP1, FOXP2, GPHN, APP, COL19A1, MEOX2, DNER, DMD, PPP3CA, NR2F2, PITX1	1597	66	13528	2.18189	1	0.075282	6.42857		GOTERM_BP_FAT	GO:0042472~inner ear morphogenesis	22	0.619195	0.00167377	MAFB, FGF9, OTX1, SOX2, NEUROG1, COL2A1, FZD3, NR4A3, ZIC1, PAX2, PROX1, FZD6, HESX1, SPRY2, ATOH1, EYA1, DLX6, CLIC5, SIX1, FOXG1, GFI1, COL11A1	2690	56	13528	1.97568	0.999716	0.0422802	3.12938		GOTERM_BP_FAT	GO:0019229~regulation of vasoconstriction	12	0.544465	0.00204697	CD38, PRKCQ, ECE1, CHRM3, ADM, TACR1, EDN2, PTGS1, EDN1, CACNA1C, KCNMB2, HTR2A	1690	34
GOTERM_BP_FAT	GO:0010464~regulation of mesenchymal cell proliferation	11	0.297861	0.00123684	IRS2, ARHGAP5, PDGFA, TGFBR2, PRRX1, GAS1, IRS1, SHH, FOXP1, KDR, FOXP2	2812	18	13528	2.93994	0.99785	0.0316467	2.32591		GOTERM_BP_FAT	GO:0007519~skeletal muscle tissue development	17	0.787037	0.00355466	CAV2, CAV1, UTRN, CACNB2, MBNL1, HOMER1, FOXP1, FOXP2, GPHN, APP, COL19A1, MEOX2, DNER, DMD, PPP3CA, NR2F2, PITX1	1597	66	13528	2.18189	1	0.075282	6.42857		GOTERM_BP_FAT	GO:0030902~hindbrain development	23	0.64734	0.00183985	DLC1, HNF1B, EGR2, LMX1B, FOXA2, PLXNA2, MAFB, RORA, EN2, GLI2, SHH, FOXP2, KLHL1, CTNNA2, HES1, ALDH1A2, DAB1, NCOA2, LHX1, HES3, MTPN, POU4F1, WNT7A	2690	60	13528	1.92778	0.999874	0.0461419	3.43477		GOTERM_BP_FAT	GO:0035148~tube lumen formation	14	0.635209	0.00210114	DLC1, RET, SHROOM3, LMO4, ZEB2, FZD3, BCL2L11, FZD6, MAP3K7, TSC1, TGIF1, TFAP2A, PTCH1, IPMK	1690	44
GOTERM_BP_FAT	GO:0018108~peptidyl-tyrosine phosphorylation	20	0.541565	0.00124254	FLT1, ERBB3, STAT5A, ABI1, KIT, STAT1, DDR2, SRC, IL12RB2, FYN, DYRK1A, F2, PDGFRA, ZAP70, JAK1, JAK2, ABL1, ABL2, SYK, GHR	2812	46	13528	2.09166	0.99791	0.0316273	2.33651		GOTERM_BP_FAT	GO:0051969~regulation of transmission of nerve impulse	30	1.38889	0.00358553	SNCAIP, LZTS1, ERBB4, GRIK1, GLRA1, GRIK2, CTNND2, TAC1, KIT, CDH2, ATP2B2, HTR1B, KRAS, BCHE, PPP3CA, BHLHE40, EGFR, NTF3, GRIN2A, GRM1, LAMA2, GRM3, GRIA2, PSEN1, GRM8, RASGRF1, NTRK2, AVPR1A, HTR2C, HTR2A	1597	147	13528	1.72875	1	0.0755273	6.48264		GOTERM_BP_FAT	GO:0008593~regulation of Notch signaling pathway	8	0.225162	0.00188349	OVOL2, IL6ST, SOX2, HEY2, DLL3, TP63, KIT, JAG1	2690	11	13528	3.65745	0.999898	0.0469699	3.51487		GOTERM_BP_FAT	GO:0048593~camera-type eye morphogenesis	14	0.635209	0.00210114	BMP4, IRX5, PTPRM, BHLHE22, NF1, PTF1A, SOX2, GLI3, MFN2, PVRL1, PVRL3, POU2F1, GDF11, BMP7	1690	44
GOTERM_BP_FAT	GO:0051216~cartilage development	28	0.758191	0.00131176	WNT5A, NOG, THRA, PRRX1, SOX5, COL2A1, SOX6, SOX9, COL9A1, BARX2, HOXA3, HOXA5, CTGF, CHST11, COL11A1, RUNX2, GHR, ALX1, BMP4, BMP2, HSPG2, MEF2D, DLX2, GFPT1, GNAS, BMP7, BMPR1B, EIF2AK3	2812	74	13528	1.82031	0.998518	0.0331907	2.46514		GOTERM_BP_FAT	GO:0001709~cell fate determination	11	0.509259	0.00363776	BMP4, ASCL1, NOTCH2, ATOH1, NTF3, POU6F2, BARHL2, PROX1, IFRD1, KLF4, CTNNB1	1597	33	13528	2.82363	1	0.0762011	6.57408		GOTERM_BP_FAT	GO:0002089~lens morphogenesis in camera-type eye	8	0.225162	0.00188349	BMP4, SOX1, PVRL1, PVRL3, SOX2, SIX3, POU2F1, PROX1	2690	11	13528	3.65745	0.999898	0.0469699	3.51487		GOTERM_BP_FAT	GO:0042475~odontogenesis of dentine-containing tooth	13	0.589837	0.00210823	BMP4, DLX2, BMP2, PDGFRA, LEF1, TP63, FOXC1, EDAR, GLI2, BMP7, GLI3, BCL2L11, EDARADD	1690	39
GOTERM_BP_FAT	GO:0001836~release of cytochrome c from mitochondria	12	0.324939	0.00134241	BAK1, GPX1, BBC3, JUN, BCL2, BAX, SMAD3, SFN, PMAIP1, MYC, IFI6, SOD2	2812	21	13528	2.74903	0.998728	0.0337816	2.52206		GOTERM_BP_FAT	GO:0051350~negative regulation of lyase activity	15	0.694444	0.00387131	OPRM1, ADCY1, ADCY8, GNAI1, NPY2R, RXFP2, NPR3, EDNRB, GRM3, HTR1A, S1PR1, GALR1, GRM8, GRM7, ADRA2A	1597	55	13528	2.31024	1	0.080495	6.98184		GOTERM_BP_FAT	GO:0040017~positive regulation of locomotion	33	0.928793	0.00190594	ERBB4, ONECUT1, IL6ST, EDN2, EDN1, F2RL1, TAC1, KIT, TGFB2, S1PR1, TDGF1, SCARB1, ARHGAP8, FGF2, INSR, PIK3R1, SCG2, EGFR, COL18A1, IRS2, FLT1, SPHK1, SMAD3, F7, IRS1, SLIT2, CDH13, SPAG9, HIF1A, VEGFA, PDGFRA, AMOT, ADAM17	2690	98	13528	1.69344	0.999908	0.0472752	3.55605		GOTERM_BP_FAT	GO:0030324~lung development	24	1.08893	0.00213353	WNT5A, BMP4, PDGFA, FGF9, TBX5, TBX4, TGFBR2, SMAD2, GLI2, GLI3, FOXP1, KDR, HES1, MAN2A1, TNS3, ALDH1A2, SPRY2, EP300, FOXF1, PDGFRA, HOPX, HHIP, FGF2, C11ORF73	1690	99
GOTERM_BP_FAT	GO:0030514~negative regulation of BMP signaling pathway	12	0.324939	0.00134241	CAV1, NOG, BMPER, TRIM33, SMAD7, SMAD6, HIPK2, LEMD3, SKI, SMURF1, GREM1, TOB1	2812	21	13528	2.74903	0.998728	0.0337816	2.52206		GOTERM_BP_FAT	GO:0007194~negative regulation of adenylate cyclase activity	15	0.694444	0.00387131	OPRM1, ADCY1, ADCY8, GNAI1, NPY2R, RXFP2, NPR3, EDNRB, GRM3, HTR1A, S1PR1, GALR1, GRM8, GRM7, ADRA2A	1597	55	13528	2.31024	1	0.080495	6.98184		GOTERM_BP_FAT	GO:0001889~liver development	21	0.59105	0.00195852	CADM1, ONECUT1, JARID2, ARF6, LSR, PROX1, CTNNB1, CITED2, HES1, MAN2A1, AFP, CCNE1, ALDH1A2, NOTCH1, CCND1, EP300, CCND2, GATA6, SP3, AACS, KLF1	2690	53	13528	1.99262	0.999929	0.0483031	3.65243		GOTERM_BP_FAT	GO:0048742~regulation of skeletal muscle fiber development	10	0.453721	0.00226067	BMP4, HDAC4, TBX3, MYOCD, BTG1, BCL2, HDAC9, IGFBP3, ZFHX3, UBA52	1690	25
GOTERM_BP_FAT	GO:0008285~negative regulation of cell proliferation	100	2.70783	0.00135469	DLC1, NOG, FGFRL1, NR2E3, MXI1, IL10, SHH, TGFB2, CTTNBP2, CUL5, CDKN2A, CDKN2B, CDKN2C, ASPH, RARB, SPN, PTPRM, TNFRSF14, ADAMTS8, NME1, JUN, MNT, TGIF1, WFDC1, CAV2, ENPP7, CAV1, BDKRB2, FTH1, OVOL2, SFTPD, AXIN2, RUNX3, BMP4, COL18A1, BMP2, KLF10, TGFBR2, SMAD4, SMAD3, SMAD2, SKI, GAS1, CDKN1C, NOTCH2, HDAC4, CBLB, TSC1, ETS1, MYO16, TGFBR3, FABP7, BMP7, KLF4, FABP6, IGFBP7, E2F7, SKAP2, CXADR…	2812	361	13528	1.33263	0.998803	0.0339136	2.54485		GOTERM_BP_FAT	GO:0031280~negative regulation of cyclase activity	15	0.694444	0.00387131	OPRM1, ADCY1, ADCY8, GNAI1, NPY2R, RXFP2, NPR3, EDNRB, GRM3, HTR1A, S1PR1, GALR1, GRM8, GRM7, ADRA2A	1597	55	13528	2.31024	1	0.080495	6.98184		GOTERM_BP_FAT	GO:0051325~interphase	35	0.985083	0.0019667	PPP2R3B, E2F6, CHEK1, ITGB1, RHOU, CCNE1, APP, GFI1B, CDKN2B, CDC123, CAMK2D, GFI1, TCF3, TERF1, CDC7, EGFR, CDC6, ANAPC4, PIM1, TBRG4, CDKN3, CDC25A, FOXN3, RBBP8, SPDYA, CDKN1C, CCND1, CUL4A, GSPT1, CCND2, MDM2, ADAM17, ID4, ABL1, GADD45A	2690	106	13528	1.66052	0.999932	0.0482561	3.66741		GOTERM_BP_FAT	GO:0021675~nerve development	10	0.453721	0.00226067	HES1, HOXB3, HOXB1, HOXB2, CHD7, HOXA3, NTF3, HOXD3, RPL24, GLI3	1690	25
GOTERM_BP_FAT	GO:0001503~ossification	39	1.05605	0.00140504	NOG, THRA, FHL2, COL2A1, GLI2, MMP2, SHH, GLI1, IGSF10, CTGF, BCL2, JUND, AXIN2, RUNX2, SPP1, BMP4, EGFR, BMP2, COL13A1, KLF10, NF1, HSPG2, SMAD3, PMF1, WWTR1, MEF2D, CHRDL1, NAB2, KAZALD1, NAB1, SORT1, FOXC1, GNAS, EXT1, BMP7, ATP6V0A4, EIF2AK3, IGFBP3, CDH11	2812	115	13528	1.63149	0.999068	0.0349764	2.63824		GOTERM_BP_FAT	GO:0030509~BMP signaling pathway	13	0.601852	0.00397195	BMP4, BMP2, NOG, USP9Y, SMAD6, GDF6, FST, MSX2, ACVR2A, RGMB, CHRDL1, UBE2D1, BMPR1B	1597	44	13528	2.50276	1	0.0820935	7.15705		GOTERM_BP_FAT	GO:0009968~negative regulation of signal transduction	63	1.77315	0.00200595	DLC1, NOG, IL6ST, FGF9, LEMD3, PAWR, WNT4, CHST11, HEY2, HHIP, SOX17, WWOX, IHH, GSC, SOCS3, SIX3, SCAI, DLL3, TLE1, SOCS5, IRS1, GRB10, CCND1, TRIM33, ZFYVE28, TGIF1, PEBP1, TNFAIP3, GRB14, PRKCZ, DRD3, ONECUT1, ENPP1, SOX2, TRIB1, CHD8, PEG10, OVOL2, CYP26B1, VWC2, BCL6, SMAD7, SMAD6, TAOK3, PAK1IP1, FRZB, SIRT1, ADIPOQ, DKK2, CBLB, DKK1, BMPER, RGS2, RGS3, RGS5, RGS6, LRP6, NLRP12, RGS8, RGS9,…	2690	221	13528	1.43361	0.999944	0.0489501	3.7393		GOTERM_BP_FAT	GO:0051301~cell division	55	2.49546	0.0023238	CDC14A, PTTG2, TGFB2, KIF2B, FAM83D, CCNE2, CDC42, TOP1, EVI5, PARD3B, CABLES1, ZW10, STAG1, ROCK2, ANAPC4, SGOL1, CECR2, CDK6, MYH9, HMGA2, MAD2L1, CCND3, RCC2, CCND2, ZWINT, MAPRE2, CDCA7L, RUVBL1, PDCD6IP, MAPRE1, SEPT7, HAUS6, USP9X, DIAPH2, CETN3, TIPIN, NEDD9, CCNG1, KIAA1009, NCAPG, SKA3, POU3F2, PAFAH1B1, CENPO, NOX5, CKAP5, NUF2, PMF1, CEP63, SIRT2, CDC25A, CDC25B, HOXB4, NEDD1, MAP9	1690	295
GOTERM_BP_FAT	GO:0032868~response to insulin stimulus	35	0.947739	0.00141646	ERBB3, FOXO1, VGF, IL10, IGF1R, EIF4EBP1, PDPK1, SORBS1, GAB1, SH2B2, PIK3R3, SIK2, PIK3R1, GHR, IRS2, KAT2B, EGR2, PTPN2, SOCS3, PTPRA, SI, STAT1, GAL, UBE2B, IRS1, LPIN1, LEP, GRB10, TSC1, ADM, SORT1, PTPN1, HDAC9, ABCC5, VLDLR	2812	100	13528	1.68378	0.999119	0.03508	2.65941		GOTERM_BP_FAT	GO:0001656~metanephros development	13	0.601852	0.00397195	BMP4, BMP2, NOG, GREM1, GLI3, SHH, CITED1, GPC3, CD44, OSR1, BCL2, FOXC1, ROBO2	1597	44	13528	2.50276	1	0.0820935	7.15705		GOTERM_BP_FAT	GO:0050770~regulation of axonogenesis	22	0.619195	0.00216124	ARHGEF1, NRP1, BARHL2, MAP1B, CDH2, LRRC4C, CDH4, NTN1, SLIT2, EPHB2, NRCAM, NTRK3, RNF6, ROBO1, TIAM1, MAPT, ROBO2, POU3F2, SEMA3A, WNT7A, NEFL, SPP1	2690	57	13528	1.94102	0.999974	0.0523808	4.02319		GOTERM_BP_FAT	GO:0051240~positive regulation of multicellular organismal process	47	2.13249	0.00262147	DRD1, TACR3, FGF9, GRIK2, ATP6AP2, TACR1, EDN2, PTGS1, EDN1, TLR2, KLRK1, AFAP1L2, TGFB2, MAP3K7, CHD7, MYOCD, SLC24A2, BCL2, IFNG, GATA4, HEY2, POU3F2, NRG1, FGF2, AKIRIN2, BMP4, BMP2, CPS1, ACVR2A, CD38, PLA2G4A, ADRB2, HIF1A, IL20RB, CHRM3, ADM, DIO3, NTRK2, LIPG, MC4R, IL12B, BMPR1B, BMP7, GPAM, TSHR, UBA52, HTR2A	1690	244
GOTERM_BP_FAT	GO:0008219~cell death	183	4.95532	0.00148177	ALS2, MEF2C, DLC1, MEF2A, CADM1, FGF14, GRIK2, RNF216, L1CAM, FOXO3, PMAIP1, SGMS1, SHF, CRADD, CTNNB1, SMNDC1, TGFB2, BAK1, SHB, TOP1, CLPTM1L, APP, CDKN2A, GATA6, TIAM1, CCAR1, TWIST1, OPA1, DFFA, BLID, TBRG4, CECR2, TNFRSF14, FADD, PIM2, BCL2L11, AHR, STK3, DDIT4, RNF130, EP300, RASGRF2, RASGRF1, JUN, F2, HSPB1, RIPK2, PDCD6IP, TNFAIP3, EIF2AK3, NEK6, UBA52, KALRN, FGD2, LITAF, ERBB3, STK17B, …	2812	719	13528	1.22445	0.999363	0.0364868	2.78039		GOTERM_BP_FAT	GO:0035148~tube lumen formation	13	0.601852	0.00397195	LMO4, ZEB2, BCL2L11, SHH, SHANK3, FZD6, MAP3K7, RGMA, TFAP2A, TGIF1, IPMK, TWIST1, ALX1	1597	44	13528	2.50276	1	0.0820935	7.15705		GOTERM_BP_FAT	GO:0031100~organ regeneration	13	0.365888	0.00219569	CCL2, SOCS3, LIFR, NR4A3, LIF, CCNE1, AFP, CCND1, ATIC, ANGPT1, LRP2, HTR2C, CCNA2	2690	26	13528	2.5145	0.999978	0.0529312	4.08605		GOTERM_BP_FAT	GO:0060041~retina development in camera-type eye	12	0.544465	0.00265346	BMP4, PTPRM, IRX5, CHD7, BHLHE22, PVRL1, PVRL3, SOX2, PTF1A, TGIF1, RPL24, BMPR1B	1690	35
GOTERM_BP_FAT	GO:0060348~bone development	41	1.11021	0.00150388	NOG, THRA, FHL2, COL2A1, SOX9, GLI2, MMP2, SHH, GLI1, IGSF10, CTGF, BCL2, JUND, AXIN2, RUNX2, SPP1, GHR, BMP4, EGFR, BMP2, COL13A1, KLF10, NF1, HSPG2, SMAD3, PMF1, WWTR1, MEF2D, CHRDL1, NAB2, KAZALD1, NAB1, SORT1, FOXC1, GNAS, EXT1, BMP7, ATP6V0A4, EIF2AK3, IGFBP3, CDH11	2812	123	13528	1.6036	0.99943	0.0368388	2.82131		GOTERM_BP_FAT	GO:0016049~cell growth	16	0.740741	0.00405711	NOTCH2, AR, APP, ENOX2, ATP6V0E2, NDN, MTPN, BCL2, WHSC1L1, ADRA1B, SGMS1, IL7R, CSRP2, EMP1, RRAGC, TGFB2	1597	61	13528	2.22187	1	0.0833679	7.30506		GOTERM_BP_FAT	GO:0032330~regulation of chondrocyte differentiation	9	0.253307	0.00228725	MAF, PTHLH, BMP4, THRB, SOX9, GLI2, GLI3, CTNNB1, IHH	2690	14	13528	3.23293	0.999986	0.0548085	4.25295		GOTERM_BP_FAT	GO:0030335~positive regulation of cell migration	22	0.998185	0.00266894	COL18A1, DRD1, ADAM10, PDGFA, TACR1, EDN2, EDN1, IGF1, IRS1, CXCL12, KDR, TGFB2, CDH13, HIF1A, S1PR1, RRAS2, BCL2, PDGFRA, PDGFRB, SCARB1, HDAC9, FGF2	1690	89
GOTERM_BP_FAT	GO:0010647~positive regulation of cell communication	92	2.4912	0.0015652	ALS2, VAPA, IL6ST, GRIK2, LHCGR, PRRX1, FASLG, L1CAM, LPAR2, ZEB2, TLR4, LPAR1, JAG1, CITED1, TGFB2, CITED2, CTNNB1, MAP3K7, GPX1, CDKN2B, HMOX1, LGI1, PRL, GHR, SYK, EGFR, LTBR, FADD, NFAM1, PIM2, WLS, F7, IL6R, IRS1, RPTOR, NCAM1, CARD11, ASCL1, ZDHHC17, ADRB2, HIF1A, NCOA3, GHRH, RIPK1, HIPK2, UBC, SEMA4C, RIPK2, PEBP1, UBB, CD226, UBA52, NEK6, CAV2, PRKCZ, CAV1, DRD3, LITAF, ERBB3, SOX2, PPM1…	2812	329	13528	1.34527	0.99958	0.0381251	2.93475		GOTERM_BP_FAT	GO:0006140~regulation of nucleotide metabolic process	25	1.15741	0.00409498	OPRM1, CALCR, ADCY1, ADCY8, GNAI1, NPY2R, LHCGR, ADCYAP1, EDNRB, HTR1B, S1PR1, HTR1A, GALR1, ADRA2A, CAP2, RXFP2, NPR3, FSHR, ADRB2, GRM3, GRM8, GRM7, HTR7, NTRK2, NPPC	1597	116	13528	1.82562	1	0.0837011	7.3708		GOTERM_BP_FAT	GO:0030201~heparan sulfate proteoglycan metabolic process	9	0.253307	0.00228725	HS3ST5, NDST1, HS3ST4, SULF2, SULF1, HS6ST1, EXT1, LIPC, HS3ST3B1	2690	14	13528	3.23293	0.999986	0.0548085	4.25295		GOTERM_BP_FAT	GO:0051726~regulation of cell cycle	60	2.72232	0.00282442	AURKAIP1, EDN1, RPRM, TGFB2, CITED2, CCNE2, CDC42, CDKN2B, SIK1, MYC, CABLES1, ZW10, ROCK2, PIM1, CDK6, NEK11, FOXN3, RBBP8, PRKCQ, MAD2L1, CCND3, CCND2, ZWINT, JUN, GADD45G, FOXG1, MDM2, FOXC1, GADD45B, GADD45A, CDK5R1, HUS1, TIPIN, AFAP1L2, CCNG1, ITGB1, GPR3, HEXIM1, BCL2, DAZL, THAP1, RUNX3, BMP4, BMP2, TBX3, SMAD6, IGF1, PDE3A, RPL24, CEP63, CDKN3, CDC25A, SIRT2, ID2, ETS1, MYO16, FBXO31, ID…	1690	331
GOTERM_BP_FAT	GO:0048705~skeletal system morphogenesis	38	1.02897	0.00161941	ZFAND5, NOG, THRA, NDST1, TIPARP, PRRX1, COL2A1, SOX9, MMP2, BARX2, HOXA3, HOXA5, CTGF, CHST11, COL11A1, MYC, RUNX2, ALX1, GHR, TBX15, COL13A1, TBX4, TGFBR2, HSPG2, GAS1, DLX2, MEF2D, EYA1, HOXB1, HOXB7, NAB2, GFPT1, NAB1, PDGFRA, TFAP2A, GNAS, BMPR1B, WNT7A	2812	112	13528	1.63224	0.999679	0.039228	3.03491		GOTERM_BP_FAT	GO:0048609~reproductive process in a multicellular organism	78	3.61111	0.00434247	SLC22A16, SPIN1, FGF7, CADM1, LEPR, LHCGR, NR6A1, FST, PTTG2, BMP15, CXCL12, TGFB2, CITED2, SPAG16, PGR, CTTNBP2, ATP2B2, APOB, STRA8, ZNF148, CXCR4, NOBOX, ANGPT1, SPIN4, EGFR, KHDRBS3, RXFP2, HERC2, MBD2, FSHR, BCL2L11, NRIP1, PROK2, ACVR2A, FMN2, INHBA, ZMIZ1, CELF4, CELF3, FOXC1, ADAMTS1, ADC, XDH, GJA10, RAD23B, CAV2, TSPY3, CAV1, DNAH9, USP9Y, DIAPH2, TAC1, TIMP4, CHEK1, KIT, PAQR5, RPL10L,…	1597	487	13528	1.35673	1	0.0881084	7.79938		GOTERM_BP_FAT	GO:0045823~positive regulation of heart contraction	9	0.253307	0.00228725	TACR3, EDN2, EDN1, AVPR1A, ADRA1B, ATP1A1, TPM1, NKX2-5, TGFB2	2690	14	13528	3.23293	0.999986	0.0548085	4.25295		GOTERM_BP_FAT	GO:0002053~positive regulation of mesenchymal cell proliferation	8	0.362976	0.00290512	FGF9, PDGFA, TGFBR2, PRRX1, TP63, IRS1, FOXP1, KDR	1690	17
GOTERM_BP_FAT	GO:0008624~induction of apoptosis by extracellular signals	38	1.02897	0.00161941	FGD2, PREX1, APH1B, FASLG, AKAP13, MCF2L, CRADD, PLEKHG2, SQSTM1, TIAM1, AATF, DEDD2, SPN, FGD4, OBSCN, CFLAR, ARHGEF3, VAV3, TM2D1, ARHGEF7, ARHGEF18, ARHGEF16, TRIO, FADD, ARHGEF9, BCL2L11, DAPK1, ARHGEF11, RASGRF2, RASGRF1, BAX, PSEN2, UBC, SORT1, UBB, PDCD6, UBA52, KALRN	2812	112	13528	1.63224	0.999679	0.039228	3.03491		GOTERM_BP_FAT	GO:0032504~multicellular organism reproduction	78	3.61111	0.00434247	SLC22A16, SPIN1, FGF7, CADM1, LEPR, LHCGR, NR6A1, FST, PTTG2, BMP15, CXCL12, TGFB2, CITED2, SPAG16, PGR, CTTNBP2, ATP2B2, APOB, STRA8, ZNF148, CXCR4, NOBOX, ANGPT1, SPIN4, EGFR, KHDRBS3, RXFP2, HERC2, MBD2, FSHR, BCL2L11, NRIP1, PROK2, ACVR2A, FMN2, INHBA, ZMIZ1, CELF4, CELF3, FOXC1, ADAMTS1, ADC, XDH, GJA10, RAD23B, CAV2, TSPY3, CAV1, DNAH9, USP9Y, DIAPH2, TAC1, TIMP4, CHEK1, KIT, PAQR5, RPL10L,…	1597	487	13528	1.35673	1	0.0881084	7.79938		GOTERM_BP_FAT	GO:0007178~transmembrane receptor protein serine/threonine kinase signaling pathway	34	0.956938	0.00231957	NOG, CCL2, USP9Y, GDF6, FST, BMPR2, TGFB2, MSX2, MAP3K7, FOXH1, UBE2D3, RGMB, LEFTY2, UBE2D1, BMP4, BMP2, SMAD7, CREB1, SMAD6, TGFBR2, SMAD4, SMAD3, ZNF8, SMAD2, ACVR2A, ID1, JUN, COL1A2, PPM1L, BAMBI, BMP7, BMPR1B, BMPR1A, TOB1	2690	103	13528	1.66006	0.999988	0.0552906	4.31181		GOTERM_BP_FAT	GO:0042474~middle ear morphogenesis	7	0.317604	0.0029464	HOXA2, EYA1, PRKRA, EDN1, PRRX1, SIX2, MYC	1690	13
GOTERM_BP_FAT	GO:0045860~positive regulation of protein kinase activity	66	1.78716	0.00177135	ALS2, ADCY1, ADCY2, EDN2, PRKAG2, LPAR2, ZEB2, LPAR1, TGFB2, PRKACG, MAP3K7, PRKAR2B, PDPK1, DAB1, MAP3K4, CXCR4, MAP3K9, GAB1, CHRNA7, PAK1, PRKACB, FRS2, SYK, GHR, EGFR, IRAK1, PIK3CB, PICK1, PIM1, PKN1, GRM1, SPAG9, PROK2, PLCE1, CCND1, ADRB2, CHRM1, RIPK1, GADD45B, GAP43, PRKCZ, PARD3, ADORA2B, PKHD1, KITLG, KIT, ADRA2A, ADRA2C, FGD4, FLT1, MAP2K3, SPHK1, LRRN3, MET, TGFBR2, DGKH, CISH, PTPN1…	2812	223	13528	1.42383	0.999849	0.0426244	3.31514		GOTERM_BP_FAT	GO:0019935~cyclic-nucleotide-mediated signaling	27	1.25	0.00465653	OPRM1, CALCR, ADCY1, ADCY8, GNAI1, NPY2R, LHCGR, HTR1B, S1PR1, HTR1A, GALR1, HRH2, RAPGEF2, HTR1F, HTR1E, RXFP1, RXFP2, NPR3, PCLO, FSHR, ADRB2, CD36, NPY, CHRM2, HTR7, ADRA1B, MC4R	1597	130	13528	1.75934	1	0.0937303	8.34053		GOTERM_BP_FAT	GO:0031667~response to nutrient levels	57	1.60428	0.00234127	ARSB, CYP24A1, NUAK2, IL6ST, IGFBP7, LEPR, SHH, CCNE1, CDKN2B, CD44, GSN, ANGPT1, INSR, GHR, STC2, SOCS3, ADIPOR2, PPARGC1A, RPTOR, CCND1, ATG4C, SSTR1, JUN, STC1, CCL2, GNAI2, SOX2, GDAP1, BMPR2, ENSA, ALDH1A2, ACSL1, BCHE, PEMT, SPP1, BMP4, NES, SLC8A1, BMP2, CUBN, MAP1B, SI, TGFBR2, PMF1, CPS1, STAT1, SIRT1, ADIPOQ, PLA2G4A, TFRC, CP, LRP2, IGFBP2, AACS, BMP7, SST, KLF4	2690	197	13528	1.45509	0.999989	0.0555228	4.35131		GOTERM_BP_FAT	GO:0021521~ventral spinal cord interneuron specification	5	0.22686	0.00294674	EVX1, NKX6-2, GLI2, GLI3, NKX6-1	1690	6
GOTERM_BP_FAT	GO:0048511~rhythmic process	42	1.13729	0.00182811	PHLPP1, HLF, PRF1, CCRN4L, DRD3, ERBB3, STAT5A, SLC9A3, EDN2, HS3ST2, LHCGR, FOXO3, VGF, TGFB2, CCNE1, GRIN2B, BCL2, TEF, PER1, LFNG, BMP4, EGFR, EGR3, BMP2, FOXL2, EGR2, GRIN2A, SIRT1, FSHR, KDR, NRIP1, INHBB, LEP, INHBA, PROK2, GHRH, DBP, JUN, BAX, FOXC1, BMPR1B, ENOX1	2812	128	13528	1.57855	0.999886	0.0437493	3.41963		GOTERM_BP_FAT	GO:0007517~muscle organ development	39	1.80556	0.00501503	CAV2, MEF2A, CAV1, FOXK1, UTRN, CACNB2, SOX6, CXADR, TTN, PTEN, TGFB2, MTM1, GPHN, APP, GATA6, DMD, DNER, PPP3CA, NR2F2, NRG1, COL11A1, PITX1, NKX2-6, MET, CHODL, IGF1, MBNL1, CSRP2, HOMER1, SIRT1, PROX1, FOXP1, FOXP2, LAMA2, MURC, COL19A1, MEOX2, PLN, FOXC1	1597	211	13528	1.56571	1	0.100107	8.95459		GOTERM_BP_FAT	GO:0001838~embryonic epithelial tube formation	18	0.506614	0.00234339	DLC1, LMO4, ZEB2, FZD3, PAX3, SHH, VASP, ZIC2, FZD6, MAP3K7, RGMA, MIB1, WNT4, OVOL2, TGIF1, TFAP2A, IPMK, ALX1	2690	43	13528	2.10516	0.999989	0.0553029	4.35516		GOTERM_BP_FAT	GO:0060579~ventral spinal cord interneuron fate commitment	5	0.22686	0.00294674	EVX1, NKX6-2, GLI2, GLI3, NKX6-1	1690	6
GOTERM_BP_FAT	GO:0001656~metanephros development	19	0.514487	0.00188607	BMP4, NOG, BMP2, NF1, SMAD4, GREM1, SLIT2, CITED1, SHH, GZF1, TCF21, EYA1, SPRY1, OSR1, CD44, LAMA5, BCL2, FOXC1, RARB	2812	44	13528	2.0774	0.999915	0.0448897	3.52621		GOTERM_BP_FAT	GO:0050931~pigment cell differentiation	7	0.324074	0.00519437	EDNRB, TYRP1, BCL2, MITF, MREG, CITED1, SOD2	1597	15	13528	3.95308	1	0.103011	9.2603		GOTERM_BP_FAT	GO:0050808~synapse organization	23	0.64734	0.00234599	GJA10, DNM3, CADM1, ERBB4, NRXN3, TNC, UTRN, MAP1B, NLGN1, CACNB2, NRXN1, CDH2, CACNB4, CTNNB1, NRCAM, GPHN, WNT7B, APP, ANK3, DNER, POU4F1, CHRNA1, WNT7A	2690	61	13528	1.89618	0.999989	0.0550963	4.3599		GOTERM_BP_FAT	GO:0021514~ventral spinal cord interneuron differentiation	5	0.22686	0.00294674	EVX1, NKX6-2, GLI2, GLI3, NKX6-1	1690	6
GOTERM_BP_FAT	GO:0060350~endochondral bone morphogenesis	10	0.270783	0.00194986	MEF2D, COL13A1, NAB2, NAB1, HSPG2, GNAS, COL2A1, SOX9, RUNX2, GHR	2812	16	13528	3.00676	0.999938	0.0461527	3.64338		GOTERM_BP_FAT	GO:0048665~neuron fate specification	7	0.324074	0.00519437	ATOH1, EVX1, FOXA2, NKX6-2, GLI3, SHH, NKX6-1	1597	15	13528	3.95308	1	0.103011	9.2603		GOTERM_BP_FAT	GO:0014706~striated muscle tissue development	38	1.06952	0.00236907	MYOD1, TNC, UTRN, CACNB2, CACNB4, CXADR, ITGB1, TPM1, TGFB2, GPHN, APP, GATA6, DNER, PAX7, TDGF1, RARB, CHRNA1, NR2F2, NRG1, COL11A1, NKX2-5, FOXL2, TBX2, SMAD7, TBX5, MBNL1, PROX1, FOXP1, FOXP2, EP300, MEOX2, SVIL, PLN, SIX1, VGLL2, ZFPM2, FOXC1, IGFBP5	2690	119	13528	1.6059	0.99999	0.0553572	4.40187		GOTERM_BP_FAT	GO:0030323~respiratory tube development	24	1.08893	0.00320524	WNT5A, BMP4, PDGFA, FGF9, TBX5, TBX4, TGFBR2, SMAD2, GLI2, GLI3, FOXP1, KDR, HES1, MAN2A1, TNS3, ALDH1A2, SPRY2, EP300, FOXF1, PDGFRA, HOPX, HHIP, FGF2, C11ORF73	1690	102
GOTERM_BP_FAT	GO:0014902~myotube differentiation	10	0.270783	0.00194986	KCNH1, CAST, GPX1, BARX2, CDON, CACNA1H, SORT1, MYH9, ADAM12, CAPN2	2812	16	13528	3.00676	0.999938	0.0461527	3.64338		GOTERM_BP_FAT	GO:0060043~regulation of cardiac muscle cell proliferation	6	0.277778	0.00568288	NOG, HEY2, TGFBR2, NRG1, CXADR, FGF2	1597	11	13528	4.62048	1	0.111633	10.0881		GOTERM_BP_FAT	GO:0051240~positive regulation of multicellular organismal process	68	1.91388	0.00244057	TACR3, GRIK1, IL6ST, FGF9, GRIK2, EDN2, FST, EDN1, PTGS1, TLR4, SHH, TGFB2, MAP3K7, NOD1, IFNG, GATA4, HEY2, NRG1, FGF2, AKIRIN2, AGPAT1, GHR, EGFR, NFAM1, CD83, ACVR2A, PROK2, HIF1A, IL20RB, NPPC, RIPK2, ADAM17, IL12B, UBB, GPAM, PRKCZ, CCL2, ADORA2B, ERBB4, BMPR2, TAC1, AFAP1L2, SRF, TPM1, POU3F2, NKX2-5, SPP1, BMP4, POLR3G, BMP2, CREB1, SPHK1, SMAD3, ATP1A1, CPS1, PLA2G4A, TNFSF11, GRIA2, DIO3…	2690	244	13528	1.40152	0.999993	0.0567102	4.53183		GOTERM_BP_FAT	GO:0032844~regulation of homeostatic process	26	1.17967	0.00324222	DRD1, TACR1, LHCGR, FKBP1A, TERF2IP, FOXO3, CDH2, ACVR1B, TNFRSF11B, BCL2, IFNG, TNKS, MYC, SMAD7, MAFB, NF1, CDK6, PMF1, CD38, ACVR2A, PLA2G4A, HIF1A, ETS1, MC4R, RYR2, CALM2, CALM1	1690	114
GOTERM_BP_FAT	GO:0006664~glycolipid metabolic process	15	0.406174	0.00195334	A4GALT, PSAP, HEXA, CREM, UGCG, ST8SIA1, KIT, B3GNT5, ST3GAL5, ST8SIA6, LARGE, ITGB8, BAX, ST3GAL6, GALC	2812	31	13528	2.32781	0.999939	0.0460141	3.64978		GOTERM_BP_FAT	GO:0055021~regulation of cardiac muscle growth	6	0.277778	0.00568288	NOG, HEY2, TGFBR2, NRG1, CXADR, FGF2	1597	11	13528	4.62048	1	0.111633	10.0881		GOTERM_BP_FAT	GO:0045685~regulation of glial cell differentiation	11	0.309598	0.00245385	BMP4, DLX2, NOG, NOTCH1, BMP2, DRD3, NTF3, DLL3, ID4, SHH, NKX6-1	2690	20	13528	2.76595	0.999994	0.0567401	4.55594		GOTERM_BP_FAT	GO:0048660~regulation of smooth muscle cell proliferation	14	0.635209	0.00324562	MFN2, CDH13, S1PR1, JUN, EDN1, TGFBR2, IFNG, IGF1, IL12B, IL15, STAT1, IGFBP3, KLF4, TRIB1	1690	46
GOTERM_BP_FAT	GO:0042493~response to drug	64	1.73301	0.00202901	PDGFA, LHCGR, UQCRFS1, TOP1, CTTNBP2, CCNE1, SLC1A2, PDE4A, CPOX, GABRG3, PTPRM, SOCS3, PAPD7, GRIN2A, CFTR, GAL, UBE2B, SS18, CCND1, EP300, NME1, JUN, NPPC, WFDC1, PEBP1, CA4, GNAS, CAV2, CAV1, YWHAZ, DRD3, ERBB3, CDH1, ABCA3, SLC47A2, PRSS8, ACSL1, ALDH1A3, BCL2, DAD1, ENO2, COL18A1, SLC8A1, NES, GNAO1, SNX27, CREB1, TGFBR2, HIAT1, PDE3A, ATP1A1, STAT1, CAPN3, STAT3, SOD2, HDAC4, SMPD1, ABCC1, …	2812	216	13528	1.42543	0.999958	0.0475301	3.7886		GOTERM_BP_FAT	GO:0055024~regulation of cardiac muscle tissue development	6	0.277778	0.00568288	NOG, HEY2, TGFBR2, NRG1, CXADR, FGF2	1597	11	13528	4.62048	1	0.111633	10.0881		GOTERM_BP_FAT	GO:0000079~regulation of cyclin-dependent protein kinase activity	21	0.59105	0.00253826	EGFR, CDC6, CDK5R1, CDK5R2, PIM1, HERC5, CHEK1, SFN, CDKN3, CDC25A, SPDYA, CCNE2, CDKN1C, CCND1, CDKN2B, CCND2, HEXIM1, ADAM17, CDK5RAP3, GADD45A, SERTAD1	2690	54	13528	1.95572	0.999996	0.0583599	4.70912		GOTERM_BP_FAT	GO:0034329~cell junction assembly	13	0.589837	0.00335983	DLC1, CD9, TJP1, TNS1, TLN2, SMAD7, BCL2, DSG1, GJA1, CTNNA1, GJC1, VCL, FN1	1690	41
GOTERM_BP_FAT	GO:0043193~positive regulation of gene-specific transcription	31	0.839426	0.00205171	MEF2C, TFEB, NFKBIA, RORB, TCF7L2, IL10, CITED2, CTNNB1, GATA2, HAND1, GATA6, GATA4, NR2F2, NKX2-5, TCF3, ARHGEF10L, HNRNPAB, IL6, IKZF2, CREB1, SMAD3, SMAD2, PPARGC1A, SCAP, HES1, HDAC4, NOTCH1, HIF1A, BPTF, HES5, ETS1	2812	87	13528	1.7142	0.999963	0.0478239	3.8302		GOTERM_BP_FAT	GO:0014014~negative regulation of gliogenesis	6	0.277778	0.00568288	BMP4, LINGO1, DLX2, NOG, ID4, NKX6-1	1597	11	13528	4.62048	1	0.111633	10.0881		GOTERM_BP_FAT	GO:0051146~striated muscle cell differentiation	30	0.844357	0.00260164	KCNH1, MYOD1, TNC, UTRN, CACNB2, NEO1, CACNB4, CXADR, ITGB1, TPM1, SHH, GPHN, APP, GATA6, MTPN, DNER, TDGF1, RARB, CHRNA1, NRG1, NKX2-5, TBX5, MYH9, CAPN2, PROX1, FOXP1, KRT19, AVPR1A, SORT1, NEURL2	2690	88	13528	1.71443	0.999997	0.0594945	4.82397		GOTERM_BP_FAT	GO:0008283~cell proliferation	75	3.4029	0.00351954	FGF8, CDC14A, PDGFA, LY86, NR6A1, TBX20, TP63, ZEB2, IL15, GLI2, CXCL12, PRDX1, IL10, TGFB2, SHB, EVI5, CXCR4, NOS2, HHIP, NRG1, PRL, MYC, CUL1, CYR61, PRG4, IFLTD1, SOX11, EMX2, PIM1, IFI16, DCTN2, ACVR2A, PLCE1, CHRM3, CCND3, GNB1, FOXC1, MAPRE2, MAPRE1, BIN1, EMP2, EMP1, TSPY2, TSPY3, CDK5R1, CEP120, KITLG, SPOCK1, FKBP1A, RAG2, TCF7L2, NAA35, ARX, ZFP36L2, BCL2, PAFAH1B1, SCARB1, THAP1, POU3F…	1690	436
GOTERM_BP_FAT	GO:0043085~positive regulation of catalytic activity	136	3.68264	0.00219015	ALS2, GNA13, DLC1, ADCY1, ADCY2, EDN2, LHCGR, LPAR2, LPAR1, PMAIP1, CDC16, TGFB2, PRKACG, MAP3K7, PRKAR2B, BAK1, AGTR1, DAB1, S1PR1, MAP3K4, CDKN2A, GALR1, MAP3K9, GAB1, CHRNA7, PRKACB, FRS2, SYK, ANAPC1, EGFR, PIK3CB, ANAPC4, PICK1, PIM1, IRS1, SPAG9, PLCE1, CLPS, HIF1A, RASGRF1, F2, EIF2AK3, UBA52, CAV1, ADORA2B, DRD3, PKHD1, DUSP12, SLC11A2, SERINC5, PSMB2, ADRA2A, SCARB1, ADRA2C, UBE2D1, FGD4…	2812	520	13528	1.25821	0.999981	0.050733	4.08356		GOTERM_BP_FAT	GO:0014015~positive regulation of gliogenesis	6	0.277778	0.00568288	BMP2, LYN, NTF3, NKX6-2, SHH, NKX6-1	1597	11	13528	4.62048	1	0.111633	10.0881		GOTERM_BP_FAT	GO:0001841~neural tube formation	17	0.478469	0.00271115	DLC1, LMO4, ZEB2, FZD3, PAX3, SHH, VASP, ZIC2, FZD6, MAP3K7, RGMA, MIB1, OVOL2, TGIF1, TFAP2A, IPMK, ALX1	2690	40	13528	2.13732	0.999998	0.0616346	5.02211		GOTERM_BP_FAT	GO:0060675~ureteric bud morphogenesis	9	0.408348	0.00367741	BMP4, EYA1, BMP2, BCL2, SIX1, SMAD4, PBX1, PAX2, GLI3	1690	22
GOTERM_BP_FAT	GO:0009967~positive regulation of signal transduction	83	2.2475	0.00223335	ALS2, VAPA, IL6ST, LHCGR, PRRX1, FASLG, L1CAM, LPAR2, ZEB2, TLR4, JAG1, LPAR1, CITED1, CTNNB1, TGFB2, CITED2, MAP3K7, GPX1, CDKN2B, HMOX1, PRL, GHR, SYK, LTBR, FADD, NFAM1, PIM2, WLS, F7, IL6R, IRS1, RPTOR, NCAM1, CARD11, ASCL1, ZDHHC17, ADRB2, HIF1A, NCOA3, GHRH, RIPK1, HIPK2, SEMA4C, RIPK2, PEBP1, CD226, NEK6, CAV2, CAV1, DRD3, LITAF, ERBB3, SOX2, PPM1A, UBE2V1, SOX4, FKBP1A, KIT, KCNRG, SRC, L…	2812	295	13528	1.35355	0.999985	0.0514687	4.1625		GOTERM_BP_FAT	GO:0045686~negative regulation of glial cell differentiation	6	0.277778	0.00568288	BMP4, LINGO1, DLX2, NOG, ID4, NKX6-1	1597	11	13528	4.62048	1	0.111633	10.0881		GOTERM_BP_FAT	GO:0048511~rhythmic process	40	1.12581	0.00275391	CCRN4L, DRD3, HS3ST2, LEPR, EDN2, FOXO3, VGF, TGFB2, CCNE1, PER2, PER1, NOBOX, ANGPT1, NFIL3, KCNMA1, BMP4, EGFR, BMP2, FOXL2, EGR2, GRIN2A, SIRT1, FSHR, NRIP1, INHBB, AFP, PROK2, PLA2G4A, TIMELESS, CCND2, DBP, JUN, HTR7, VEGFA, CRH, FOXC1, ADAMTS1, BMPR1B, NR5A1, ENOX1	2690	128	13528	1.57156	0.999999	0.062287	5.09936		GOTERM_BP_FAT	GO:0001658~branching involved in ureteric bud morphogenesis	9	0.408348	0.00367741	BMP4, EYA1, BMP2, BCL2, SIX1, SMAD4, PBX1, PAX2, GLI3	1690	22
GOTERM_BP_FAT	GO:0018212~peptidyl-tyrosine modification	20	0.541565	0.00225259	FLT1, ERBB3, STAT5A, ABI1, KIT, STAT1, DDR2, SRC, IL12RB2, FYN, DYRK1A, F2, PDGFRA, ZAP70, JAK1, JAK2, ABL1, ABL2, SYK, GHR	2812	48	13528	2.0045	0.999986	0.0516614	4.19764		GOTERM_BP_FAT	GO:0001657~ureteric bud development	11	0.509259	0.0057949	BMP4, NOG, BMP2, GPC3, CD44, BCL2, ROBO2, FOXC1, GREM1, GLI3, SHH	1597	35	13528	2.66228	1	0.113177	10.2769		GOTERM_BP_FAT	GO:0043066~negative regulation of apoptosis	93	2.61751	0.00278029	MEF2C, IER3, NUAK2, GRIK2, MITF, BNIP3, TP63, SGMS1, ITSN1, SHH, CITED2, MAP3K7, G2E3, BDNF, BAG3, PAX7, CHST11, TDGF1, PIK3CA, NRG1, MKL1, MYC, API5, RTEL1, IHH, EGFR, PGAP2, CDK1, DFFA, SOCS3, PIM1, PIM3, ESR2, F7, LIG4, DAPK1, NME6, AMIGO2, PROK2, SERPINB9, EYA1, KRT18, BTG2, NME1, TXNDC5, VEGFA, SORT1, ADAM17, RIPK2, AVEN, FOXC1, UBB, PRNP, TNFAIP3, CLN8, TMX1, PRKCZ, YWHAZ, CCL2, SOX4, COL2A…	2690	354	13528	1.32118	0.999999	0.0625756	5.14701		GOTERM_BP_FAT	GO:0007200~activation of phospholipase C activity by G-protein coupled receptor protein signaling pathway coupled to IP3 second messenger	15	0.680581	0.00374286	CCKAR, DRD1, TACR1, LHCGR, EDN1, HOMER1, EDNRB, PLCE1, S1PR1, GNB1, NMUR2, P2RY1, NMBR, HTR2C, HTR2A	1690	52
GOTERM_BP_FAT	GO:0001775~cell activation	81	2.19334	0.00230773	GNA13, PDGFA, TOLLIP, PREX1, STAT5A, EDN2, JAG2, TLR4, NFKB2, SKAP2, IL10, CTNNB1, CD48, BAK1, SHB, CXCR4, CHRNA4, SPN, SYK, KIF13B, EGFR, SPACA3, ADAM10, PIK3CB, STXBP1, EOMES, NFAM1, MYH9, WAS, IFNAR1, CARD11, NCK2, PSEN2, PI4K2A, F2, PDGFRA, RIPK2, TMX1, SBNO2, YWHAZ, ONECUT1, SOX4, FKBP1A, RAG2, IL7R, HPRT1, ITGB1, ITGAM, CD9, DOCK2, CHD7, BCL2, BCL11A, ZAP70, POLM, BCL6, TCF3, PIK3R1, NKX2-3…	2812	287	13528	1.35775	0.99999	0.0526506	4.29827		GOTERM_BP_FAT	GO:0022037~metencephalon development	11	0.509259	0.0057949	ATP2B2, HOXA1, AGTPBP1, MTPN, BCL2, MYO16, LMX1A, GAS1, WNT7A, KLHL1, FOXP2	1597	35	13528	2.66228	1	0.113177	10.2769		GOTERM_BP_FAT	GO:0022610~biological adhesion	170	4.78469	0.00278494	DLC1, MTSS1, CADM1, LMO7, CASK, EDIL3, MEGF10, VCL, CTNNB1, CDH22, NRCAM, CD47, APP, DAB1, S1PR1, CD44, ROBO1, CTGF, ROBO2, FNDC3A, NEGR1, EGFR, PTPRM, MAGI1, COL22A1, PTPRS, ACTN1, PTPRT, AJAP1, MYH9, BTBD9, BCL2L11, CTNNA3, CTNNA2, HES1, JUP, NCAM1, RND3, NCAM2, CD36, HES5, CD34, NME1, LSAMP, ROR2, TESK2, LAMC1, DST, UNCX, DCBLD2, PLXNC1, OLFM4, CDK5R1, CCL2, PKHD1, PCDH20, ASTN1, COL28A1, ITGB…	2690	701	13528	1.21959	0.999999	0.0623895	5.1554		GOTERM_BP_FAT	GO:0007584~response to nutrient	30	1.36116	0.00390073	CCKAR, A2M, PDGFA, IGFBP7, SOX2, GDAP1, PPARG, ALDH1A2, TNFRSF11B, CDKN2B, GSN, BCL2, ANGPT1, OGT, MUC1, BMP4, BMP2, SLC8A1, TGFBR2, PMF1, STAT1, CD38, PLA2G4A, TFRC, LIPG, RYR2, PTCH1, LRP2, BMP7, KLF4	1690	140
GOTERM_BP_FAT	GO:0003002~regionalization	59	1.59762	0.00236418	BMI1, NOG, ZEB2, GLI2, SHH, GLI1, CTNNB1, GATA4, NR2F2, FRS2, ALX1, ARC, EGR2, LDB1, OTX1, DLL3, LEF1, DLL1, HES1, CRKL, EP300, BTG2, HIPK2, PSEN2, MNX1, TGIF1, BMPR2, GREM1, TCF7L1, T, HOXA3, OVOL2, DISP1, HOXA5, LHX2, AXIN2, LFNG, MLLT3, BMP4, TBX3, LMX1B, HTT, MAFB, SMAD6, SMAD4, CELSR2, SMAD2, EN1, GAS1, DLX2, NOTCH1, HOXB1, HOXB7, PTCH1, SP8, BMPR1B, RBPJ, WNT7A, LRP5	2812	197	13528	1.4408	0.999992	0.0536585	4.40119		GOTERM_BP_FAT	GO:0021543~pallium development	13	0.601852	0.00586789	LEF1, ZEB2, LMX1A, GLI3, ARX, ASCL1, DLX2, PSEN1, POU3F3, PAFAH1B1, RELN, ID4, POU3F2	1597	46	13528	2.39395	1	0.113988	10.3998		GOTERM_BP_FAT	GO:0048706~embryonic skeletal system development	27	0.759921	0.00290062	TAPT1, NOG, NDST1, FGF9, COL2A1, HOXD1, GLI3, SHH, PAX7, CHST11, NKX3-2, COL11A1, ALX1, SATB2, TBX15, GSC, TGFBR2, ACVR2A, DLX2, EYA1, SP3, SIX1, TFAP2A, PBX1, GNAS, KIAA1217, WNT9A	2690	77	13528	1.76341	0.999999	0.0646027	5.364		GOTERM_BP_FAT	GO:0010941~regulation of cell death	128	5.80762	0.0040772	ITGB3BP, DLC1, MEF2C, CADM1, GRIK2, TLR2, FOXO1, FOXO3, IL10, CITED2, TGFB2, SMNDC1, CUL3, MAP3K7, PROP1, TIAM2, IFNG, TPT1, RARB, API5, CUL1, SPN, PIK3CG, ACTN4, SOCS3, DFFA, NKX2-6, ADAMTS20, GRIN2A, PIM1, BCL2L11, CD38, MSX1, KRT18, RASGRF2, TXNDC5, JUN, TNFAIP8, RYR2, TNFAIP3, UBA52, NMNAT1, KALRN, CDK5R1, AKAP13, SOX9, KRAS, PRKRA, BMF, RUNX3, FGD4, BMP4, COL18A1, VAV3, NTF3, SMAD6, KLF10, N…	1690	815
GOTERM_BP_FAT	GO:0045686~negative regulation of glial cell differentiation	8	0.216626	0.0024748	BMP4, LINGO1, DLX2, NOG, DRD3, NF1, DLL3, ID4	2812	11	13528	3.49877	0.999995	0.0558456	4.60255		GOTERM_BP_FAT	GO:0030111~regulation of Wnt receptor signaling pathway	13	0.601852	0.00586789	SOX4, LEF1, TLE1, ZEB2, CXXC4, FRZB, MBD2, CITED1, BARX1, DKK1, MDFIC, SOX17, PPAP2B	1597	46	13528	2.39395	1	0.113988	10.3998		GOTERM_BP_FAT	GO:0009798~axis specification	14	0.394033	0.00290751	TBX3, SMAD6, PAX6, SMAD2, TTC8, TCF7L1, CTNNB1, LHX1, TDGF1, LEFTY2, BCOR, TBX18, FRS2, BMPR1A	2690	30	13528	2.34686	0.999999	0.0644573	5.37641		GOTERM_BP_FAT	GO:0007267~cell-cell signaling	98	4.44646	0.00411425	SYT1, MPZL1, GABRB3, PDGFA, GRIK2, GRIK4, EDN1, PDX1, IL15, IL10, TGFB2, HTR1B, GATA4, HTR1F, HTR1E, EFNB2, GRIN2A, PCLO, CTNNA2, HTR7, SIX1, RAB14, SDCBP, EFNA5, PMP22, UBA52, WNT5A, DRD1, GRAP, SOX2, MME, RIMS1, PVRL1, DMD, SLC30A8, BMP4, MLN, BMP2, NTF3, KLF10, SMAD2, HGF, HOMER1, LIN7A, PDE7B, CXCL13, SALL1, NTRK2, ADRA1A, MERTK, CACNA1C, NRP1, GLRA1, AGTPBP1, FGF9, GLRA3, GJA1, TP63, FASLG, …	1690	600
GOTERM_BP_FAT	GO:0014014~negative regulation of gliogenesis	8	0.216626	0.0024748	BMP4, LINGO1, DLX2, NOG, DRD3, NF1, DLL3, ID4	2812	11	13528	3.49877	0.999995	0.0558456	4.60255		GOTERM_BP_FAT	GO:0009065~glutamine family amino acid catabolic process	8	0.37037	0.00604877	GOT2, GAD2, NOS1, GOT1, GLUD2, GAD1, DDAH1, FAH	1597	20	13528	3.38835	1	0.116754	10.7035		GOTERM_BP_FAT	GO:0016337~cell-cell adhesion	75	2.11089	0.00296383	CLDN9, CLSTN2, CADM1, LMO7, CTNNB1, NRCAM, CDH22, DAB1, CD44, CTGF, ROBO1, ROBO2, COL11A1, FNDC3A, ALX1, EGFR, PTPRM, PCDH9, PTPRT, PCDH8, PCDH7, MYH9, CTNNA3, CTNNA2, NCAM1, JUP, NCAM2, AMIGO2, CD34, CLDN1, ROR2, CNTN4, UNCX, DCHS2, CDK5R1, CLDN18, LIMS1, PARD3, PKHD1, PCDH20, CTNND2, ASTN1, CTNND1, COL2A1, PCDHGC3, CDH2, CLDN11, SOX9, CDH4, ITGB1, CDH5, CDH6, CDH8, NPHP4, CDH9, EZR, PVRL1, FAT3…	2690	276	13528	1.36658	0.999999	0.065369	5.47779		GOTERM_BP_FAT	GO:0040017~positive regulation of locomotion	23	1.04356	0.00411987	COL18A1, DRD1, ADAM10, IL8, PDGFA, TACR1, EDN2, EDN1, IGF1, IRS1, CXCL12, KDR, TGFB2, CDH13, HIF1A, S1PR1, RRAS2, BCL2, PDGFRA, PDGFRB, SCARB1, HDAC9, FGF2	1690	98
GOTERM_BP_FAT	GO:0030098~lymphocyte differentiation	35	0.947739	0.00248319	ONECUT1, STAT5A, JAG2, SOX4, RAG2, IL7R, ITGB1, IL10, CTNNB1, BAK1, DOCK2, CHD7, BCL2, BCL11A, ZAP70, POLM, BCL6, TCF3, SPN, PIK3R1, CD28, NKX2-3, SYK, THEMIS, EOMES, NFAM1, FOXP1, CD1D, HDAC4, CARD11, PKNOX1, RPL22, BAX, PLCG2, HDAC9	2812	103	13528	1.63474	0.999996	0.0557766	4.6178		GOTERM_BP_FAT	GO:0030510~regulation of BMP signaling pathway	10	0.462963	0.00614367	ACVR2A, RGMA, CAV1, NOG, BMPER, GPC3, SMAD6, VWC2, GREM1, TOB1	1597	30	13528	2.82363	1	0.117934	10.8624		GOTERM_BP_FAT	GO:0021536~diencephalon development	16	0.450324	0.00312727	BMP4, RAX, CREB1, SOX2, SIX3, PAX6, ISL1, GLI2, OTP, TAL2, HES1, ARX, ALDH1A2, EYA1, ALDH1A3, POU3F2	2690	37	13528	2.1747	1	0.0685432	5.77143		GOTERM_BP_FAT	GO:0016331~morphogenesis of embryonic epithelium	16	0.725953	0.00416231	DLC1, RET, SHROOM3, LMO4, ZEB2, FZD3, PDX1, GLI2, FZD6, MAP3K7, ALDH1A2, TSC1, TGIF1, TFAP2A, PTCH1, IPMK	1690	58
GOTERM_BP_FAT	GO:0010769~regulation of cell morphogenesis involved in differentiation	28	0.758191	0.0025558	RTN4, LZTS1, CDH4, TTC3, MBP, TGFB2, ACTR3, LINGO1, ROBO1, TIAM1, MAPT, SEMA3A, NEFL, SPP1, SMAD7, BARHL2, SMAD4, SMAD3, SMAD2, NTN1, SLIT2, NUMBL, NTRK3, YWHAH, TGFBR3, SEMA4D, OMG, WNT7A	2812	77	13528	1.74939	0.999997	0.0571042	4.74975		GOTERM_BP_FAT	GO:0048015~phosphoinositide-mediated signaling	20	0.925926	0.0062234	PIK3CG, PIK3C2G, LHCGR, IGF1, NPR3, HOMER1, HCRTR2, AGTR1, EDNRB, IGF1R, PLCE1, S1PR1, NPY, CHRM2, ZWINT, NMUR2, PIK3C3, NMBR, HTR2C, HTR2A	1597	88	13528	1.9252	1	0.118827	10.9958		GOTERM_BP_FAT	GO:0007155~cell adhesion	169	4.75654	0.00341778	DLC1, MTSS1, CADM1, LMO7, CASK, EDIL3, MEGF10, VCL, CTNNB1, CDH22, NRCAM, CD47, APP, DAB1, S1PR1, CD44, ROBO1, CTGF, ROBO2, FNDC3A, NEGR1, EGFR, PTPRM, MAGI1, COL22A1, PTPRS, ACTN1, PTPRT, AJAP1, MYH9, BTBD9, BCL2L11, CTNNA3, CTNNA2, HES1, JUP, NCAM1, RND3, NCAM2, CD36, HES5, CD34, NME1, LSAMP, ROR2, TESK2, LAMC1, DST, UNCX, DCBLD2, PLXNC1, OLFM4, CDK5R1, CCL2, PKHD1, PCDH20, ASTN1, COL28A1, ITGB…	2690	700	13528	1.21414	1	0.074345	6.29126		GOTERM_BP_FAT	GO:0007043~cell-cell junction assembly	8	0.362976	0.00424707	CD9, TJP1, TLN2, DSG1, GJA1, CTNNA1, VCL, GJC1	1690	18
GOTERM_BP_FAT	GO:0001657~ureteric bud development	16	0.433252	0.0025741	BMP4, NOG, BMP2, SMAD4, GREM1, SLIT2, SHH, GZF1, TCF21, EYA1, SPRY1, CD44, LAMA5, BCL2, FOXC1, RARB	2812	35	13528	2.19923	0.999997	0.0572442	4.78297		GOTERM_BP_FAT	GO:0007219~Notch signaling pathway	14	0.648148	0.00622489	ADAM10, CNTN6, MAML2, NOTCH2NL, SPEN, ASCL1, NOTCH2, APP, PSEN1, DNER, HEY2, FOXC1, NRG1, SEL1L	1597	52	13528	2.28062	1	0.118313	10.9983		GOTERM_BP_FAT	GO:0010721~negative regulation of cell development	19	0.534759	0.00349779	BMP4, NOG, ARHGEF1, NRP1, DRD3, SMAD7, DLL3, NTN1, NKX6-1, EPHB2, DLX2, BDNF, RNF6, YWHAH, ID4, SEMA3A, BMP7, SPP1, BMPR1A	2690	48	13528	1.99064	1	0.0756838	6.43395		GOTERM_BP_FAT	GO:0010464~regulation of mesenchymal cell proliferation	8	0.362976	0.00424707	FGF9, PDGFA, TGFBR2, PRRX1, TP63, IRS1, FOXP1, KDR	1690	18
GOTERM_BP_FAT	GO:0044057~regulation of system process	86	2.32873	0.00259037	LZTS1, THRA, GLRA1, THRB, IL6ST, GRIK2, EDN2, GRIK3, FST, KCNIP2, VGF, CALB1, IL10, TGFB2, EDNRB, AGTR1, GRIN2B, HMOX1, SEMA3A, LGI1, EGFR, ARC, EGR2, GRIN2A, STXBP1, GRM1, INHBB, PROK2, INHBA, PLCE1, ADRB2, ADM, GRM8, RASGRF1, PSEN2, UBC, NPPC, RAB5A, NPPB, CELF2, PEBP1, CNTN4, UBB, EIF2AK3, UBA52, RAB3A, PRKCZ, CAV1, IRX5, DRD3, ADORA2B, PPP1R12B, CTNND2, BMPR2, PXK, KIT, BDKRB2, MYL9, KCNMB2, …	2812	309	13528	1.33893	0.999997	0.0573395	4.81251		GOTERM_BP_FAT	GO:0021515~cell differentiation in spinal cord	9	0.416667	0.0062833	ASCL1, ISL2, EVX1, NKX6-2, MDGA2, LHX4, GLI3, SHH, NKX6-1	1597	25	13528	3.04952	1	0.118816	11.0958		GOTERM_BP_FAT	GO:0035282~segmentation	19	0.534759	0.00349779	EGR2, TBX3, MAFB, DLL3, LEF1, PCDH8, ZEB2, PAX1, TCF7L1, MIB1, EP300, MEOX2, TDGF1, ROR2, RBPJ, TBX18, FRS2, MESP2, MLLT3	2690	48	13528	1.99064	1	0.0756838	6.43395		GOTERM_BP_FAT	GO:0001837~epithelial to mesenchymal transition	8	0.362976	0.00424707	BMP2, HIF1A, LEF1, HGF, SOX9, BMP7, NFATC1, TGFB2	1690	18
GOTERM_BP_FAT	GO:0009755~hormone-mediated signaling	21	0.568643	0.00261416	ADCY1, ADCY2, THRA, LHCGR, GNG12, TRH, PTPN11, PRKACG, PRKAR2B, ADCY9, GNB1, PRKAR1A, GNAS, JAK2, GNB4, PRKACB, AGRP, GNG5, ASIP, GNG7, GHR	2812	52	13528	1.94283	0.999998	0.0575948	4.85567		GOTERM_BP_FAT	GO:0009968~negative regulation of signal transduction	40	1.85185	0.00640297	NOG, ELF1, CAV1, ONECUT1, IL6ST, PDE3B, CXXC4, PAWR, GREM1, PTEN, CITED1, TRIB1, BARX1, RGS12, GTF2H2C, HEY2, VWC2, SOX17, HHIP, PRKCA, SMAD6, SCAI, RGS18, TLE1, GAS1, FRZB, SIRT1, IRS1, RGS20, ADRB2, CBLB, DKK1, BMPER, RGS2, RGS6, TGIF1, RGS7, TNFAIP3, IGFBP3, TOB1	1597	221	13528	1.53319	1	0.120398	11.2954		GOTERM_BP_FAT	GO:0048545~response to steroid hormone stimulus	55	1.54799	0.0035451	ARSB, TACR3, IGFBP7, LEPR, PTGS1, SHH, TGFB2, CTNNB1, CCNE1, GOT1, GATA3, ANGPT1, CCNA2, INSR, IHH, GHR, KCNMA1, SOCS3, CFTR, ESR2, CNGA3, PPARGC1B, SLC34A2, CCND1, KRT19, EP300, CCND2, SLC25A36, PDGFRA, PEBP1, CA4, CALCR, HMGB2, CCL2, ERBB4, ALDH1A2, BCHE, ENO2, NKX2-5, NEFL, SPP1, BMP4, MAP1B, SI, TGFBR2, CPS1, ADIPOQ, STAT3, ABCB4, PLA2G4A, AVPR1A, RGS9, IGFBP2, BMP7, SST	2690	192	13528	1.4406	1	0.0763309	6.51821		GOTERM_BP_FAT	GO:0060021~palate development	11	0.499093	0.00429687	SATB2, CHD7, MEOX2, TGFBR2, PRRX1, PDGFRA, SMAD4, LEF1, SMAD2, ASPH, BCOR	1690	32
GOTERM_BP_FAT	GO:0006916~anti-apoptosis	61	1.65177	0.00264517	MEF2C, IER3, STAT5A, CBX4, FOXO1, BNIP3, NFKB1, IL10, CITED2, GPX1, HMOX1, MKL1, MYC, IRAK1, PGAP2, CRYAA, SOCS2, SOCS3, F7, PIM2, DAPK1, SERPINB9, PROK2, TXNDC5, UBC, AVEN, HSPB1, RIPK2, FOXC1, SEMA4D, UBB, TNFAIP3, UBA52, TMX1, PRKCZ, YWHAZ, NFKBIA, TCF7L2, IGF1R, SQSTM1, BCL2, DAD1, AATF, NKX2-5, CFLAR, CEBPB, TBX3, HTT, SPHK1, BIRC6, ANXA5, BIRC3, ANXA4, TAX1BP1, SOD2, NOTCH2, BFAR, GSK3B, BA…	2812	206	13528	1.42456	0.999998	0.0580017	4.91191		GOTERM_BP_FAT	GO:0003018~vascular process in circulatory system	15	0.694444	0.00644096	KCNMA1, CAV2, CAV1, ACTA2, SOD2, AGTR1, EDNRB, CTTNBP2, ADRB2, NTS, PDE5A, NPPC, ADRA1B, AMOT, FOXC1	1597	58	13528	2.19075	1	0.120527	11.3586		GOTERM_BP_FAT	GO:0045778~positive regulation of ossification	12	0.337743	0.0035729	BMP4, ACVR2A, PLA2G4A, BMP2, THRB, BMPR2, SMAD3, BMP7, BMPR1B, TOB2, BMPR1A, TGFB2	2690	24	13528	2.5145	1	0.0765696	6.5677		GOTERM_BP_FAT	GO:0051149~positive regulation of muscle cell differentiation	6	0.272232	0.00441455	BTG1, BCL2, HOPX, NRG1, IGFBP3, ZFHX3	1690	10
GOTERM_BP_FAT	GO:0007369~gastrulation	26	0.704035	0.00273037	BMPR2, ZBTB17, CTNNB1, CUL3, MACF1, HAND1, GATA4, FRS2, PPAP2B, BMP4, HTT, LDB1, SMAD4, EOMES, SMAD3, LEF1, SMAD2, NR4A3, SLIT2, PRKAR1A, TXNRD1, FOXC1, BMP7, EXT1, KLF4, LRP5	2812	70	13528	1.78687	0.999999	0.0595528	5.06625		GOTERM_BP_FAT	GO:0007584~response to nutrient	28	1.2963	0.00662239	ARSB, KYNU, CAV1, A2M, IL6ST, IGFBP7, GDAP1, PTEN, SHH, ALDH1A2, CDKN2B, CD44, BCHE, BCL2, DAD1, ANGPT1, OGT, SPP1, BMP4, SLC8A1, BMP2, TGFBR2, SI, PLA2G4A, RYR2, STC1, ALOX5, KLF4	1597	140	13528	1.69418	1	0.123162	11.6602		GOTERM_BP_FAT	GO:0001542~ovulation from ovarian follicle	8	0.225162	0.00374663	AFP, PLA2G4A, EDN2, LEPR, ADAMTS1, FOXO3, SIRT1, NRIP1	2690	12	13528	3.35266	1	0.0797967	6.87639		GOTERM_BP_FAT	GO:0007413~axonal fasciculation	6	0.272232	0.00441455	NRCAM, NCAM2, CDK5R1, NRP1, CNTN4, SEMA3A	1690	10
GOTERM_BP_FAT	GO:0045637~regulation of myeloid cell differentiation	26	0.704035	0.00273037	STAT5A, MITF, NFKBIA, KITLG, TLR4, JAG1, FOXO3, PRDM16, CTNNB1, LIF, RUNX1, MAFB, LDB1, KLF10, CDK6, PMF1, LEP, INHBA, HIF1A, ID2, ETS1, NME1, JUN, SCIN, GNAS, TOB2	2812	70	13528	1.78687	0.999999	0.0595528	5.06625		GOTERM_BP_FAT	GO:0019933~cAMP-mediated signaling	21	0.972222	0.00682043	OPRM1, CALCR, ADCY1, RXFP1, ADCY8, GNAI1, NPY2R, LHCGR, RXFP2, NPR3, FSHR, PCLO, ADRB2, HTR1A, S1PR1, GALR1, CHRM2, HTR7, ADRA1B, MC4R, RAPGEF2	1597	95	13528	1.87251	1	0.126053	11.9882		GOTERM_BP_FAT	GO:0010551~regulation of specific transcription from RNA polymerase II promoter	31	0.872502	0.00381252	MEF2C, HMGB2, EVX1, FOXA2, SRF, TCF7L2, CTNNB1, CITED2, AES, HEY1, GATA6, HEY2, GFI1, BCOR, TCF3, NKX2-5, TBL1XR1, SMAD7, FOXJ1, TBX5, CREB1, SMAD3, SIRT1, NKX6-1, HES1, HDAC4, DLX2, NOTCH1, HES5, ETS1, HES3	2690	94	13528	1.6585	1	0.0807922	6.99321		GOTERM_BP_FAT	GO:0048545~response to steroid hormone stimulus	38	1.72414	0.00448922	HMGB2, A2M, TACR3, PDGFA, IGFBP7, LEPR, PTGS1, PPARG, IL10, TGFB2, ALDH1A2, HTR1B, TNFRSF11B, KRAS, GOT1, BCL2, GATA3, ANGPT1, KCNMA1, BMP4, SOCS3, TGFBR2, ESR1, CPS1, STAT3, ABCB4, SLC34A2, CD38, PLA2G4A, KRT19, EP300, ADM, CCND2, SLC25A36, PDGFRA, CA4, PTCH1, BMP7	1690	192
GOTERM_BP_FAT	GO:0002521~leukocyte differentiation	42	1.13729	0.00294971	ONECUT1, STAT5A, JAG2, SOX4, RAG2, KIT, IL7R, ITGB1, IL10, CTNNB1, BAK1, DOCK2, CHD7, BCL2, BCL11A, ZAP70, POLM, BCL6, TCF3, PIK3R1, SPN, CD28, NKX2-3, SYK, THEMIS, TGFBR2, EOMES, OSTM1, IFI16, NFAM1, MYH9, FOXP1, CD1D, HDAC4, CARD11, PKNOX1, RPL22, BAX, PSEN2, PLCG2, HDAC9, SCAND1	2812	131	13528	1.5424	1	0.0639074	5.46252		GOTERM_BP_FAT	GO:0043405~regulation of MAP kinase activity	28	1.2963	0.00729544	CAV1, ZAK, KITLG, ZEB2, KIT, TRIB2, TRIB1, SPRY2, KRAS, CXCR4, MDFIC, ADRA2A, SPRED2, TGFA, FGF2, FRS2, MAP2K6, EGFR, PRKCA, LRRN3, MET, HGF, GRM1, PROK2, PLCE1, PSEN1, RIPK1, HTR2A	1597	141	13528	1.68216	1	0.133656	12.7703		GOTERM_BP_FAT	GO:0021532~neural tube patterning	11	0.309598	0.00385781	HES1, BMP4, FKBP8, GSC, FOXA2, PAX7, HES3, PAX6, MNX1, GLI2, SHH	2690	21	13528	2.63424	1	0.0813607	7.07343		GOTERM_BP_FAT	GO:0001764~neuron migration	17	0.771325	0.00450576	CCKAR, SATB2, CDK5R1, LMX1B, NR4A2, PAX6, CXCL12, ARX, NRCAM, CXCR4, PEX2, PAFAH1B1, RELN, APBB2, DCX, NR2F2, NR2F1	1690	64
GOTERM_BP_FAT	GO:0032318~regulation of Ras GTPase activity	35	0.947739	0.00296631	ALS2, FGD2, ARFGAP2, ARFGAP3, ASAP2, ASAP1, RABGAP1L, ADAP1, TBC1D16, S1PR1, EVI5, TBC1D14, TBC1D5, BCL6, TBC1D1, TBC1D30, AGAP1, FGD4, TBC1D2, TBC1D2B, FOXJ1, NF1, ARHGAP27, TBC1D22A, USP6NL, TBC1D24, TBC1D23, TSC1, SYDE2, RASGRF1, ACAP2, EVI5L, ARAP2, TBC1D20, ARAP1	2812	104	13528	1.61902	1	0.063977	5.49244		GOTERM_BP_FAT	GO:0043406~positive regulation of MAP kinase activity	22	1.01852	0.00736805	EGFR, ZAK, LRRN3, MET, KITLG, ZEB2, KIT, HGF, GRM1, PROK2, PLCE1, KRAS, PSEN1, CXCR4, MDFIC, RIPK1, ADRA2A, TGFA, FGF2, FRS2, MAP2K6, HTR2A	1597	102	13528	1.82705	1	0.134308	12.8893		GOTERM_BP_FAT	GO:0001569~patterning of blood vessels	11	0.309598	0.00385781	GNA13, FLT1, NRP1, CXCR4, TBX20, VEGFA, EDN1, TGFBR2, SHH, CTNNB1, IHH	2690	21	13528	2.63424	1	0.0813607	7.07343		GOTERM_BP_FAT	GO:0048662~negative regulation of smooth muscle cell proliferation	7	0.317604	0.00461611	MFN2, IFNG, IL15, IL12B, IGFBP3, KLF4, TRIB1	1690	14
GOTERM_BP_FAT	GO:0030318~melanocyte differentiation	9	0.243704	0.00308052	EDNRB, TYRP1, MLPH, GFPT1, BCL2, MITF, MREG, OCA2, CITED1	2812	14	13528	3.09266	1	0.066074	5.69807		GOTERM_BP_FAT	GO:0035150~regulation of tube size	14	0.648148	0.00737792	KCNMA1, CAV2, CAV1, ACTA2, SOD2, AGTR1, EDNRB, CTTNBP2, ADRB2, NTS, PDE5A, NPPC, ADRA1B, FOXC1	1597	53	13528	2.23759	1	0.133892	12.9055		GOTERM_BP_FAT	GO:0042698~ovulation cycle	24	0.675486	0.00390176	EGFR, BMP4, FOXL2, BMP2, LEPR, EDN2, FOXO3, VGF, FSHR, SIRT1, NRIP1, TGFB2, INHBB, AFP, CCNE1, PLA2G4A, CCND2, VEGFA, FOXC1, ADAMTS1, ANGPT1, NOBOX, BMPR1B, NR5A1	2690	67	13528	1.80143	1	0.081897	7.15123		GOTERM_BP_FAT	GO:0032330~regulation of chondrocyte differentiation	7	0.317604	0.00461611	MAF, BMP4, THRB, SOX9, GLI2, RUNX2, GLI3	1690	14
GOTERM_BP_FAT	GO:0040007~growth	55	1.4893	0.00310055	HELT, SGMS1, FOXO3, GLI2, SHH, TGFB2, CCNE1, GPX1, SLC1A2, APP, GSN, CHST11, CHRNA1, SLC3A2, SOCS5, INHBB, INHBA, ZMIZ1, PSEN2, FOXC1, TM4SF4, EMP1, GAP43, ADD1, FGFR3, NINJ2, NINJ1, IL7R, CCNG1, MREG, RRAGC, IGSF10, HOXA5, BCL2, APBA2, ETNK2, DCLK1, BMP4, GINS1, BMP2, ST6GAL2, LMX1B, SMAD2, GAS1, CSRP2, FOXP2, PTPN11, NOTCH2, NOTCH1, ERBB2IP, TGFBR3, CYFIP1, BMPR1B, BMP7, PLAU	2812	183	13528	1.44587	1	0.0662043	5.73411		GOTERM_BP_FAT	GO:0050880~regulation of blood vessel size	14	0.648148	0.00737792	KCNMA1, CAV2, CAV1, ACTA2, SOD2, AGTR1, EDNRB, CTTNBP2, ADRB2, NTS, PDE5A, NPPC, ADRA1B, FOXC1	1597	53	13528	2.23759	1	0.133892	12.9055		GOTERM_BP_FAT	GO:0051347~positive regulation of transferase activity	66	1.85759	0.00398365	FTMT, ADCY1, EDN2, EDN1, ZEB2, LPAR1, TGFB2, PRKACG, MAP3K7, DAB1, MAP3K4, CERKL, MDFIC, CXCR4, MAP3K9, GAB1, TDGF1, NRG1, INSR, FGF2, FRS2, MAP2K6, GHR, EGFR, CCDC88A, PIM1, PKN1, IRS1, GRM1, SPDYA, TNFRSF10A, SPAG9, PROK2, GRM4, PLCE1, CCND1, CCND2, WRAP53, GADD45G, ADAM17, GAP43, PRKCZ, PARD3, GNAI2, ADORA2B, PKHD1, KITLG, DUSP12, KIT, SERINC5, DGKB, DGKG, ADRA2C, AGK, FLT1, VAV3, SPHK2, MAP2K…	2690	240	13528	1.38297	1	0.0831882	7.29599		GOTERM_BP_FAT	GO:0030728~ovulation	7	0.317604	0.00461611	AFP, PLA2G4A, EDN2, LEPR, ADAMTS1, FOXO3, NRIP1	1690	14
GOTERM_BP_FAT	GO:0021575~hindbrain morphogenesis	12	0.324939	0.00340773	DLC1, HES1, DAB1, LMX1B, RFX4, AGTPBP1, LDB1, GAS1, RORA, GLI2, WNT7A, GLI1	2812	23	13528	2.50999	1	0.0722213	6.28491		GOTERM_BP_FAT	GO:0008016~regulation of heart contraction	18	0.833333	0.00744135	PRKCA, SLC8A1, IRX5, NOS1, TACR3, THRB, TAC1, TGFB2, ADRB2, ATP2A2, CHRM2, PLN, ADRA1B, AVPR1A, RYR2, CELF2, SEMA3A, KCNH2	1597	77	13528	1.98021	1	0.134382	13.0093		GOTERM_BP_FAT	GO:0031290~retinal ganglion cell axon guidance	9	0.253307	0.00405206	ISL2, EPHA7, PTPRM, EFNA5, RPL24, ISL1, BMPR1B, SLIT2, EPHB2	2690	15	13528	3.0174	1	0.0841978	7.41676		GOTERM_BP_FAT	GO:0035282~segmentation	14	0.635209	0.00485132	TBX3, MAFB, LEF1, ZEB2, PAX1, HOXA2, HOXD8, EP300, MEOX2, HOXB6, ROR2, AXIN2, RBPJ, MLLT3	1690	48
GOTERM_BP_FAT	GO:0045685~regulation of glial cell differentiation	11	0.297861	0.0034689	BMP4, LINGO1, DLX2, NOG, NOTCH1, BMP2, DRD3, NF1, DLL3, ID4, SHH	2812	20	13528	2.64595	1	0.0731596	6.39424		GOTERM_BP_FAT	GO:0007187~G-protein signaling, coupled to cyclic nucleotide second messenger	24	1.11111	0.0074782	OPRM1, CALCR, ADCY1, RXFP1, GNAI1, ADCY8, NPY2R, LHCGR, RXFP2, NPR3, FSHR, HTR1B, ADRB2, HTR1A, S1PR1, GALR1, NPY, HRH2, CHRM2, HTR7, ADRA1B, MC4R, HTR1F, HTR1E	1597	115	13528	1.76784	1	0.134422	13.0695		GOTERM_BP_FAT	GO:0048665~neuron fate specification	9	0.253307	0.00405206	ATOH1, EVX1, FOXA2, FOXA1, TLX3, GLI2, GLI3, SHH, NKX6-1	2690	15	13528	3.0174	1	0.0841978	7.41676		GOTERM_BP_FAT	GO:0010942~positive regulation of cell death	74	3.35753	0.004873	DLC1, ITGB3BP, CADM1, GRIK2, PREX1, TLR2, BNIP3, TP63, FASLG, FOXO3, PRDX1, IL10, SMNDC1, TGFB2, CUL3, ACVR1B, TIAM2, IFNG, RARB, MYC, CUL1, SPN, KCNMA1, ARHGEF3, DFFA, ARHGEF16, GRIN2A, IFI16, ARHGEF12, PRKCE, BCL2L11, CD38, XPA, ADRB2, RASGRF2, JUN, RYR2, IL12B, UBA52, KALRN, ING4, CDK5R1, BCLAF1, ING3, APH1A, AKAP13, MSX2, PLEKHG2, BCL2, PRKRA, PLEKHG5, TNFRSF19, RUNX3, FGD4, BMP4, COL18A1, FO…	1690	435
GOTERM_BP_FAT	GO:0000165~MAPKKK cascade	55	1.4893	0.00351921	NDST1, FGF13, LPAR2, LPAR1, MAP3K7, MAP3K4, CXCR4, MAP3K9, GAB1, SPRED2, CHRNA7, SPRED1, PAK1, RAPGEF2, FRS2, MAP2K5, SYK, GHR, EGFR, PIK3CB, PKN1, GRM1, MAPK1, PROK2, SPAG9, PLCE1, CRKL, RIPK1, GADD45B, MAP3K12, WNT5A, CAV1, FGFR3, ADORA2B, DUSP10, TRIB1, RASGRP3, RB1CC1, ADRA2A, TNFRSF19, ADRA2C, SCG2, FGD4, FLT1, MAP2K3, NF1, MET, LRRN3, PTPN11, DUSP4, RGS3, MAPK8IP3, JAK2, DUSP8, DUSP6	2812	184	13528	1.43801	1	0.0738691	6.48406		GOTERM_BP_FAT	GO:0048663~neuron fate commitment	12	0.555556	0.00793414	BMP4, ASCL1, DLX2, ISL2, ATOH1, EVX1, FOXA2, NKX6-2, GLI3, SHH, NKX6-1, TGFB2	1597	42	13528	2.42025	1	0.141431	13.8116		GOTERM_BP_FAT	GO:0050678~regulation of epithelial cell proliferation	25	0.703631	0.00406029	EGFR, NOG, ERBB4, FGF9, PAX6, SMAD3, ESR2, FOXP1, TGFB2, FOXP2, MAGED1, CDKN1C, NOTCH1, CDKN2B, CCND2, NME1, DLX6, VEGFA, LAMC1, FGF1, TBX18, FGF2, RUNX3, IHH, BMPR1A	2690	71	13528	1.77077	1	0.0840045	7.43127		GOTERM_BP_FAT	GO:0009799~determination of symmetry	13	0.589837	0.00515134	DNAH11, NOTCH2, ACVR2A, ALDH1A2, FOXF1, FTO, DYNC2H1, TGIF1, RBPJ, ARL6, PITX2, RTTN, CITED2	1690	43
GOTERM_BP_FAT	GO:0043627~response to estrogen stimulus	35	0.947739	0.0035276	CAV2, CAV1, PDGFA, ARNT2, SHH, CITED1, CTNNB1, CCNE1, CTTNBP2, HMOX1, BCL2, ENO2, NKX2-5, GHR, BMP4, SOCS2, SOCS3, TGFBR2, CRIPAK, CFTR, MFGE8, GAL, STAT3, SLC34A2, MAPK1, CCND1, KRT19, DUSP1, SLC25A36, PDGFRA, WFDC1, PTCH1, RGS9, IGFBP2, BMP7	2812	105	13528	1.6036	1	0.0737276	6.49902		GOTERM_BP_FAT	GO:0046578~regulation of Ras protein signal transduction	38	1.75926	0.0079688	ASAP1, RABGAP1L, CDH2, PLEKHG4B, TTN, ARFGEF1, PLEKHG3, KRAS, S1PR1, SMAP1, AGAP9, TBC1D5, TBC1D4, ABRA, PAFAH1B1, AGAP1, FGD6, FBXO8, FGD3, TBC1D2, TBC1D2B, BCR, VAV3, RALBP1, ARHGEF7, SCAI, IGF1, ARHGEF9, TBC1D22A, USP6NL, NOTCH2, PLCE1, RASGRF2, SYDE2, RASGRF1, TBC1D21, ARAP2, KALRN	1597	210	13528	1.53283	1	0.141402	13.8678		GOTERM_BP_FAT	GO:0050768~negative regulation of neurogenesis	18	0.506614	0.00410314	BMP4, NOG, ARHGEF1, NRP1, DRD3, DLL3, NTN1, NKX6-1, EPHB2, DLX2, BDNF, RNF6, YWHAH, ID4, SEMA3A, BMP7, SPP1, BMPR1A	2690	45	13528	2.0116	1	0.0844966	7.50684		GOTERM_BP_FAT	GO:0009855~determination of bilateral symmetry	13	0.589837	0.00515134	DNAH11, NOTCH2, ACVR2A, ALDH1A2, FOXF1, FTO, DYNC2H1, TGIF1, RBPJ, ARL6, PITX2, RTTN, CITED2	1690	43
GOTERM_BP_FAT	GO:0001707~mesoderm formation	16	0.433252	0.0035764	BMP4, HTT, EOMES, BMPR2, SMAD3, LEF1, SMAD2, NR4A3, SLIT2, MACF1, HAND1, PRKAR1A, TXNRD1, FOXC1, BMP7, KLF4	2812	36	13528	2.13814	1	0.0743978	6.58606		GOTERM_BP_FAT	GO:0051056~regulation of small GTPase mediated signal transduction	44	2.03704	0.00798036	RASGEF1B, ASAP1, RABGAP1L, PLEKHG4B, CDH2, TTN, ARFGEF1, RASAL2, PLEKHG3, KRAS, S1PR1, SMAP1, AGAP9, TBC1D5, TBC1D4, ABRA, PAFAH1B1, RAPGEF2, AGAP1, FGD6, FBXO8, FGD3, TBC1D2, TBC1D2B, BCR, VAV3, RALBP1, ARHGEF7, SCAI, IGF1, ARHGEF9, TBC1D22A, USP6NL, NOTCH2, RALGAPA2, PLCE1, RASGRF2, SYDE2, RASGRF1, SIPA1L1, RELN, TBC1D21, ARAP2, KALRN	1597	252	13528	1.47904	1	0.140994	13.8865		GOTERM_BP_FAT	GO:0060348~bone development	38	1.06952	0.0044095	CYP24A1, NOG, OSTF1, FGF9, FHL2, COL2A1, SOX9, GLI2, PAX1, MMP2, SHH, CTGF, JUND, WWOX, SPP1, GHR, IHH, BMP4, EGFR, BMP3, BMP2, SATB2, SMAD3, PMF1, PTHLH, MEF2D, TNFSF11, SP3, SORT1, FOXC1, STC1, GNAS, EXT1, BMP7, EIF2AK3, IGFBP3, IGFBP5, CDH11	2690	123	13528	1.55367	1	0.0901461	8.04538		GOTERM_BP_FAT	GO:0001838~embryonic epithelial tube formation	13	0.589837	0.00515134	DLC1, MAP3K7, RET, SHROOM3, TSC1, LMO4, TGIF1, TFAP2A, PTCH1, FZD3, ZEB2, IPMK, FZD6	1690	43
GOTERM_BP_FAT	GO:0048009~insulin-like growth factor receptor signaling pathway	7	0.189548	0.00375315	IGF1R, GRB10, EIF2AK3, IRS1, GIGYF1, PIK3R1, GHR	2812	9	13528	3.74174	1	0.0776104	6.90066		GOTERM_BP_FAT	GO:0008038~neuron recognition	8	0.37037	0.00816422	NCAM2, APP, NRP1, NDN, FOXG1, CNTNAP2, SEMA3A, GAP43	1597	21	13528	3.227	1	0.143403	14.1838		GOTERM_BP_FAT	GO:0010608~posttranscriptional regulation of gene expression	59	1.66057	0.00445941	CPEB2, IMPACT, SYNCRIP, CPEB1, ASGR2, APP, SND1, DDX25, PUM1, QKI, PUM2, SOX17, PIWIL4, EIF2B3, ZFP36, ACO1, BARHL2, EIF1B, PPARGC1A, FLNA, HNRNPU, NCK2, EIF4A3, EIF4G3, NCK1, VEGFA, PPP1R15B, EIF2AK3, SRP9, CALCR, EIF4E3, MKNK1, SOX4, IGF2BP1, IGF2BP3, LIN28A, LIN28B, CPN2, PAIP2B, ZFP36L1, ZFP36L2, EIF3B, TNRC6C, EIF3H, MTPN, EIF3E, HNRNPD, TNRC6B, SMAD7, DDX1, SMAD3, SMAD2, ISOC2, SELT, EIF4E,…	2690	211	13528	1.40621	1	0.0907412	8.13282		GOTERM_BP_FAT	GO:0042063~gliogenesis	17	0.771325	0.00529985	DRD1, TSPAN2, NTF3, SOX11, NF1, IGF1, CDK6, NKX6-1, TGFB2, GSN, NKX6-2, PDGFRA, VCAN, RELN, POU3F2, FGF2, GAP43	1690	65
GOTERM_BP_FAT	GO:0006582~melanin metabolic process	7	0.189548	0.00375315	DCT, SLC45A2, TYRP1, TYR, BCL2, ASIP, OCA2	2812	9	13528	3.74174	1	0.0776104	6.90066		GOTERM_BP_FAT	GO:0010605~negative regulation of macromolecule metabolic process	109	5.0463	0.00828688	A2M, HMX1, THRB, FST, NR2E3, SHH, CITED2, CTNNB1, EIF4EBP3, TBPL2, SIN3A, WWP2, NKX6-2, FOXF2, BCL7A, EIF2B3, TWIST2, TWIST1, GRIN2A, SKP2, ZHX2, PTPRU, PROX1, PKIA, MAD2L1, BACE2, JUN, TGIF1, ST18, SMARCA2, CAV1, IGF2BP2, NOSTRIN, IGF2BP3, ELK3, SOX6, SOX9, LIN28B, MEIS2, SFTPD, BHLHE40, UBE2D1, BMP4, BMP2, KLF12, SMAD6, LMCD1, NDFIP2, SMAD2, UIMC1, FOXP1, FOXP2, DLX2, HDAC4, TRPS1, ADRA1B, RFX3…	1597	734	13528	1.25794	1	0.144794	14.3816		GOTERM_BP_FAT	GO:0009914~hormone transport	19	0.534759	0.00451887	CGA, CYB5R4, HNF1B, YWHAZ, TBX3, LYN, LTBP4, EDN1, SMAD2, VGF, DGAT1, MAFA, LRP2, CACNA1C, SLC30A8, SNAP25, EIF2AK3, GLP1R, SMPD3	2690	49	13528	1.95002	1	0.0915158	8.23691		GOTERM_BP_FAT	GO:0045665~negative regulation of neuron differentiation	11	0.499093	0.00548765	HES1, IRX3, HOXA2, FOXG1, SOX2, PAX6, ID4, PBX1, CNTN4, LMX1A, ISL1	1690	33
GOTERM_BP_FAT	GO:0045321~leukocyte activation	69	1.8684	0.00381365	TOLLIP, PREX1, STAT5A, EDN2, JAG2, TLR4, SKAP2, IL10, CTNNB1, CD48, SHB, BAK1, CXCR4, CHRNA4, SPN, SYK, KIF13B, SPACA3, ADAM10, EOMES, NFAM1, MYH9, WAS, IFNAR1, CARD11, NCK2, PSEN2, PI4K2A, RIPK2, TMX1, SBNO2, YWHAZ, ONECUT1, SOX4, FKBP1A, RAG2, IL7R, HPRT1, ITGB1, ITGAM, DOCK2, CHD7, BCL2, BCL11A, ZAP70, POLM, BCL6, TCF3, PIK3R1, NKX2-3, CD28, MSH6, TNFSF4, IL8, SWAP70, THEMIS, TGFBR2, SMAD3, FO…	2812	242	13528	1.37168	1	0.078487	7.0081		GOTERM_BP_FAT	GO:0030278~regulation of ossification	18	0.833333	0.00849665	CALCR, BMP4, BMP2, THRB, IL6ST, NELL1, CDK6, SOX9, CTNNB1, TGFB2, ACVR2A, PLA2G4A, ADRB2, BCL2, NPPC, BMPR1B, TWIST2, TOB1	1597	78	13528	1.95482	1	0.147572	14.7189		GOTERM_BP_FAT	GO:0051301~cell division	78	2.19533	0.00520506	CDC14A, CDC16, TGFB2, CCNE2, KIF2B, FAM83D, TOP1, CCNE1, EVI5, SEH1L, OIP5, CDCA2, PARD3B, CCNA2, CABLES1, ZW10, CDC7, CDC6, CDK1, SGOL1, ANAPC4, CCNF, PAPD7, LIG4, MYH9, HMGA2, WEE1, MCM5, SPDYA, FMN2, CCND1, TIMELESS, CCND2, CDCA7L, PELO, PDCD6IP, RUVBL1, CHFR, SEPT7, SPAST, SEPT9, PARD3, HAUS6, PKHD1, CETN3, TIPIN, CEP164, ZBTB16, KIT, CCNG2, NR2C2, KIAA1009, SPC24, NCAPG, CDC123, BUB1, POU3F3…	2690	295	13528	1.3297	1	0.104266	9.43		GOTERM_BP_FAT	GO:0045168~cell-cell signaling involved in cell fate specification	8	0.362976	0.00600939	BMP4, SPRY1, SALL1, SOX2, SIX1, POU2F1, FGF2, FGF3	1690	19
GOTERM_BP_FAT	GO:0051101~regulation of DNA binding	39	1.05605	0.00384575	THRA, HR, UBE2V1, NFKBIA, EGLN1, TLR4, IL10, SHH, TRIB1, SUMO1, CDKN2A, HMOX1, TNKS, NR2F2, RHEBL1, IRAK1, IL6, TNFSF4, SMAD7, FOXJ1, PIM1, SKI, NFAM1, SIRT1, JMY, HDAC4, CARD11, EP300, NCOA3, ID2, ID1, NME1, RIPK1, HIPK2, RIPK2, TGFBR3, JAK2, ID3, CALM2, CALM1	2812	121	13528	1.55059	1	0.0787963	7.06507		GOTERM_BP_FAT	GO:0031667~response to nutrient levels	36	1.66667	0.00850383	ARSB, KYNU, CAV1, A2M, IL6ST, IGFBP7, LEPR, GDAP1, PTEN, SHH, ALDH1A2, CDKN2B, CD44, BCHE, BCL2, DAD1, ANGPT1, OGT, TNRC6A, SPP1, BMP4, SLC8A1, BMP2, TGFBR2, SI, SIRT1, PPARGC1A, SOD2, PLA2G4A, NPY, PSEN1, JUN, RYR2, STC1, ALOX5, KLF4	1597	197	13528	1.54798	1	0.147076	14.7305		GOTERM_BP_FAT	GO:0019827~stem cell maintenance	12	0.337743	0.00524837	LIF, NOTCH2, NOG, CDX2, RIF1, SOX2, KIT, LIG4, LIN28A, TCF7L2, KLF4, BMPR1A	2690	25	13528	2.41392	1	0.10466	9.50481		GOTERM_BP_FAT	GO:0031128~developmental induction	8	0.362976	0.00600939	BMP4, SPRY1, SALL1, SOX2, SIX1, POU2F1, FGF2, FGF3	1690	19
GOTERM_BP_FAT	GO:0045639~positive regulation of myeloid cell differentiation	15	0.406174	0.00396829	KLF10, STAT5A, KITLG, FOXO3, JAG1, LIF, LEP, INHBA, HIF1A, ID2, ETS1, JUN, SCIN, GNAS, RUNX1	2812	33	13528	2.18673	1	0.0808743	7.28221		GOTERM_BP_FAT	GO:0050804~regulation of synaptic transmission	27	1.25	0.00853624	SNCAIP, LZTS1, GRIK1, ERBB4, GRIK2, CTNND2, TAC1, KIT, ATP2B2, HTR1B, KRAS, BCHE, BHLHE40, PPP3CA, EGFR, NTF3, GRIN2A, GRM1, LAMA2, GRM3, GRIA2, PSEN1, GRM8, RASGRF1, NTRK2, HTR2C, HTR2A	1597	136	13528	1.68172	1	0.146987	14.7825		GOTERM_BP_FAT	GO:0042733~embryonic digit morphogenesis	12	0.337743	0.00524837	NOG, ECE1, TBX3, CHST11, GNA12, KIAA1715, HOXD12, LRP6, GLI3, SHH, FLVCR1, CTNNB1	2690	25	13528	2.41392	1	0.10466	9.50481		GOTERM_BP_FAT	GO:0048483~autonomic nervous system development	8	0.362976	0.00600939	HES1, EDNRB, HOXB1, RET, HOXB2, NTF3, NF1, TP63	1690	19
GOTERM_BP_FAT	GO:0001709~cell fate determination	15	0.406174	0.00396829	BMP4, TBX2, POU6F2, BARHL2, JAG2, DLL1, JAG1, CTNNB1, HES1, ASCL1, GATA2, NOTCH2, HES5, IFRD1, KLF4	2812	33	13528	2.18673	1	0.0808743	7.28221		GOTERM_BP_FAT	GO:0006812~cation transport	85	3.93519	0.00858014	KCNC2, SLC9A9, SLC8A3, SLC5A3, SLC22A16, FTMT, STEAP4, KCNJ15, CACHD1, ATP1B3, KCNAB1, SLC20A2, SLC9A2, KCNU1, ATP2B2, NMUR2, KCNG1, SLC22A2, SLC4A5, KCNMA1, TRPM3, SGK1, KCND2, CACNG8, GRIN2A, STIM2, ATP6V1H, SLC34A2, TMEM38B, KCNT2, PSEN1, RHCG, RYR3, RYR2, KCNH7, KCNH8, ATP6V1G3, STEAP2, KCNH2, SLC38A4, SCN1A, CAV1, PANX1, SLC39A11, SLC39A10, KCNA1, KCNA4, CACNB2, SLC38A11, SFXN2, KCNJ2, KCNJ3…	1597	553	13528	1.30203	1	0.147082	14.8528		GOTERM_BP_FAT	GO:0021515~cell differentiation in spinal cord	12	0.337743	0.00524837	ISL2, EVX1, PAX7, MDGA2, LHX4, PAX3, ISL1, GLI2, CLN8, GLI3, SHH, NKX6-1	2690	25	13528	2.41392	1	0.10466	9.50481		GOTERM_BP_FAT	GO:0008037~cell recognition	15	0.680581	0.00644066	CDK5R1, NRP1, CADM1, OPCML, CNTNAP3B, COLEC12, NRCAM, NCAM2, FOXG1, SCARB1, VCAN, CNTN4, SEMA3A, NTM, GAP43	1690	55
GOTERM_BP_FAT	GO:0016337~cell-cell adhesion	77	2.08503	0.00410397	THRA, CLSTN2, CADM1, CLSTN1, CLDN5, L1CAM, CTNNB1, PCDH1, DAB1, BARX2, CD44, CTGF, ROBO1, COL11A1, FNDC3A, SYK, CDH23, ALX1, EGFR, PTPRM, PIK3CB, STXBP1, CDHR3, PCDH7, MYH9, CD164, CTNNA2, NCAM1, NCAM2, CNTN4, DCHS2, CDK5R1, CLDN18, LIMS1, PARD3, PKHD1, PCDH20, CTNND2, NINJ2, PCDHGC5, CTNND1, COL2A1, CDH1, SOX9, CDH4, PKD1L1, ITGB1, ITGAM, CLDN14, CDH5, SRC, SCARF2, CDH8, NPHP4, CDH9, FAT3, FAT4,…	2812	276	13528	1.34215	1	0.083186	7.5221		GOTERM_BP_FAT	GO:0021511~spinal cord patterning	6	0.277778	0.00880536	EVX1, NKX6-2, RELN, GLI3, SHH, NKX6-1	1597	12	13528	4.23544	1	0.150038	15.213		GOTERM_BP_FAT	GO:0048660~regulation of smooth muscle cell proliferation	18	0.506614	0.00532384	EGFR, FLT1, TGFBR2, EDN1, STAT1, TRIB1, CDH13, S1PR1, JUN, VEGFA, IFNG, NPPC, CALCRL, IL12B, IGFBP3, KLF4, AGPAT1, IGFBP5	2690	46	13528	1.96787	1	0.105655	9.63503		GOTERM_BP_FAT	GO:0043068~positive regulation of programmed cell death	73	3.31216	0.00645871	DLC1, ITGB3BP, CADM1, GRIK2, PREX1, TLR2, BNIP3, TP63, FASLG, FOXO3, PRDX1, IL10, SMNDC1, TGFB2, CUL3, ACVR1B, TIAM2, IFNG, RARB, MYC, SPN, CUL1, KCNMA1, ARHGEF3, DFFA, ARHGEF16, GRIN2A, IFI16, ARHGEF12, PRKCE, BCL2L11, CD38, XPA, ADRB2, RASGRF2, JUN, RYR2, IL12B, UBA52, KALRN, ING4, CDK5R1, BCLAF1, ING3, APH1A, AKAP13, MSX2, PLEKHG2, BCL2, PRKRA, PLEKHG5, TNFRSF19, RUNX3, FGD4, COL18A1, FOXL2, C…	1690	433
GOTERM_BP_FAT	GO:0001704~formation of primary germ layer	17	0.46033	0.00432642	BMP4, HTT, EOMES, BMPR2, SMAD3, LEF1, SMAD2, NR4A3, SLIT2, CTNNB1, MACF1, HAND1, PRKAR1A, TXNRD1, FOXC1, BMP7, KLF4	2812	40	13528	2.04459	1	0.0871471	7.9141		GOTERM_BP_FAT	GO:0001542~ovulation from ovarian follicle	6	0.277778	0.00880536	PGR, PLA2G4A, LEPR, ADAMTS1, SIRT1, NRIP1	1597	12	13528	4.23544	1	0.150038	15.213		GOTERM_BP_FAT	GO:0040007~growth	52	1.46355	0.00548312	CGA, HELT, GDF6, SGMS1, FOXO3, GLI2, GLI3, SHH, TGFB2, CCNE1, SLC1A2, APP, NUBP1, GSN, PAX7, CHST11, SEPP1, CHRNA1, FLVCR1, AR, SOCS5, FGF20, INHBB, ZMIZ1, FOXC1, TM4SF4, EMP1, GAP43, FGFR2, RRAGC, TAL2, ERCC5, MTPN, LEFTY2, APBA2, TNN, DCLK1, DMBX1, BMP4, BMP2, ST6GAL2, LMX1B, SMAD2, CSRP2, FOXP2, NOTCH2, NOTCH1, ADRA1B, CYFIP1, BMPR1B, BMP7, IGFBP5	2690	183	13528	1.429	1	0.108208	9.90928		GOTERM_BP_FAT	GO:0043067~regulation of programmed cell death	126	5.71688	0.00667773	ITGB3BP, DLC1, MEF2C, CADM1, GRIK2, TLR2, FOXO1, FOXO3, IL10, CITED2, TGFB2, SMNDC1, MAP3K7, CUL3, PROP1, TIAM2, IFNG, TPT1, RARB, API5, CUL1, SPN, PIK3CG, ACTN4, SOCS3, DFFA, NKX2-6, ADAMTS20, GRIN2A, PIM1, BCL2L11, CD38, MSX1, KRT18, RASGRF2, TXNDC5, JUN, TNFAIP8, RYR2, TNFAIP3, UBA52, NMNAT1, KALRN, CDK5R1, AKAP13, SOX9, KRAS, PRKRA, BMF, RUNX3, FGD4, COL18A1, VAV3, NTF3, SMAD6, KLF10, NR4A2, …	1690	812
GOTERM_BP_FAT	GO:0030510~regulation of BMP signaling pathway	14	0.379096	0.00437017	CAV1, NOG, HOXA13, SMAD7, SMAD6, LEMD3, SKI, GREM1, BMPER, TRIM33, HIPK2, SMURF1, PCSK6, TOB1	2812	30	13528	2.24505	1	0.0876357	7.99102		GOTERM_BP_FAT	GO:0045785~positive regulation of cell adhesion	15	0.694444	0.00880541	VAV3, CDK6, EDIL3, TGFB2, CITED2, CD47, CD36, EGFLAM, KIFAP3, VWC2, NRG1, FGF1, COL8A1, SPP1, CYR61	1597	60	13528	2.11772	1	0.14943	15.2131		GOTERM_BP_FAT	GO:0051147~regulation of muscle cell differentiation	16	0.450324	0.00563312	BMP4, TBX3, EDN1, SRF, PROX1, HDAC4, NOTCH1, BTG1, PRDM6, HOPX, UBB, MBNL3, NRG1, IGFBP3, NKX2-5, ZFHX3	2690	39	13528	2.06318	1	0.11056	10.1668		GOTERM_BP_FAT	GO:0021517~ventral spinal cord development	7	0.317604	0.00688997	EVX1, NKX6-2, MDGA2, ISL1, GLI2, GLI3, NKX6-1	1690	15
GOTERM_BP_FAT	GO:0043583~ear development	32	0.866504	0.00456106	NOG, PDGFA, SOX2, JAG2, PRRX1, COL2A1, JAG1, ZIC1, DFNB31, SPRY2, ECE1, CHD7, BCL2, COL11A1, MYC, CDH23, OTOP1, DFNA5, MAFB, OTX1, DLL1, FZD3, NR4A3, GAS1, BCL2L11, FZD6, HES1, EYA1, HES5, CLIC5, PDGFRA, CUX1	2812	95	13528	1.62048	1	0.0909263	8.32589		GOTERM_BP_FAT	GO:0000165~MAPKKK cascade	34	1.57407	0.00904464	WNT5A, CAV1, ZAK, DUSP10, FGF13, TRIB1, MAP3K7, CXCR4, MDFIC, ADRA2A, SPRED2, TGFA, RAPGEF2, FRS2, FGF2, MAP2K6, MAP2K5, EGFR, PRKCA, MAP2K4, MET, LRRN3, MAPK10, HGF, GRM1, SHANK3, MAPK1, PROK2, PLCE1, PSEN1, DOK5, RIPK1, ROR2, GADD45B	1597	184	13528	1.56527	1	0.152561	15.5941		GOTERM_BP_FAT	GO:0048863~stem cell differentiation	14	0.394033	0.00567872	LIF, NOTCH2, NOG, CDX2, RIF1, PAX7, SOX2, KIT, LIG4, LIN28A, TCF7L2, KLF4, TCF7L1, BMPR1A	2690	32	13528	2.20019	1	0.110961	10.245		GOTERM_BP_FAT	GO:0031667~response to nutrient levels	38	1.72414	0.00689921	CCKAR, A2M, PDGFA, IGFBP7, LEPR, SOX2, GDAP1, PPARG, ALDH1A2, TNFRSF11B, CDKN2B, GSN, BCL2, ANGPT1, OGT, MUC1, BMP4, NES, BMP2, SLC8A1, SOCS3, TGFBR2, PMF1, STAT1, CPS1, PPARGC1A, RPTOR, CD38, PLA2G4A, TFRC, ADM, JUN, LIPG, RYR2, PTCH1, LRP2, BMP7, KLF4	1690	197
GOTERM_BP_FAT	GO:0051090~regulation of transcription factor activity	34	0.920661	0.00481795	THRA, HR, UBE2V1, NFKBIA, EGLN1, TLR4, IL10, SHH, TRIB1, SUMO1, CDKN2A, HMOX1, NR2F2, RHEBL1, IRAK1, IL6, TNFSF4, SMAD7, FOXJ1, PIM1, NFAM1, SIRT1, JMY, HDAC4, CARD11, EP300, ID2, NCOA3, ID1, RIPK1, RIPK2, TGFBR3, JAK2, ID3	2812	103	13528	1.58803	1	0.0954248	8.77472		GOTERM_BP_FAT	GO:0031960~response to corticosteroid stimulus	19	0.87963	0.00935493	PRKCA, CALCR, BMP4, KCNMA1, A2M, CAV1, IGFBP7, SI, PTPRU, TRH, CNGA3, PLA2G4A, HTR1B, KRAS, GOT1, BCHE, BCL2, AVPR1A, NEFL	1597	85	13528	1.89349	1	0.156752	16.0859		GOTERM_BP_FAT	GO:0051153~regulation of striated muscle cell differentiation	14	0.394033	0.00567872	BMP4, TBX3, EDN1, PROX1, HDAC4, NOTCH1, BTG1, HOPX, UBB, MBNL3, NRG1, NKX2-5, ZFHX3, IGFBP3	2690	32	13528	2.20019	1	0.110961	10.245		GOTERM_BP_FAT	GO:0021542~dentate gyrus development	4	0.181488	0.00704602	DRD1, EMX2, LEF1, LMX1A	1690	4
GOTERM_BP_FAT	GO:0046545~development of primary female sexual characteristics	25	0.676956	0.00484564	EDN2, STAT5A, FST, LHCGR, FOXO3, VGF, CCNE1, WNT4, CHD7, BCL2, IDH1, LFNG, BMP4, FOXL2, TBX3, FSHR, SIRT1, NRIP1, KDR, INHBB, LEP, INHBA, BAX, FOXC1, BMPR1B	2812	69	13528	1.74305	1	0.0955674	8.82298		GOTERM_BP_FAT	GO:0046777~protein amino acid autophosphorylation	19	0.87963	0.00935493	EGFR, CAV2, MYO3A, MEX3B, MET, TRIM24, KIT, CDKL5, NTRK3, CTTNBP2, IGF1R, VRK1, PTK2, VRK2, FYN, RIPK1, DYRK1A, NTRK2, CAMK2D	1597	85	13528	1.89349	1	0.156752	16.0859		GOTERM_BP_FAT	GO:0002027~regulation of heart rate	11	0.309598	0.00582742	IRX5, TACR3, EPAS1, EDN2, EDN1, AVPR1A, ADRA1B, CACNA1G, TAC1, SEMA3A, TPM1	2690	22	13528	2.5145	1	0.113251	10.4994		GOTERM_BP_FAT	GO:0045686~negative regulation of glial cell differentiation	6	0.272232	0.00726773	BMP4, LINGO1, DLX2, NF1, ID4, NKX6-1	1690	11
GOTERM_BP_FAT	GO:0035270~endocrine system development	25	0.676956	0.00484564	ONECUT1, SOX2, CDH1, NR3C1, GLI2, CITED2, GLI1, GATA2, HOXA3, HOXA5, ALDH1A3, NKX2-5, BMP4, INSM1, IL6, CREB1, GSX1, NF1, IL6R, HES1, EYA1, CRKL, GHRH, MNX1, EIF2AK3	2812	69	13528	1.74305	1	0.0955674	8.82298		GOTERM_BP_FAT	GO:0007188~G-protein signaling, coupled to cAMP nucleotide second messenger	19	0.87963	0.00935493	OPRM1, CALCR, ADCY1, RXFP1, ADCY8, GNAI1, NPY2R, LHCGR, RXFP2, NPR3, FSHR, ADRB2, HTR1A, S1PR1, GALR1, CHRM2, HTR7, ADRA1B, MC4R	1597	85	13528	1.89349	1	0.156752	16.0859		GOTERM_BP_FAT	GO:0031099~regeneration	24	0.675486	0.00588187	CCL2, RTN4RL1, SOCS3, MAP1B, LIFR, NR4A3, LIF, AFP, CCNE1, NOTCH2, NOTCH1, CCND1, ATIC, GSN, PAX7, MTPN, RTN4RL2, ANGPT1, LRP2, HTR2C, CCNA2, NEFL, TM4SF4, GAP43	2690	69	13528	1.74922	1	0.113798	10.5924		GOTERM_BP_FAT	GO:0007520~myoblast fusion	6	0.272232	0.00726773	KCNH1, CAST, CDON, NEO1, MYH9, CAPN2	1690	11
GOTERM_BP_FAT	GO:0046660~female sex differentiation	25	0.676956	0.00484564	EDN2, STAT5A, FST, LHCGR, FOXO3, VGF, CCNE1, WNT4, CHD7, BCL2, IDH1, LFNG, BMP4, FOXL2, TBX3, FSHR, SIRT1, NRIP1, KDR, INHBB, LEP, INHBA, BAX, FOXC1, BMPR1B	2812	69	13528	1.74305	1	0.0955674	8.82298		GOTERM_BP_FAT	GO:0001838~embryonic epithelial tube formation	12	0.555556	0.00955161	MAP3K7, RGMA, LMO4, TGIF1, TFAP2A, ZEB2, IPMK, SHH, SHANK3, FZD6, TWIST1, ALX1	1597	43	13528	2.36397	1	0.159148	16.3962		GOTERM_BP_FAT	GO:0033674~positive regulation of kinase activity	63	1.77315	0.00598858	ADCY1, EDN2, EDN1, ZEB2, LPAR1, TGFB2, PRKACG, MAP3K7, DAB1, MAP3K4, CERKL, CXCR4, MDFIC, MAP3K9, GAB1, TDGF1, NRG1, INSR, FRS2, FGF2, MAP2K6, GHR, EGFR, CCDC88A, PIM1, PKN1, IRS1, GRM1, SPDYA, TNFRSF10A, SPAG9, PROK2, GRM4, PLCE1, CCND1, CCND2, GADD45G, ADAM17, GAP43, PRKCZ, PARD3, GNAI2, ADORA2B, PKHD1, KITLG, DUSP12, KIT, DGKB, DGKG, ADRA2C, AGK, FLT1, VAV3, SPHK2, MAP2K3, SPHK1, LRRN3, TGFBR2…	2690	231	13528	1.37154	1	0.115289	10.7743		GOTERM_BP_FAT	GO:0014014~negative regulation of gliogenesis	6	0.272232	0.00726773	BMP4, LINGO1, DLX2, NF1, ID4, NKX6-1	1690	11
[truncated: 362 more rows]
[truncated: 5 more columns]
