# Supplementary material for: OCT4 impedes cell fate redirection by the melanocyte lineage master regulator MITF in mouse ESCs
Source: Nat Commun. 2017 Oct 18;8:1022. doi: 10.1038/s41467-017-01122-1 (PMC5647326; doi:10.1038/s41467-017-01122-1)
Supplement: Supplementary file 7 — Supplementary Data 4 [file 41467_2017_1122_MOESM7_ESM.xlsx]

## Sheet: data
Supplementary Data 4. Oct4_lineage TFs_nonoverlapping genes
Oct4_MITF_nonoverlapping														Oct4_HES1_nonoverlapping														Oct4_GATA4_nonoverlapping														Oct4_CDX2_nonoverlapping
Category	Term	Count	%	PValue	Genes	List Total	Pop Hits	Pop Total	Fold Enrichment	Bonferroni	Benjamini	FDR		Category	Term	Count	%	PValue	Genes	List Total	Pop Hits	Pop Total	Fold Enrichment	Bonferroni	Benjamini	FDR		Category	Term	Count	%	PValue	Genes	List Total	Pop Hits	Pop Total	Fold Enrichment	Bonferroni	Benjamini	FDR		Category	Term	Count	%	PValue	Genes	List Total	Pop Hits
GOTERM_BP_DIRECT	GO:0033572~transferrin transport	14	0.6941	4.54629e-05	TF, ATP6V0E1, ATP6AP1, ATP6V1B2, CLTC, ATP6V1D, ATP6V0B, ATP6V0C, SLC11A2, ATP6V1E1, ATP6V1E2, LMTK2, ATP6V0D1, DNM2	1742	36	16412	3.66386	0.179403	0.179403	0.0852135		GOTERM_BP_DIRECT	GO:0050911~detection of chemical stimulus involved in sensory perception of smell	31	4.51237	0.000209473	OR1L6, OR1L4, OR1L1, OR2L3, OR5A2, OR52D1, OR9K2, OR5B12, OR2T33, OR7C2, OR2T6, OR13C9, OR9A2, OR10P1, OR7A10, OR2C1, OR4K2, OR4F16, OR11H2, OR2M3, OR56A3, OR10Z1, OR14A16, OR51M1, OR52E8, OR4N5, OR13F1, OR8H2, OR51A7, OR56A5, OR4C46	573	425	16412	2.0892	0.349824	0.349824	0.360678		GOTERM_BP_DIRECT	GO:0000278~mitotic cell cycle	82	4.47598	1.03956e-09	E2F1, E2F2, E2F4, RANGAP1, CDT1, CCNE1, CDCA8, CDC45, RAD21, CDKN2B, RAE1, SEH1L, INCENP, ACTR1A, PRKACA, TPR, CCNA2, ZW10, GOLGA2, ESCO1, CDC6, RBBP4, RBL2, NUP88, POLE, CEP41, MCM3, UBE2C, NUPL2, CDK4, CEP152, PPP1CB, MCM5, NCAPD2, PSMA2, PSMA1, EP300, NDEL1, PSMA6, RRM2, RRM1, NEK9, LIN54, UBB, PSME4, PPP2R2A, PSMB10, NUP98, ANAPC15, CNTRL, PSMB5, SPC25, RPA2, TUBGCP6, CENPA, NCAPG, PAFAH1B1, …	1560	428	16412	2.01561	4.14367e-06	4.14367e-06	1.93113e-06		GOTERM_BP_DIRECT	GO:0000278~mitotic cell cycle	33	4.66102	0.000175173	MAU2, AZI2, RPA2, TUBGCP5, PSMB1, CDKN2B, NCAPG, INCENP, PAFAH1B1, PSMD5, ZW10, ESCO1, TAOK1, POLE, CENPP, CEP41, CENPF, SPDL1, BIRC5, CDC20, NUPL2, CDC25A, ESCO2, SMC4, NCAPD2, CDC25B, DCTN2, EP300, PSMC4, NINL, LIN37, MAPRE1, UBA52	617	428
GOTERM_BP_DIRECT	GO:0006886~intracellular protein transport	36	1.78483	6.87319e-05	SNX18, CLTA, STX7, SEC24A, AP1B1, AP1G1, MLPH, NAPA, CLTC, CD74, KCNIP3, ACD, NPM1, AP3D1, SCG5, VPS35, VPS16, EHD1, VPS11, SAR1A, RAMP1, GPIHBP1, STX6, ASPSCR1, VPS18, STX4, STX3, ERP29, EXPH5, AP4M1, BCAP31, COPG1, TGFBRAP1, GGA1, GGA2, PDCD6	1742	168	16412	2.01886	0.258385	0.138829	0.128801		GOTERM_BP_DIRECT	GO:0007186~G-protein coupled receptor signaling pathway	49	7.13246	0.0016273	GPR180, OR1L6, LPAR4, NPY4R, OR1L4, CXCL6, VIPR1, OR1L1, OR2L3, OR5A2, CCL7, OR52D1, SCTR, OR9K2, APOA1, OR5B12, OR2T33, OR7C2, OR2T6, OR9A2, OR13C9, TAAR5, OR10P1, OR2C1, OR7A10, OR4K2, GPR119, GPR75, OR4F16, MRGPRX4, OR11H2, OR2M3, FZD6, RGS13, OR56A3, OR14A16, OR10Z1, OR51M1, RGS1, LPAR6, XPR1, OR4N5, OR52E8, OR8H2, GPR52, HTR2B, TAS2R30, OR51A7, OR4C46	573	887	16412	1.58227	0.964804	0.812395	2.76992		GOTERM_BP_DIRECT	GO:0000086~G2/M transition of mitotic cell cycle	31	1.69214	1.66437e-05	CHEK1, CNTRL, LATS1, TUBGCP6, CDKN2B, ACTR1A, PRKACA, PAFAH1B1, CCNA2, TUBB4A, TUBB4B, RAB8A, RBBP4, ARPP19, CEP41, CENPF, BIRC5, CEP152, TUBGCP2, PPP1CB, CDC25A, PPM1D, CDKN1A, EP300, NINL, LIN37, LIN54, UBB, SSNA1, DNM2, PPP2R2A	1560	140	16412	2.32954	0.0641895	0.032627	0.0309135		GOTERM_BP_DIRECT	GO:0032956~regulation of actin cytoskeleton organization	8	1.12994	0.00133001	ODAM, DIXDC1, TWF2, ROCK1, VANGL2, ARHGAP18, PDGFRB, RICTOR	617	45
GOTERM_BP_DIRECT	GO:0044267~cellular protein metabolic process	130	6.44522	8.71248e-05	GRPEL2, DYNC2LI1, TRAPPC2L, EIF5B, CBX2, SAE1, CCT2, PRKCSH, SSR1, RAD21, INCENP, RPLP0, TGFBI, EIF2B2, DDOST, STAG2, EIF2B5, SPON1, RAB27A, SLC34A1, EEF2, MGAT2, COPG1, AAAS, PIAS4, PAM16, F2, RPS10, EIF2AK3, GIGYF2, UBA52, ARFGAP1, ODAM, ARFGAP2, GNE, FN3K, NAPA, CALR, POMC, ABCA3, EIF3B, HIST1H4A, EIF3G, SFTPD, EIF3K, EIF3L, PABPC1, RPS21, TUBB4A, SEC61A1, TUBB4B, MGAT4A, HERPUD1, SRP54, B4GAL…	1742	883	16412	1.38706	0.315401	0.118656	0.163242		GOTERM_BP_DIRECT	GO:0061337~cardiac conduction	11	1.60116	0.00173016	SLC8A3, ATP2B3, ATP2A2, NPPC, AKAP9, AHCYL1, KCNH2, CACNG1, CASQ2, KCNIP3, CACNA2D4	573	95	16412	3.31647	0.97152	0.694617	2.94255		GOTERM_BP_DIRECT	GO:0051301~cell division	55	3.00218	3.36994e-05	SEPT3, CCNT1, LATS1, CCNE1, CDCA8, RAD21, EVI5, SEH1L, KLHL22, CABLES2, TPR, CCNA2, CDCA3, ZW10, CDC6, CCNF, LIG3, DYNLT1, CDK4, UBE2C, PPP1CB, CDK5, NCAPD2, NEK9, HAUS8, MAPRE3, TRIOBP, NEK1, ANAPC15, KATNB1, CNTRL, SPC25, MAP10, CCDC124, NCAPG, KATNA1, CDC123, SKA2, NUDC, SSSCA1, ZNF830, PSRC1, ARPP19, CENPF, CDC23, SYCE2, NDC80, SPDL1, BIRC5, CDC20, CDC26, SIRT2, MIS12, CDC25A, MAP4	1560	325	16412	1.78039	0.125697	0.0437884	0.062583		GOTERM_BP_DIRECT	GO:0000086~G2/M transition of mitotic cell cycle	14	1.9774	0.002366	CEP41, CENPF, BIRC5, CDC25A, DCTN2, CDC25B, TUBGCP5, EP300, CDKN2B, NINL, LIN37, PAFAH1B1, MAPRE1, UBA52	617	140
GOTERM_BP_DIRECT	GO:0044281~small molecule metabolic process	224	11.1056	0.000375172	LDHA, CHIA, PDP2, B3GALT6, GPCPD1, OGDH, AQP1, FAH, RPLP0, PLA2G1B, SMOX, GNG2, CYP1A1, PLD6, RXRA, LPCAT2, GLTP, PRELP, NME2, AAAS, CD320, ATP5C1, ADSL, FDX1L, RPS10, ALDOA, AHCY, GGCT, PFKFB2, HMGCS1, ACSBG2, PPT2, ACP5, PPT1, PPCDC, RPS21, MOCS3, SPHK1, CREBBP, RPS9, RPS5, GART, NUBPL, MLX, AGXT2, IDI2, SLC9A1, SGSH, SLC27A1, BCKDK, IL4I1, PMVK, SLC26A2, ASAH1, MCCC2, SEH1L, MCCC1, GPX4, DHTKD…	1742	1706	16412	1.23704	0.804448	0.335009	0.70115		GOTERM_BP_DIRECT	GO:0015693~magnesium ion transport	4	0.582242	0.00732251	CNNM2, MAGT1, MMGT1, NIPAL2	573	12	16412	9.54741	1	0.977081	11.9056		GOTERM_BP_DIRECT	GO:0006260~DNA replication	28	1.52838	8.77174e-05	ING5, NUP98, TICRR, HUS1, KIAA0101, NAP1L1, CHEK1, CDT1, RPA2, CDC45, POLE3, ATRIP, CDC6, KAT7, POLI, RBBP4, FAM111A, POLE, RAD9B, RNASEH2A, MCM3, SIRT1, CDC25A, MCM5, RRM2, RRM1, RBM14, TNFAIP1	1560	131	16412	2.24866	0.29507	0.0837026	0.162822		GOTERM_BP_DIRECT	GO:0019287~isopentenyl diphosphate biosynthetic process, mevalonate pathway	3	0.423729	0.00411443	MVD, MVK, PMVK	617	3
GOTERM_BP_DIRECT	GO:0071456~cellular response to hypoxia	25	1.23946	0.00144085	E2F1, HP1BP3, EGLN1, CPEB1, AQP1, RBX1, HMOX1, FAM162A, P4HB, IRAK1, ICAM1, CREBBP, SUV39H1, PRKCE, SIRT1, HYOU1, ADRB2, UCN2, EP300, S100B, HIPK2, UBB, UBA52, PLAU, SLC9A1	1742	119	16412	1.97928	0.998109	0.714683	2.66747		GOTERM_BP_DIRECT	GO:0008152~metabolic process	25	3.63901	0.0106203	ABCA10, GBP6, ABCA9, DNAH12, MYO6, ZC3HAV1, MYO1B, MYH2, IREB2, KIF18B, CWF19L2, B3GNTL1, ISOC1, DNAI2, ATP13A4, HYI, DDX58, ATP2B3, PDE6C, ATP6V0E2, ATP2A2, GBP3, IRG1, DNAL4, MEST	573	414	16412	1.7296	1	0.987578	16.8194		GOTERM_BP_DIRECT	GO:0006281~DNA repair	60	3.27511	0.000109212	XRCC4, XRCC3, COPS3, COPS4, MLH1, INTS3, FANCM, PARG, FANCE, H2AFX, FANCG, FANCA, RTEL1, MCRS1, POLI, GEN1, LIG3, GTF2H3, RAD9B, RAD50, GTF2H1, PNKP, EP300, FANCD2, TOP3A, MAPK8, PSME4, UBB, NHEJ1, PPP4R2, ENDOV, TICRR, UNG, HUS1, KIAA0101, COPS7A, CHEK1, XAB2, RPA2, MUS81, POLM, RCHY1, ATRIP, SHPRH, RAD51AP1, TAOK1, ZNF830, TAOK3, BRCA2, KAT5, SIRT1, RAD54L, ATM, VCP, RNF4, CUL4A, PCNA, USP43, R…	1560	380	16412	1.66113	0.352958	0.0833861	0.202683		GOTERM_BP_DIRECT	GO:0051726~regulation of cell cycle	12	1.69492	0.0051456	DOT1L, NANOS3, CTBP1, EP300, CDK18, CCNI, PER2, CENPF, LIN37, CDKL3, SIRT2, CDC25A	617	119
GOTERM_BP_DIRECT	GO:0010467~gene expression	131	6.49479	0.00175046	U2AF2, EIF5B, MED25, SNRPD2, CNOT1, CNOT4, SSR1, CDKN2B, MED26, RPLP0, DNAJC8, LSM5, SRRM1, LSM2, MLST8, EIF2B2, DDOST, EIF2B5, PLD6, RXRA, EEF2, RRP8, COX6C, PSMA1, AAAS, EP300, HNF4A, SNRPA, RPS10, XRN1, UBA52, ZCRB1, WARS2, MYBL1, PSMA7, SESN1, NR2C2, NR2C1, PSMB7, EIF3B, HIST1H4A, EIF3G, PSMB2, EIF3K, EIF3L, TAF9, PABPC1, RPS21, SMG9, SRP54, LAMTOR4, LAMTOR1, MYO1C, LAMTOR2, CREBBP, SMAD4, SU…	1742	958	16412	1.28831	0.999509	0.719142	3.23181		GOTERM_BP_DIRECT	GO:0006511~ubiquitin-dependent protein catabolic process	12	1.74672	0.0139401	UBE2N, ARIH1, USP40, PSMD13, UBA6, FBXO4, USP48, USP34, USP43, RLIM, USP51, ZNRF3	573	147	16412	2.33814	1	0.991836	21.5042		GOTERM_BP_DIRECT	GO:0044267~cellular protein metabolic process	116	6.33188	0.000268117	GRPEL2, XRCC4, RFT1, PPP2R5B, RPL14, DYNC2LI1, RPLP2, SAE1, RANGAP1, SRP19, SSR1, CDCA8, RAD21, RAE1, INCENP, RPLP0, FAU, RPL10, RPN2, EIF2B2, EIF2B3, DDOST, CST3, NUPL2, YIF1A, TATDN2, MGAT2, MGAT3, EIF2AK3, ARFGAP2, ADAMTSL1, COPZ1, CHCHD2, NAPA, POMC, CALR, ABCA3, CXXC1, RPS25, EIF3C, EIF3B, B3GNT4, B3GNT6, EIF3J, HNRNPC, TUBB4A, TUBB4B, NAT8B, MGAT4A, HERPUD1, SPTBN5, SPTBN4, SPHK1, TOMM40, T…	1560	883	16412	1.38208	0.656599	0.163177	0.496894		GOTERM_BP_DIRECT	GO:0015031~protein transport	26	3.67232	0.00588016	ARFGAP2, RAB3C, RAB5B, FUZ, GPR89B, MIA3, DGKD, RAB23, VPS4B, DOPEY2, RAB20, ZW10, ACTN4, FAM21C, CEP41, CENPF, ANKRD27, HSP90B1, RAB30, SCFD2, ARRB1, ARF3, CCDC53, SNX12, C11ORF73, SERP1	617	386
GOTERM_BP_DIRECT	GO:0035646~endosome to melanosome transport	6	0.297471	0.00212851	ANKRD27, BLOC1S6, AP1G1, BLOC1S3, AP3D1, CD63	1742	10	16412	5.65281	0.999905	0.733884	3.91668		GOTERM_BP_DIRECT	GO:0097193~intrinsic apoptotic signaling pathway	7	1.01892	0.0164843	CDKN1A, NBN, XIAP, SGPP1, CASP8, DIABLO, MAPK8	573	59	16412	3.39823	1	0.9924	24.9251		GOTERM_BP_DIRECT	GO:0000132~establishment of mitotic spindle orientation	9	0.491266	0.000427474	NDEL1, CENPA, NDC80, SPDL1, PAFAH1B1, DYNLT1, WDR81, WDR43, ZW10	1560	21	16412	4.50879	0.818096	0.216095	0.791118		GOTERM_BP_DIRECT	GO:0031577~spindle checkpoint	3	0.423729	0.00802425	TAOK1, BIRC5, SPDL1	617	4
GOTERM_BP_DIRECT	GO:0061024~membrane organization	43	2.13188	0.00297969	ARFGAP1, ARFGAP2, CLTA, CHMP3, SEC24A, AP1B1, AP1G1, TSG101, RALGAPB, DYNC2LI1, TRAPPC2L, VPS37C, NAPA, SFN, CLTC, BLOC1S6, TRAPPC6A, BLOC1S3, EXOC3, VPS4A, UPK2, DHCR24, ASPSCR1, CLN3, CTSZ, STX4, MYO1C, SPTBN5, AP4M1, LPCAT2, GJB1, GJB2, COPG1, CSNK1D, ARRB1, CD59, CNIH1, UBB, PMP2, YKT6, UBA52, COG1, DNM2	1742	257	16412	1.57634	0.999998	0.802546	5.44191		GOTERM_BP_DIRECT	GO:0006885~regulation of pH	4	0.582242	0.0232645	SLC26A4, CLCN3, RHCG, SLC9A2	573	18	16412	6.36494	1	0.997634	33.369		GOTERM_BP_DIRECT	GO:0000079~regulation of cyclin-dependent protein serine/threonine kinase activity	12	0.655022	0.000588492	CDC6, CDKN1A, CDK5R2, CDKN2B, CCNT1, HERC5, SFN, CCNA2, SERTAD1, CDC37, CDC25A, GTF2H1	1560	38	16412	3.32227	0.904289	0.254204	1.08757		GOTERM_BP_DIRECT	GO:0006996~organelle organization	21	2.9661	0.00805999	CEP97, MRPS16, MRPS34, MRPS15, AURKAIP1, DYNC2LI1, CEP41, FBF1, DCTN2, MRPL24, WDR19, MRPL12, IFT20, MAPK14, NINL, PAFAH1B1, MRPL47, MAPRE1, MRPL32, TNPO1, NPHP1	617	295
GOTERM_BP_DIRECT	GO:0015031~protein transport	59	2.92514	0.00398217	CHMP3, RAB5B, TSG101, VPS53, VPS37C, VPS33A, TBC1D17, TRIM3, SEH1L, VPS4A, CEP290, MX2, RAMP1, SCAMP4, ZW10, PGAP2, ACTN4, RAB3IL1, ANKRD27, AAAS, ARRB1, SNX12, VPS26A, ARFGAP1, RAB3A, ARFGAP2, BBS5, SLC7A6OS, SDAD1, RAB3C, NACA, CCDC93, GPM6B, PPT1, ARFGEF2, FUZ, SFT2D2, RAB44, RAB43, TMED1, LSG1, SNX22, EXOC3, DOPEY2, ABCB9, RABIF, AP5S1, CD63, RAB33A, AP5B1, RAB30, CADPS2, SCFD2, RAB35, SNX32,…	1742	386	16412	1.44005	1	0.854578	7.20886		GOTERM_BP_DIRECT	GO:0031398~positive regulation of protein ubiquitination	7	1.01892	0.0271656	RASSF5, ADRB2, XIAP, FBXO4, RCHY1, TRAF6, NGF	573	66	16412	3.03781	1	0.998143	37.8131		GOTERM_BP_DIRECT	GO:0030968~endoplasmic reticulum unfolded protein response	22	1.20087	0.000681489	HERPUD1, PPP2R5B, AARS, PDIA6, CALR, YIF1A, DERL3, TATDN2, CXXC1, SSR1, ACADVL, VCP, GSK3A, IFNG, CREB3L4, SHC1, IGFBP1, HSPA5, CREB3L3, ASNA1, EIF2AK3, SERP1	1560	104	16412	2.22549	0.93395	0.260608	1.25841		GOTERM_BP_DIRECT	GO:0016042~lipid catabolic process	9	1.27119	0.00813628	DDHD2, PLCXD3, PLB1, PLBD1, ASPG, ABHD4, PAFAH1B1, PLCB2, LIPE	617	77
GOTERM_BP_DIRECT	GO:0032008~positive regulation of TOR signaling	9	0.446207	0.00427658	MIOS, LAMTOR4, LAMTOR1, SEH1L, LAMTOR2, RHEB, RICTOR, MLST8, FLCN	1742	26	16412	3.26124	1	0.844929	7.72182		GOTERM_BP_DIRECT	GO:1903779~regulation of cardiac conduction	6	0.873362	0.0421351	SLC8A3, ATP2B3, ATP2A2, NPPC, AHCYL1, CASQ2	573	55	16412	3.12461	1	0.999856	52.4072		GOTERM_BP_DIRECT	GO:0000724~double-strand break repair via homologous recombination	27	1.4738	0.000730837	PPP4R2, XRCC3, HUS1, CHEK1, RPA2, MUS81, H2AFX, ATRIP, RTEL1, RAD51AP1, GEN1, TONSL, AP5S1, LIG3, RAD9B, BRCA2, KAT5, RAD54L, ATM, RAD50, WDR48, REC8, RNF4, TOP3A, RNF138, UBB, KDM4D	1560	141	16412	2.01457	0.945752	0.252797	1.34895		GOTERM_BP_DIRECT	GO:0001736~establishment of planar polarity	4	0.564972	0.00898302	VANGL2, FZD3, FZD6, FUZ	617	12
GOTERM_BP_DIRECT	GO:0043161~proteasome-mediated ubiquitin-dependent protein catabolic process	22	1.09073	0.00671432	UBXN11, RAD23A, UBE4B, PPP2R5C, RNF216, NHLRC1, KAT5, TRIM63, SIRT1, STUB1, RBX1, BFAR, RNF115, CUL4A, FBXW5, ARRB1, KCTD17, HECTD3, KLHL42, SIAH1, RNF122, SPOP	1742	112	16412	1.85062	1	0.9303	11.8672		GOTERM_BP_DIRECT	GO:0050907~detection of chemical stimulus involved in sensory perception	8	1.16448	0.0436304	OR10Z1, OR4K2, OR1L6, OR4N5, OR1L4, OR4F16, OR1L1, OR4C46	573	93	16412	2.46385	1	0.99976	53.6724		GOTERM_BP_DIRECT	GO:0007067~mitotic nuclear division	39	2.12882	0.00137325	SNX18, TRIOBP, NEK1, ANAPC15, CLTC, LATS1, SPC25, RAD21, KATNA1, INCENP, PBRM1, SKA2, PAFAH1B1, TPR, CCNA2, NUDC, CDCA3, SSSCA1, YEATS4, CDC6, NUP88, ZNF830, CCNF, KIF15, ARPP19, CENPF, CDC23, NDC80, DYNLT1, BIRC5, CDC20, CDC26, SIRT2, CDC25A, NOLC1, NEK9, HAUS8, AKAP8, MAPRE3	1560	242	16412	1.69545	0.99582	0.392229	2.52045		GOTERM_BP_DIRECT	GO:0032024~positive regulation of insulin secretion	6	0.847458	0.0132115	PFKFB2, GLUD1, NR0B2, GPER1, PRKCE, SERP1	617	38
GOTERM_BP_DIRECT	GO:0006302~double-strand break repair	27	1.33862	0.0088039	EXO1, PPP4R2, NBN, MSH2, HUS1, LIG3, RAD9A, KAT5, ATM, BRCA1, ESCO2, RAD1, RPA1, EYA3, UBE2N, RAD21, HIST1H4A, PIAS4, ACTR5, MUS81, POLM, MAPK8, PARP3, RHNO1, UBB, UBA52, TRIP13	1742	151	16412	1.68461	1	0.959433	15.2796		GOTERM_BP_DIRECT	GO:0006695~cholesterol biosynthetic process	5	0.727802	0.0458946	APOA1, SQLE, HMGCS1, HSD17B7, DHCR24	573	39	16412	3.67208	1	0.999679	55.5282		GOTERM_BP_DIRECT	GO:0044237~cellular metabolic process	26	1.41921	0.00146964	ATP5D, NDUFB5, LDHA, PDP2, NDUFB9, ATP5B, ATP5G1, OGDH, PDHB, NDUFS8, ATP5L, GLO1, PDHX, PDK2, ATP5J2, NDUFB11, NDUFA6, PDK4, CS, COX8A, IDH3B, TMEM126B, ECSIT, SLC16A3, NDUFV3, ATP5A1	1560	140	16412	1.95381	0.997155	0.38647	2.69509		GOTERM_BP_DIRECT	GO:0042384~cilium assembly	11	1.55367	0.0141054	WDR19, IFT20, DYNC2LI1, RAB23, CEP41, DNAI2, EHD1, FLNA, EHD3, FBF1, FUZ	617	119
GOTERM_BP_DIRECT	GO:0032868~response to insulin	14	0.6941	0.0091027	SLC27A1, EGR2, SOCS3, SIRT1, KHK, UCP3, GSK3B, FABP3, SORT1, CAT, HADH, AGRP, PRLH, NPPA	1742	60	16412	2.19832	1	0.953072	15.7572		GOTERM_BP_DIRECT	GO:0016567~protein ubiquitination	20	2.91121	0.0518573	XIAP, UBA6, CCNC, RLIM, TRIM22, SIRT1, ZNRF3, TRIM11, RAB40A, RAB40AL, UBE2N, ARIH1, KLHL8, FBXW8, BTBD1, CAND1, FBXO4, RCHY1, NEURL3, RC3H1	573	363	16412	1.57808	1	0.999779	60.086		GOTERM_BP_DIRECT	GO:0016032~viral process	74	4.0393	0.00156003	XRCC4, MICB, HTATIP2, CHMP3, RPL14, IL6ST, CLDN6, CCNT1, VPS37A, RPLP2, TBP, VPRBP, CBX5, RAE1, SEH1L, RPLP0, RPL10, FAU, H2AFX, SHC1, TPR, CCNA2, NFX1, LTBR, NUP88, GTF2H3, NUPL2, RAD50, GTF2H1, PSMA2, WDR48, EIF4G1, PSMA1, KRT19, EP300, KRT18, PSMA6, IPO7, RPS4Y1, UBB, PSME4, PSMB10, CRTC2, FKBP8, NUP98, AP1M2, UNG, CALCOCO2, ABI1, RPL38, SCRIB, PSMB5, RPS25, RPL32, CENPA, TAF9, CCDC86, FAM111A…	1560	544	16412	1.4311	0.998017	0.380414	2.85859		GOTERM_BP_DIRECT	GO:0007264~small GTPase mediated signal transduction	39	5.50847	0.0163041	RAB3C, RAB5B, ARHGAP18, ARHGAP36, ABI1, CDC42, ARL11, ARL10, PSMB1, INCENP, RASL10B, TEK, RAB23, WIPF2, PAFAH1B1, CAMK2B, PSMD5, RAB20, ZW10, ARHGEF3, ABR, ROCK1, TAOK1, CENPP, CENPF, SPDL1, DOCK7, BIRC5, CDC20, FLNA, RERG, RAB30, SYDE2, PSMC4, ARF3, PDGFRB, MAPRE1, UBA52, DUSP7	617	707
GOTERM_BP_DIRECT	GO:0055086~nucleobase-containing small molecule metabolic process	18	0.892414	0.00922542	NUDT1, AK1, CAD, AMPD2, GMPS, AK9, GART, APRT, GSR, TYMS, NME2, RRM1, TXN, ADSL, AGXT2, CAT, PAICS, IMPDH2	1742	87	16412	1.94925	1	0.943815	15.9526		GOTERM_BP_DIRECT	GO:0006744~ubiquinone biosynthetic process	3	0.436681	0.0541522	COQ2, ADCK3, PDSS1	573	11	16412	7.81152	1	0.999718	61.7199		GOTERM_BP_DIRECT	GO:0010212~response to ionizing radiation	14	0.764192	0.00158327	ICAM1, XRCC3, TICRR, STK11, NEK1, BRSK1, INTS3, KAT5, RAD54L, ATM, RRM1, H2AFX, DMC1, NHEJ1	1560	55	16412	2.67795	0.998193	0.363096	2.90058		GOTERM_BP_DIRECT	GO:0007338~single fertilization	8	1.12994	0.0169365	HOXD9, TRPC3, ZP2, SPACA7, XKRY, ADAM20, KDM5B, PARK7	617	71
GOTERM_BP_DIRECT	GO:0034097~response to cytokine	13	0.644522	0.00976545	AVPR2, IL6ST, RELB, MAPKAPK3, ACP5, IL6R, BCL2L1, STAT1, FNTB, CCNE1, TYMS, JUND, DDOST	1742	54	16412	2.2681	1	0.94188	16.8075		GOTERM_BP_DIRECT	GO:1902237~positive regulation of endoplasmic reticulum stress-induced intrinsic apoptotic signaling pathway	3	0.436681	0.0541522	NCK2, SIRT1, SPOP	573	11	16412	7.81152	1	0.999718	61.7199		GOTERM_BP_DIRECT	GO:0007131~reciprocal meiotic recombination	9	0.491266	0.00160963	REC8, CNTD1, XRCC3, RAD21, DMC1, RNF212, ATM, RAD50, TRIP13	1560	25	16412	3.78738	0.998373	0.348239	2.9482		GOTERM_BP_DIRECT	GO:0035357~peroxisome proliferator activated receptor signaling pathway	3	0.423729	0.01908	ACTN4, RXRA, PPARG	617	6
GOTERM_BP_DIRECT	GO:0055085~transmembrane transport	88	4.36292	0.010012	SLC27A1, SLC36A1, ATP6V0E1, SLC5A4, SLC22A18, SLC20A1, AQP8, SLC5A1, ATP6AP1, SLC9A3, SLC6A4, TRPV3, AQP7, AQP1, SLC26A2, AQP2, ATP2B4, SLC23A3, SEH1L, HMOX1, ATP8B1, SLC9B2, ATP6V0D1, SLC43A1, ANO9, SLC43A3, ANO8, SLC12A7, SLC12A8, SVOP, TRPM8, SLCO4A1, TRPM7, BCL2A1, SLC34A1, NUP85, ATP6V1D, SLC26A4, SLC26A3, AAAS, RHCG, SLC25A36, MFSD10, UBB, CASQ2, UBA52, GJA10, TF, SLC39A14, AVPR2, NUP98, AB…	1742	643	16412	1.28939	1	0.935113	17.1951		GOTERM_BP_DIRECT	GO:0044070~regulation of anion transport	3	0.436681	0.0541522	CLCN3, LRRC8C, AHCYL1	573	11	16412	7.81152	1	0.999718	61.7199		GOTERM_BP_DIRECT	GO:0006302~double-strand break repair	27	1.4738	0.00204652	XRCC4, PPP4R2, XRCC3, HUS1, CHEK1, RPA2, RAD21, POLM, MUS81, H2AFX, ATRIP, RTEL1, TRIP13, RAD51AP1, GEN1, LIG3, RAD9B, BRCA2, KAT5, ATM, RAD50, RNF4, VCP, TOP3A, MAPK8, UBB, NHEJ1	1560	151	16412	1.88115	0.999716	0.399721	3.73409		GOTERM_BP_DIRECT	GO:0006397~mRNA processing	13	1.83616	0.0192098	PAN2, APOBEC2, PTBP1, PAPD5, TTF2, RBM4B, SRSF2, METTL3, LSM5, RBM38, PUF60, XRN2, ALKBH5	617	162
GOTERM_BP_DIRECT	GO:0014037~Schwann cell differentiation	4	0.198314	0.0101056	EGR2, ERBB3, NAB2, GPC1	1742	5	16412	7.53708	1	0.925608	17.3417		GOTERM_BP_DIRECT	GO:2000134~negative regulation of G1/S transition of mitotic cell cycle	4	0.582242	0.0548641	CDKN1A, CDKN2B, CTDSPL, FHL1	573	25	16412	4.58276	1	0.999561	62.2138		GOTERM_BP_DIRECT	GO:0000082~G1/S transition of mitotic cell cycle	27	1.4738	0.00225106	PSMB10, E2F1, CAMK2G, IQGAP3, LATS1, CDT1, PSMB5, CCNE1, RPA2, CDC45, CDC6, POLE, CDK4, MCM3, CDC25A, MCM5, PSMA2, SPDYA, PSMA1, CDKN1A, PSMC5, GSPT1, CUL4A, PSMA6, RRM2, PCNA, UBB	1560	152	16412	1.86878	0.999874	0.410454	4.09996		GOTERM_BP_DIRECT	GO:0001942~hair follicle development	6	0.847458	0.0198223	ACVR1B, VANGL2, FZD3, EDAR, FZD6, FUZ	617	42
GOTERM_BP_DIRECT	GO:0007042~lysosomal lumen acidification	4	0.198314	0.0101056	ATP6V0C, CLN3, PPT1, CLN6	1742	5	16412	7.53708	1	0.925608	17.3417		GOTERM_BP_DIRECT	GO:0090399~replicative senescence	3	0.436681	0.0635182	CDKN1A, CHEK1, ATM	573	12	16412	7.16056	1	0.999782	67.7574		GOTERM_BP_DIRECT	GO:0016925~protein sumoylation	22	1.20087	0.00229425	XRCC4, NUP98, EGR2, NUP88, MUL1, SAE1, BIRC5, RANGAP1, TOPORS, NUPL2, NUP155, RNF212, NFATC2IP, CDCA8, RAD21, SEH1L, RAE1, INCENP, PCNA, HNRNPC, TPR, SCMH1	1560	114	16412	2.03027	0.999894	0.398683	4.17705		GOTERM_BP_DIRECT	GO:0060334~regulation of interferon-gamma-mediated signaling pathway	4	0.564972	0.0204568	HSP90AB1, SOCS3, IFNG, STAT1	617	16
GOTERM_BP_DIRECT	GO:0046487~glyoxylate metabolic process	8	0.396629	0.0101809	BCKDHB, HOGA1, NDUFAB1, AGXT2, OGDH, DHTKD1, PDHX, PDHB	1742	24	16412	3.14045	1	0.91562	17.4595		GOTERM_BP_DIRECT	GO:0060306~regulation of membrane repolarization	3	0.436681	0.0635182	AKAP9, KCNH2, CASQ2	573	12	16412	7.16056	1	0.999782	67.7574		GOTERM_BP_DIRECT	GO:0010467~gene expression	118	6.44105	0.00253813	RPL14, RPLP2, TBP, CNOT1, SRP19, WTAP, CNOT4, SSR1, DDX23, CDKN2B, RAE1, RPLP0, EED, SRRM1, LSM4, FAU, RPL10, RPN2, EIF2B2, EIF2B3, DDOST, PAN2, EFTUD2, PTBP1, AARS, NR0B2, NUPL2, HNRNPR, SARS2, SUZ12, PSMA2, PSMA1, EP300, PSMA6, HNF4A, HARS, SNRPA, XRN1, PUS1, WARS2, MYBL1, SESN1, NR2C2, NR2C1, RPS25, PSMB5, EIF3C, TRMT44, EIF3B, METTL1, TDRKH, TAF9, EIF3J, HNRNPC, LAMTOR4, LAMTOR2, MAML1, COX8A…	1560	958	16412	1.29585	0.99996	0.413247	4.61124		GOTERM_BP_DIRECT	GO:0051301~cell division	21	2.9661	0.0212168	ZC3HC1, MAU2, KATNB1, DYNLT3, CENPF, BIRC5, SPDL1, CDC20, PAPD5, PRKCE, SIRT2, CDC25A, SMC4, CDC25B, NCAPD2, MAP10, EVI5, NCAPG, MAPRE1, E4F1, ZW10	617	325
GOTERM_BP_DIRECT	GO:0001836~release of cytochrome c from mitochondria	8	0.396629	0.0101809	ATP7A, GGCT, BCL2A1, TIMM50, BCL2L1, SFN, IFI6, SOD2	1742	24	16412	3.14045	1	0.91562	17.4595		GOTERM_BP_DIRECT	GO:0008299~isoprenoid biosynthetic process	3	0.436681	0.0635182	COQ2, HMGCS1, PDSS1	573	12	16412	7.16056	1	0.999782	67.7574		GOTERM_BP_DIRECT	GO:0071732~cellular response to nitric oxide	7	0.382096	0.00358608	TRAF2, MTR, GUCY1B3, MAPK8, AQP1, CCNA2, DNM2	1560	17	16412	4.33198	0.999999	0.511292	6.45581		GOTERM_BP_DIRECT	GO:0050728~negative regulation of inflammatory response	8	1.12994	0.0222661	ADRB2, ABR, SOCS3, TEK, MVK, METRNL, GPER1, GBA	617	75
GOTERM_BP_DIRECT	GO:0070914~UV-damage excision repair	5	0.247893	0.010256	MC1R, ACTR5, DDB2, CUL4B, SIRT1	1742	9	16412	5.23409	1	0.905549	17.5769		GOTERM_BP_DIRECT	GO:0006623~protein targeting to vacuole	2	0.291121	0.0684924	VPS41, PIK3R4	573	2	16412	28.6422	1	0.999812	70.5872		GOTERM_BP_DIRECT	GO:0051560~mitochondrial calcium ion homeostasis	5	0.272926	0.00415034	SLC8A3, ANXA6, MICU1, SMDT1, IMMT	1560	8	16412	6.57532	1	0.545889	7.43498		GOTERM_BP_DIRECT	GO:0042060~wound healing	8	1.12994	0.0222661	MIA3, ADRB2, P2RY2, COL3A1, VANGL2, PDGFRB, AQP1, C6ORF89	617	75
GOTERM_BP_DIRECT	GO:0042771~intrinsic apoptotic signaling pathway in response to DNA damage by p53 class mediator	9	0.446207	0.0109277	PGAP2, TMEM109, EP300, NUPR1, MSH2, HIPK2, PPP2R5C, PYCARD, SIRT1	1742	30	16412	2.82641	1	0.908307	18.6195		GOTERM_BP_DIRECT	GO:0060996~dendritic spine development	3	0.436681	0.0733804	NCK2, UBA6, ACSL4	573	13	16412	6.60975	1	0.999834	73.1387		GOTERM_BP_DIRECT	GO:1900034~regulation of cellular response to heat	16	0.873362	0.00416139	NUP98, NUP88, CAMK2G, NUPL2, NUP155, SIRT1, ATM, BAG4, HSPH1, RPA2, AKT1S1, EP300, SEH1L, RAE1, TPR, C11ORF73	1560	75	16412	2.24438	1	0.530243	7.45406		GOTERM_BP_DIRECT	GO:0016458~gene silencing	3	0.423729	0.0260542	SCMH1, KCNQ1, SIRT2	617	7
GOTERM_BP_DIRECT	GO:0006412~translation	44	2.18146	0.0111844	MRPS17, MRPS16, NACA, MRPS15, HBS1L, EIF5B, CPEB1, RPL38, SSR1, EIF3B, EIF3G, RPLP0, EIF3K, SLC25A29, EIF3L, PABPC1, SLC25A26, EIF2B2, RPS21, DDOST, MRPL34, SLC25A40, MRPL35, EIF2B5, SRP54, RPL27, RPS9, RPL24, EEF2, RPS5, RPL29, EIF4G1, UCP3, RPL22, MRPL27, MRPS18A, SLC25A36, FARSB, SLC25A37, RPS10, SLC25A16, EIF2AK3, SLC25A18, UBA52	1742	285	16412	1.45452	1	0.902635	19.0146		GOTERM_BP_DIRECT	GO:1903830~magnesium ion transmembrane transport	3	0.436681	0.0836932	MAGT1, MMGT1, NIPAL2	573	14	16412	6.13762	1	0.999922	77.8541		GOTERM_BP_DIRECT	GO:0000083~regulation of transcription involved in G1/S transition of mitotic cell cycle	8	0.436681	0.0043103	CCNE1, CDC6, CDC45, E2F4, RRM2, KLF11, PCNA, CDT1	1560	23	16412	3.65931	1	0.526976	7.7108		GOTERM_BP_DIRECT	GO:0016575~histone deacetylation	5	0.706215	0.02769	MSL3, MTA2, BAZ2A, SIRT2, TBL1Y	617	31
GOTERM_BP_DIRECT	GO:0016197~endosomal transport	14	0.6941	0.0120004	AP5B1, SNX18, CHMP3, HTT, TSG101, RAB35, ZFYVE16, AP5S1, NSG1, VPS4A, VPS37C, UBB, WAS, UBA52	1742	62	16412	2.1274	1	0.908059	20.2586		GOTERM_BP_DIRECT	GO:0050901~leukocyte tethering or rolling	3	0.436681	0.0836932	SELP, ROCK1, SELE	573	14	16412	6.13762	1	0.999922	77.8541		GOTERM_BP_DIRECT	GO:0006351~transcription, DNA-templated	205	11.19	0.00434232	ZNF57, ZNF782, ZNF250, VPRBP, ZNF253, GTF2IRD2B, CRY2, MED29, ZNF774, ZNF773, ZNF772, TCEANC2, ZNF395, ZNF394, FIZ1, PHOX2A, MCRS1, ZNF44, ZNF506, ZNF501, MED11, ZNF502, MED19, ZNF789, ZNF235, BAZ1A, HES5, ZNF239, ZNF384, CRTC2, ZNF132, ZNF77, ZNF131, CHCHD2, XAB2, ZNF615, ZNF227, ZNF226, HEXIM2, ZNF224, PBRM1, YEATS4, ARGFX, ZNF621, SMAD4, ZNF626, ZNF585A, ZNF628, RNF4, ZIK1, KLF1, ZNF17, VIPAS3…	1560	1811	16412	1.19089	1	0.514588	7.76591		GOTERM_BP_DIRECT	GO:0021762~substantia nigra development	6	0.847458	0.0282941	CDC42, TTBK1, GLUD1, CNP, HSPA5, SIRT2	617	46
GOTERM_BP_DIRECT	GO:0000086~G2/M transition of mitotic cell cycle	25	1.23946	0.0121337	CEP72, BRSK2, AKAP9, MYBL2, TUBB, CDKN2B, CEP57, CEP290, MASTL, TUBB4A, TUBB4B, RBBP4, LIN52, PCM1, PPP1CB, CDC25B, PPM1D, EP300, CSNK1D, PLK1, UBB, LIN54, UBA52, PPP2R2A, DNM2	1742	140	16412	1.68238	1	0.900576	20.4602		GOTERM_BP_DIRECT	GO:0051603~proteolysis involved in cellular protein catabolic process	4	0.582242	0.085398	CTSL, CASP8, CTSS, CPVL	573	30	16412	3.81896	1	0.999896	78.5541		GOTERM_BP_DIRECT	GO:0007094~mitotic spindle assembly checkpoint	10	0.545852	0.00445036	ANAPC15, KLHL22, CENPF, CDC23, CDC20, UBE2C, CDC26, TPR, ATM, ZW10	1560	35	16412	3.00586	1	0.508921	7.95166		GOTERM_BP_DIRECT	GO:0006613~cotranslational protein targeting to membrane	3	0.423729	0.0338862	ARL6IP1, SRP19, SSR1	617	8
GOTERM_BP_DIRECT	GO:0006626~protein targeting to mitochondrion	12	0.594943	0.014084	GRPEL2, TSPO, SAMM50, PAM16, TIMM50, COX19, TIMM13, PMPCA, TIMM44, TIMM22, FBXO7, TOMM34	1742	50	16412	2.26113	1	0.923485	23.3536		GOTERM_BP_DIRECT	GO:1902476~chloride transmembrane transport	7	1.01892	0.094107	SLC26A4, CLCN3, GABRA2, GABRA4, GABRA3, GLRA3, PCYOX1	573	90	16412	2.22773	1	0.999937	81.8165		GOTERM_BP_DIRECT	GO:0007030~Golgi organization	15	0.818777	0.00483604	PLEKHM2, SPTBN5, ATL3, COG3, DNAJC28, TMED2, GOLPH3L, SURF4, ATP8B1, TBC1D20, COG1, ATP8B3, C11ORF73, ZW10, GOLGB1	1560	69	16412	2.28707	1	0.524411	8.61184		GOTERM_BP_DIRECT	GO:0032543~mitochondrial translation	9	1.27119	0.0343249	MRPL24, MRPS16, MRPS34, MRPS15, MRPL12, AURKAIP1, NDUFA7, MRPL47, MRPL32	617	100
GOTERM_BP_DIRECT	GO:0006879~cellular iron ion homeostasis	15	0.743679	0.0140987	TF, ATP6V0E1, ATP6AP1, SMAD4, ATP6V1B2, ATP6V1D, ABCB6, ATP6V0B, ATP6V0C, SLC11A2, HPX, HMOX1, ATP6V1E1, ATP6V1E2, ATP6V0D1	1742	70	16412	2.01886	1	0.915421	23.3751		GOTERM_BP_DIRECT	GO:0002687~positive regulation of leukocyte migration	3	0.436681	0.0944132	SELP, TNFSF18, SELE	573	15	16412	5.72845	1	0.999905	81.9223		GOTERM_BP_DIRECT	GO:0007042~lysosomal lumen acidification	4	0.218341	0.00738558	CLN3, PPT1, CLN5, CLN6	1560	5	16412	8.41641	1	0.665252	12.8646		GOTERM_BP_DIRECT	GO:0043627~response to estrogen	7	0.988701	0.0347561	KRT19, ADRB2, EP300, TEK, PPARG, AQP1, GBA	617	65
GOTERM_BP_DIRECT	GO:0070584~mitochondrion morphogenesis	7	0.34705	0.0147813	NUBPL, NDUFS6, PANK2, POLDIP2, SUPV3L1, BCL2L1, COQ7	1742	20	16412	3.29747	1	0.917166	24.3637		GOTERM_BP_DIRECT	GO:0006182~cGMP biosynthetic process	3	0.436681	0.0944132	NPPC, GUCY1A3, HTR2B	573	15	16412	5.72845	1	0.999905	81.9223		GOTERM_BP_DIRECT	GO:0047496~vesicle transport along microtubule	6	0.327511	0.00740185	CLN3, NDEL1, RASGRP1, PAFAH1B1, WDR81, WDR43	1560	14	16412	4.50879	1	0.652721	12.8911		GOTERM_BP_DIRECT	GO:0010467~gene expression	48	6.77966	0.0365573	POLR2H, RPL17, EEF1B2, PPARG, COX7A2L, SRP19, CNOT4, SSR1, PSMB1, METTL3, CDKN2B, RPLP0, ADAT3, DNAJC8, LSM5, EIF3L, PSMD5, TNPO1, BAZ2A, PAN2, ZFP36, RPP21, MYO1C, RXRB, RXRA, PTBP1, SMAD4, EXOSC3, EPRS, RPL24, NR0B2, NUPL2, SARS2, COX6C, UPF3A, SRSF2, EP300, SUGP1, PSMC4, HNRNPUL1, MAPK14, RPS15, TDG, LSM10, RNPC3, UBA52, CPSF1, POP7	617	958
GOTERM_BP_DIRECT	GO:0006281~DNA repair	55	2.72682	0.0155943	NBN, INTS3, FANCA, NUDT1, LIG1, LIG3, RAD9A, GTF2H1, RAD1, EYA3, UBE2N, STRA13, EP300, PIAS4, ASCC2, DDB2, MAPK8, UBB, UBA52, PPP4R2, UNG, HUS1, UBA7, COPS7A, STUB1, RBX1, RPA1, HIST1H4A, NPM1, MUS81, POLM, RHNO1, NTHL1, APEX1, EXO1, SHPRH, MSH2, CINP, TREX2, TREX1, KAT5, SIRT1, ATM, BRCA1, MPG, CSNK1D, CUL4A, POLD2, SUPT16H, TDG, PARP3, CUL4B, RBM14, ALKBH2, CHAF1B	1742	380	16412	1.36362	1	0.920471	25.5256		GOTERM_BP_DIRECT	GO:0055085~transmembrane transport	30	4.36681	0.0946056	GJA10, SLC8A3, CLCN3, RNASEL, ABCA9, MMGT1, SLC44A5, GLRA3, SLC9A2, PANX3, ATP2B3, APOA1, ABCD2, SLC25A40, GABRA2, ABCA10, GABRA4, GABRA3, SLC6A14, ATP13A4, SLC26A4, SLCO1B3, MAGT1, ATP6V0E2, RHCG, ATP2A2, SLC25A36, SLC13A4, CASQ2, CSN3	573	643	16412	1.33634	1	0.999861	81.9884		GOTERM_BP_DIRECT	GO:0007059~chromosome segregation	15	0.818777	0.00809787	FAM96A, CENPF, NDC80, BIRC5, MIS12, CIAO1, SPC25, NDEL1, RAD21, RIOK3, HJURP, INCENP, NAA60, NEK9, SKA2	1560	73	16412	2.16175	1	0.672926	14.0188		GOTERM_BP_DIRECT	GO:0070124~mitochondrial translational initiation	8	1.12994	0.0382515	MRPL24, MRPS16, MRPS34, MRPS15, MRPL12, AURKAIP1, MRPL47, MRPL32	617	84
GOTERM_BP_DIRECT	GO:0006767~water-soluble vitamin metabolic process	17	0.842836	0.017798	CYB5R3, SHMT2, MOCS3, CUBN, ACP5, PPCDC, SLC19A2, MMAA, MCCC2, MTHFR, PANK2, CD320, MMACHC, MCCC1, AOX1, PNPO, SLC25A16	1742	86	16412	1.86236	1	0.938536	28.5904		GOTERM_BP_DIRECT	GO:0018149~peptide cross-linking	5	0.727802	0.0958868	SPRR1A, F13A1, TGM2, DSP, LCE1A	573	50	16412	2.86422	1	0.999822	82.423		GOTERM_BP_DIRECT	GO:0045003~double-strand break repair via synthesis-dependent strand annealing	8	0.436681	0.00898911	XRCC3, RAD51AP1, TOP3A, BRCA2, KAT5, RTEL1, ATM, RAD50	1560	26	16412	3.23708	1	0.698732	15.4427		GOTERM_BP_DIRECT	GO:0070125~mitochondrial translational elongation	8	1.12994	0.0403951	MRPL24, MRPS16, MRPS34, MRPS15, MRPL12, AURKAIP1, MRPL47, MRPL32	617	85
GOTERM_BP_DIRECT	GO:0016236~macroautophagy	15	0.743679	0.0178677	CLN3, LAMTOR4, LAMTOR1, LAMTOR2, ATG3, GABARAP, MTMR14, C6ORF106, ATG5, MAP1LC3B, RHEB, UBB, MLST8, PIK3R4, UBA52	1742	72	16412	1.96278	1	0.933047	28.6853		GOTERM_BP_DIRECT	GO:0014070~response to organic cyclic compound	5	0.727802	0.0958868	FNTB, TAF2, SELP, GUCY1A3, ATF1	573	50	16412	2.86422	1	0.999822	82.423		GOTERM_BP_DIRECT	GO:0044281~small molecule metabolic process	191	10.4258	0.00909798	MOCOS, LDHA, PDP2, RPL14, CNDP2, PTGS1, RPLP2, ADH1B, EPT1, AQP1, OGDH, PDHB, ELOVL1, ACSS1, SLC2A4, ELOVL4, RAE1, RPLP0, ELOVL3, CPOX, CH25H, PLA2G1B, RPL10, FAU, SLC25A28, GNG2, PRKACA, NUDT16, ABCB11, TMEM126B, NUPL2, LPCAT3, PPP1CB, PRELP, PSMA2, PSMA1, HYKK, PSMA6, MGAM, ADSL, FLAD1, ALDOA, STK11, GLUD1, HMGCS1, ACSBG2, PPT1, PPCDC, CCBL2, GCLM, TK1, RPS25, KCNS3, PSMB5, CERS1, CSAD, B3GNT4,…	1560	1706	16412	1.17785	1	0.691236	15.6151		GOTERM_BP_DIRECT	GO:0006412~translation	18	2.54237	0.0412896	RPL17, MRPS16, EEF1B2, MRPS15, RPL24, SRP19, SSR1, SLC25A30, MRPL24, SLC25A36, RPLP0, RPS15, EIF3L, SLC25A28, DHPS, MRPL32, UBA52, METTL17	617	285
GOTERM_BP_DIRECT	GO:2000189~positive regulation of cholesterol homeostasis	4	0.198314	0.0186242	ACOX1, SEC24A, NR1D1, HNF4A	1742	6	16412	6.2809	1	0.934476	29.7083																GOTERM_BP_DIRECT	GO:0042593~glucose homeostasis	19	1.03712	0.00972585	ASPSCR1, CYB5R4, PDK2, CRTC2, STK11, RFX6, LEPR, SLC37A4, PDK4, APPL1, POMC, CRY2, HNF4A, INPP5K, SLC2A4, PRCP, DHPS, SPOP, IGFBP5	1560	105	16412	1.90371	1	0.704003	16.6028		GOTERM_BP_DIRECT	GO:0042754~negative regulation of circadian rhythm	3	0.423729	0.0425021	CIPC, CRY2, PER2	617	9
GOTERM_BP_DIRECT	GO:0000447~endonucleolytic cleavage in ITS1 to separate SSU-rRNA from 5.8S rRNA and LSU-rRNA from tricistronic rRNA transcript (SSU-rRNA, 5.8S rRNA, LSU-rRNA)	4	0.198314	0.0186242	NOP14, RRS1, RPS21, UTP20	1742	6	16412	6.2809	1	0.934476	29.7083																GOTERM_BP_DIRECT	GO:0010569~regulation of double-strand break repair via homologous recombination	6	0.327511	0.0102467	RPA2, PPP4R2, RAD51AP1, CHEK1, FIGNL2, RTEL1	1560	15	16412	4.20821	1	0.711789	17.4139		GOTERM_BP_DIRECT	GO:0070126~mitochondrial translational termination	8	1.12994	0.0426154	MRPL24, MRPS16, MRPS34, MRPS15, MRPL12, AURKAIP1, MRPL47, MRPL32	617	86
GOTERM_BP_DIRECT	GO:0000132~establishment of mitotic spindle orientation	7	0.34705	0.0188781	NDEL1, CENPA, HTT, GPSM2, WDR81, WDR43, ZW10	1742	21	16412	3.14045	1	0.931006	30.0486																GOTERM_BP_DIRECT	GO:0061014~positive regulation of mRNA catabolic process	5	0.272926	0.0106619	GTPBP1, ZC3HAV1, PNPT1, CNOT1, HNRNPR	1560	10	16412	5.26026	1	0.715397	18.0551		GOTERM_BP_DIRECT	GO:1901998~toxin transport	5	0.706215	0.0488214	CRTC2, COPB2, CCT4, CCT8, HSPA5	617	37
GOTERM_BP_DIRECT	GO:0018105~peptidyl-serine phosphorylation	22	1.09073	0.0189016	MKNK2, MAPKAPK3, BRSK2, PKN1, RICTOR, PRKCE, ATM, LATS2, PRKD2, PDPK1, MAST1, STK32A, CSNK1D, PKN3, MAPK12, PLK1, GSK3B, HIPK2, LMTK2, MAPK8, MASTL, EIF2AK3	1742	123	16412	1.68512	1	0.925237	30.08																GOTERM_BP_DIRECT	GO:0033209~tumor necrosis factor-mediated signaling pathway	24	1.31004	0.0106856	PSMB10, TRAF2, LTBR, TNFRSF25, TNFSF15, TNFSF14, EDAR, STAT1, TNFSF18, TNFRSF10A, PSMA2, PSMB5, PSMA1, BAG4, CYLD, TNFRSF9, KRT18, PSMC5, PSMA6, RELT, ADAM17, UBB, PSME4, SMPD3	1560	146	16412	1.7294	1	0.705797	18.0916		GOTERM_BP_DIRECT	GO:0034605~cellular response to heat	9	1.27119	0.0503306	HSP90AB1, HSPH1, RPA2, EP300, STAC, CAMK2B, NUPL2, PDCD6, C11ORF73	617	108
GOTERM_BP_DIRECT	GO:0007017~microtubule-based process	9	0.446207	0.0194926	TUBB, TUBA8, NEK9, TUBB3, GTSE1, TUBB4A, DNAL4, MAP3K11, TUBB4B	1742	33	16412	2.56946	1	0.925299	30.8656																GOTERM_BP_DIRECT	GO:0034605~cellular response to heat	19	1.03712	0.012899	NUP98, NUP88, CAMK2G, NUPL2, NUP155, SIRT1, ATM, RPA2, BAG4, HSPH1, CDKN1A, AKT1S1, EP300, VCP, STAC, SEH1L, RAE1, TPR, C11ORF73	1560	108	16412	1.85083	1	0.762478	21.4297		GOTERM_BP_DIRECT	GO:0000209~protein polyubiquitination	11	1.55367	0.0504176	ARIH1, RNF114, SHPRH, PSMB1, PSMC4, RNF138, ASB2, PSMD5, TOPORS, ZSWIM2, UBA52	617	147
GOTERM_BP_DIRECT	GO:0006513~protein monoubiquitination	8	0.396629	0.0197209	UBE2O, HUWE1, TSG101, NEDD4, KLHL22, KLHL12, RBX1, FBXL2	1742	27	16412	2.79151	1	0.921742	31.1667																GOTERM_BP_DIRECT	GO:0006090~pyruvate metabolic process	8	0.436681	0.0136894	SLC16A3, PDK2, LDHA, PDP2, PDK4, GLO1, PDHX, PDHB	1560	28	16412	3.00586	1	0.773486	22.5903		GOTERM_BP_DIRECT	GO:0032456~endocytic recycling	4	0.564972	0.0533623	MICALL2, EHD1, EHD3, EHD4	617	23
GOTERM_BP_DIRECT	GO:0043687~post-translational protein modification	64	3.17303	0.0201609	SEC24A, DPH5, DYNC2LI1, TRAPPC2L, DPH1, SAE1, CBX2, DPH3, PRKCSH, GLB1, TRAPPC6A, RAD21, ATG5, SEH1L, INCENP, PROZ, TOP2B, DDOST, STAG2, SPON1, CTSZ, MAN1A2, PIGU, NUP85, EEF2, PIGP, PMM1, MAN2A2, MGAT2, COPG1, AAAS, PIAS4, F2, PROS1, ARFGAP1, ARFGAP2, NUP98, GANAB, GNE, FN3K, NAPA, CALR, RPA1, STT3A, GALNT15, MGAT4A, B4GALT3, SPTBN5, BRCA1, CSNK1D, DOHH, UBA2, CD59, ARSA, DPM1, TDG, SUMF2, FUK, …	1742	460	16412	1.3108	1	0.920399	31.7437																GOTERM_BP_DIRECT	GO:0031670~cellular response to nutrient	4	0.218341	0.0137314	CCNE1, PDK2, CDKN2B, PRDM4	1560	6	16412	7.01368	1	0.765507	22.6514		GOTERM_BP_DIRECT	GO:0031573~intra-S DNA damage checkpoint	3	0.423729	0.0618106	HUS1, RAD9B, ATF2	617	11
GOTERM_BP_DIRECT	GO:0044237~cellular metabolic process	24	1.18989	0.0221981	NDUFAF4, D2HGDH, LDHA, PDP2, LDHAL6B, NDUFB9, NDUFA7, CYC1, PDK4, CS, NDUFAB1, IDH3B, TMEM126B, COX7A2L, OGDH, ECSIT, PDHB, COX6C, NUBPL, NDUFS6, UCP3, SDHD, ATP5C1, PDHX	1742	140	16412	1.61509	1	0.933587	34.3563																GOTERM_BP_DIRECT	GO:0036498~IRE1-mediated unfolded protein response	12	0.655022	0.0149747	ACADVL, PPP2R5B, GSK3A, PDIA6, SHC1, HSPA5, ASNA1, TATDN2, YIF1A, CXXC1, SSR1, SERP1	1560	56	16412	2.2544	1	0.786062	24.4428		GOTERM_BP_DIRECT	GO:1900034~regulation of cellular response to heat	7	0.988701	0.0623009	HSP90AB1, HSPH1, RPA2, EP300, CAMK2B, NUPL2, C11ORF73	617	75
GOTERM_BP_DIRECT	GO:0071243~cellular response to arsenic-containing substance	5	0.247893	0.0225951	ZFAND2A, HMOX1, MKNK2, UROS, GSTO1	1742	11	16412	4.28243	1	0.931868	34.8543																GOTERM_BP_DIRECT	GO:0006364~rRNA processing	17	0.927948	0.0152037	RPL14, GAR1, EXOSC5, UTP15, EXOSC2, EXOSC1, SIRT1, RNMTL1, ISG20, NOP14, DDX47, SBDS, NOLC1, UTP20, UTP14A, IMP4, NSUN5	1560	94	16412	1.90265	1	0.782744	24.7684		GOTERM_BP_DIRECT	GO:0060333~interferon-gamma-mediated signaling pathway	7	0.988701	0.0690083	TRIM5, HLA-DRB1, TRIM34, SOCS3, IFNG, CAMK2B, STAT1	617	77
GOTERM_BP_DIRECT	GO:0007067~mitotic nuclear division	37	1.83441	0.0231174	SNX18, TRIOBP, LZTS2, HAUS5, ANAPC13, BRSK2, ANLN, ANAPC11, CLTC, LATS2, RAD21, FBXW5, INCENP, KLHL21, PBRM1, KLHL42, MASTL, NSUN2, TUBB3, STAG2, YEATS4, SETDB2, ZC3HC1, BIRC6, PAPD5, PBK, REEP4, RGS14, CDC25B, STRA13, PLK1, NEK9, CLIP1, HAUS8, AKAP8, CIT, MAPRE3	1742	242	16412	1.44046	1	0.931216	35.5039																GOTERM_BP_DIRECT	GO:1902237~positive regulation of endoplasmic reticulum stress-induced intrinsic apoptotic signaling pathway	5	0.272926	0.0155109	SERINC3, NCK2, EIF2AK3, SIRT1, SPOP	1560	11	16412	4.78205	1	0.781241	25.2033		GOTERM_BP_DIRECT	GO:0007623~circadian rhythm	8	1.12994	0.0691657	RBM4B, CRY2, EP300, METTL3, PROK1, PER2, ARNTL2, UBA52	617	96
GOTERM_BP_DIRECT	GO:0000715~nucleotide-excision repair, DNA damage recognition	7	0.34705	0.023686	CUL4A, DDB2, COPS7A, UBB, CUL4B, UBA52, RBX1	1742	22	16412	2.9977	1	0.93096	36.2042																GOTERM_BP_DIRECT	GO:0030433~ER-associated ubiquitin-dependent protein catabolic process	12	0.655022	0.0170104	PSMC5, JKAMP, VCP, FOXRED2, ERLIN2, CCDC47, UBXN8, ERLIN1, HSPA5, ANKZF1, DERL3, AUP1	1560	57	16412	2.21484	1	0.803729	27.2915		GOTERM_BP_DIRECT	GO:0031397~negative regulation of protein ubiquitination	5	0.706215	0.0716424	UBXN1, ARRB1, PER2, PRKCE, PARK7	617	42
GOTERM_BP_DIRECT	GO:0045921~positive regulation of exocytosis	7	0.34705	0.023686	RAB3A, UNC13D, CADPS2, ATP6AP1, EXPH5, PLA2G6, RAB27A	1742	22	16412	2.9977	1	0.93096	36.2042																GOTERM_BP_DIRECT	GO:0042776~mitochondrial ATP synthesis coupled proton transport	6	0.327511	0.0179968	ATP5D, ATP5J2, ATP5B, ATP5L, ATP5A1, ATP5G1	1560	17	16412	3.71312	1	0.81427	28.6349		GOTERM_BP_DIRECT	GO:0015721~bile acid and bile salt transport	4	0.564972	0.0722004	AKR1C4, RXRA, ATP8B1, SLCO1C1	617	26
GOTERM_BP_DIRECT	GO:0034641~cellular nitrogen compound metabolic process	47	2.33019	0.0245327	BCKDK, AHCY, SRM, CNDP2, NDUFAB1, IL4I1, RPL38, PSMA7, OGDH, CCBL2, PDHB, FAH, MCCC2, GSR, PSMB7, SCLY, RPLP0, CKMT2, MCCC1, PSMB2, SMOX, RPS21, DHTKD1, PDHX, HPD, AIMP2, BCKDHB, RPL27, RPS9, RPL24, RPS5, RPL29, TST, PSMA1, AMDHD1, HYKK, PSMC4, RPL22, SLC6A8, AGXT2, RPS10, HIBCH, UROC1, APIP, UBA52, ALDH9A1, TPH2	1742	324	16412	1.36668	1	0.932834	37.2337																GOTERM_BP_DIRECT	GO:0016226~iron-sulfur cluster assembly	6	0.327511	0.0179968	CIAO1, NDOR1, FAM96A, NUBP1, NUBP2, NARF	1560	17	16412	3.71312	1	0.81427	28.6349		GOTERM_BP_DIRECT	GO:0007076~mitotic chromosome condensation	3	0.423729	0.0723762	NCAPG, SMC4, NCAPD2	617	12
GOTERM_BP_DIRECT	GO:0051301~cell division	47	2.33019	0.0256212	TRIOBP, KIFC1, HAUS5, GNAI3, MAEA, MAU2, ANAPC13, TSG101, BCAR1, CCNT1, BRSK2, KATNB1, ANAPC11, LATS2, CCNE1, TUBB, RAD21, EVI5, SEH1L, KLHL22, KLHL21, VPS4A, KLHL42, MASTL, NSUN2, STAG2, ZW10, SETDB2, ZC3HC1, LIG1, CINP, PSRC1, LIG3, BIRC6, PAPD5, PRKCE, CDK4, PPP1CB, REEP4, RGS14, CDC25B, STRA13, IST1, CKS2, NEK9, HAUS8, MAPRE3	1742	325	16412	1.36247	1	0.936273	38.5341																GOTERM_BP_DIRECT	GO:0043161~proteasome-mediated ubiquitin-dependent protein catabolic process	19	1.03712	0.0183376	UBXN1, UBXN11, DZIP3, TOPORS, PARK2, KAT5, SIRT1, SIRT2, FBXL19, PSMC5, VCP, RNF4, C19ORF68, CUL4A, ARRB1, GSK3A, SIAH1, TNFAIP1, SPOP	1560	112	16412	1.78473	1	0.812999	29.0936		GOTERM_BP_DIRECT	GO:0070935~3'-UTR-mediated mRNA stabilization	3	0.423729	0.0723762	ZFP36, MAPK14, RBM38	617	12
GOTERM_BP_DIRECT	GO:0051865~protein autoubiquitination	11	0.545364	0.0269262	TRIM37, BFAR, TRAF2, RNF115, RNF185, DDB2, STUB1, ASB4, BRCA1, CNOT4, RNF13	1742	48	16412	2.15906	1	0.940772	40.0595																GOTERM_BP_DIRECT	GO:0061024~membrane organization	36	1.96507	0.0188988	ARFGAP2, CLTA, AP1M2, CHMP3, RALGAPB, DYNC2LI1, COPZ1, VPS37A, NAPA, SFN, CLTC, BLOC1S6, TRAPPC6A, TMED2, SLC2A4, TMED3, SNF8, GNPAT, EXOC3, GOLGA2, ASPSCR1, CLN3, STX4, RAB8A, SPTBN5, SPTBN4, AP4M1, TMEM115, COG3, ARRB1, UBB, AREG, COPE, COG1, GOLGB1, DNM2	1560	257	16412	1.47369	1	0.815487	29.8428		GOTERM_BP_DIRECT	GO:0008299~isoprenoid biosynthetic process	3	0.423729	0.0723762	COQ2, MVD, MVK	617	12
GOTERM_BP_DIRECT	GO:0006349~regulation of gene expression by genetic imprinting	6	0.297471	0.0278266	ARID4A, PRMT7, DIRAS3, GSK3B, MECP2, BRCA1	1742	17	16412	3.32518	1	0.942402	41.091																GOTERM_BP_DIRECT	GO:0006355~regulation of transcription, DNA-templated	145	7.91485	0.0202179	ZNF57, SNIP1, ZNF250, ZNF782, ZNF253, GTF2IRD2B, RCBTB1, ZNF304, ZNF181, MIER2, ZNF774, MED29, ZNF773, ZNF772, ZNF395, ZNF394, ZNF574, FIZ1, SAMD4B, MCRS1, POU2AF1, ZNF44, ZNF506, ZNF501, ZNF502, ZNF816, HES6, ZNF2, ZNF235, BAZ1A, ZNF789, EP300, PRDM4, ZNF239, MGA, EDF1, TFB1M, ZNHIT3, ZNF132, ZNF77, ZNF131, VENTX, CALR, NR2C2, ZNF615, ZNF846, CXXC1, ZNF227, ZNF324, ZNF226, ZNF695, PBRM1, ZNF426,…	1560	1289	16412	1.18346	1	0.829646	31.5745		GOTERM_BP_DIRECT	GO:0007067~mitotic nuclear division	15	2.11864	0.0726593	ZC3HC1, DYNLT3, CENPF, BIRC5, CDC20, PAPD5, SUGT1, CDC25A, SIRT2, CDC25B, DCTN2, INCENP, PAFAH1B1, MAPRE1, E4F1	617	242
GOTERM_BP_DIRECT	GO:0016032~viral process	73	3.61924	0.0278314	CHMP3, IL16, AP1B1, IL6ST, AP1G1, TSG101, CCNT1, VPS37C, VPRBP, RNF216, DAXX, CBX5, SEH1L, RPLP0, VPS4A, BRD4, NFX1, LTBR, ZC3H7B, NUP85, UBN1, GTF2H1, AMBP, EIF4G1, PSMA1, KRT19, EP300, AAAS, RPS10, UBB, SRCAP, UBA52, FBXL2, PACS2, NUP98, NACA, UNG, RAD23A, ABI1, RPL38, PSMA7, RBX1, ATP6V0C, PSMB7, CENPA, PSMB2, NPM1, NELFCD, TAF9, RPS21, CCDC86, HCK, CREBBP, SUV39H1, RPS9, RPL27, RPL24, STAT1, …	1742	544	16412	1.26426	1	0.938572	41.0964																GOTERM_BP_DIRECT	GO:0007005~mitochondrion organization	14	0.764192	0.0212072	RAB3A, MIEF2, ATP5B, GABPA, LIG3, CLUH, SEPN1, PARK2, PARK7, PHB2, PTCD2, SLC25A36, FANCG, TFB1M	1560	74	16412	1.99037	1	0.837633	32.8467		GOTERM_BP_DIRECT	GO:1903094~negative regulation of protein K48-linked deubiquitination	2	0.282486	0.0736605	UBXN1, PARK7	617	2
GOTERM_BP_DIRECT	GO:0070911~global genome nucleotide-excision repair	13	0.644522	0.0280085	RPA1, UBE2N, CUL4A, LIG1, POLD2, LIG3, DDB2, COPS7A, UBB, CUL4B, UBA52, GTF2H1, RBX1	1742	62	16412	1.97545	1	0.935784	41.2973																GOTERM_BP_DIRECT	GO:0010510~regulation of acetyl-CoA biosynthetic process from pyruvate	5	0.272926	0.0215462	PDK2, PDP2, PDK4, PDHX, PDHB	1560	12	16412	4.38355	1	0.836148	33.2775		GOTERM_BP_DIRECT	GO:0006213~pyrimidine nucleoside metabolic process	2	0.282486	0.0736605	ERH, NT5C3A	617	2
GOTERM_BP_DIRECT	GO:0042167~heme catabolic process	4	0.198314	0.0300483	BLVRA, AMBP, HMOX1, BLVRB	1742	7	16412	5.38363	1	0.944113	43.5648																GOTERM_BP_DIRECT	GO:0043687~post-translational protein modification	58	3.16594	0.02291	XRCC4, RFT1, DPH5, DYNC2LI1, SAE1, DPH2, RANGAP1, DPH3, TRAPPC6A, CDCA8, PIGM, RAD21, RAE1, SEH1L, INCENP, RPN2, TPR, DDOST, GOLGA2, NUP88, PIGU, NUPL2, PMM2, PIGP, PIGN, MGAT2, MGAT3, DHPS, COPE, ARFGAP2, NUP98, ADAMTSL1, COPZ1, NAPA, CALR, STT3A, TMED2, TMED3, B3GNT4, B3GNT6, GALNT15, HNRNPC, MGAT4A, SPTBN5, SPTBN4, BIRC5, NUP155, COG3, TMEM115, PCNA, SUMF2, DPM2, FUK, AREG, SCMH1, COG1, GOLGB1…	1560	460	16412	1.3265	1	0.848222	34.984		GOTERM_BP_DIRECT	GO:2000157~negative regulation of ubiquitin-specific protease activity	2	0.282486	0.0736605	UBXN1, PARK7	617	2
GOTERM_BP_DIRECT	GO:0042787~protein ubiquitination involved in ubiquitin-dependent protein catabolic process	19	0.941993	0.032242	CACUL1, UBE4B, HERC5, ANAPC11, KLHL3, STUB1, RBX1, BFAR, RNF115, CUL4A, HUWE1, NEDD4, KLHL15, HECTD3, KLHL21, SIAH1, CUL4B, RNF122, SPOP	1742	107	16412	1.67295	1	0.951809	45.9107																GOTERM_BP_DIRECT	GO:0006888~ER to Golgi vesicle-mediated transport	25	1.36463	0.0231221	ARFGAP2, ATL3, COPZ1, DYNC2LI1, NAPA, WHAMM, TRAPPC6A, TMED2, TMED3, GOPC, ZW10, GOLGA2, SPTBN5, SPTBN4, ERGIC1, COG3, TMEM115, VCP, RAB35, AREG, TBC1D20, COG1, COPE, SPAST, GOLGB1	1560	165	16412	1.59402	1	0.845094	35.2457		GOTERM_BP_DIRECT	GO:0043488~regulation of mRNA stability	8	1.12994	0.0787011	ZFP36, PSMB1, PSMC4, MAPK14, EXOSC3, PSMD5, TNPO1, UBA52	617	99
GOTERM_BP_DIRECT	GO:1902017~regulation of cilium assembly	9	0.446207	0.0371651	TBC1D24, TBC1D17, ATG5, EVI5, TBC1D13, TBC1D22B, TBC1D20, ATG3, IFT88	1742	37	16412	2.29168	1	0.967661	50.8437																GOTERM_BP_DIRECT	GO:0030163~protein catabolic process	8	0.436681	0.0236896	TRAF2, CLN3, SIAH1, PGA4, PPT1, PGA5, CLN5, CLN6	1560	31	16412	2.71497	1	0.846458	35.9409		GOTERM_BP_DIRECT	GO:0097190~apoptotic signaling pathway	9	1.27119	0.0822168	ARHGEF3, MAP3K5, ABR, APH1A, TFPT, RELT, PDCD6, CD5, UBA52	617	120
GOTERM_BP_DIRECT	GO:0070534~protein K63-linked ubiquitination	9	0.446207	0.0371651	UBE2N, BFAR, TRAF2, UBE2D4, ZFP91, UBE2O, RNF115, NEDD4, STUB1	1742	37	16412	2.29168	1	0.967661	50.8437																GOTERM_BP_DIRECT	GO:2000574~regulation of microtubule motor activity	3	0.163755	0.0253431	PAFAH1B1, WDR81, WDR43	1560	3	16412	10.5205	1	0.86022	37.9266		GOTERM_BP_DIRECT	GO:1900153~positive regulation of nuclear-transcribed mRNA catabolic process, deadenylation-dependent decay	3	0.423729	0.0834707	ZFP36, NANOS3, NANOS2	617	13
GOTERM_BP_DIRECT	GO:0000302~response to reactive oxygen species	9	0.446207	0.0371651	ATP7A, GSR, P4HB, APOD, AQP8, TXN, CCS, CAT, SOD2	1742	37	16412	2.29168	1	0.967661	50.8437																GOTERM_BP_DIRECT	GO:0007126~meiotic nuclear division	7	0.382096	0.0266187	REC8, TUBGCP6, TOP3A, DMC1, TUBGCP2, RAD54L, ZW10	1560	25	16412	2.94574	1	0.86854	39.4185		GOTERM_BP_DIRECT	GO:0050872~white fat cell differentiation	3	0.423729	0.0834707	CTBP1, PPARG, PER2	617	13
GOTERM_BP_DIRECT	GO:0030163~protein catabolic process	8	0.396629	0.040269	AMBP, TRAF2, CLN3, MMP20, CTSD, SIAH1, PPT1, CLN6	1742	31	16412	2.43132	1	0.973958	53.7316																GOTERM_BP_DIRECT	GO:0046685~response to arsenic-containing substance	5	0.272926	0.0288303	SRRT, CDKN1A, RNF4, CPOX, RBM4	1560	13	16412	4.04635	1	0.884604	41.9251		GOTERM_BP_DIRECT	GO:0006355~regulation of transcription, DNA-templated	59	8.33333	0.085066	VIPAS39, DAXX, ACVR1B, ZNF350, NKX6-2, ZNF107, ZNF395, POU2AF1, ZNF548, TFPT, ZNF48, SF1, ZNF684, TTF2, ZNF2, ZNF787, PRDM7, EP300, ZNF749, ZNF786, ZNF239, MGA, ZZZ3, XRN2, TRAPPC2, COMMD4, ZNF586, SBNO1, ZNF554, SUPT3H, ING3, GPBP1L1, NFYB, ATF2, CXXC1, ZNF229, ZNF227, ZNF226, ZNF324, ZNF512B, HOXA6, ZNF850, ZNF596, ZNF286A, ARNTL2, BAZ2A, ZNF286B, ZNF566, FADS1, GTF2A1L, RCAN1, CIDEC, RLF, GMCL…	617	1289
GOTERM_BP_DIRECT	GO:0009168~purine ribonucleoside monophosphate biosynthetic process	5	0.247893	0.0412461	ADSL, GMPS, PAICS, IMPDH2, GART	1742	13	16412	3.6236	1	0.974362	54.607																GOTERM_BP_DIRECT	GO:0010906~regulation of glucose metabolic process	6	0.327511	0.0288533	LCMT1, PDK2, PDK4, PARK2, SIRT1, IGFBP5	1560	19	16412	3.32227	1	0.880189	41.9506		GOTERM_BP_DIRECT	GO:0030100~regulation of endocytosis	4	0.564972	0.0861809	RAB5B, ZFYVE16, SNX12, EHD4	617	28
GOTERM_BP_DIRECT	GO:0000278~mitotic cell cycle	58	2.87556	0.041332	E2F1, CEP72, E2F5, MAU2, CCNE1, RAD21, CDKN2B, SEH1L, INCENP, CEP290, MASTL, STAG2, ZW10, ESCO1, RBBP4, LIN52, LIG1, NUP85, CDK4, PCM1, PPP1CB, ESCO2, PSMA1, EP300, NDEL1, AAAS, RRM1, NEK9, CLIP1, LIN54, UBB, UBA52, PPP2R2A, NUP98, AKAP9, ANAPC11, PSMA7, MYBL2, AZI2, RPA1, TYMS, TUBB, PSMB7, HIST1H4A, CEP57, CENPA, PSMB2, APEX1, TUBB4A, TUBB4B, CENPM, CENPP, CDC25B, CDKN1B, CSNK1D, PSMC4, PLK1, P…	1742	428	16412	1.27673	1	0.972662	54.6831																GOTERM_BP_DIRECT	GO:0006412~translation	38	2.07424	0.0313961	RPL14, RPS6KB2, RPLP2, CPEB1, RPL38, SRP19, SSR1, EIF3C, RPS25, EIF3B, RPL32, RPLP0, SLC25A29, SLC25A28, MRPL18, RPL10, FAU, SLC25A1, RSL24D1, EIF3J, RPN2, SLC25A42, EIF2B2, EIF2B3, DDOST, EFTUD2, GTF2H3, RPL24, MRPL24, EIF4G1, RPL22, SLC25A36, HARS, RPS4Y1, DHPS, EIF2AK3, METTL17, SRP9	1560	285	16412	1.40274	1	0.896746	44.71		GOTERM_BP_DIRECT	GO:0035774~positive regulation of insulin secretion involved in cellular response to glucose stimulus	4	0.564972	0.0935679	HLA-DRB1, ARRB1, GPLD1, GPR68	617	29
GOTERM_BP_DIRECT	GO:0006888~ER to Golgi vesicle-mediated transport	26	1.28904	0.0427498	ARFGAP1, ARFGAP2, SEC24A, DYNC2LI1, TRAPPC2L, NAPA, WHAMM, TRAPPC6A, PROZ, ZW10, CTSZ, SPTBN5, HTT, BCAP31, HYOU1, COPG1, CSNK1D, CD59, RAB35, F2, KLHL12, CNIH1, YKT6, PROS1, TBC1D20, COG1	1742	165	16412	1.48458	1	0.974113	55.9235																GOTERM_BP_DIRECT	GO:0008033~tRNA processing	19	1.03712	0.0319127	NUP98, PUS1, NUP88, PUSL1, AARS, GRSF1, TRMT10A, NUPL2, NUP155, TRMT61B, TRMT44, SEH1L, RAE1, METTL1, LAGE3, TPR, TSEN2, TRMT112, CPSF1	1560	119	16412	1.67975	1	0.896485	45.2553		GOTERM_BP_DIRECT	GO:0071479~cellular response to ionizing radiation	4	0.564972	0.0935679	RAD51AP1, MAPK14, HUS1, RAD9B	617	29
GOTERM_BP_DIRECT	GO:0006913~nucleocytoplasmic transport	7	0.34705	0.0427843	UPF3A, NUP98, AAAS, MLX, NPM1, CAMK1, RGS14	1742	25	16412	2.63798	1	0.972348	55.9533																GOTERM_BP_DIRECT	GO:0019083~viral transcription	18	0.982533	0.0327073	NUP98, RPL14, NUP88, RPLP2, RPL24, RPL38, NUPL2, NUP155, RPS25, RPL32, SEH1L, RAE1, RPL22, RPLP0, RPS4Y1, RPL10, FAU, TPR	1560	111	16412	1.70603	1	0.898263	46.084		GOTERM_BP_DIRECT	GO:0030968~endoplasmic reticulum unfolded protein response	8	1.12994	0.0962041	HSP90B1, GSK3A, IFNG, YOD1, HSPA5, CXXC1, SERP1, SSR1	617	104
GOTERM_BP_DIRECT	GO:0000079~regulation of cyclin-dependent protein serine/threonine kinase activity	9	0.446207	0.0428592	CDKN1B, CDKN2B, DIRAS3, CCNT1, CKS2, HERC5, SFN, SERTAD1, GTF2H1	1742	38	16412	2.23137	1	0.970634	56.0179																GOTERM_BP_DIRECT	GO:0006397~mRNA processing	24	1.31004	0.0330194	HNRNPA1L2, SCAF1, PAN2, PPP4R2, PDE12, EFTUD2, PTBP1, RBM4, PRPF3, CPEB1, WTAP, SF3A2, HNRNPR, SRSF2, DDX47, SRSF7, JMJD6, CELF6, PTCD2, KHSRP, MAGOHB, ESRP2, TSEN2, PUF60	1560	162	16412	1.55859	1	0.896525	46.4062		GOTERM_BP_DIRECT	GO:0043065~positive regulation of apoptotic process	17	2.40113	0.0986518	ING4, ARHGEF3, BCLAF1, ING3, ABR, APH1A, TFPT, RXRA, GPLD1, GPER1, ZNF346, SHQ1, MAP3K5, ADRB2, TGM2, PTN, UBA52	617	299
GOTERM_BP_DIRECT	GO:0033683~nucleotide-excision repair, DNA incision	9	0.446207	0.0428592	RPA1, CUL4A, POLD2, DDB2, UBB, CUL4B, UBA52, GTF2H1, RBX1	1742	38	16412	2.23137	1	0.970634	56.0179																GOTERM_BP_DIRECT	GO:0051013~microtubule severing	4	0.218341	0.0332654	KATNA1, KATNB1, KATNAL2, SPAST	1560	8	16412	5.26026	1	0.89434	46.659		GOTERM_BP_DIRECT	GO:0009952~anterior/posterior pattern specification	7	0.988701	0.0998225	HOXD9, KMT2A, HOXA6, VANGL2, HOXA7, SCMH1, FUZ	617	85
GOTERM_BP_DIRECT	GO:0000187~activation of MAPK activity	18	0.892414	0.0429775	IRAK1, C5AR1, MADD, ERP29, IQGAP3, CSPG4, MAPKAPK3, CD74, ARRB1, PROK1, C1QTNF2, PLA2G1B, UBB, DUSP9, UBA52, DUSP7, MAP2K5, MAP3K11	1742	103	16412	1.64645	1	0.968993	56.1197																GOTERM_BP_DIRECT	GO:0000076~DNA replication checkpoint	4	0.218341	0.0332654	CDC6, CDC45, RAD9B, CDT1	1560	8	16412	5.26026	1	0.89434	46.659		GOTERM_BP_DIRECT	GO:0042593~glucose homeostasis	8	1.12994	0.0999435	CRTC2, CRY2, STK11, LEPR, PPARG, DHPS, USF1, SPOP	617	105
GOTERM_BP_DIRECT	GO:0031398~positive regulation of protein ubiquitination	13	0.644522	0.0432083	AVPR2, STRA13, ADRB2, AIMP2, ARRB1, RASSF1, TICAM1, SPHK1, FBXO4, NHLRC1, UBB, STUB1, BRCA1	1742	66	16412	1.85572	1	0.967621	56.3177																GOTERM_BP_DIRECT	GO:0030488~tRNA methylation	6	0.327511	0.0355486	TARBP1, TRMT44, METTL1, TRMT10A, METTL2A, TRMT112	1560	20	16412	3.15615	1	0.906069	48.9513		GOTERM_BP_DIRECT	GO:0098792~xenophagy	8	1.12994	0.0999435	TMEM39B, SUPT3H, CD163L1, CA7, ASB2, KCNQ1, UBA52, ALKBH5	617	105
GOTERM_BP_DIRECT	GO:0006778~porphyrin-containing compound metabolic process	6	0.297471	0.043794	BLVRA, CYP1A1, HMOX1, CPOX, BLVRB, UROS	1742	19	16412	2.97516	1	0.967182	56.8164																GOTERM_BP_DIRECT	GO:0006401~RNA catabolic process	6	0.327511	0.0355486	RNASE2, PNPT1, RNASEH1, SUPV3L1, RNASEH2A, ISG20	1560	20	16412	3.15615	1	0.906069	48.9513
GOTERM_BP_DIRECT	GO:1900087~positive regulation of G1/S transition of mitotic cell cycle	6	0.297471	0.043794	CYP1A1, CUL4A, CREBBP, LSM10, CUL4B, APEX1	1742	19	16412	2.97516	1	0.967182	56.8164																GOTERM_BP_DIRECT	GO:0031648~protein destabilization	8	0.436681	0.0378244	TMEM147, RNF5, MUL1, SIAH1, PARK2, ISOC2, SIRT1, NCLN	1560	34	16412	2.47541	1	0.916167	51.1431
GOTERM_BP_DIRECT	GO:0019068~virion assembly	6	0.297471	0.043794	RAB43, TSG101, VPS37C, UBB, TBC1D20, UBA52	1742	19	16412	2.97516	1	0.967182	56.8164																GOTERM_BP_DIRECT	GO:0051437~positive regulation of ubiquitin-protein ligase activity involved in regulation of mitotic cell cycle transition	13	0.709607	0.0414812	PSMB10, ANAPC15, CDC23, CDC20, UBE2C, CDC26, PSMB5, PSMA2, PSMA1, PSMC5, PSMA6, UBB, PSME4	1560	73	16412	1.87352	1	0.931471	54.4797
GOTERM_BP_DIRECT	GO:0006413~translational initiation	22	1.09073	0.0438435	EIF5B, RPL27, RPS9, RPL24, RPL38, RPS5, RPL29, EIF4G1, EIF3B, DHX29, EIF3G, RPL22, RPLP0, EIF3K, EIF3L, RPS10, PABPC1, EIF2B2, RPS21, UBA52, EIF4E2, EIF2B5	1742	134	16412	1.54679	1	0.965326	56.8583																GOTERM_BP_DIRECT	GO:0006283~transcription-coupled nucleotide-excision repair	13	0.709607	0.0414812	RPA2, EP300, CUL4A, ZNF830, COPS3, COPS4, PCNA, LIG3, COPS7A, GTF2H3, UBB, XAB2, GTF2H1	1560	73	16412	1.87352	1	0.931471	54.4797
GOTERM_BP_DIRECT	GO:0008630~intrinsic apoptotic signaling pathway in response to DNA damage	10	0.495786	0.0440679	E2F1, BOK, HMOX1, BCL2A1, NFATC4, BCL2L1, SFN, BRCA1, ATM, BCL2L10	1742	45	16412	2.09363	1	0.963922	57.0478																GOTERM_BP_DIRECT	GO:0097352~autophagosome maturation	6	0.327511	0.0431243	CLN3, CHMP3, VIPAS39, LIX1, VPS16, TECPR1	1560	21	16412	3.00586	1	0.935782	55.9075
GOTERM_BP_DIRECT	GO:0043030~regulation of macrophage activation	4	0.198314	0.0443478	PLA2G10, SLC7A2, CD74, MUC5B	1742	8	16412	4.71068	1	0.962669	57.2829																GOTERM_BP_DIRECT	GO:0010507~negative regulation of autophagy	7	0.382096	0.0444203	RNF5, LEPR, WDR6, PTPN22, BCL2L1, SIRT2, GOLGA2	1560	28	16412	2.63013	1	0.938354	57.0039
GOTERM_BP_DIRECT	GO:0022010~central nervous system myelination	4	0.198314	0.0443478	PLP1, HES5, MYRF, KCNJ10	1742	8	16412	4.71068	1	0.962669	57.2829																GOTERM_BP_DIRECT	GO:0006611~protein export from nucleus	7	0.382096	0.0444203	NXT1, EGR2, NUP88, NUTF2, CALR, TPR, NUPL2	1560	28	16412	2.63013	1	0.938354	57.0039
GOTERM_BP_DIRECT	GO:0017183~peptidyl-diphthamide biosynthetic process from peptidyl-histidine	4	0.198314	0.0443478	DPH5, DPH1, EEF2, DPH3	1742	8	16412	4.71068	1	0.962669	57.2829																GOTERM_BP_DIRECT	GO:0038180~nerve growth factor signaling pathway	4	0.218341	0.0464421	NTRK1, RAP1A, SORT1, NGF	1560	9	16412	4.67578	1	0.943417	58.6627
GOTERM_BP_DIRECT	GO:0006473~protein acetylation	4	0.198314	0.0443478	ING5, EP300, NUPR1, CREBBP	1742	8	16412	4.71068	1	0.962669	57.2829																GOTERM_BP_DIRECT	GO:0090073~positive regulation of protein homodimerization activity	4	0.218341	0.0464421	TRAF2, ZNF268, TNFSF18, PARK7	1560	9	16412	4.67578	1	0.943417	58.6627
GOTERM_BP_DIRECT	GO:0006298~mismatch repair	8	0.396629	0.0469981	EXO1, RPA1, MSH2, LIG1, MSH5, POLD2, TDG, TREX1	1742	32	16412	2.35534	1	0.967679	59.4506																GOTERM_BP_DIRECT	GO:0016126~sterol biosynthetic process	4	0.218341	0.0464421	CYB5R2, CH25H, PMVK, C14ORF1	1560	9	16412	4.67578	1	0.943417	58.6627
GOTERM_BP_DIRECT	GO:0015991~ATP hydrolysis coupled proton transport	8	0.396629	0.0469981	ATP6V0C, ATP6V0E1, ATP6AP1, ATP6V1E1, ATP6V1E2, ATP6V1B2, ATP6V0D1, ATP6V0B	1742	32	16412	2.35534	1	0.967679	59.4506																GOTERM_BP_DIRECT	GO:0036297~interstrand cross-link repair	9	0.491266	0.0470171	FANCM, RPA2, FANCD2, MUS81, FANCE, FANCG, UBB, FANCA, ATRIP	1560	43	16412	2.20197	1	0.94302	59.1233
GOTERM_BP_DIRECT	GO:0007050~cell cycle arrest	23	1.14031	0.0474679	NBN, LAMTOR4, LAMTOR1, TSG101, MSH2, LAMTOR2, AK1, WDR6, TBRG4, CALR, SESN1, ATM, CDKN1B, CUL4A, CDKN2B, MAPK12, RASSF1, BTG4, RHEB, RBM38, MLST8, PPP1R15A, DHCR24	1742	143	16412	1.51532	1	0.967001	59.8237																GOTERM_BP_DIRECT	GO:0031577~spindle checkpoint	3	0.163755	0.047507	TAOK1, BIRC5, SPDL1	1560	4	16412	7.89038	1	0.942333	59.5119
GOTERM_BP_DIRECT	GO:0008333~endosome to lysosome transport	9	0.446207	0.0491004	VPS18, ADRB2, TSG101, SORT1, VPS41, TGFBRAP1, VPS16, VPS11, VPS33A	1742	39	16412	2.17416	1	0.969054	61.0954																GOTERM_BP_DIRECT	GO:0019058~viral life cycle	22	1.20087	0.0486156	NUP98, CHMP3, RPL14, NUP88, VPS37A, RPLP2, RPL24, RPL38, NUPL2, NUP155, RPS25, RPL32, SEH1L, RPL22, RAE1, RPLP0, RPS4Y1, RPL10, FAU, UBB, KPNA4, TPR	1560	151	16412	1.53279	1	0.943809	60.3784
GOTERM_BP_DIRECT	GO:0071044~histone mRNA catabolic process	5	0.247893	0.0530351	PAPD4, MTPAP, PAPD5, XRN1, ATM	1742	14	16412	3.36477	1	0.97535	64.0056																GOTERM_BP_DIRECT	GO:0007080~mitotic metaphase plate congression	8	0.436681	0.0497991	CDCA8, CHMP3, SEH1L, PSRC1, CDC23, SPDL1, CEP55, ZW10	1560	36	16412	2.33789	1	0.945456	61.284
GOTERM_BP_DIRECT	GO:0006825~copper ion transport	5	0.247893	0.0530351	ATP7A, SLC11A2, HEPHL1, SLC31A1, SCO2	1742	14	16412	3.36477	1	0.97535	64.0056																GOTERM_BP_DIRECT	GO:0033572~transferrin transport	8	0.436681	0.0497991	SLC11A2, ATP6V0E1, ATP6AP1, LMTK2, RAB11B, CLTC, ATP6V0A2, DNM2	1560	36	16412	2.33789	1	0.945456	61.284
GOTERM_BP_DIRECT	GO:0047496~vesicle transport along microtubule	5	0.247893	0.0530351	CLN3, NDEL1, HTT, WDR81, WDR43	1742	14	16412	3.36477	1	0.97535	64.0056																GOTERM_BP_DIRECT	GO:0071479~cellular response to ionizing radiation	7	0.382096	0.0516772	CDKN1A, RAD51AP1, HUS1, RAD9B, SIRT1, KDM4D, NET1	1560	29	16412	2.53943	1	0.949149	62.6811
GOTERM_BP_DIRECT	GO:0016925~protein sumoylation	19	0.941993	0.0552479	NUP98, EGR2, SAE1, NUP85, CBX2, BRCA1, SENP6, NFATC2IP, RPA1, RAD21, AAAS, PIAS4, SEH1L, UBA2, INCENP, TDG, SCMH1, TOP2B, STAG2	1742	114	16412	1.57023	1	0.977686	65.5505																GOTERM_BP_DIRECT	GO:0008645~hexose transport	9	0.491266	0.052878	NUP98, SLC2A4, SEH1L, NUP88, RAE1, SLC37A4, NUP155, TPR, NUPL2	1560	44	16412	2.15192	1	0.950591	63.5492
GOTERM_BP_DIRECT	GO:0051092~positive regulation of NF-kappaB transcription factor activity	21	1.04115	0.0567161	ICAM1, IRAK1, TRAF2, SPHK1, TIRAP, IL6R, CD40, AIM2, UBE2N, TRIM37, PRKD2, CRHR2, CARD14, TICAM1, NPM1, PLA2G1B, PYCARD, CAT, UBB, UBA52, RHEBL1	1742	130	16412	1.52191	1	0.978665	66.5406																GOTERM_BP_DIRECT	GO:0006468~protein phosphorylation	54	2.9476	0.054649	MYOD1, STK36, CCNT1, PASK, STK35, RPS6KB2, LATS1, CCNE1, PSKH1, ADCK2, PRKACA, ROCK1, PHKG2, PKN1, TBRG4, WNK3, SCYL3, CDK4, DAPK3, TBCK, GTF2H1, TYK2, RIOK3, MAPK9, NEK9, MAPK8, EIF2AK3, NEK7, MAP3K11, STK11, NEK1, HUS1, MKNK1, BRSK1, RIOK1, NPRL2, EPHB6, MAP3K1, LMTK2, PIK3R4, PDK2, ALPK3, TAOK1, MAML1, TAOK3, PDK4, BIRC5, ATM, GMFB, CDC42BPG, GSK3A, PRKAR1B, NTRK1, LIPE	1560	447	16412	1.27093	1	0.953515	64.7948
GOTERM_BP_DIRECT	GO:0045444~fat cell differentiation	13	0.644522	0.0578241	EGR2, EP300, FFAR2, GSK3B, LRRC8C, TMEM120B, NR4A1, METRNL, GRK5, EIF2AK3, SOX8, PRLH, ATF2	1742	69	16412	1.77504	1	0.979064	67.27																GOTERM_BP_DIRECT	GO:0051436~negative regulation of ubiquitin-protein ligase activity involved in mitotic cell cycle	12	0.655022	0.0547135	PSMA2, PSMB10, PSMB5, PSMA1, PSMC5, PSMA6, ANAPC15, CDC23, CDC20, UBB, UBE2C, CDC26	1560	68	16412	1.85656	1	0.951724	64.8394
GOTERM_BP_DIRECT	GO:0019262~N-acetylneuraminate catabolic process	3	0.148736	0.0583278	RENBP, AMDHD2, NAGK	1742	4	16412	7.06602	1	0.978584	67.5965																GOTERM_BP_DIRECT	GO:0051726~regulation of cell cycle	18	0.982533	0.0575393	E2F2, RBBP4, PHACTR4, RBL2, KIAA0101, BAP1, CENPF, INHA, SIRT2, CDC25A, DOT1L, CCNE1, EP300, JUND, PER2, CABLES2, LIN37, LIN54	1560	119	16412	1.59134	1	0.957128	66.7415
GOTERM_BP_DIRECT	GO:0045454~cell redox homeostasis	16	0.793257	0.059976	P4HB, ATP6V0E1, NCF2, PDIA6, ATP6V1B2, ATP6V1D, ATP6V0B, ATP6V0C, GSR, DNAJC16, ATP6V1E1, TXN, ATP6V1E2, QSOX2, ATP6V0D1, APEX1	1742	92	16412	1.6385	1	0.979724	68.6436																GOTERM_BP_DIRECT	GO:0006893~Golgi to plasma membrane transport	5	0.272926	0.0584489	C16ORF62, GOPC, ARFGEF2, LLGL1, DNM2	1560	16	16412	3.28766	1	0.95752	67.3327
GOTERM_BP_DIRECT	GO:0034058~endosomal vesicle fusion	4	0.198314	0.0613936	VPS4A, VPS41, TGFBRAP1, VPS11	1742	9	16412	4.18727	1	0.980482	69.5186																GOTERM_BP_DIRECT	GO:0051439~regulation of ubiquitin-protein ligase activity involved in mitotic cell cycle	13	0.709607	0.0586906	PSMB10, ANAPC15, CDC23, CDC20, UBE2C, CDC26, PSMB5, PSMA2, PSMA1, PSMC5, PSMA6, UBB, PSME4	1560	77	16412	1.77619	1	0.956326	67.4882
GOTERM_BP_DIRECT	GO:0032543~mitochondrial translation	17	0.842836	0.0614868	MRPL2, MRPS27, MRPL40, MRPS17, MRPS16, MRPS34, MRPS15, MRPS22, MRPS25, NDUFA7, MTRF1L, MRRF, MRPL27, MRPS18A, GFM1, MRPL34, MRPL35	1742	100	16412	1.60163	1	0.979494	69.5753																GOTERM_BP_DIRECT	GO:0042771~intrinsic apoptotic signaling pathway in response to DNA damage by p53 class mediator	7	0.382096	0.0596147	PGAP2, CDKN1A, TMEM109, EP300, BRCA2, TOPORS, SIRT1	1560	30	16412	2.45479	1	0.956763	68.076
GOTERM_BP_DIRECT	GO:0006892~post-Golgi vesicle-mediated transport	11	0.545364	0.0615653	BLOC1S6, CLTA, STX4, AP1B1, AP1G1, BLOC1S3, ARRB1, NAPA, AP4M1, CLTC, DNM2	1742	55	16412	1.88427	1	0.978466	69.6229																GOTERM_BP_DIRECT	GO:0032098~regulation of appetite	4	0.218341	0.0617764	PPY, SLC22A3, PYY, POMC	1560	10	16412	4.20821	1	0.959941	69.412
GOTERM_BP_DIRECT	GO:0006284~base-excision repair	10	0.495786	0.0628064	RPA1, MPG, HUWE1, LIG1, UNG, POLD2, LIG3, TDG, APEX1, NTHL1	1742	48	16412	1.96278	1	0.979024	70.3675																GOTERM_BP_DIRECT	GO:0032206~positive regulation of telomere maintenance	4	0.218341	0.0617764	TINF2, RTEL1, TERF2, RAD50	1560	10	16412	4.20821	1	0.959941	69.412
GOTERM_BP_DIRECT	GO:0005975~carbohydrate metabolic process	47	2.33019	0.063112	ALDOA, SGSH, NUP98, GNPDA1, CHIA, B3GALT6, NDST1, PFKFB2, SLC5A1, HEXA, HEXB, CSPG4, UGDH, NHLRC1, SDC4, SLC26A2, GLB1, NAGPA, AKR1A1, SEH1L, ENO2, GALE, GPC1, GAPDH, YDJC, GBA, B4GALT3, LDHAL6B, LDHAL6A, PHKG2, CS, CHST3, CHI3L2, NUP85, DHDH, PRELP, KHK, AMDHD2, AAAS, B3GAT3, CSGALNACT2, GAA, UBB, UBA52, DCXR, SLC9A1, PYGB	1742	346	16412	1.27978	1	0.978319	70.5481																GOTERM_BP_DIRECT	GO:0015031~protein transport	47	2.5655	0.0649607	RAB3A, ARFGAP2, SDAD1, CHMP3, RAB3C, RAB5B, VPS37A, RAB40C, PPT1, LMAN2, ARFGEF2, GPR89B, SFT2D2, TMED3, DNAJC14, DGKD, SEH1L, TMED1, GOPC, LSG1, EXOC3, DOPEY2, DOPEY1, ZW10, PGAP2, SCAMP2, RABIF, FAM21C, C16ORF62, AP5S1, CEP41, CENPF, STXBP2, YIF1A, ANKRD27, TMEM115, SCFD2, ARRB1, ITGB1BP1, RAB35, RAP1A, SNX32, COPE, COG1, DMBT1, SERP1, C11ORF73	1560	386	16412	1.281	1	0.964796	71.2841
GOTERM_BP_DIRECT	GO:0035058~nonmotile primary cilium assembly	6	0.297471	0.0642733	CSNK1D, CCDC13, CEP290, PCM1, IFT88, FUZ	1742	21	16412	2.69182	1	0.978766	71.2252																GOTERM_BP_DIRECT	GO:0043967~histone H4 acetylation	7	0.382096	0.0682367	YEATS4, MYOD1, ING3, EP300, NAA60, BRCA2, CHD5	1560	31	16412	2.3756	1	0.96913	73.0966
GOTERM_BP_DIRECT	GO:0048168~regulation of neuronal synaptic plasticity	5	0.247893	0.0664499	ARC, EGR2, S100B, GSK3B, NSMF	1742	15	16412	3.14045	1	0.980449	72.4547																GOTERM_BP_DIRECT	GO:0030032~lamellipodium assembly	7	0.382096	0.0682367	ABLIM1, NCK2, ABLIM3, SH2B1, PTPRO, WHAMM, NCKAP1	1560	31	16412	2.3756	1	0.96913	73.0966
GOTERM_BP_DIRECT	GO:0070126~mitochondrial translational termination	15	0.743679	0.0682544	MRPL2, MRPS27, MRPL40, MRPS17, MRPS16, MRPS34, MRPS15, MRPS22, MRPS25, MTRF1L, MRRF, MRPL27, MRPS18A, MRPL34, MRPL35	1742	86	16412	1.64326	1	0.981554	73.4361																GOTERM_BP_DIRECT	GO:0007346~regulation of mitotic cell cycle	13	0.709607	0.0688557	CYLD, MAP3K3, TAOK1, NEK1, MAP3K1, CDC123, SAE1, ZNF268, MAP2K7, SIRT1, DAPK3, RAD50, NEK7	1560	79	16412	1.73122	1	0.968817	73.4266
GOTERM_BP_DIRECT	GO:0006915~apoptotic process	76	3.76797	0.0687698	E2F1, TSPO, CHIA, CHMP3, IL19, RNF216, DAXX, KANK2, KCNIP3, CLPTM1L, RAD21, ATG5, SLK, BOK, TICAM1, ACIN1, SHC4, DHCR24, DBNL, C5AR1, GZMB, IL24, GZMH, PRKCE, MIEN1, ELMO2, BCAP31, PSMA1, EPB41L3, CARD14, EP300, MFSD10, AVEN, DSP, SIAH1, MAPK8, UBB, PPP1R15A, UBA52, TRIM39, THOC1, ZFAND6, TRAF2, PACS2, GSDMA, TNFRSF25, PPP3R1, RTKN, TMEM219, BCL2L1, SFN, PSMA7, PTRH2, PSMB7, PSMB2, PYCARD, AIMP2,…	1742	598	16412	1.19736	1	0.981175	73.7103																GOTERM_BP_DIRECT	GO:0006402~mRNA catabolic process	5	0.272926	0.0708957	ZFP36, NUDT16, NANOS2, PNPT1, KHSRP	1560	17	16412	3.09427	1	0.970737	74.4875
GOTERM_BP_DIRECT	GO:0000724~double-strand break repair via homologous recombination	22	1.09073	0.068853	EXO1, NBN, PPP4R2, HELQ, AP5S1, HUS1, LIG3, RAD9A, KAT5, ATM, BRCA1, RPA1, RAD1, UBE2N, PIAS4, HIST1H4A, ZFYVE26, MUS81, RNF138, RHNO1, UBB, UBA52	1742	141	16412	1.47	1	0.980301	73.7543																GOTERM_BP_DIRECT	GO:0007264~small GTPase mediated signal transduction	80	4.36681	0.0713168	RAB5B, IQGAP3, ARHGAP18, RANGAP1, HMHA1, CDCA8, ARL10, GRIN2C, SEH1L, INCENP, GOPC, RASL10B, STARD8, SHC1, ARHGAP11A, ARL5C, NRG2, NET1, ZW10, DEPDC7, ARHGEF3, ROCK1, KIF5A, PKN1, ARL16, FGF20, PPP1CB, FLNA, PSMA2, PSMA1, RND1, NDEL1, PSMA6, UBB, PSME4, NGF, PSMB10, RAB3A, NUP98, RAB3C, CAMK2G, RTKN, RAB40C, ABI1, SFN, PSMB5, SPC25, TAGAP, CENPA, RASGRP1, RAB11B, PAFAH1B1, SKA2, PIK3R4, NUDC, RHE…	1560	707	16412	1.19044	1	0.97013	74.7015
GOTERM_BP_DIRECT	GO:0009060~aerobic respiration	7	0.34705	0.0694359	OXA1L, PANK2, COX4I2, ADSL, CHCHD5, CAT, COX19	1742	28	16412	2.35534	1	0.980003	74.0607																GOTERM_BP_DIRECT	GO:0019054~modulation by virus of host process	8	0.436681	0.071816	NUP98, SEH1L, NUP88, RAE1, KPNA4, NUP155, TPR, NUPL2	1560	39	16412	2.15805	1	0.969645	74.9529
GOTERM_BP_DIRECT	GO:0060291~long-term synaptic potentiation	9	0.446207	0.0712211	CRHR2, STX4, STX3, S100B, MECP2, NPTN, ITPR3, DBI, RGS14	1742	42	16412	2.01886	1	0.981069	74.978																GOTERM_BP_DIRECT	GO:0051260~protein homooligomerization	24	1.31004	0.0721656	MICU1, SPTBN5, KCNA2, PNPT1, ATL3, SLC6A4, KCNA1, KCTD21, KCTD5, KCNA7, TRMT61B, GCH1, KCNS3, ANXA6, VCP, DGKD, TOR1A, GOPC, CLDN1, ATPIF1, EIF2AK3, TNFAIP1, SPAST, EHD3	1560	176	16412	1.43462	1	0.968933	75.1276
GOTERM_BP_DIRECT	GO:0045747~positive regulation of Notch signaling pathway	8	0.396629	0.0712827	SLC35C2, NOV, ERH, TSPAN10, HES5, JAG2, TSPAN14, TSPAN15	1742	35	16412	2.15345	1	0.980201	75.0092																GOTERM_BP_DIRECT	GO:0006892~post-Golgi vesicle-mediated transport	10	0.545852	0.0731388	BLOC1S6, CLTA, STX4, AP1M2, SCAMP2, ARRB1, NAPA, AP4M1, CLTC, DNM2	1560	55	16412	1.91282	1	0.969186	75.6078
GOTERM_BP_DIRECT	GO:0044255~cellular lipid metabolic process	26	1.28904	0.0756612	ACOX2, ACOX1, SLC27A1, ABCD1, ACSBG2, HMGCS1, FHL2, PPT2, ECHS1, PPT1, RGL1, ACSF2, ELOVL1, ELOVL4, OXCT1, HADH, AGPAT2, ECI1, CPT1B, CYP1A1, FADS1, RXRA, AMACR, CREBBP, MMAA, DGAT2	1742	175	16412	1.39974	1	0.983795	77.1283																GOTERM_BP_DIRECT	GO:0000288~nuclear-transcribed mRNA catabolic process, deadenylation-dependent decay	10	0.545852	0.0731388	ZFP36, EIF4G1, PAN2, EXOSC5, EXOSC2, LSM4, CNOT1, EXOSC1, XRN1, CNOT4	1560	55	16412	1.91282	1	0.969186	75.6078
GOTERM_BP_DIRECT	GO:0000070~mitotic sister chromatid segregation	6	0.297471	0.0762107	KIFC1, CEP57, PLK1, KLHL22, CIT, ZW10	1742	22	16412	2.56946	1	0.983496	77.382																GOTERM_BP_DIRECT	GO:1904354~negative regulation of telomere capping	3	0.163755	0.0742547	TERF2, ATM, RAD50	1560	5	16412	6.31231	1	0.969646	76.1476
GOTERM_BP_DIRECT	GO:0051726~regulation of cell cycle	19	0.941993	0.0774578	NANOS3, CTBP1, RBBP4, LIN52, E2F5, PHACTR4, MADD, MYBL2, TACC3, CCNE1, EP300, PLK1, JUND, HIPK2, MASTL, LIN54, GRK5, PES1, MX2	1742	119	16412	1.50425	1	0.983837	77.9477																GOTERM_BP_DIRECT	GO:0045345~positive regulation of MHC class I biosynthetic process	3	0.163755	0.0742547	NLRC5, HSPH1, IFNL1	1560	5	16412	6.31231	1	0.969646	76.1476
GOTERM_BP_DIRECT	GO:0000910~cytokinesis	10	0.495786	0.0777389	LZTS2, RAB11FIP3, PLK1, ZFYVE26, INCENP, IST1, RAB35, BIN3, BCL2L1, CIT	1742	50	16412	1.88427	1	0.983302	78.0734																GOTERM_BP_DIRECT	GO:0019367~fatty acid elongation, saturated fatty acid	3	0.163755	0.0742547	ELOVL1, ELOVL4, ELOVL3	1560	5	16412	6.31231	1	0.969646	76.1476
GOTERM_BP_DIRECT	GO:0007568~aging	25	1.23946	0.0804323	TSPO, MMP7, MOG, GSS, TYMS, LONP1, APOD, JUND, CAT, APEX1, KRT83, EIF2B5, IRAK1, CYP1A1, CRYAB, SOCS3, RXRA, EEF2, MBD1, ADRB2, UCP3, SERPINF1, GSK3B, MADCAM1, PPP1R15A	1742	168	16412	1.40199	1	0.984878	79.2435																GOTERM_BP_DIRECT	GO:0071803~positive regulation of podosome assembly	4	0.218341	0.079126	IL5, CAPG, MAPK9, MAPK8	1560	11	16412	3.82564	1	0.975074	78.3744
GOTERM_BP_DIRECT	GO:0033617~mitochondrial respiratory chain complex IV assembly	4	0.198314	0.0809876	COX14, COA4, CHCHD5, COX19	1742	10	16412	3.76854	1	0.984607	79.4772																GOTERM_BP_DIRECT	GO:0006851~mitochondrial calcium ion transport	4	0.218341	0.079126	SLC8A3, MICU1, SMDT1, MICU2	1560	11	16412	3.82564	1	0.975074	78.3744
GOTERM_BP_DIRECT	GO:0006285~base-excision repair, AP site formation	4	0.198314	0.0809876	MPG, UNG, TDG, NTHL1	1742	10	16412	3.76854	1	0.984607	79.4772																GOTERM_BP_DIRECT	GO:0072520~seminiferous tubule development	4	0.218341	0.079126	WDR48, REC8, UBB, TBC1D20	1560	11	16412	3.82564	1	0.975074	78.3744
GOTERM_BP_DIRECT	GO:0033151~V(D)J recombination	4	0.198314	0.0809876	LIG1, LIG3, VPRBP, ATM	1742	10	16412	3.76854	1	0.984607	79.4772																GOTERM_BP_DIRECT	GO:0019985~translesion synthesis	9	0.491266	0.080853	RPA2, POLI, CUL4A, VCP, PCNA, KIAA0101, RCHY1, UBB, USP43	1560	48	16412	1.9726	1	0.976102	79.1155
GOTERM_BP_DIRECT	GO:0010288~response to lead ion	5	0.247893	0.081442	CPOX, MECP2, SLC34A1, CAT, CDK4	1742	16	16412	2.94417	1	0.984253	79.6667																GOTERM_BP_DIRECT	GO:0006614~SRP-dependent cotranslational protein targeting to membrane	16	0.873362	0.0810173	RPL14, RPLP2, RPL24, RPL38, SRP19, SSR1, RPS25, RPL32, RPL22, RPLP0, RPS4Y1, RPL10, FAU, RPN2, DDOST, SRP9	1560	107	16412	1.57316	1	0.975295	79.1848
GOTERM_BP_DIRECT	GO:0055114~oxidation-reduction process	72	3.56966	0.0860425	CYB5R3, OXA1L, D2HGDH, CYB5R2, ALDH1L1, HR, IL4I1, RDH8, GSR, GPX4, CPOX, MIOX, MICAL1, SMOX, LOXL4, KDM5B, LOXL1, IMPDH2, HPD, DHCR24, CTBP1, CYP1A1, LDHAL6B, LDHAL6A, COX4I2, HEPHL1, CBR3, CYB5RL, C1ORF43, DHDH, VAT1, DHRS2, TXN, RRM1, FDX1L, ALDH9A1, TPH2, CYP2U1, HSD17B13, DHRS4L2, UGDH, CYP4F22, RSAD1, ADH7, EGLN1, MINA, MTHFR, AKR1A1, PIR, HSD17B6, PNPO, CCS, KDM3B, GSTO1, QSOX2, APEX1, SCO…	1742	571	16412	1.18798	1	0.987062	81.4937																GOTERM_BP_DIRECT	GO:0090503~RNA phosphodiester bond hydrolysis, exonucleolytic	6	0.327511	0.0823903	PAN2, PDE12, PNPT1, EXOSC5, CNOT1, ISG20	1560	25	16412	2.52492	1	0.975894	79.7549
GOTERM_BP_DIRECT	GO:0006977~DNA damage response, signal transduction by p53 class mediator resulting in cell cycle arrest	12	0.594943	0.0862138	PSMA1, PSMB7, CDKN1B, PSMC4, PPP2R5C, PSMB2, RBM38, UBB, PSMA7, UBA52, ATM, GTSE1	1742	66	16412	1.71297	1	0.98655	81.5586																GOTERM_BP_DIRECT	GO:0000289~nuclear-transcribed mRNA poly(A) tail shortening	6	0.327511	0.0823903	ZFP36, EIF4G1, PAN2, MLH1, CNOT1, CNOT4	1560	25	16412	2.52492	1	0.975894	79.7549
GOTERM_BP_DIRECT	GO:0009083~branched-chain amino acid catabolic process	6	0.297471	0.0892556	MCCC2, BCKDK, MCCC1, BCKDHB, HIBCH, ALDH9A1	1742	23	16412	2.45774	1	0.987961	82.6763																GOTERM_BP_DIRECT	GO:0006974~cellular response to DNA damage stimulus	26	1.41921	0.0825585	XRCC3, STK11, NEK1, HUS1, KIAA0101, CHEK1, BRSK1, INTS3, SESN1, CHCHD6, ZBTB38, TAF9, H2AFX, ALKBH7, TAOK1, TAOK3, TOPORS, SIRT1, ATM, RAD50, SPDYA, CDKN1A, CUL4A, VCP, SMARCAL1, PSME4	1560	197	16412	1.38849	1	0.975106	79.8238
GOTERM_BP_DIRECT	GO:0007144~female meiosis I	3	0.148736	0.0904759	UBB, CDC25B, TRIP13	1742	5	16412	5.65281	1	0.988142	83.1064																GOTERM_BP_DIRECT	GO:0007020~microtubule nucleation	5	0.272926	0.0845761	TUBGCP6, NDEL1, SLAIN2, TUBGCP2, GOLGA2	1560	18	16412	2.92236	1	0.976416	80.6323
GOTERM_BP_DIRECT	GO:1903898~negative regulation of PERK-mediated unfolded protein response	3	0.148736	0.0904759	NCK2, PTPN1, PPP1R15A	1742	5	16412	5.65281	1	0.988142	83.1064																GOTERM_BP_DIRECT	GO:0043488~regulation of mRNA stability	15	0.818777	0.0847502	ZFP36, PSMB10, EXOSC5, EXOSC2, EXOSC1, PSMA2, EIF4G1, PSMB5, PSMA1, PSMC5, PSMA6, KHSRP, UBB, PSME4, XRN1	1560	99	16412	1.59402	1	0.975662	80.7006
GOTERM_BP_DIRECT	GO:0002821~positive regulation of adaptive immune response	3	0.148736	0.0904759	IL6ST, PYCARD, SIRT1	1742	5	16412	5.65281	1	0.988142	83.1064																GOTERM_BP_DIRECT	GO:0010827~regulation of glucose transport	7	0.382096	0.0875254	NUP98, SEH1L, NUP88, RAE1, NUP155, TPR, NUPL2	1560	33	16412	2.23162	1	0.977698	81.7592
GOTERM_BP_DIRECT	GO:1904354~negative regulation of telomere capping	3	0.148736	0.0904759	NBN, TERF2, ATM	1742	5	16412	5.65281	1	0.988142	83.1064																GOTERM_BP_DIRECT	GO:0048146~positive regulation of fibroblast proliferation	10	0.545852	0.0875761	E2F1, FNTB, NRAS, CDC6, CDKN1A, SPHK1, PLA2G1B, CDK4, AQP1, CCNA2	1560	57	16412	1.8457	1	0.97686	81.778
GOTERM_BP_DIRECT	GO:0046600~negative regulation of centriole replication	3	0.148736	0.0904759	TRIM37, RBM14, BRCA1	1742	5	16412	5.65281	1	0.988142	83.1064																GOTERM_BP_DIRECT	GO:0090090~negative regulation of canonical Wnt signaling pathway	22	1.20087	0.0883795	PSMB10, G3BP1, TLE2, PARK2, LATS1, PTPRO, ZNRF3, FZD6, PSMA2, SFRP5, PSMB5, PSMA1, CYLD, WNT4, CHD8, PSMC5, AES, PSMA6, GSK3A, IGFBP1, UBB, PSME4	1560	162	16412	1.42871	1	0.976799	82.0737
GOTERM_BP_DIRECT	GO:1903307~positive regulation of regulated secretory pathway	3	0.148736	0.0904759	RAB3A, UNC13D, RAB27A	1742	5	16412	5.65281	1	0.988142	83.1064																GOTERM_BP_DIRECT	GO:0007611~learning or memory	8	0.436681	0.0892403	SLC11A2, FZD9, EGR2, NTRK1, GALR3, PRKAR1B, PAFAH1B1, DBI	1560	41	16412	2.05278	1	0.9768	82.3856
GOTERM_BP_DIRECT	GO:0009113~purine nucleobase biosynthetic process	3	0.148736	0.0904759	GMPS, PAICS, GART	1742	5	16412	5.65281	1	0.988142	83.1064																GOTERM_BP_DIRECT	GO:0031145~anaphase-promoting complex-dependent proteasomal ubiquitin-dependent protein catabolic process	13	0.709607	0.0924368	PSMB10, ANAPC15, CDC23, CDC20, UBE2C, CDC26, PSMB5, PSMA2, PSMA1, PSMC5, PSMA6, UBB, PSME4	1560	83	16412	1.64779	1	0.97906	83.4993
GOTERM_BP_DIRECT	GO:0071168~protein localization to chromatin	3	0.148736	0.0904759	RAD21, PLK1, ESCO2	1742	5	16412	5.65281	1	0.988142	83.1064																GOTERM_BP_DIRECT	GO:0031398~positive regulation of protein ubiquitination	11	0.600437	0.0925838	HSPBP1, AIMP2, ARRB1, TICAM1, SPHK1, PHF23, FBXO4, HSPA5, RCHY1, UBB, NGF	1560	66	16412	1.75342	1	0.978382	83.5489
GOTERM_BP_DIRECT	GO:0097193~intrinsic apoptotic signaling pathway	11	0.545364	0.0904837	SIVA1, E2F1, NBN, NOL3, CUL4A, HIPK2, PPP3R1, MAPK8, GZMB, BCL2L1, SFN	1742	59	16412	1.75652	1	0.987574	83.1091																GOTERM_BP_DIRECT	GO:0007612~learning	10	0.545852	0.0953849	SLC8A3, GMFB, GRM5, JPH4, PTGS1, PARK2, GPR52, FOSL1, ATAD1, AMPH	1560	58	16412	1.81388	1	0.980108	84.4671
GOTERM_BP_DIRECT	GO:0008104~protein localization	11	0.545364	0.0904837	CUTA, GRIN2C, IST1, RAB35, NPM1, MECP2, BIN3, AKAP10, IFT88, DDX42, DHCR24	1742	59	16412	1.75652	1	0.987574	83.1091																GOTERM_BP_DIRECT	GO:0006626~protein targeting to mitochondrion	9	0.491266	0.0975895	GRPEL2, TIMM17A, TOMM40, CHCHD2, MAPK9, TIMM13, PMPCA, TIMM22, TOMM34	1560	50	16412	1.89369	1	0.981199	85.1554
GOTERM_BP_DIRECT	GO:0019882~antigen processing and presentation	8	0.396629	0.0909375	CTSL, RAB3C, RAB5B, CD8A, RAB35, RELB, RAB33A, RAB27A	1742	37	16412	2.03705	1	0.987281	83.2665																GOTERM_BP_DIRECT	GO:0006890~retrograde vesicle-mediated transport, Golgi to ER	7	0.382096	0.0981756	TMEM115, COG3, DNAJC28, COPZ1, RER1, LMAN2, COPE	1560	34	16412	2.16599	1	0.980947	85.3335
GOTERM_BP_DIRECT	GO:0006766~vitamin metabolic process	21	1.04115	0.0924365	CYB5R3, LPL, MOCS3, SHMT2, CUBN, RXRA, ACP5, PPCDC, SDC4, SLC19A2, MMAA, MCCC2, MTHFR, PANK2, CD320, MMACHC, MCCC1, AOX1, PNPO, SLC25A16, GPC1	1742	138	16412	1.43368	1	0.987648	83.7764																GOTERM_BP_DIRECT	GO:0036499~PERK-mediated unfolded protein response	4	0.218341	0.0983192	HERPUD1, IGFBP1, HSPA5, EIF2AK3	1560	12	16412	3.50684	1	0.980334	85.3768
GOTERM_BP_DIRECT	GO:0006091~generation of precursor metabolites and energy	10	0.495786	0.0946579	ACOX1, GNPDA1, PHKG2, COX4I2, AQP7, POMC, OGDH, DHTKD1, ASIP, COX6C	1742	52	16412	1.8118	1	0.98842	84.505																GOTERM_BP_DIRECT	GO:0006418~tRNA aminoacylation for protein translation	8	0.436681	0.0987689	NARS, AIMP2, AARS, HARS, MARS2, WARS2, DARS2, SARS2	1560	42	16412	2.00391	1	0.979971	85.5117
GOTERM_BP_DIRECT	GO:1900034~regulation of cellular response to heat	13	0.644522	0.0960973	RPA1, NUP98, AAAS, EP300, SEH1L, CRYAB, GSK3B, CREBBP, NUP85, MLST8, DNAJB1, SIRT1, ATM	1742	75	16412	1.63303	1	0.988708	84.9605																GOTERM_BP_DIRECT	GO:0007141~male meiosis I	5	0.272926	0.0994355	REC8, BRCA2, UBB, DMC1, TRIP13	1560	19	16412	2.76856	1	0.97979	85.7095
GOTERM_BP_DIRECT	GO:0071732~cellular response to nitric oxide	5	0.247893	0.0979391	TRAF2, MAPK8, AQP1, DPEP1, DNM2	1742	17	16412	2.77099	1	0.989197	85.5248																GOTERM_BP_DIRECT	GO:0031668~cellular response to extracellular stimulus	5	0.272926	0.0994355	LDHA, CDKN1A, AES, CDKN2B, FOSL1	1560	19	16412	2.76856	1	0.97979	85.7095
GOTERM_BP_DIRECT	GO:0034644~cellular response to UV	9	0.446207	0.0985409	N4BP1, EP300, NEDD4, CREBBP, RHNO1, NFATC4, PBK, AQP1, PPP1R15A	1742	45	16412	1.88427	1	0.98902	85.7048																GOTERM_BP_DIRECT	GO:0070987~error-free translesion synthesis	5	0.272926	0.0994355	RPA2, VCP, PCNA, RCHY1, UBB	1560	19	16412	2.76856	1	0.97979	85.7095
GOTERM_BP_DIRECT	GO:0006687~glycosphingolipid metabolic process	9	0.446207	0.0985409	GM2A, PSAP, HEXA, HEXB, ARSA, ASAH1, GLTP, GLB1, GBA	1742	45	16412	1.88427	1	0.98902	85.7048																GOTERM_BP_DIRECT	GO:0051298~centrosome duplication	5	0.272926	0.0994355	TUBGCP6, BRCA2, BRSK1, TUBGCP2, CEP152	1560	19	16412	2.76856	1	0.97979	85.7095
GOTERM_BP_DIRECT	GO:0042110~T cell activation	9	0.446207	0.0985409	LAT, NCK2, CD8A, NEDD4, DDOST, WAS, AZI2, IFNAR1, CD7	1742	45	16412	1.88427	1	0.98902	85.7048
[truncated: 5 more columns]
