# Supplementary material for: OCT4 impedes cell fate redirection by the melanocyte lineage master regulator MITF in mouse ESCs
Source: Nat Commun. 2017 Oct 18;8:1022. doi: 10.1038/s41467-017-01122-1 (PMC5647326; doi:10.1038/s41467-017-01122-1)
Supplement: Supplementary file 8 — Supplementary Data 5 [file 41467_2017_1122_MOESM8_ESM.xlsx]

## Sheet: data
Supplementary Data 5. MITF, E2F7 and P53 overlapped genes
MITF_Oct4									MITF_P53								MITF_E2F7									MITF_E2F7 in melanoma
Analysis Type:	PANTHER Overrepresentation Test (release 20170413)								Analysis Type:	PANTHER Overrepresentation Test (release 20170413)							Analysis Type:	PANTHER Overrepresentation Test (release 20170413)								Category	Term	Count	%	PValue	Genes	List Total	Pop Hits	Pop Total	Fold Enrichment	Bonferroni	Benjamini	FDR
Annotation Version and Release Date:	GO Ontology database Released 2017-04-24								Annotation Version and Release Date:	GO Ontology database Released 2017-04-24							Annotation Version and Release Date:	GO Ontology database Released 2017-04-24								GOTERM_BP_FAT	GO:0000904~cell morphogenesis involved in differentiation	84	3.05788	4.96e-13	NRP2, NOG, GLI2, TGFB2, CUL3, DAB2, SLC1A3, ANK3, ROBO1, SEMA3B, POU4F1, SEMA3A, TOP2B, SPON2, PTPRM, CRYAA, RXRA, LEF1, CHST3, NRXN1, MYH9, VASP, SLIT2, CTNNA2, NUMBL, HES1, NCAM2, NDEL1, HIF1A, CLIC5, UBC, CNTN4, SIAH1, EFNA5, LAMC1, SLITRK6, DST, GAP43, RAB3A, CDK5R1, PARD3, LPPR4, EPHB3, SOX9, HPRT1, CDH4, ARX, ALCAM, SEMA5A, IGF1R, LHX2, BCL2, B3GNT2, NEFL, ETV4, RUNX3, DCLK1, FN1, NFATC1, A…	2104	244	13528	2.21349	2.24e-09	2.24e-09	9.34e-10
Analyzed List:	upload_1 (Homo sapiens)								Analyzed List:	upload_1 (Homo sapiens)							Analyzed List:	upload_1 (Homo sapiens)								GOTERM_BP_FAT	GO:0000902~cell morphogenesis	107	3.89516	4.98e-12	NOG, TGFB2, CUL3, DAB2, ANK3, ROBO1, FOXF1, SPON2, SPN, EGFR, PTPRM, CRYAA, RXRA, MYH9, NUMBL, CTNNA2, HES1, NCAM2, HIF1A, NDEL1, BIN3, EFNA5, LAMC1, SLITRK6, DST, CDK5R1, LPPR4, TFCP2L1, SOX6, TTC8, SOX9, EPHB3, ARX, SEMA5A, ALCAM, CRB1, LHX2, DMD, B3GNT2, RUNX3, FN1, COL18A1, BMP2, KLF7, NR4A2, CELSR3, CELSR2, GAS1, AFG3L2, GAS7, NTN1, SEMA6A, EPHA4, LAMA1, EPHA7, NOTCH1, LAMA5, CYFIP1, TGFBR3,…	2104	356	13528	1.93251	2.24e-08	1.12e-08	9.37e-09
Reference List:	Homo sapiens (all genes in database)								Reference List:	Homo sapiens (all genes in database)							Reference List:	Homo sapiens (all genes in database)								GOTERM_BP_FAT	GO:0006357~regulation of transcription from RNA polymerase II promoter	183	6.66181	6.32e-12	MEF2C, JDP2, THRA, FST, ARNT2, MORF4L2, CBX4, CBX2, NR2E3, ANKRD1, FOXO3, GDNF, CITED2, S1PR1, TRAK1, AKIRIN2, TWIST1, YY1, RXRA, RBL1, PKIG, ZHX2, MECP2, MED14, MED13, MECOM, PPARGC1A, PPARGC1B, AHR, MED10, JUNB, HES1, EP300, HIF1A, PIAS4, RPS14, JUN, TGIF1, TFAP2A, PRDM1, TFAP2C, TFAP4, DRD3, ZNF76, TFCP2L1, SOX5, SOX6, SOX9, SOX8, NR2C1, LIF, T, MEIS2, TEAD4, JUND, TEF, AGRN, SKIL, VEZF1, TCF4…	2104	727	13528	1.61847	2.85e-08	9.5e-09	1.19e-08
Bonferroni correction:	TRUE								Bonferroni correction:	TRUE							Bonferroni correction:	TRUE								GOTERM_BP_FAT	GO:0032989~cellular component morphogenesis	115	4.18639	1.03e-11	NOG, TGFB2, CUL3, DAB2, ANK3, ROBO1, FOXF1, SPON2, SPN, EGFR, PTPRM, OPA1, CRYAA, RXRA, MYH9, NUMBL, CTNNA2, TNNT2, HES1, NCAM2, HIF1A, NDEL1, BIN3, EFNA5, LAMC1, SLITRK6, DST, CDK5R1, LPPR4, TFCP2L1, SOX6, TTC8, SOX9, EPHB3, ITGB1, ARX, SEMA5A, ALCAM, FIS1, CRB1, LHX2, DMD, B3GNT2, RUNX3, FN1, COL18A1, BMP2, KLF7, NR4A2, CELSR3, CELSR2, GAS1, AFG3L2, GAS7, NTN1, EPHA4, SEMA6A, LAMA1, EPHA7, NOTC…	2104	397	13528	1.8625	4.66e-08	1.17e-08	1.95e-08
Bonferroni count:	8475								Bonferroni count:	8475							Bonferroni count:	8475								GOTERM_BP_FAT	GO:0045892~negative regulation of transcription, DNA-dependent	105	3.82235	2.79e-11	MEF2C, JDP2, FST, ZNF639, CBX4, CBX2, NR2E3, CITED2, CBX5, TBPL2, TWIST1, RXRA, RBL1, PKIG, MECP2, ZHX2, FOXN3, HES1, PIAS4, RPS14, TGIF1, PRDM1, DRD3, TFCP2L1, SOX6, SOX9, NR2C1, TCF21, MEIS2, SKIL, BHLHE40, BCOR, TCF4, DNMT3A, BMP2, KLF12, SMAD7, KLF10, LMCD1, RYBP, SMAD3, SMAD2, SKI, KAT5, FOXP4, FOXP1, HDAC5, CDKN1C, HDAC4, SALL4, TRPS1, JAZF1, HIVEP1, HDAC9, ZFHX3, NCOR2, DNAJB6, KLF4, E2F1,…	2104	356	13528	1.89639	1.26e-07	2.52e-08	5.26e-08
GO biological process complete	Homo sapiens - REFLIST (20972)	upload_1 (3980)	upload_1 (expected)	upload_1 (over/under)	upload_1 (fold Enrichment)	upload_1 (P-value)			GO biological process complete	Homo sapiens - REFLIST (20972)	upload_1 (2353)	upload_1 (expected)	upload_1 (over/under)	upload_1 (fold Enrichment)	upload_1 (P-value)		GO biological process complete	Homo sapiens - REFLIST (20972)	upload_1 (5197)	upload_1 (expected)	upload_1 (over/under)	upload_1 (fold Enrichment)	upload_1 (P-value)			GOTERM_BP_FAT	GO:0010629~negative regulation of gene expression	136	4.95086	3.02e-11	MEF2C, JDP2, THRA, FST, CBX4, ZNF639, CBX2, NR2E3, CBX5, CITED2, TBPL2, WWP2, BCL7A, AKIRIN2, TWIST1, PTPRK, RXRA, RBL1, PKIG, MECP2, ZHX2, FOXN3, HES1, PIAS4, RPS14, TGIF1, PRDM1, GCLC, DRD3, TFCP2L1, BCL2L1, SOX6, SOX9, NR2C1, TCF21, MEIS2, BHLHE40, SKIL, TCF4, BCOR, RUNX2, BMP4, DNMT3A, BMP2, KLF12, SMAD7, KLF10, RYBP, LMCD1, SMAD3, SMAD2, SKI, KAT5, FOXP4, FOXP1, CDKN1C, HDAC5, HDAC4, SALL4, …	2104	504	13528	1.73499	1.36e-07	2.27e-08	5.68e-08
regulation of astrocyte differentiation (GO:0048710)	26	18	4.93	+	3.65	0.0377			nephric duct morphogenesis (GO:0072178)	12	10	1.35	+	7.43	0.0133		sprouting angiogenesis (GO:0002040)	46	33	11.4	+	2.89	0.00118			GOTERM_BP_FAT	GO:0051253~negative regulation of RNA metabolic process	106	3.85876	3.58e-11	MEF2C, JDP2, FST, ZNF639, CBX4, CBX2, NR2E3, CITED2, CBX5, TBPL2, TWIST1, RXRA, RBL1, PKIG, MECP2, ZHX2, FOXN3, HES1, PIAS4, RPS14, TGIF1, PRDM1, DRD3, TFCP2L1, SOX6, SOX9, NR2C1, TCF21, MEIS2, NPM1, SKIL, BHLHE40, BCOR, TCF4, DNMT3A, BMP2, KLF12, SMAD7, KLF10, LMCD1, RYBP, SMAD3, SMAD2, SKI, KAT5, FOXP4, FOXP1, HDAC5, CDKN1C, HDAC4, SALL4, TRPS1, JAZF1, HIVEP1, HDAC9, ZFHX3, NCOR2, DNAJB6, KLF4,…	2104	362	13528	1.88272	1.61e-07	2.3e-08	6.73e-08
ventricular septum morphogenesis (GO:0060412)	37	24	7.02	+	3.42	0.00336			retinal ganglion cell axon guidance (GO:0031290)	19	12	2.13	+	5.63	0.0216		endochondral bone morphogenesis (GO:0060350)	49	34	12.14	+	2.8	0.00163			GOTERM_BP_FAT	GO:0042981~regulation of apoptosis	194	7.06225	7.29e-11	MEF2C, DLC1, CADM1, INTS1, SGMS1, CITED2, CUL3, MAP3K7, CD44, CRYAA, CRYAB, RXRA, PIM1, POLB, PIM3, BCL2L11, NME2, JUN, TXNDC5, F2, MNT, MAPK8, MYO18A, EIF2AK3, PRODH, SIVA1, TMX1, CDK5R1, STK17B, AKAP13, STK17A, BCL2L1, BDKRB2, CD74, AHRR, COL18A1, ABR, SMAD6, KLF10, SMAD3, GAS1, CIDEC, BFAR, NOTCH1, EPHA7, ETS1, RTN4, BCAR1, ZMAT3, MITF, BNIP3, NFKB1, DAXX, EDNRB, TICAM1, CHST11, MYC, GHR, ARHG…	2104	804	13528	1.55143	3.29e-07	4.11e-08	1.37e-07
positive regulation of epithelial to mesenchymal transition (GO:0010718)	39	25	7.4	+	3.38	0.00241			positive regulation of endothelial cell migration (GO:0010595)	72	29	8.08	+	3.59	7.59e-05		positive regulation of endothelial cell migration (GO:0010595)	72	47	17.84	+	2.63	5.6e-05			GOTERM_BP_FAT	GO:0010941~regulation of cell death	196	7.13506	7.82e-11	MEF2C, DLC1, CADM1, INTS1, SGMS1, CITED2, CUL3, MAP3K7, CD44, CRYAA, CRYAB, RXRA, PIM1, POLB, PIM3, BCL2L11, NME2, JUN, TXNDC5, F2, MNT, MAPK8, MYO18A, EIF2AK3, PRODH, SIVA1, TMX1, CDK5R1, STK17B, AKAP13, STK17A, BCL2L1, BDKRB2, CD74, AHRR, BMP4, COL18A1, ABR, SMAD6, KLF10, SMAD3, GAS1, CIDEC, BFAR, NOTCH1, EPHA7, ETS1, RTN4, BCAR1, ZMAT3, MITF, BNIP3, NFKB1, DAXX, EDNRB, TICAM1, CHST11, MYC, GHR…	2104	815	13528	1.54627	3.52e-07	3.91e-08	1.47e-07
cardiac septum morphogenesis (GO:0060411)	63	38	11.96	+	3.18	1.22e-05			chondrocyte differentiation (GO:0002062)	64	24	7.18	+	3.34	0.00483		chondrocyte differentiation (GO:0002062)	64	41	15.86	+	2.59	0.000802			GOTERM_BP_FAT	GO:0043067~regulation of programmed cell death	195	7.09865	1.01e-10	MEF2C, DLC1, CADM1, INTS1, SGMS1, CITED2, CUL3, MAP3K7, CD44, CRYAA, CRYAB, RXRA, PIM1, POLB, PIM3, BCL2L11, NME2, JUN, TXNDC5, F2, MNT, MAPK8, MYO18A, EIF2AK3, PRODH, SIVA1, TMX1, CDK5R1, STK17B, AKAP13, STK17A, BCL2L1, BDKRB2, CD74, AHRR, COL18A1, ABR, SMAD6, KLF10, SMAD3, GAS1, CIDEC, BFAR, NOTCH1, EPHA7, ETS1, RTN4, BCAR1, ZMAT3, MITF, BNIP3, NFKB1, DAXX, EDNRB, TICAM1, CHST11, MYC, GHR, ARHG…	2104	812	13528	1.54407	4.54e-07	4.54e-08	1.9e-07
dendrite morphogenesis (GO:0048813)	51	28	9.68	+	2.89	0.00997			central nervous system neuron development (GO:0021954)	72	27	8.08	+	3.34	0.000986		regulation of epithelial to mesenchymal transition (GO:0010717)	74	46	18.34	+	2.51	0.000329			GOTERM_BP_FAT	GO:0016481~negative regulation of transcription	125	4.55042	1.09e-10	MEF2C, JDP2, THRA, FST, CBX4, ZNF639, CBX2, NR2E3, CBX5, CITED2, TBPL2, BCL7A, AKIRIN2, TWIST1, PTPRK, RXRA, RBL1, PKIG, MECP2, ZHX2, FOXN3, HES1, PIAS4, RPS14, TGIF1, PRDM1, GCLC, DRD3, TFCP2L1, SOX6, SOX9, NR2C1, TCF21, MEIS2, BHLHE40, SKIL, TCF4, BCOR, RUNX2, DNMT3A, BMP2, KLF12, SMAD7, KLF10, RYBP, LMCD1, SMAD3, SMAD2, SKI, KAT5, FOXP4, FOXP1, HDAC5, CDKN1C, HDAC4, SALL4, TRPS1, JAZF1, HIVEP1…	2104	459	13528	1.751	4.91e-07	4.46e-08	2.05e-07
ventricular septum development (GO:0003281)	63	34	11.96	+	2.84	0.00114			positive regulation of synapse assembly (GO:0051965)	62	23	6.96	+	3.31	0.00982		circadian regulation of gene expression (GO:0032922)	55	34	13.63	+	2.49	0.0201			GOTERM_BP_FAT	GO:0051172~negative regulation of nitrogen compound metabolic process	136	4.95086	2.64e-10	MEF2C, JDP2, THRA, FST, CBX4, ZNF639, CBX2, NR2E3, CBX5, CITED2, TBPL2, BCL7A, AKIRIN2, TWIST1, PTPRK, RXRA, RBL1, PKIG, MECP2, ZHX2, FOXN3, HES1, PIAS4, RPS14, TGIF1, PRDM1, CAV1, GCLC, DRD3, TFCP2L1, HUS1, SOX6, SOX9, NR2C1, TCF21, MEIS2, NPM1, BHLHE40, SKIL, TCF4, BCOR, RUNX2, DNMT3A, BMP2, KLF12, SMAD7, KLF10, RYBP, LMCD1, SMAD3, SMAD2, SKI, KAT5, FOXP4, FOXP1, CDKN1C, HDAC5, HDAC4, SALL4, TR…	2104	519	13528	1.68484	1.19e-06	9.91e-08	4.97e-07
renal tubule development (GO:0061326)	80	43	15.18	+	2.83	3.09e-05			cardiac septum morphogenesis (GO:0060411)	63	23	7.07	+	3.25	0.0128		regulation of endothelial cell migration (GO:0010594)	119	72	29.49	+	2.44	1.98e-07			GOTERM_BP_FAT	GO:0045934~negative regulation of nucleobase, nucleoside, nucleotide and nucleic acid metabolic process	134	4.87805	3.97e-10	MEF2C, JDP2, THRA, FST, CBX4, ZNF639, CBX2, NR2E3, CBX5, CITED2, TBPL2, BCL7A, AKIRIN2, TWIST1, PTPRK, RXRA, RBL1, PKIG, MECP2, ZHX2, FOXN3, HES1, PIAS4, RPS14, TGIF1, PRDM1, GCLC, DRD3, TFCP2L1, HUS1, SOX6, SOX9, NR2C1, TCF21, MEIS2, NPM1, BHLHE40, SKIL, TCF4, BCOR, RUNX2, DNMT3A, BMP2, KLF12, SMAD7, KLF10, RYBP, LMCD1, SMAD3, SMAD2, SKI, KAT5, FOXP4, FOXP1, CDKN1C, HDAC5, HDAC4, SALL4, TRPS1, J…	2104	512	13528	1.68276	1.79e-06	1.38e-07	7.48e-07
nephron tubule development (GO:0072080)	76	40	14.42	+	2.77	0.000184			outflow tract morphogenesis (GO:0003151)	66	24	7.41	+	3.24	0.00819		mesenchymal cell development (GO:0014031)	63	38	15.61	+	2.43	0.0095			GOTERM_BP_FAT	GO:0007167~enzyme linked receptor protein signaling pathway	98	3.56753	7.65e-10	MTSS1, MPZL1, NOG, LTBP2, GRIK2, PDGFA, LTBP3, IL6ST, ATP6AP1, FST, FSTL1, TGFB2, MAP3K7, SLC2A8, EIF4EBP1, CTGF, TIAM1, GAB1, FRS2, RAPGEF1, GNG7, EGFR, PTPRK, IRS2, SOCS2, PICK1, SOCS5, IRS1, GRB10, JUN, ROR1, PDGFRA, EIF2AK3, ZFAND5, FGFR4, FGFR3, BMPR2, BDKRB2, EPHB3, GREM2, PXN, SRC, LIF, UBE2D3, AGRN, UBE2D1, BMP4, BMP2, SMAD7, PTPN2, KLF10, SMAD6, TGFBR2, SMAD3, SMAD2, SKI, KDR, EPHA3, NTR…	2104	342	13528	1.84242	3.45e-06	2.46e-07	1.44e-06
renal tubule morphogenesis (GO:0061333)	67	34	12.72	+	2.67	0.00448			regulation of cartilage development (GO:0061035)	64	23	7.18	+	3.2	0.0165		neural crest cell development (GO:0014032)	59	35	14.62	+	2.39	0.0349			GOTERM_BP_FAT	GO:0031327~negative regulation of cellular biosynthetic process	142	5.16928	1.31e-09	MEF2C, JDP2, THRA, PDGFA, FST, CBX4, ZNF639, CBX2, NR2E3, CBX5, CITED2, TBPL2, EIF4EBP1, BCL7A, AKIRIN2, TWIST1, PTPRK, RXRA, RBL1, PKIG, ZHX2, MECP2, FOXN3, HES1, PIAS4, RPS14, TGIF1, PRDM1, EIF2AK3, CAV1, GCLC, DRD3, TFCP2L1, HUS1, IGF2BP3, SOX6, SOX9, NR2C1, TCF21, MEIS2, BHLHE40, SKIL, TCF4, BCOR, RUNX2, DNMT3A, BMP2, KLF12, SMAD7, KLF10, RYBP, LMCD1, SMAD3, SKI, SMAD2, KAT5, FOXP4, FOXP1, CD…	2104	561	13528	1.62747	5.91e-06	3.94e-07	2.47e-06
regulation of epithelial to mesenchymal transition (GO:0010717)	74	37	14.04	+	2.63	0.00207			regulation of synapse assembly (GO:0051963)	81	29	9.09	+	3.19	0.000889		positive regulation of epithelial cell migration (GO:0010634)	112	66	27.75	+	2.38	3.69e-06			GOTERM_BP_FAT	GO:0010558~negative regulation of macromolecule biosynthetic process	139	5.06007	1.5e-09	MEF2C, JDP2, THRA, FST, CBX4, ZNF639, CBX2, NR2E3, CBX5, CITED2, TBPL2, EIF4EBP1, BCL7A, AKIRIN2, TWIST1, PTPRK, RXRA, RBL1, PKIG, MECP2, ZHX2, FOXN3, HES1, PIAS4, RPS14, TGIF1, PRDM1, EIF2AK3, GCLC, DRD3, TFCP2L1, HUS1, IGF2BP3, SOX6, SOX9, NR2C1, TCF21, MEIS2, BHLHE40, SKIL, TCF4, BCOR, RUNX2, DNMT3A, BMP2, KLF12, SMAD7, KLF10, RYBP, LMCD1, SMAD3, SKI, SMAD2, KAT5, FOXP4, FOXP1, CDKN1C, HDAC5, …	2104	547	13528	1.63386	6.77e-06	4.23e-07	2.83e-06
positive regulation of synapse assembly (GO:0051965)	62	31	11.77	+	2.63	0.0185			neuron migration (GO:0001764)	114	39	12.79	+	3.05	2.16e-05		stem cell development (GO:0048864)	63	37	15.61	+	2.37	0.0236			GOTERM_BP_FAT	GO:0009890~negative regulation of biosynthetic process	144	5.24208	1.63e-09	MEF2C, JDP2, THRA, PDGFA, FST, CBX4, ZNF639, CBX2, NR2E3, CBX5, CITED2, TBPL2, EIF4EBP1, BCL7A, AKIRIN2, TWIST1, PTPRK, RXRA, RBL1, PKIG, ZHX2, MECP2, FOXN3, HES1, PIAS4, RPS14, TGIF1, PRDM1, EIF2AK3, CAV1, GCLC, DRD3, TFCP2L1, HUS1, IGF2BP3, SOX6, SOX9, NR2C1, TCF21, MEIS2, BHLHE40, SKIL, TCF4, BCOR, RUNX2, DNMT3A, BMP2, KLF12, SMAD7, KLF10, RYBP, LMCD1, SMAD3, SKI, SMAD2, KAT5, FOXP4, FOXP1, CD…	2104	573	13528	1.61583	7.35e-06	4.32e-07	3.07e-06
outflow tract morphogenesis (GO:0003151)	66	33	12.53	+	2.63	0.00891			adherens junction organization (GO:0034332)	72	24	8.08	+	2.97	0.0352		ventricular septum development (GO:0003281)	63	37	15.61	+	2.37	0.0236			GOTERM_BP_FAT	GO:0048812~neuron projection morphogenesis	68	2.47543	3.7e-09	NRP2, GLI2, ANK3, ROBO1, SEMA3B, POU4F1, SEMA3A, TOP2B, SPON2, EGFR, PTPRM, RXRA, CHST3, NRXN1, VASP, SLIT2, CTNNA2, NUMBL, NCAM2, NDEL1, ADM, UBC, EFNA5, SIAH1, CNTN4, SLITRK6, DST, GAP43, RAB3A, CDK5R1, PARD3, LPPR4, HPRT1, EPHB3, CDH4, ARX, ALCAM, SEMA5A, IGF1R, LHX2, BCL2, DMD, B3GNT2, NEFL, ETV4, RUNX3, DCLK1, ACTB, KLF7, CREB1, RTN4R, NFASC, NR4A2, CELSR3, CELSR2, GAS1, AFG3L2, GAS7, NTN1, …	2104	213	13528	2.05266	1.67e-05	9.27e-07	6.97e-06
cardiac septum development (GO:0003279)	96	48	18.22	+	2.63	3.78e-05			cardiac septum development (GO:0003279)	96	32	10.77	+	2.97	0.000978		bone morphogenesis (GO:0060349)	88	50	21.81	+	2.29	0.00129			GOTERM_BP_FAT	GO:0048667~cell morphogenesis involved in neuron differentiation	67	2.43902	4.05e-09	NRP2, GLI2, SLC1A3, ANK3, ROBO1, SEMA3B, POU4F1, SEMA3A, TOP2B, SPON2, PTPRM, RXRA, CHST3, NRXN1, VASP, SLIT2, CTNNA2, NUMBL, HES1, NCAM2, NDEL1, CLIC5, UBC, EFNA5, SIAH1, CNTN4, SLITRK6, DST, GAP43, RAB3A, CDK5R1, PARD3, LPPR4, HPRT1, EPHB3, CDH4, ARX, ALCAM, SEMA5A, IGF1R, LHX2, BCL2, B3GNT2, NEFL, ETV4, RUNX3, DCLK1, ACTB, KLF7, CREB1, RTN4R, NFASC, NR4A2, CELSR3, CELSR2, GAS1, AFG3L2, NTN1, S…	2104	209	13528	2.06118	1.83e-05	9.61e-07	7.63e-06
nephron tubule morphogenesis (GO:0072078)	63	31	11.96	+	2.59	0.0254			regulation of endothelial cell migration (GO:0010594)	119	39	13.35	+	2.92	6.75e-05		neural crest cell differentiation (GO:0014033)	67	38	16.6	+	2.29	0.0383			GOTERM_BP_FAT	GO:0051173~positive regulation of nitrogen compound metabolic process	156	5.67892	5.12e-09	MEF2C, NCBP1, THRA, PDGFA, ARNT2, MORF4L2, FOXO3, NR2E3, BMP15, GDNF, CITED2, S1PR1, FOXF1, DDAH1, AKIRIN2, EGFR, RXRA, MED14, GRHL3, ARID1A, ARID1B, MED13, MECOM, PPARGC1A, PPARGC1B, AHR, DDIT3, JUNB, TNKS2, HES1, EP300, HIF1A, JUN, PDGFRA, PIAS1, TMX1, ADORA2B, DRD3, SOX5, SOX4, SOX6, ABCA1, SOX9, SOX8, LIF, T, TCF21, MEIS2, TEAD4, AGRN, TCF4, RUNX1, RUNX2, ARHGEF10L, KLF5, SREBF1, BMP4, DVL3, …	2104	644	13528	1.55749	2.31e-05	1.15e-06	9.64e-06
palate development (GO:0060021)	88	43	16.7	+	2.57	0.000434			camera-type eye morphogenesis (GO:0048593)	106	34	11.89	+	2.86	0.000968		regulation of epithelial cell migration (GO:0010632)	177	99	43.86	+	2.26	3.94e-09			GOTERM_BP_FAT	GO:0051254~positive regulation of RNA metabolic process	124	4.51402	5.12e-09	MEF2C, NCBP1, THRA, ARNT2, MORF4L2, FOXO3, NR2E3, GDNF, CITED2, S1PR1, FOXF1, AKIRIN2, RXRA, MED14, ARID1A, MED13, ARID1B, MECOM, PPARGC1A, PPARGC1B, AHR, JUNB, HES1, EP300, HIF1A, JUN, PIAS1, TMX1, DRD3, SOX5, SOX4, SOX6, SOX9, SOX8, LIF, T, TCF21, MEIS2, TEAD4, AGRN, TCF4, RUNX1, RUNX2, ARHGEF10L, SREBF1, BMP4, DVL3, BMP2, KLF7, EPAS1, KLF12, KLF13, CREBBP, NR4A2, TEAD1, SMAD3, NR4A1, SMAD2, NR…	2104	481	13528	1.65754	2.31e-05	1.1e-06	9.64e-06
nephron epithelium development (GO:0072009)	97	47	18.41	+	2.55	0.000138			central nervous system neuron differentiation (GO:0021953)	172	55	19.3	+	2.85	1.62e-07		mesenchymal cell differentiation (GO:0048762)	131	73	32.46	+	2.25	4.89e-06			GOTERM_BP_FAT	GO:0045893~positive regulation of transcription, DNA-dependent	123	4.47761	5.85e-09	MEF2C, THRA, ARNT2, MORF4L2, FOXO3, NR2E3, GDNF, CITED2, S1PR1, FOXF1, AKIRIN2, RXRA, MED14, ARID1A, MED13, ARID1B, MECOM, PPARGC1A, PPARGC1B, AHR, JUNB, HES1, EP300, HIF1A, JUN, PIAS1, TMX1, DRD3, SOX5, SOX4, SOX6, SOX9, SOX8, LIF, T, TCF21, MEIS2, TEAD4, AGRN, TCF4, RUNX1, RUNX2, ARHGEF10L, SREBF1, BMP4, DVL3, BMP2, KLF7, EPAS1, KLF12, KLF13, CREBBP, NR4A2, TEAD1, SMAD3, NR4A1, SMAD2, NR4A3, KA…	2104	477	13528	1.65796	2.64e-05	1.2e-06	1.1e-05
regulation of BMP signaling pathway (GO:0030510)	85	41	16.13	+	2.54	0.00122			positive regulation of ossification (GO:0045778)	83	26	9.31	+	2.79	0.0425		palate development (GO:0060021)	88	49	21.81	+	2.25	0.00301			GOTERM_BP_FAT	GO:0032990~cell part morphogenesis	77	2.80306	6.11e-09	NRP2, COX10, GLI2, RAB3IP, ANK3, ROBO1, SEMA3B, POU4F1, SEMA3A, TOP2B, SPON2, EGFR, OPA1, PTPRM, RXRA, CHST3, NRXN1, VASP, SLIT2, CTNNA2, NUMBL, NCAM2, NDEL1, ADM, UBC, CNTN4, EFNA5, SIAH1, SLITRK6, DST, IFT88, GAP43, RAB3A, CDK5R1, PARD3, LPPR4, TTC8, HPRT1, EPHB3, CDH4, ARX, ALCAM, SEMA5A, FIS1, IGF1R, LHX2, BCL2, DMD, B3GNT2, NEFL, ETV4, RUNX3, DCLK1, ACTB, KLF7, CREB1, RTN4R, NFASC, NR4A2, CE…	2104	256	13528	1.93392	2.75e-05	1.2e-06	1.15e-05
hindbrain development (GO:0030902)	144	69	27.33	+	2.52	1.17e-07			proteoglycan metabolic process (GO:0006029)	83	26	9.31	+	2.79	0.0425		vascular endothelial growth factor receptor signaling pathway (GO:0048010)	74	41	18.34	+	2.24	0.0288			GOTERM_BP_FAT	GO:0007242~intracellular signaling cascade	269	9.7925	6.52e-09	ADCY1, IL6ST, EDN2, LHCGR, LPAR2, LPAR1, MAP3K7, AGTR1, MAP3K4, S1PR1, RAB28, CTGF, GAB1, PIK3C3, RAPGEF6, GNG2, TLK1, RAPGEF2, RAPGEF1, GNG5, DDAH1, GNG7, MAP2K5, MAGI3, PLD1, BCR, RREB1, CRYAB, RXRA, PIK3CD, MED14, COLEC12, MED13, PPARGC1A, PPARGC1B, TANK, DEPDC5, RND3, SPAG9, UBR5, MAPK3, F2, MAPK8, ARL8B, PIAS1, EIF2AK3, GNAI1, PTPLAD1, HUS1, DUSP10, STK17B, AKAP13, MYO9B, STK17A, CD74, ZAP70…	2104	1256	13528	1.37705	2.94e-05	1.23e-06	1.23e-05
nephron epithelium morphogenesis (GO:0072088)	65	31	12.34	+	2.51	0.0468			positive regulation of epithelial cell migration (GO:0010634)	112	35	12.57	+	2.79	0.00116		regulation of cell-matrix adhesion (GO:0001952)	97	53	24.04	+	2.2	0.00182			GOTERM_BP_FAT	GO:0000122~negative regulation of transcription from RNA polymerase II promoter	79	2.87586	7.11e-09	E2F1, MEF2C, PPARA, JDP2, E2F6, FST, CBX4, NFKB1, CBX2, NR2E3, GLI2, CITED2, BARX2, HEY1, NR2F2, SIK1, TWIST1, NR2F1, ATF7IP, TBL1XR1, CTBP1, RXRA, RBL1, PKIG, MECP2, ZHX2, LEF1, TLE1, FOSB, HES1, NCOA2, PIAS4, RPS14, HIPK2, TGIF1, ZFPM2, PRDM1, MDM4, KDM6B, ZMYND11, DRD3, TFCP2L1, SOX6, NR2C1, SORBS3, MEIS2, BCL6, SKIL, BCOR, TCF4, ENO1, DNMT3A, KLF12, TBX2, JARID2, SMAD7, KLF10, LMCD1, RYBP, SM…	2104	266	13528	1.90956	3.2e-05	1.28e-06	1.34e-05
embryonic placenta development (GO:0001892)	86	41	16.32	+	2.51	0.00164			regulation of synapse organization (GO:0050807)	120	37	13.46	+	2.75	0.00072		gland morphogenesis (GO:0022612)	98	53	24.29	+	2.18	0.00247			GOTERM_BP_FAT	GO:0009891~positive regulation of biosynthetic process	165	6.00655	8.12e-09	MEF2C, THRA, PDGFA, ARNT2, LHCGR, MORF4L2, FOXO3, NR2E3, TLR6, BMP15, GDNF, CITED2, TGFB2, S1PR1, FOXF1, DDAH1, AKIRIN2, SAMD4A, SPN, EGFR, IRS2, RXRA, ARID1A, MED14, GRHL3, ARID1B, MED13, MECOM, IL21, PPARGC1A, IRS1, PPARGC1B, AHR, DDIT3, JUNB, TNKS2, HES1, EP300, HIF1A, JUN, F2, PDGFRA, PIAS1, TMX1, ADORA2B, DRD3, SOX5, SOX4, ABCA1, SOX6, SOX9, SOX8, LIF, T, TCF21, MEIS2, TEAD4, NPM1, AGRN, TCF…	2104	695	13528	1.52647	3.66e-05	1.41e-06	1.53e-05
nephron development (GO:0072006)	122	58	23.15	+	2.51	6.26e-06			regulation of synapse structure or activity (GO:0050803)	124	37	13.91	+	2.66	0.00158		negative regulation of cellular response to growth factor stimulus (GO:0090288)	128	69	31.72	+	2.18	5.14e-05			GOTERM_BP_FAT	GO:0048666~neuron development	94	3.42191	1.07e-08	NRP2, NR2E3, KCNIP2, GLI2, GDNF, TGFB2, SLC1A3, CD44, ANK3, ROBO1, SEMA3B, POU4F1, SEMA3A, TOP2B, SPON2, EGFR, PTPRM, RXRA, PICK1, CHST3, NRXN1, VASP, SLIT2, CTNNA2, NUMBL, HES1, NCAM2, NDEL1, ADM, CLIC5, UBC, CNTN4, SIAH1, EFNA5, SLITRK6, DST, GAP43, RAB3A, CDK5R1, PARD3, LPPR4, IRX5, EPHB3, HPRT1, CDH4, ARX, LIF, ALCAM, SEMA5A, LINGO1, IGF1R, CRB1, LHX2, BCL2, DMD, MTCH1, AGRN, B3GNT2, NEFL, ET…	2104	339	13528	1.78285	4.82e-05	1.78e-06	2.01e-05
kidney morphogenesis (GO:0060993)	81	38	15.37	+	2.47	0.00653			cellular response to BMP stimulus (GO:0071773)	101	30	11.33	+	2.65	0.0237		developmental growth involved in morphogenesis (GO:0060560)	112	60	27.75	+	2.16	0.000589			GOTERM_BP_FAT	GO:0045941~positive regulation of transcription	139	5.06007	1.24e-08	MEF2C, THRA, ARNT2, MORF4L2, FOXO3, NR2E3, BMP15, GDNF, CITED2, S1PR1, FOXF1, AKIRIN2, RXRA, GRHL3, MED14, ARID1A, MED13, ARID1B, MECOM, PPARGC1A, PPARGC1B, AHR, DDIT3, JUNB, HES1, EP300, HIF1A, JUN, PIAS1, TMX1, DRD3, SOX5, SOX4, SOX6, SOX9, SOX8, LIF, T, TCF21, MEIS2, TEAD4, AGRN, TCF4, RUNX1, RUNX2, ARHGEF10L, KLF5, SREBF1, BMP4, DVL3, KLF7, BMP2, EPAS1, KLF12, KLF13, CREBBP, NR4A2, NR4A1, TEA…	2104	564	13528	1.58461	5.58e-05	1.99e-06	2.33e-05
cerebellum development (GO:0021549)	95	44	18.03	+	2.44	0.00131			response to BMP (GO:0071772)	101	30	11.33	+	2.65	0.0237		regulation of osteoblast differentiation (GO:0045667)	109	57	27.01	+	2.11	0.00261			GOTERM_BP_FAT	GO:0001944~vasculature development	75	2.73025	1.34e-08	NRP2, RTN4, GNA13, PDGFA, PRRX1, JAG1, MMP2, TGFB2, CITED2, MAP3K7, SHB, APOB, S1PR1, HEY1, CD44, CTGF, ROBO1, FOXF1, HMOX1, QKI, MKL2, LOX, NR2F2, FGF1, ANGPT2, CYR61, MYH9, MMP14, NCL, JUNB, SLIT2, PROK2, CRKL, HIF1A, JUN, ZMIZ1, ZFPM2, FOXC1, TNFAIP2, ZFAND5, CAV1, TIPARP, WARS2, TCF7L2, CDH5, ZFP36L1, SEMA5A, T, TCF21, HOXA3, TGM2, CHM, PLXND1, VEZF1, PPAP2B, C1GALT1, SCG2, KLF5, COL18A1, BMP…	2104	251	13528	1.92121	6.04e-05	2.08e-06	2.52e-05
metencephalon development (GO:0022037)	104	48	19.74	+	2.43	0.00041			axon guidance (GO:0007411)	219	65	24.57	+	2.65	5.85e-08		cardiac septum development (GO:0003279)	96	50	23.79	+	2.1	0.0148			GOTERM_BP_FAT	GO:0010628~positive regulation of gene expression	142	5.16928	1.49e-08	MEF2C, THRA, ARNT2, MORF4L2, FOXO3, NR2E3, BMP15, GDNF, CITED2, S1PR1, FOXF1, AKIRIN2, RXRA, GRHL3, MED14, ARID1A, MED13, ARID1B, MECOM, PPARGC1A, PPARGC1B, AHR, DDIT3, JUNB, HES1, EP300, HIF1A, JUN, PRDM1, PIAS1, TMX1, DRD3, SOX5, SOX4, SOX6, SOX9, SOX8, LIF, T, TCF21, MEIS2, TEAD4, AGRN, TCF4, RUNX1, RUNX2, ARHGEF10L, KLF5, SREBF1, BMP4, DVL3, KLF7, BMP2, EPAS1, KLF12, KLF13, CREBBP, NR4A2, NR4…	2104	581	13528	1.57145	6.73e-05	2.24e-06	2.81e-05
positive regulation of ossification (GO:0045778)	83	38	15.75	+	2.41	0.0115			neuron projection guidance (GO:0097485)	221	65	24.8	+	2.62	8.51e-08		regulation of ossification (GO:0030278)	185	95	45.84	+	2.07	1.01e-06			GOTERM_BP_FAT	GO:0031328~positive regulation of cellular biosynthetic process	162	5.89734	1.5e-08	MEF2C, THRA, PDGFA, ARNT2, LHCGR, MORF4L2, FOXO3, NR2E3, TLR6, BMP15, GDNF, CITED2, S1PR1, FOXF1, DDAH1, AKIRIN2, SAMD4A, SPN, EGFR, IRS2, RXRA, ARID1A, MED14, GRHL3, ARID1B, MED13, MECOM, IL21, PPARGC1A, IRS1, PPARGC1B, AHR, DDIT3, JUNB, TNKS2, HES1, EP300, HIF1A, JUN, PDGFRA, PIAS1, TMX1, ADORA2B, DRD3, SOX5, SOX4, ABCA1, SOX6, SOX9, SOX8, LIF, T, TCF21, MEIS2, TEAD4, NPM1, AGRN, TCF4, RUNX1, R…	2104	685	13528	1.52059	6.76e-05	2.18e-06	2.82e-05
kidney epithelium development (GO:0072073)	128	58	24.29	+	2.39	3.38e-05			eye morphogenesis (GO:0048592)	143	42	16.04	+	2.62	0.000375		positive regulation of cell-substrate adhesion (GO:0010811)	110	56	27.26	+	2.05	0.00739			GOTERM_BP_FAT	GO:0007409~axonogenesis	62	2.25701	1.5e-08	NRP2, GLI2, ANK3, ROBO1, POU4F1, SEMA3B, SEMA3A, TOP2B, SPON2, PTPRM, RXRA, CHST3, NRXN1, VASP, SLIT2, CTNNA2, NUMBL, NCAM2, NDEL1, UBC, EFNA5, SIAH1, CNTN4, SLITRK6, DST, GAP43, RAB3A, CDK5R1, PARD3, LPPR4, EPHB3, CDH4, ARX, ALCAM, SEMA5A, IGF1R, BCL2, LHX2, B3GNT2, NEFL, ETV4, RUNX3, DCLK1, ACTB, KLF7, CREB1, RTN4R, NFASC, NR4A2, CELSR3, GAS1, AFG3L2, NTN1, EPHA4, SEMA6A, EPHA7, NOTCH1, MAPK8IP…	2104	193	13528	2.06549	6.78e-05	2.12e-06	2.83e-05
negative regulation of cellular response to growth factor stimulus (GO:0090288)	128	58	24.29	+	2.39	3.38e-05			branching morphogenesis of an epithelial tube (GO:0048754)	133	39	14.92	+	2.61	0.00116		nephron development (GO:0072006)	122	62	30.23	+	2.05	0.00212			GOTERM_BP_FAT	GO:0010557~positive regulation of macromolecule biosynthetic process	156	5.67892	1.56e-08	MEF2C, THRA, PDGFA, ARNT2, MORF4L2, FOXO3, NR2E3, TLR6, BMP15, GDNF, CITED2, TGFB2, S1PR1, FOXF1, AKIRIN2, SAMD4A, SPN, IRS2, RXRA, ARID1A, MED14, GRHL3, ARID1B, MED13, MECOM, IL21, PPARGC1A, IRS1, PPARGC1B, AHR, DDIT3, JUNB, TNKS2, HES1, EP300, HIF1A, JUN, F2, PDGFRA, PIAS1, TMX1, DRD3, SOX5, SOX4, SOX6, SOX9, SOX8, LIF, T, TCF21, MEIS2, TEAD4, AGRN, TCF4, RUNX1, RUNX2, ARHGEF10L, KLF5, SREBF1, …	2104	654	13528	1.53368	7.02e-05	2.13e-06	2.93e-05
canonical Wnt signaling pathway (GO:0060070)	91	41	17.27	+	2.37	0.00672			inner ear morphogenesis (GO:0042472)	99	29	11.11	+	2.61	0.0445		circadian rhythm (GO:0007623)	137	69	33.95	+	2.03	0.000645			GOTERM_BP_FAT	GO:0035295~tube development	68	2.47543	1.58e-08	DLC1, GNA13, NOG, PDGFA, LMO4, ZEB2, GLI2, GDNF, ASAH1, LGR4, MAP3K7, SPRY2, CTTNBP2, SPRY1, WNT4, CD44, CTGF, FOXF1, LOX, FGF1, TWIST1, CYR61, MAN1A2, CFTR, MMP14, VASP, BCL2L11, SLIT2, HES1, TNS3, EYA1, EP300, PSEN2, PDGFRA, TGIF1, TFAP2A, ZFPM2, FOXC1, IFT88, WNT5A, CAV2, RAB3A, FGFR4, BMPR2, GREM1, SEMA5A, T, TCF21, BCL2, PLXND1, TRAF4, BMP4, DVL2, BMP2, FLT1, EPAS1, TBX3, TGFBR2, SMAD2, NR4A…	2104	220	13528	1.98735	7.14e-05	2.1e-06	2.98e-05
ureteric bud development (GO:0001657)	85	38	16.13	+	2.36	0.0198			tube formation (GO:0035148)	144	42	16.16	+	2.6	0.000451		connective tissue development (GO:0061448)	199	100	49.31	+	2.03	1.04e-06			GOTERM_BP_FAT	GO:0010605~negative regulation of macromolecule metabolic process	171	6.22497	1.73e-08	MEF2C, A2M, JDP2, THRA, FST, CBX4, ZNF639, CBX2, NR2E3, CBX5, CITED2, TBPL2, EIF4EBP1, WWP2, BCL7A, AKIRIN2, TWIST1, ANAPC1, PTPRK, RXRA, RBL1, PKIG, SOCS1, ZHX2, MECP2, FOXN3, HES1, PIAS4, RPS14, JUN, TGIF1, PRDM1, EIF2AK3, CAV1, GCLC, DRD3, TFCP2L1, HUS1, GIPC1, BCL2L1, BDKRB2, IGF2BP3, SOX6, SOX9, TIMP3, NR2C1, TCF21, PSMB7, MEIS2, NPM1, BHLHE40, SKIL, UBE2D1, TCF4, BCOR, RUNX2, BMP4, DNMT3A, …	2104	734	13528	1.49792	7.79e-05	2.23e-06	3.25e-05
cardiac chamber morphogenesis (GO:0003206)	119	53	22.58	+	2.35	0.000264			cartilage development (GO:0051216)	152	44	17.05	+	2.58	0.000272		axon guidance (GO:0007411)	219	110	54.27	+	2.03	1.31e-07			GOTERM_BP_FAT	GO:0045935~positive regulation of nucleobase, nucleoside, nucleotide and nucleic acid metabolic process	150	5.4605	1.79e-08	MEF2C, NCBP1, THRA, PDGFA, ARNT2, MORF4L2, FOXO3, NR2E3, BMP15, GDNF, CITED2, S1PR1, FOXF1, AKIRIN2, RXRA, MED14, GRHL3, ARID1A, ARID1B, MED13, MECOM, PPARGC1A, PPARGC1B, AHR, DDIT3, JUNB, TNKS2, HES1, EP300, HIF1A, JUN, PDGFRA, PIAS1, TMX1, ADORA2B, DRD3, SOX5, SOX4, SOX6, ABCA1, SOX9, SOX8, LIF, T, TCF21, MEIS2, TEAD4, AGRN, TCF4, RUNX1, RUNX2, ARHGEF10L, KLF5, SREBF1, BMP4, DVL3, KLF7, BMP2, E…	2104	624	13528	1.54559	8.07e-05	2.24e-06	3.37e-05
regulation of synapse assembly (GO:0051963)	81	36	15.37	+	2.34	0.0406			stem cell differentiation (GO:0048863)	135	39	15.15	+	2.57	0.00167		neuron projection guidance (GO:0097485)	221	111	54.77	+	2.03	1.06e-07			GOTERM_BP_FAT	GO:0006468~protein amino acid phosphorylation	158	5.75173	2.07e-08	STK38, TBK1, LPAR2, LPAR1, PRKX, TGFB2, MAP3K7, CTTNBP2, MAP3K4, CLK3, AAK1, GAB1, PIK3C3, TLK1, STK39, PRKACB, FRS2, MAP2K5, EGFR, TYRO3, BCR, STK25, STK24, MADD, MYLK3, PIK3CD, PICK1, PIM1, RPS6KC1, PIM3, WEE1, STK3, SPAG9, MAP4K4, SCYL1, CAMK4, MAPK3, F2, PDGFRA, ROR1, NEK9, RIPK2, MAPK8, EIF2AK3, LRRK1, NEK6, CAV2, FGFR4, CDK5R1, FGFR3, ADORA2B, PTPLAD1, STK10, BLK, HUS1, STK17B, BMPR2, PXK, …	2104	667	13528	1.52307	9.32e-05	2.52e-06	3.89e-05
regulation of ossification (GO:0030278)	185	82	35.11	+	2.34	6.97e-08			embryonic epithelial tube formation (GO:0001838)	122	35	13.69	+	2.56	0.00801		mesenchyme development (GO:0060485)	192	96	47.58	+	2.02	3.09e-06			GOTERM_BP_FAT	GO:0048858~cell projection morphogenesis	73	2.65744	2.43e-08	NRP2, GLI2, RAB3IP, ANK3, ROBO1, SEMA3B, POU4F1, SEMA3A, TOP2B, SPON2, EGFR, PTPRM, RXRA, CHST3, NRXN1, VASP, SLIT2, CTNNA2, NUMBL, NCAM2, NDEL1, ADM, UBC, CNTN4, EFNA5, SIAH1, SLITRK6, DST, IFT88, GAP43, RAB3A, CDK5R1, PARD3, LPPR4, TTC8, HPRT1, EPHB3, CDH4, ARX, ALCAM, SEMA5A, IGF1R, LHX2, BCL2, DMD, B3GNT2, NEFL, ETV4, RUNX3, DCLK1, ACTB, KLF7, CREB1, RTN4R, NFASC, NR4A2, CELSR3, CELSR2, GAS1,…	2104	245	13528	1.91578	0.000109	2.88e-06	4.57e-05
mesonephric tubule development (GO:0072164)	86	38	16.32	+	2.33	0.0257			epithelial tube formation (GO:0072175)	130	37	14.59	+	2.54	0.00479		formation of primary germ layer (GO:0001704)	114	57	28.25	+	2.02	0.0102			GOTERM_BP_FAT	GO:0001568~blood vessel development	73	2.65744	2.43e-08	NRP2, RTN4, GNA13, PDGFA, PRRX1, JAG1, MMP2, TGFB2, CITED2, MAP3K7, SHB, APOB, S1PR1, HEY1, CD44, CTGF, ROBO1, FOXF1, HMOX1, QKI, MKL2, LOX, NR2F2, FGF1, ANGPT2, CYR61, MYH9, MMP14, NCL, JUNB, SLIT2, PROK2, CRKL, HIF1A, JUN, ZMIZ1, ZFPM2, FOXC1, TNFAIP2, CAV1, TIPARP, WARS2, TCF7L2, CDH5, ZFP36L1, SEMA5A, T, HOXA3, TGM2, CHM, PLXND1, VEZF1, PPAP2B, C1GALT1, SCG2, KLF5, COL18A1, BMP4, FLT1, EPAS1,…	2104	245	13528	1.91578	0.000109	2.88e-06	4.57e-05
mesonephric epithelium development (GO:0072163)	86	38	16.32	+	2.33	0.0257			cardiac ventricle development (GO:0003231)	118	33	13.24	+	2.49	0.0272		camera-type eye morphogenesis (GO:0048593)	106	53	26.27	+	2.02	0.0235			GOTERM_BP_FAT	GO:0010604~positive regulation of macromolecule metabolic process	193	7.02585	2.94e-08	DLC1, MEF2C, NCBP1, THRA, IL6ST, WFS1, PDGFA, MORF4L2, ARNT2, NR2E3, FOXO3, BMP15, TLR6, GDNF, TGFB2, CITED2, AGTR1, S1PR1, FOXF1, SAMD4A, SPN, AKIRIN2, ANAPC1, IRS2, RXRA, ARID1A, GRHL3, MED14, MED13, ARID1B, IL21, MECOM, PPARGC1A, IRS1, PPARGC1B, AHR, JUNB, DDIT3, TNKS2, HES1, EP300, HIF1A, PIAS4, JUN, F2, TRIM32, PDGFRA, PRDM1, PIAS1, TMX1, CAV1, GCLC, DRD3, SOX5, BMPR2, SOX4, SOX6, SOX9, SOX8…	2104	857	13528	1.44799	0.000133	3.4e-06	5.54e-05
regulation of osteoblast differentiation (GO:0045667)	109	48	20.69	+	2.32	0.00157			hindbrain development (GO:0030902)	144	40	16.16	+	2.48	0.00313		blood vessel morphogenesis (GO:0048514)	374	187	92.68	+	2.02	1.82e-14			GOTERM_BP_FAT	GO:0030030~cell projection organization	98	3.56753	4.54e-08	NRP2, MTSS1, CROCC, PDGFA, MTSS1L, LPAR1, GLI2, GDNF, RAB3IP, CD44, ANK3, TTC30A, ROBO1, SEMA3B, POU4F1, SEMA3A, SPON2, TOP2B, EGFR, PTPRM, STX2, RXRA, CHST3, NRXN1, MYH9, LPIN1, VASP, SLIT2, CTNNA2, NUMBL, NCAM2, NCK2, NDEL1, ADM, CLIC5, CC2D2A, UBC, CNTN4, SIAH1, EFNA5, SLITRK6, DST, IFT88, GAP43, FGD2, RAB3A, CDK5R1, PARD3, LPPR4, RDX, TTC8, EPHB3, HPRT1, CDH4, CAPZB, ARX, ALCAM, SEMA5A, LINGO…	2104	368	13528	1.71225	0.000205	5.12e-06	8.54e-05
negative regulation of transmembrane receptor protein serine/threonine kinase signaling pathway (GO:0090101)	105	46	19.93	+	2.31	0.0032			cardiac chamber morphogenesis (GO:0003206)	119	33	13.35	+	2.47	0.0324		regulation of cell-substrate adhesion (GO:0010810)	182	91	45.1	+	2.02	8.72e-06			GOTERM_BP_FAT	GO:0030182~neuron differentiation	112	4.07718	4.89e-08	TUBB2A, JAG1, NR2E3, GDNF, TGFB2, S1PR1, CD44, ANK3, ROBO1, SPON2, EGFR, PTPRM, MDGA1, RXRA, PICK1, MDGA2, NUMBL, CTNNA2, HES1, NCAM2, NDEL1, EFNA5, SLITRK6, DST, CDK5R1, LPPR4, SOX5, EPHB3, ARX, LIF, SEMA5A, ALCAM, TUBB, CRB1, LHX2, DMD, MTCH1, AGRN, B3GNT2, RUNX3, BMP4, KLF7, FSCN2, HTT, NR4A2, NTN4, CELSR3, CELSR2, GAS1, AFG3L2, NTN1, GAS7, CDKN1C, NTRK3, EPHA4, SEMA6A, EPHA7, NOTCH1, MAP2, CY…	2104	438	13528	1.64411	0.000221	5.38e-06	9.21e-05
pigmentation (GO:0043473)	92	40	17.46	+	2.29	0.0211			morphogenesis of a branching epithelium (GO:0061138)	160	44	17.95	+	2.45	0.0011		blood vessel development (GO:0001568)	457	227	113.25	+	2	8.7e-18			GOTERM_BP_FAT	GO:0031175~neuron projection development	74	2.69385	7.58e-08	NRP2, GLI2, GDNF, CD44, ANK3, ROBO1, SEMA3B, POU4F1, SEMA3A, TOP2B, SPON2, EGFR, PTPRM, RXRA, CHST3, NRXN1, VASP, SLIT2, CTNNA2, NUMBL, NCAM2, NDEL1, ADM, UBC, CNTN4, EFNA5, SIAH1, SLITRK6, DST, GAP43, RAB3A, CDK5R1, PARD3, LPPR4, HPRT1, EPHB3, CDH4, ARX, ALCAM, SEMA5A, LINGO1, IGF1R, LHX2, BCL2, DMD, B3GNT2, NEFL, ETV4, RUNX3, DCLK1, ACTB, KLF7, GNAO1, CREB1, RTN4R, NFASC, NR4A2, CELSR3, CELSR2,…	2104	256	13528	1.85857	0.000342	8.14e-06	0.000143
embryonic epithelial tube formation (GO:0001838)	122	53	23.15	+	2.29	0.000571			morphogenesis of embryonic epithelium (GO:0016331)	143	39	16.04	+	2.43	0.00673		response to transforming growth factor beta (GO:0071559)	146	72	36.18	+	1.99	0.000752			GOTERM_BP_FAT	GO:0051270~regulation of cell motion	60	2.1842	9.72e-08	DLC1, RTN4, GNA13, IL6ST, PDGFA, EDN2, BCAR1, JAG1, TGFB2, CITED2, ARHGAP5, S1PR1, SERPINE2, HMOX1, GAB1, SEMA3A, ARHGAP8, EGFR, PTPRK, PLD1, IRS2, PTPRM, ADAM10, SCAI, ACTN1, CHST3, IL6R, IRS1, SPAG9, HIF1A, RRAS2, PDGFRA, PARD3, ABHD2, KIT, GREM1, TRIB1, IGF1R, PRR5, BCL2, BCL6, SCARB1, PIK3R1, COL18A1, FLT1, SMAD7, NF1, SMAD3, NTN1, KDR, LAMA2, HDAC5, LAMA1, ETS1, LAMA5, PTP4A1, TGFBR3, HDAC9,…	2104	193	13528	1.99886	0.000438	1.02e-05	0.000183
fat cell differentiation (GO:0045444)	111	48	21.07	+	2.28	0.00261			sensory organ morphogenesis (GO:0090596)	253	69	28.39	+	2.43	5.02e-07		regulation of cellular response to growth factor stimulus (GO:0090287)	242	119	59.97	+	1.98	7.26e-08			GOTERM_BP_FAT	GO:0006928~cell motion	118	4.2956	1.12e-07	GNA13, MTSS1, IL16, CAPZA2, EDN2, MYLIP, GDNF, TGFB2, CTTNBP2, APOB, CD44, ANK3, ROBO1, CTGF, SPON2, TWIST1, S100A2, PTPRK, PTPRM, MDGA1, MYH9, CTNNA2, TNS3, ARPC1B, TNS1, HIF1A, NDEL1, LYST, HSPB1, MAPK8, EFNA5, LAMC1, CAV2, ZFAND5, CDK5R1, DNAH17, GIPC1, EPHB3, CAPZB, ITGB1, SRC, ARX, SEMA5A, ALCAM, TUBB, LHX2, SCARB1, B3GNT2, RUNX3, ARHGDIA, FN1, KLF7, VAV3, PODXL, NR4A2, GAS1, NTN1, KDR, SEMA…	2104	475	13528	1.59726	0.000505	1.15e-05	0.000211
regulation of extent of cell growth (GO:0061387)	95	41	18.03	+	2.27	0.019			morphogenesis of a branching structure (GO:0001763)	169	46	18.96	+	2.43	0.000773		regulation of myeloid leukocyte differentiation (GO:0002761)	114	56	28.25	+	1.98	0.021			GOTERM_BP_FAT	GO:0043009~chordate embryonic development	89	3.2399	1.26e-07	DLC1, GNA13, NOG, NDST1, LMO4, ARNT2, PRRX1, INTS1, ZEB2, GLI2, CITED2, MAP3K7, CUL3, DAB2, APOB, GRIN2B, FOXF1, CHST11, ANKRD11, MSGN1, MKL2, TWIST1, ADAM10, LEF1, DLL1, MBNL1, MYH9, MECOM, JUNB, VASP, BCL2L11, HES1, EYA1, EP300, HIF1A, NDEL1, GRN, ZMIZ1, PSEN2, PDGFRA, TGIF1, TFAP2A, ZFPM2, FOXC1, GNAS, PRDM1, IFT88, ZFAND5, COL2A1, BCL2L1, TCF7L2, ITGB1, SOX8, T, HOXA3, ECE1, LY6E, TEAD4, DAD1…	2104	331	13528	1.72882	0.000568	1.26e-05	0.000237
primary neural tube formation (GO:0014020)	93	40	17.65	+	2.27	0.0271			regulation of epithelial cell migration (GO:0010632)	177	48	19.86	+	2.42	0.000457		angiogenesis (GO:0001525)	292	143	72.36	+	1.98	8.18e-10			GOTERM_BP_FAT	GO:0045944~positive regulation of transcription from RNA polymerase II promoter	97	3.53112	1.38e-07	MEF2C, E2F1, PPARA, THRA, MITF, ARNT2, MORF4L2, NFKB1, NR2E3, FOXO3, GLI2, GDNF, CITED2, FOS, BARX2, S1PR1, YAP1, MKL2, MYC, AKIRIN2, TBL1XR1, SOX11, RXRA, LEF1, MED14, MED13, MECOM, PPARGC1A, PPARGC1B, AHR, JUNB, SCAP, GTF2H1, HES1, INHBA, EP300, NCOA2, HIF1A, ZMIZ2, JUN, ZMIZ1, HIPK2, ZFPM2, FOXC1, ABLIM2, DRD3, SOX5, SOX6, SOX9, SOX8, TCF7L2, TCF7L1, LIF, T, MEIS2, SQSTM1, TEAD4, NFAT5, AATF, …	2104	371	13528	1.68107	0.000623	1.35e-05	0.00026
regulation of cellular response to transforming growth factor beta stimulus (GO:1903844)	101	43	19.17	+	2.24	0.0153			cardiac chamber development (GO:0003205)	156	42	17.5	+	2.4	0.00361		cellular response to transforming growth factor beta stimulus (GO:0071560)	143	70	35.44	+	1.98	0.00146			GOTERM_BP_FAT	GO:0030334~regulation of cell migration	54	1.96578	1.73e-07	DLC1, RTN4, GNA13, IL6ST, PDGFA, EDN2, BCAR1, JAG1, TGFB2, CITED2, ARHGAP5, S1PR1, SERPINE2, HMOX1, GAB1, ARHGAP8, EGFR, PTPRK, PLD1, IRS2, PTPRM, ADAM10, SCAI, IL6R, IRS1, SPAG9, HIF1A, RRAS2, PDGFRA, ABHD2, KIT, GREM1, TRIB1, IGF1R, PRR5, BCL2, SCARB1, PIK3R1, COL18A1, FLT1, SMAD7, NF1, SMAD3, NTN1, KDR, LAMA2, HDAC5, LAMA1, LAMA5, PTP4A1, TGFBR3, HDAC9, TRIP6, CHRD, IGFBP3	2104	169	13528	2.05445	0.00078	1.66e-05	0.000326
limb morphogenesis (GO:0035108)	146	62	27.71	+	2.24	0.000105			tube morphogenesis (GO:0035239)	337	90	37.81	+	2.38	1.98e-09		stem cell differentiation (GO:0048863)	135	66	33.45	+	1.97	0.00336			GOTERM_BP_FAT	GO:0045449~regulation of transcription	492	17.9104	1.9e-07	MEF2C, MEF2A, ZNF639, MXI1, CITED2, TBPL2, EPC2, ZNF775, FOXF1, PHTF2, PATZ1, ZNF395, PTPRK, ZNF644, RCOR3, RREB1, ZNF507, RXRA, ZHX2, MECP2, HMG20A, MED14, ZNF503, MED13, MECOM, MED10, ZNF787, ZNF236, NME2, SCYL1, RPS14, JUN, ZNF785, TGIF1, ZZZ3, VGLL3, VGLL4, ZNF516, ZNF133, ZNF76, ARX, T, TCF4, VEZF1, ARHGEF10L, DNMT3A, DVL3, KLF12, KLF13, KLF10, KLF16, KLF14, ZNF521, ZSCAN2, ZNF629, ZNF217, T…	2104	2601	13528	1.21622	0.000856	1.78e-05	0.000358
appendage morphogenesis (GO:0035107)	146	62	27.71	+	2.24	0.000105			camera-type eye development (GO:0043010)	289	77	32.42	+	2.37	1.17e-07		cardiovascular system development (GO:0072358)	488	238	120.93	+	1.97	8.22e-18			GOTERM_BP_FAT	GO:0009792~embryonic development ending in birth or egg hatching	89	3.2399	1.95e-07	DLC1, GNA13, NOG, NDST1, LMO4, ARNT2, PRRX1, INTS1, ZEB2, GLI2, CITED2, MAP3K7, CUL3, DAB2, APOB, GRIN2B, FOXF1, CHST11, ANKRD11, MSGN1, MKL2, TWIST1, ADAM10, LEF1, DLL1, MBNL1, MYH9, MECOM, JUNB, VASP, BCL2L11, HES1, EYA1, EP300, HIF1A, NDEL1, GRN, ZMIZ1, PSEN2, PDGFRA, TGIF1, TFAP2A, ZFPM2, FOXC1, GNAS, PRDM1, IFT88, ZFAND5, COL2A1, BCL2L1, TCF7L2, ITGB1, SOX8, T, HOXA3, ECE1, LY6E, TEAD4, DAD1…	2104	334	13528	1.71329	0.000878	1.79e-05	0.000367
regulation of transforming growth factor beta receptor signaling pathway (GO:0017015)	99	42	18.79	+	2.24	0.0218			epithelial tube morphogenesis (GO:0060562)	300	79	33.66	+	2.35	1.1e-07		cartilage development (GO:0051216)	152	74	37.67	+	1.96	0.000818			GOTERM_BP_FAT	GO:0040012~regulation of locomotion	59	2.1478	1.96e-07	DLC1, RTN4, GNA13, IL16, IL6ST, PDGFA, EDN2, BCAR1, JAG1, TGFB2, CITED2, ARHGAP5, S1PR1, SERPINE2, HMOX1, GAB1, ARHGAP8, EGFR, PTPRK, PLD1, IRS2, PTPRM, ADAM10, SCAI, IL6R, IRS1, SLIT2, SPAG9, HIF1A, RRAS2, PDGFRA, HS3ST5, DRD3, ABHD2, KIT, GREM1, TRIB1, IGF1R, PRR5, BCL2, SCARB1, PIK3R1, SCG2, COL18A1, FLT1, SMAD7, NF1, SMAD3, NTN1, KDR, HDAC5, LAMA2, LAMA1, LAMA5, PTP4A1, TGFBR3, HDAC9, TRIP6, …	2104	192	13528	1.97578	0.000883	1.77e-05	0.000369
cardiac ventricle development (GO:0003231)	118	50	22.39	+	2.23	0.0027			connective tissue development (GO:0061448)	199	52	22.33	+	2.33	0.000413		vasculature development (GO:0001944)	479	233	118.7	+	1.96	3.02e-17			GOTERM_BP_FAT	GO:0048514~blood vessel morphogenesis	63	2.29341	2.26e-07	NRP2, RTN4, GNA13, PDGFA, PRRX1, JAG1, TGFB2, CITED2, MAP3K7, SHB, APOB, S1PR1, HEY1, CTGF, ROBO1, FOXF1, HMOX1, QKI, MKL2, NR2F2, FGF1, ANGPT2, CYR61, MYH9, MMP14, NCL, JUNB, SLIT2, PROK2, HIF1A, JUN, ZMIZ1, ZFPM2, FOXC1, TNFAIP2, CAV1, TIPARP, WARS2, ZFP36L1, SEMA5A, T, HOXA3, TGM2, PLXND1, VEZF1, C1GALT1, SCG2, COL18A1, BMP4, KLF5, FLT1, EPAS1, SMAD7, NF1, TGFBR2, COL15A1, STAB2, KDR, ANXA2, N…	2104	211	13528	1.91976	0.00101721	2e-05	0.000425
tube formation (GO:0035148)	144	61	27.33	+	2.23	0.000149			regulation of axonogenesis (GO:0050770)	157	41	17.61	+	2.33	0.0104		respiratory tube development (GO:0030323)	175	85	43.37	+	1.96	0.000107			GOTERM_BP_FAT	GO:0042127~regulation of cell proliferation	175	6.37059	3.44e-07	DLC1, NOG, IL6ST, PDGFA, EDN2, ATP6AP1, FGFRL1, ARNT2, NR2E3, JAG1, MXI1, TGFB2, SSR1, CUL3, FNTB, AGTR1, CTTNBP2, S1PR1, SERPINE1, ASPH, AKIRIN2, SPN, MAP2K5, EGFR, PTPRK, IRS2, PTPRM, RXRA, TBRG4, SIX5, MECOM, IL21, IRS1, PPP1CB, HES1, TNS3, NME2, HIF1A, ADAMTS8, TCFL5, JUN, MNT, PDGFRA, TGIF1, RIPK2, LAMC1, CAV2, FGFR4, CAV1, FGFR3, DRD3, BMPR2, ST8SIA1, SOX4, BCL2L1, BDKRB2, SOX9, ITGB1, FTH1…	2104	787	13528	1.42972	0.00155046	2.98e-05	0.000648
neural tube formation (GO:0001841)	102	43	19.36	+	2.22	0.0195			angiogenesis (GO:0001525)	292	76	32.76	+	2.32	4.52e-07		morphogenesis of a branching structure (GO:0001763)	169	82	41.88	+	1.96	0.000199			GOTERM_BP_FAT	GO:0010942~positive regulation of cell death	108	3.93156	4.22e-07	DLC1, CADM1, GRIK2, PMAIP1, FOXO3, CRADD, TGFB2, SMNDC1, CUL3, PTGIS, CD44, TIAM1, NQO1, MX1, SPN, RXRA, FADD, DDIT3, STK3, BCL2L11, RASGRF2, LYST, JUN, RIPK2, MAPK8, PRODH, SIVA1, FGD2, CDK5R1, STK17B, SOX4, AKAP13, BCL2L1, STK17A, TIMP3, SRC, PRUNE2, AHRR, TUBB, MTCH1, RUNX3, TRAF3, BMP4, COL18A1, CFLAR, OBSCN, ABR, VAV3, HTT, KLF10, SMAD3, NR4A1, CIDEC, EPHA7, NOTCH1, UACA, BBC3, ETS1, PDCD6, …	2104	435	13528	1.59633	0.00190197	3.59e-05	0.000795
regulation of cellular response to growth factor stimulus (GO:0090287)	242	102	45.93	+	2.22	4.07e-09			blood vessel morphogenesis (GO:0048514)	374	97	41.96	+	2.31	1.24e-09		kidney epithelium development (GO:0072073)	128	62	31.72	+	1.95	0.00991			GOTERM_BP_FAT	GO:0007243~protein kinase cascade	95	3.45832	4.59e-07	GNA13, STK38, NDST1, IL6ST, TBK1, PRKAG2, PRDX4, FGF13, ITPKB, LPAR2, LPAR1, TLR6, DAXX, LATS2, MAP3K7, MAP3K4, HMOX1, GAB1, TICAM1, SPRED2, PRKACB, SPRED1, RAPGEF2, SIK1, FGF1, FRS2, PRL, SIK2, GHR, MAP2K5, EGFR, SRPK2, IRAK1, SOCS2, CRYAB, SOCS3, MADD, PIK3C2B, SOCS1, IRS1, STK3, TANK, NEK11, DAPK1, CARD10, SPAG9, MAP4K4, PROK2, SS18, CRKL, F2, CD81, MAPK8, PIAS1, GADD45B, MAP3K12, WNT5A, CAV1,…	2104	370	13528	1.65086	0.00206829	3.83e-05	0.000864
mesenchymal cell differentiation (GO:0048762)	131	55	24.86	+	2.21	0.000959			cellular response to transforming growth factor beta stimulus (GO:0071560)	143	37	16.04	+	2.31	0.0408		positive regulation of neuron projection development (GO:0010976)	242	117	59.97	+	1.95	2.95e-07			GOTERM_BP_FAT	GO:0043068~positive regulation of programmed cell death	107	3.89516	6.13e-07	DLC1, CADM1, GRIK2, PMAIP1, FOXO3, CRADD, TGFB2, SMNDC1, CUL3, PTGIS, CD44, TIAM1, NQO1, MX1, SPN, RXRA, FADD, STK3, DDIT3, BCL2L11, RASGRF2, LYST, JUN, RIPK2, MAPK8, PRODH, SIVA1, FGD2, CDK5R1, STK17B, SOX4, AKAP13, BCL2L1, STK17A, TIMP3, SRC, PRUNE2, AHRR, TUBB, MTCH1, RUNX3, TRAF3, COL18A1, CFLAR, OBSCN, ABR, VAV3, HTT, KLF10, SMAD3, NR4A1, CIDEC, NOTCH1, EPHA7, UACA, BBC3, ETS1, PDCD6, ZMAT3,…	2104	433	13528	1.58885	0.00275807	5.02e-05	0.00115321
glial cell differentiation (GO:0010001)	148	62	28.09	+	2.21	0.000169			inner ear development (GO:0048839)	184	47	20.64	+	2.28	0.00332		morphogenesis of a branching epithelium (GO:0061138)	160	77	39.65	+	1.94	0.000716			GOTERM_BP_FAT	GO:0048729~tissue morphogenesis	55	2.00218	6.52e-07	DLC1, LMO4, FST, ZEB2, JAG1, GLI2, TGFB2, MAP3K7, WNT4, CD44, FOXF1, TWIST1, RXRA, LEF1, SLIT2, VASP, TNNT2, EYA1, EYA2, TGIF1, TFAP2A, TXNRD1, FOXC1, BMPR2, DAG1, GREM1, TCF7L1, T, TCF21, FOXQ1, LY6E, ALDH1A3, BCL2, RUNX3, BMP4, DVL2, BMP2, TBX3, HTT, SMAD7, SMAD3, SMAD2, NR4A3, SNAI1, LAMA1, NOTCH1, TSC1, LAMA5, FREM2, PRKAR1A, TGFBR3, PTCH1, WNT7A, CHRD, KLF4	2104	180	13528	1.96462	0.00293666	5.25e-05	0.00122799
cardiac chamber development (GO:0003205)	156	65	29.61	+	2.2	9.53e-05			axonogenesis (GO:0007409)	341	87	38.26	+	2.27	5.11e-08		kidney development (GO:0001822)	254	122	62.94	+	1.94	1.69e-07			GOTERM_BP_FAT	GO:0006350~transcription	403	14.6705	7.8e-07	MEF2C, MEF2A, ZNF639, MXI1, CITED2, TBPL2, EPC2, ZNF775, PPP1R1B, FOXF1, PHTF2, PATZ1, ZNF395, ZNF644, RCOR3, RREB1, ZNF507, RXRA, MECP2, ZHX2, HMG20A, ZNF503, MED14, MED13, MED10, ZNF787, ZNF236, NME2, SCYL1, JUN, ZNF785, TGIF1, ZZZ3, VGLL3, VGLL4, ZNF516, ZNF133, ZNF76, ARX, T, PIR, VEZF1, TCF4, KLF12, KLF13, KLF10, KLF16, KLF14, ZNF521, ZSCAN2, ZNF629, ZNF217, TRPS1, ZNF213, PPRC1, ZNF114, RER…	2104	2101	13528	1.23329	0.00350883	6.17e-05	0.00146767
epithelial tube formation (GO:0072175)	130	54	24.67	+	2.19	0.00172			cell-cell junction organization (GO:0045216)	163	41	18.29	+	2.24	0.0254		lung development (GO:0030324)	171	82	42.37	+	1.94	0.000323			GOTERM_BP_FAT	GO:0043065~positive regulation of apoptosis	106	3.85876	7.85e-07	DLC1, CADM1, PMAIP1, FOXO3, CRADD, TGFB2, SMNDC1, CUL3, PTGIS, CD44, TIAM1, NQO1, MX1, SPN, RXRA, FADD, STK3, DDIT3, BCL2L11, RASGRF2, LYST, JUN, RIPK2, MAPK8, PRODH, SIVA1, FGD2, CDK5R1, STK17B, SOX4, AKAP13, BCL2L1, STK17A, TIMP3, SRC, PRUNE2, AHRR, TUBB, MTCH1, RUNX3, TRAF3, COL18A1, CFLAR, OBSCN, ABR, VAV3, HTT, KLF10, SMAD3, NR4A1, CIDEC, NOTCH1, EPHA7, UACA, BBC3, ETS1, PDCD6, ZMAT3, PREX1,…	2104	430	13528	1.58499	0.00353352	6.1e-05	0.00147801
morphogenesis of embryonic epithelium (GO:0016331)	143	59	27.14	+	2.17	0.000606			cell morphogenesis involved in neuron differentiation (GO:0048667)	395	99	44.32	+	2.23	4.92e-09		ameboidal-type cell migration (GO:0001667)	140	67	34.69	+	1.93	0.00569			GOTERM_BP_FAT	GO:0045597~positive regulation of cell differentiation	65	2.36622	1.03e-06	IL6ST, MORF4L2, NFKB1, ITPKB, FOXO3, JAG1, GLI2, TGFB2, AGTR1, CCNE1, APOB, TIAM1, ROBO1, HLX, FNDC3B, SH3PXD2B, SOCS3, SOCS5, IL6R, IL21, JUNB, SLIT2, NUMBL, CD83, INHBA, NME2, NDEL1, HIF1A, SERPINF1, BTG1, JUN, NPPC, TGIF1, GNAS, SEMA4D, BMPR2, KITLG, KIT, IL7R, CDH4, CD74, LIF, BCL2, JUND, ZAP70, RUNX1, NEFL, RUNX2, ARHGDIA, BMP4, BMP2, KLF10, TGFBR2, SMAD3, SMAD2, NTN1, NTRK3, NOTCH1, WNT7B, …	2104	229	13528	1.82501	0.00462755	7.86e-05	0.00193669
stem cell population maintenance (GO:0019827)	137	55	26	+	2.12	0.00377			mesenchyme development (GO:0060485)	192	48	21.54	+	2.23	0.00455		respiratory system development (GO:0060541)	197	94	48.82	+	1.93	4.36e-05			GOTERM_BP_FAT	GO:0016310~phosphorylation	175	6.37059	1.07e-06	STK38, TBK1, ATP6AP1, LPAR2, LPAR1, PRKX, TGFB2, MAP3K7, CTTNBP2, TOP1, MAP3K4, CLK3, AAK1, PIK3C3, GAB1, STK39, TLK1, PRKACB, FRS2, MAP2K5, EGFR, TYRO3, BCR, STK25, MADD, STK24, MYLK3, PICK1, PIK3CD, PIM1, RPS6KC1, PIM3, WEE1, STK3, SPAG9, MAP4K4, NME2, SCYL1, CAMK4, MAPK3, F2, PDGFRA, ATP5C1, ROR1, NEK9, RIPK2, MAPK8, EIF2AK3, LRRK1, NEK6, CAV2, FGFR4, CDK5R1, FGFR3, ADORA2B, PTPLAD1, STK10, BL…	2104	800	13528	1.40649	0.00482598	8.06e-05	0.00201993
circadian rhythm (GO:0007623)	137	55	26	+	2.12	0.00377			telencephalon development (GO:0021537)	245	61	27.49	+	2.22	0.000165		skeletal system morphogenesis (GO:0048705)	210	100	52.04	+	1.92	1.6e-05			GOTERM_BP_FAT	GO:0012501~programmed cell death	140	5.09647	1.09e-06	MEF2C, DLC1, MEF2A, CADM1, GRIK2, PMAIP1, SGMS1, FOXO3, SHF, CRADD, SMNDC1, SHB, TOP1, TIAM1, LUC7L3, CIB1, TWIST1, MAGI3, OPA1, MADD, BLID, TBRG4, FADD, IL24, BCL2L11, AHR, STK3, DDIT4, RNF130, EP300, RASGRF2, JUN, F2, RIPK2, MAPK8, PDCD6IP, TNFAIP3, EIF2AK3, NEK6, FGD2, SIVA1, TRAF1, GGCT, STK17B, AKAP13, BCL2L1, STK17A, GREM1, RRAGC, PRUNE2, FIS1, AHRR, DOCK1, ECE1, MTCH1, BMF, TRAF4, TRAF3, O…	2104	611	13528	1.47324	0.00489565	8.05e-05	0.00204916
limb development (GO:0060173)	170	68	32.26	+	2.11	0.000205			positive regulation of epithelial cell proliferation (GO:0050679)	165	41	18.51	+	2.21	0.0339		morphogenesis of embryonic epithelium (GO:0016331)	143	68	35.44	+	1.92	0.00587			GOTERM_BP_FAT	GO:0006796~phosphate metabolic process	206	7.49909	1.21e-06	PDP1, LPAR2, LPAR1, PRKX, MAP3K7, CTTNBP2, MAP3K4, CLK3, PIK3C3, GAB1, TLK1, MAP2K5, TYRO3, PTPRK, PTPRM, BCR, MYLK3, PIK3CD, PIM1, PTPRS, PIM3, PTPDC1, SPAG9, NME2, CAMK4, SCYL1, F2, MAPK3, ATP5C1, PDGFRA, ROR1, NEK9, MAPK8, EIF2AK3, NEK6, CDK5R1, PPP2R3A, LPPR4, PTPLAD1, HUS1, DUSP10, STK17B, STK17A, PXK, EPHB3, CD74, GPD1L, SGK223, VRK1, ZAP70, BMP2, SMAD7, MAP2K2, EPM2A, TGFBR2, SMAD2, KDR, E…	2104	973	13528	1.36126	0.00543741	8.79e-05	0.00227655
appendage development (GO:0048736)	170	68	32.26	+	2.11	0.000205			morphogenesis of an epithelium (GO:0002009)	412	101	46.23	+	2.18	1.02e-08		embryonic epithelial tube formation (GO:0001838)	122	58	30.23	+	1.92	0.0369			GOTERM_BP_FAT	GO:0006793~phosphorus metabolic process	206	7.49909	1.21e-06	PDP1, LPAR2, LPAR1, PRKX, MAP3K7, CTTNBP2, MAP3K4, CLK3, PIK3C3, GAB1, TLK1, MAP2K5, TYRO3, PTPRK, PTPRM, BCR, MYLK3, PIK3CD, PIM1, PTPRS, PIM3, PTPDC1, SPAG9, NME2, CAMK4, SCYL1, F2, MAPK3, ATP5C1, PDGFRA, ROR1, NEK9, MAPK8, EIF2AK3, NEK6, CDK5R1, PPP2R3A, LPPR4, PTPLAD1, HUS1, DUSP10, STK17B, STK17A, PXK, EPHB3, CD74, GPD1L, SGK223, VRK1, ZAP70, BMP2, SMAD7, MAP2K2, EPM2A, TGFBR2, SMAD2, KDR, E…	2104	973	13528	1.36126	0.00543741	8.79e-05	0.00227655
maintenance of cell number (GO:0098727)	140	56	26.57	+	2.11	0.00333			blood vessel development (GO:0001568)	457	112	51.27	+	2.18	6.08e-10		positive regulation of neurogenesis (GO:0050769)	403	191	99.87	+	1.91	1.38e-12			GOTERM_BP_FAT	GO:0045596~negative regulation of cell differentiation	62	2.25701	1.25e-06	RTN4, PPARA, NOG, EZH2, FST, JAG1, GLI2, MBP, WNT4, HLX, SEMA3A, USH2A, TWIST1, DLL1, CDK6, SOCS5, HES1, INHBA, CCND1, NME2, RIF1, CNTN4, CAV1, DRD3, ABCA1, KIT, SOX9, TCF7L2, ITGB1, CD74, LIF, LINGO1, HIST1H4A, BCL6, AXIN2, RUNX1, ARHGDIA, BMP4, TBX3, SMAD7, NF1, CREBBP, RTN4R, SMAD3, SKI, WWTR1, NTN1, SIRT1, ABCG1, RUFY3, HDAC5, HDAC4, NOTCH1, YWHAH, CNTF, TGFBR3, ID4, OMG, CHRD, ZFHX3, KLF4, T…	2104	216	13528	1.84555	0.00562597	8.95e-05	0.00235571
eye morphogenesis (GO:0048592)	143	57	27.14	+	2.1	0.00294			regulation of morphogenesis of an epithelium (GO:1905330)	180	44	20.2	+	2.18	0.0232		branching morphogenesis of an epithelial tube (GO:0048754)	133	63	32.96	+	1.91	0.0165			GOTERM_BP_FAT	GO:0043069~negative regulation of programmed cell death	91	3.3127	1.48e-06	MEF2C, IER3, GRIK2, WFS1, MITF, ARNT2, CBX4, INTS1, BNIP3, NFKB1, SGMS1, GDNF, CITED2, MAP3K7, EDNRB, HMOX1, CHST11, MKL1, MYC, EGFR, IRAK1, NOL3, SOCS2, CRYAA, CRYAB, SOCS3, PIM1, ADNP, PIM3, POLB, DAPK1, PROK2, SERPINB9, EYA1, NME2, BTG2, HIPK3, TXNDC5, HIPK2, PSEN2, UBC, HSPB1, SORT1, RIPK2, AVEN, FOXC1, MAPK8, SEMA4D, TNFAIP3, MYO18A, FAIM2, TMX1, YWHAZ, GCLC, SOX4, COL2A1, BCL2L1, KIT, BDKRB…	2104	359	13528	1.6298	0.0066498	0.000104	0.00278584
mesenchyme development (GO:0060485)	192	76	36.44	+	2.09	4.94e-05			axon development (GO:0061564)	369	90	41.4	+	2.17	2.21e-07		bone development (GO:0060348)	168	79	41.63	+	1.9	0.00122			GOTERM_BP_FAT	GO:0043066~negative regulation of apoptosis	90	3.2763	1.49e-06	MEF2C, IER3, GRIK2, WFS1, MITF, ARNT2, CBX4, INTS1, BNIP3, NFKB1, SGMS1, GDNF, CITED2, MAP3K7, EDNRB, HMOX1, CHST11, MKL1, MYC, EGFR, IRAK1, NOL3, SOCS2, CRYAA, CRYAB, SOCS3, PIM1, ADNP, PIM3, POLB, DAPK1, PROK2, SERPINB9, EYA1, NME2, BTG2, HIPK3, TXNDC5, HIPK2, PSEN2, UBC, HSPB1, SORT1, RIPK2, AVEN, FOXC1, MAPK8, SEMA4D, TNFAIP3, MYO18A, FAIM2, TMX1, YWHAZ, GCLC, SOX4, COL2A1, BCL2L1, BDKRB2, TC…	2104	354	13528	1.63466	0.00668247	0.000103	0.00279957
negative regulation of protein serine/threonine kinase activity (GO:0071901)	124	49	23.53	+	2.08	0.0235			regulation of cellular response to growth factor stimulus (GO:0090287)	242	59	27.15	+	2.17	0.000564		renal system development (GO:0072001)	271	127	67.16	+	1.89	3.09e-07			GOTERM_BP_FAT	GO:0060548~negative regulation of cell death	91	3.3127	1.68e-06	MEF2C, IER3, GRIK2, WFS1, MITF, ARNT2, CBX4, INTS1, BNIP3, NFKB1, SGMS1, GDNF, CITED2, MAP3K7, EDNRB, HMOX1, CHST11, MKL1, MYC, EGFR, IRAK1, NOL3, SOCS2, CRYAA, CRYAB, SOCS3, PIM1, ADNP, PIM3, POLB, DAPK1, PROK2, SERPINB9, EYA1, NME2, BTG2, HIPK3, TXNDC5, HIPK2, PSEN2, UBC, HSPB1, SORT1, RIPK2, AVEN, FOXC1, MAPK8, SEMA4D, TNFAIP3, MYO18A, FAIM2, TMX1, YWHAZ, GCLC, SOX4, COL2A1, BCL2L1, KIT, BDKRB…	2104	360	13528	1.62527	0.00753857	0.000115	0.00315959
regulation of axonogenesis (GO:0050770)	157	62	29.79	+	2.08	0.00127			regulation of ossification (GO:0030278)	185	45	20.76	+	2.17	0.0203		eye morphogenesis (GO:0048592)	143	67	35.44	+	1.89	0.0115			GOTERM_BP_FAT	GO:0030323~respiratory tube development	36	1.31052	2.14e-06	WNT5A, CAV2, RAB3A, FGFR4, PDGFA, BMPR2, GLI2, ASAH1, CTTNBP2, SPRY2, TCF21, CTGF, FOXF1, LOX, FGF1, TRAF4, BMP4, MAN1A2, EPAS1, TGFBR2, CFTR, SMAD2, MMP14, FOXP1, KDR, HES1, TNS3, NOTCH1, EP300, LAMA5, PSEN2, PDGFRA, MAPK8IP3, ZFPM2, IFT88, NFIB	2104	102	13528	2.26929	0.00959077	0.000144	0.00402385
stem cell differentiation (GO:0048863)	135	53	25.62	+	2.07	0.0114			eye development (GO:0001654)	334	81	37.47	+	2.16	2.79e-06		negative regulation of cell migration (GO:0030336)	218	102	54.02	+	1.89	2.67e-05			GOTERM_BP_FAT	GO:0007411~axon guidance	37	1.34692	2.6e-06	NRP2, CDK5R1, GLI2, EPHB3, CDH4, ARX, SEMA5A, ALCAM, ROBO1, ANK3, LHX2, SEMA3B, SEMA3A, B3GNT2, SPON2, ETV4, RUNX3, KLF7, PTPRM, NFASC, NRXN1, GAS1, NTN1, SLIT2, VASP, SEMA6A, EPHA4, EPHA7, UBC, MAPK8IP3, CNTN4, SIAH1, EFNA5, BMPR1B, GAP43, MYH10, FEZ1	2104	107	13528	2.22334	0.0116666	0.000173	0.00489987
establishment or maintenance of cell polarity (GO:0007163)	148	58	28.09	+	2.07	0.00397			vasculature development (GO:0001944)	479	116	53.74	+	2.16	4.68e-10		urogenital system development (GO:0001655)	304	142	75.33	+	1.88	2.78e-08			GOTERM_BP_FAT	GO:0007178~transmembrane receptor protein serine/threonine kinase signaling pathway	36	1.31052	2.76e-06	NOG, LTBP2, PDGFA, LTBP3, USP9X, FST, BMPR2, FSTL1, GREM2, TGFB2, MAP3K7, FOS, UBE2D3, RGMB, UBE2D1, BMP4, PTPRK, IRAK1, BMP2, SMAD7, CREB1, KLF10, SMAD6, TGFBR2, SMAD3, SKI, SMAD2, JUN, HIPK2, SPTBN1, TGFBR3, SMURF1, GDF15, BMPR1B, CHRD, TOB1	2104	103	13528	2.24726	0.0123627	0.00018	0.00519405
regulation of synapse organization (GO:0050807)	120	47	22.77	+	2.06	0.0462			neuron projection morphogenesis (GO:0048812)	434	105	48.69	+	2.16	7.86e-09		positive regulation of nervous system development (GO:0051962)	464	216	114.98	+	1.88	9.41e-14			GOTERM_BP_FAT	GO:0030324~lung development	35	1.27412	2.91e-06	WNT5A, RAB3A, CAV2, FGFR4, PDGFA, BMPR2, GLI2, ASAH1, CTTNBP2, SPRY2, TCF21, CTGF, FOXF1, LOX, FGF1, BMP4, MAN1A2, EPAS1, TGFBR2, CFTR, SMAD2, MMP14, FOXP1, KDR, HES1, TNS3, NOTCH1, EP300, LAMA5, PSEN2, PDGFRA, MAPK8IP3, ZFPM2, IFT88, NFIB	2104	99	13528	2.27311	0.0130294	0.000187	0.00547599
blood vessel morphogenesis (GO:0048514)	374	146	70.98	+	2.06	1.84e-11			cell morphogenesis involved in differentiation (GO:0000904)	492	119	55.2	+	2.16	2.39e-10		cell growth (GO:0016049)	142	66	35.19	+	1.88	0.0177			GOTERM_BP_FAT	GO:0060541~respiratory system development	37	1.34692	3.33e-06	WNT5A, CAV2, RAB3A, FGFR4, PDGFA, ANO1, BMPR2, GLI2, ASAH1, CTTNBP2, TCF21, SPRY2, CTGF, FOXF1, ALDH1A3, LOX, FGF1, BMP4, MAN1A2, EPAS1, TGFBR2, CFTR, SMAD2, MMP14, FOXP1, KDR, HES1, TNS3, NOTCH1, EP300, LAMA5, PSEN2, PDGFRA, MAPK8IP3, ZFPM2, IFT88, NFIB	2104	108	13528	2.20275	0.014888	0.000211	0.00626297
negative regulation of hemopoiesis (GO:1903707)	123	48	23.34	+	2.06	0.0407			cardiovascular system development (GO:0072358)	488	118	54.75	+	2.16	3.13e-10		positive regulation of neuron differentiation (GO:0045666)	325	151	80.54	+	1.87	8.58e-09			GOTERM_BP_FAT	GO:0006915~apoptosis	136	4.95086	3.49e-06	MEF2C, DLC1, MEF2A, CADM1, GRIK2, PMAIP1, SGMS1, FOXO3, SHF, CRADD, SMNDC1, SHB, TIAM1, LUC7L3, CIB1, TWIST1, MAGI3, OPA1, MADD, BLID, TBRG4, FADD, IL24, BCL2L11, AHR, STK3, DDIT4, RNF130, EP300, RASGRF2, JUN, F2, RIPK2, MAPK8, PDCD6IP, TNFAIP3, EIF2AK3, NEK6, FGD2, SIVA1, TRAF1, GGCT, STK17B, AKAP13, BCL2L1, STK17A, GREM1, RRAGC, PRUNE2, FIS1, AHRR, DOCK1, ECE1, MTCH1, BMF, TRAF4, TRAF3, CFLAR, …	2104	602	13528	1.45255	0.0155941	0.000218	0.00656237
embryonic limb morphogenesis (GO:0030326)	126	49	23.91	+	2.05	0.0357			forebrain development (GO:0030900)	374	90	41.96	+	2.14	4.34e-07		regulation of intrinsic apoptotic signaling pathway (GO:2001242)	153	71	37.91	+	1.87	0.00793			GOTERM_BP_FAT	GO:0040007~growth	53	1.92938	6.13e-06	INTS1, SGMS1, FOXO3, GLI2, TGFB2, CCNE1, GSN, ANKRD11, SERPINE1, CHST11, CHRNA1, RXRA, SLC3A2, SOCS5, VAT1, INHBB, INHBA, NDEL1, ZMIZ1, PSEN2, BIN3, FOXC1, TM4SF4, EMP1, GAP43, FGFR3, NINJ1, BCL2L1, IL7R, TIMP3, RRAGC, LY6E, BCL2, NPM1, APBA2, ERCC1, DCLK1, BMP4, GINS1, BMP2, LMX1B, SMAD2, GAS1, CSRP2, NOTCH1, CNTF, ERBB2IP, NUPR1, TGFBR3, CYFIP1, BMPR1B, PLAU, SLC9A1	2104	183	13528	1.86214	0.0272545	0.000378	0.0115374
embryonic appendage morphogenesis (GO:0035113)	126	49	23.91	+	2.05	0.0357			tissue morphogenesis (GO:0048729)	516	124	57.89	+	2.14	1.06e-10		transmembrane receptor protein serine/threonine kinase signaling pathway (GO:0007178)	192	89	47.58	+	1.87	0.000385			GOTERM_BP_FAT	GO:0016265~death	157	5.71533	6.88e-06	MEF2C, DLC1, MEF2A, CADM1, FGF14, GRIK2, ATP6AP1, PMAIP1, SGMS1, FOXO3, SHF, CRADD, TGFB2, SMNDC1, SHB, TOP1, TIAM1, LUC7L3, CIB1, TWIST1, MAGI3, OPA1, MADD, BLID, TBRG4, FADD, POLB, IL24, BCL2L11, AHR, STK3, DDIT4, RNF130, EP300, RASGRF2, JUN, F2, HSPB1, RIPK2, MAPK8, PDCD6IP, TNFAIP3, EIF2AK3, NEK6, FGD2, SIVA1, TRAF1, GGCT, STK17B, AKAP13, BCL2L1, STK17A, GREM1, RRAGC, PRUNE2, FIS1, AHRR, DOCK…	2104	724	13528	1.39428	0.030528	0.000419	0.0129447
regulation of transmembrane receptor protein serine/threonine kinase signaling pathway (GO:0090092)	211	82	40.04	+	2.05	2.84e-05			regulation of organ morphogenesis (GO:2000027)	254	61	28.5	+	2.14	0.000568		axonogenesis (GO:0007409)	341	158	84.5	+	1.87	3.17e-09			GOTERM_BP_FAT	GO:0051056~regulation of small GTPase mediated signal transduction	67	2.43902	7.94e-06	DLC1, PREX1, ITPKB, LPAR2, ITSN2, LPAR1, RGL2, TBC1D16, S1PR1, EVI5, TIAM1, TBC1D14, TBC1D13, RAPGEF6, RAPGEF2, AGAP1, RAPGEF1, ARHGEF3, DAB2IP, BCR, ARHGEF7, ARHGEF18, ARHGEF16, PSD3, SIPA1L2, SCAI, ARHGAP27, PSD2, ARHGEF9, TBC1D22A, RALGAPA2, NDEL1, RASGRF2, ACAP3, SPATA13, FGD2, RAP1GAP, RALGAPB, ASAP2, CYTH4, AKAP13, ASAP1, CYTH3, ASAP3, MCF2L2, PLEKHG3, PLEKHG2, RASGRP3, TBC1D5, BCL6, TBC1D1…	2104	252	13528	1.70947	0.0351624	0.000477	0.0149452
kidney development (GO:0001822)	254	98	48.2	+	2.03	1.29e-06			regulation of epithelial cell proliferation (GO:0050678)	297	71	33.32	+	2.13	5.94e-05		regulation of protein binding (GO:0043393)	184	85	45.6	+	1.86	0.000874			GOTERM_BP_FAT	GO:0060284~regulation of cell development	57	2.07499	1.01e-05	RTN4, NOG, LZTS1, GLI2, TGFB2, MBP, TIAM1, ROBO1, CDK5RAP2, SEMA3A, DLL1, SLIT2, NUMBL, HES1, EYA1, NDEL1, SERPINF1, BTG1, UBC, TGIF1, CNTN4, SEMA4D, CDK5R1, DRD3, SOX5, KIT, CDH4, LINGO1, BCL2, AGRN, NEFL, ARHGDIA, BMP4, BMP2, TBX3, SMAD7, NF1, NLGN1, RTN4R, SMAD3, SMAD2, NTN1, RUFY3, NTRK3, HDAC5, HDAC4, NOTCH1, YWHAH, CNTF, BAX, TGFBR3, ID4, HDAC9, OMG, IGFBP3, ZFHX3, WNT7A	2104	205	13528	1.78776	0.0443654	0.000597	0.0189464
tube morphogenesis (GO:0035239)	337	130	63.95	+	2.03	1.42e-09			sensory organ development (GO:0007423)	515	123	57.78	+	2.13	2.06e-10		positive regulation of cell migration (GO:0030335)	407	188	100.86	+	1.86	2.48e-11			GOTERM_BP_FAT	GO:0008219~cell death	155	5.64252	1.11e-05	MEF2C, DLC1, MEF2A, CADM1, FGF14, GRIK2, ATP6AP1, PMAIP1, SGMS1, FOXO3, SHF, CRADD, TGFB2, SMNDC1, SHB, TOP1, TIAM1, LUC7L3, CIB1, TWIST1, MAGI3, OPA1, MADD, BLID, TBRG4, FADD, POLB, IL24, BCL2L11, AHR, STK3, DDIT4, RNF130, EP300, RASGRF2, JUN, F2, HSPB1, RIPK2, MAPK8, PDCD6IP, TNFAIP3, EIF2AK3, NEK6, FGD2, SIVA1, TRAF1, GGCT, STK17B, AKAP13, BCL2L1, STK17A, GREM1, RRAGC, PRUNE2, FIS1, AHRR, DOCK…	2104	719	13528	1.38609	0.048771	0.000649	0.0208754
neural tube development (GO:0021915)	156	60	29.61	+	2.03	0.00462			cell-cell adhesion via plasma-membrane adhesion molecules (GO:0098742)	218	52	24.46	+	2.13	0.00618		positive regulation of cell projection organization (GO:0031346)	325	150	80.54	+	1.86	1.64e-08			GOTERM_BP_FAT	GO:0022604~regulation of cell morphogenesis	41	1.49254	1.11e-05	DLC1, GNA13, RTN4, ALDOA, FGD2, LZTS1, ATP10A, CDH4, TGFB2, MBP, LINGO1, ROBO1, TIAM1, SEMA3A, CDC42EP4, NEFL, CDC42EP3, ARHGDIA, FN1, SMAD7, RTN4R, SMAD3, SMAD2, MYH9, GAS7, NTN1, SLIT2, RUFY3, NUMBL, KDR, NTRK3, CNTF, NDEL1, YWHAH, FYN, TGFBR3, CYFIP1, SEMA4D, OMG, WNT7A, MYH10	2104	131	13528	2.01234	0.0489602	0.000643	0.0209584
regulation of cell-substrate adhesion (GO:0010810)	182	70	34.54	+	2.03	0.000558			ear development (GO:0043583)	210	50	23.56	+	2.12	0.0105		positive regulation of cell motility (GO:2000147)	422	194	104.57	+	1.86	1.39e-11			GOTERM_BP_FAT	GO:0009725~response to hormone stimulus	89	3.2399	1.29e-05	PPARA, A2M, ADCY1, THRA, PDGFA, IGFBP7, BCAR1, LHCGR, ARNT2, AQP1, LATS2, TGFB2, SLC2A8, FOS, CTTNBP2, CCNE1, EIF4EBP1, GPX4, HMOX1, GAB1, GNG2, LOX, PRKACB, EIF2B2, GNG5, SIK2, GNG7, GHR, BSG, PLD1, IRS2, SOCS2, CRYAB, SOCS3, RXRA, SOCS1, CFTR, IL6R, MMP14, GAL, LPIN1, IRS1, JUNB, PPARGC1B, CCND1, GRB10, EP300, BTG2, ADM, PDGFRA, SORT1, GNB4, GNAS, ACR, CAV2, CAV1, GCLC, FHL2, BCL2L1, GNG12, TIM…	2104	367	13528	1.55924	0.0566833	0.000738	0.0243622
renal system development (GO:0072001)	271	104	51.43	+	2.02	4.8e-07			cell projection morphogenesis (GO:0048858)	442	105	49.59	+	2.12	2.26e-08		regulation of response to DNA damage stimulus (GO:2001020)	172	79	42.62	+	1.85	0.00299			GOTERM_BP_FAT	GO:0012502~induction of programmed cell death	80	2.91227	1.32e-05	DLC1, CADM1, GRIK2, PREX1, ZMAT3, BNIP3, FASLG, FOXO3, PMAIP1, DAXX, CRADD, SMNDC1, CUL3, CASP4, BOK, TIAM1, HMOX1, TICAM1, MX1, MYC, SPN, ARHGEF3, ARHGEF7, ARHGEF18, ARHGEF16, FADD, ARHGEF9, PRKCE, BCL2L11, DAPK1, JMY, INHBA, RASGRF2, LYST, HIPK2, PSEN2, UBC, SORT1, MAPK8, PRODH, SIVA1, FGD2, STK17B, AKAP13, STK17A, FEM1B, TIMP3, DPF1, PRUNE2, PLEKHG2, TUBB, AHRR, SQSTM1, PYCARD, TGM2, AATF, RUN…	2104	321	13528	1.60241	0.0577878	0.000744	0.0248513
cardiac muscle tissue development (GO:0048738)	154	59	29.23	+	2.02	0.00644			regulation of angiogenesis (GO:0045765)	219	52	24.57	+	2.12	0.00704		cell projection morphogenesis (GO:0048858)	442	203	109.53	+	1.85	3.38e-12			GOTERM_BP_FAT	GO:0008284~positive regulation of cell proliferation	98	3.56753	1.33e-05	NOG, PDGFA, IL6ST, ATP6AP1, EDN2, ARNT2, SSR1, TGFB2, FNTB, CUL3, S1PR1, SPN, AKIRIN2, MAP2K5, EGFR, IRS2, TBRG4, IL21, PPP1CB, IRS1, HES1, TNS3, NME2, HIF1A, JUN, PDGFRA, RIPK2, TGIF1, LAMC1, FGFR4, FGFR3, DRD3, ST8SIA1, SOX4, BCL2L1, ITGB1, LIF, T, HOXA3, NPM1, ZAP70, RUNX2, BMP4, COL18A1, KLF5, TGFBR2, GAS1, NTN1, FOXP1, KDR, LAMA1, HDAC4, NOTCH1, MAB21L2, NAMPT, FTMT, E2F3, FOSL2, MARCKSL1, P…	2104	414	13528	1.522	0.0581506	0.000739	0.0250121
neuron projection guidance (GO:0097485)	221	84	41.94	+	2	4.87e-05			regulation of vasculature development (GO:1901342)	243	57	27.26	+	2.09	0.00314		rhythmic process (GO:0048511)	290	133	71.86	+	1.85	4.29e-07			GOTERM_BP_FAT	GO:0051252~regulation of RNA metabolic process	344	12.5228	1.75e-05	MEF2C, MEF2A, HMGN2, FST, ZNF639, SYNCRIP, CITED2, TBPL2, S1PR1, FOXF1, TRAK1, PATZ1, ZNF395, TWIST1, RREB1, YY1, RXRA, ZHX2, MECP2, HMG20A, MED14, MED13, MECOM, PPARGC1A, PPARGC1B, MED10, HES1, ZNF236, NME2, PIAS4, SERBP1, JUN, RPS14, ZNF785, MNT, TGIF1, PRDM2, PRDM1, PIAS1, TMX1, ZNF133, ZNF76, TFCP2L1, MYT1, LIF, ARX, T, TCF21, AHRR, LHX2, AGRN, PABPC1, VEZF1, BCOR, TCF4, ARHGEF10L, KLF5, BMP4…	2104	1813	13528	1.21997	0.0758322	0.000961	0.032923
axon guidance (GO:0007411)	219	83	41.56	+	2	6.77e-05			embryonic morphogenesis (GO:0048598)	556	130	62.38	+	2.08	1.68e-10		neuron projection morphogenesis (GO:0048812)	434	199	107.55	+	1.85	7.7e-12			GOTERM_BP_FAT	GO:0051094~positive regulation of developmental process	71	2.58464	1.81e-05	IL6ST, MORF4L2, FST, NFKB1, ITPKB, FOXO3, JAG1, GLI2, TGFB2, AGTR1, CCNE1, APOB, TIAM1, ROBO1, HLX, MKL2, DDAH1, FNDC3B, SH3PXD2B, SOCS3, SOCS5, IL6R, IL21, JUNB, SLIT2, NUMBL, CD83, INHBA, NME2, HIF1A, NDEL1, SERPINF1, BTG1, JUN, NPPC, TGIF1, GNAS, SEMA4D, BMPR2, KITLG, KIT, IL7R, CDH4, CD74, LIF, BCL2, JUND, ZAP70, RUNX1, NEFL, RUNX2, ARHGDIA, BMP4, BMP2, KLF10, TGFBR2, SMAD3, SMAD2, NTN1, NTRK…	2104	278	13528	1.64211	0.0782937	0.000982	0.0340363
morphogenesis of a branching structure (GO:0001763)	169	64	32.07	+	2	0.00333			cell part morphogenesis (GO:0032990)	463	107	51.95	+	2.06	6.89e-08		positive regulation of cellular component movement (GO:0051272)	434	199	107.55	+	1.85	7.7e-12			GOTERM_BP_FAT	GO:0051272~positive regulation of cell motion	33	1.20131	1.85e-05	IL6ST, PDGFA, BCAR1, EDN2, KIT, TGFB2, IGF1R, PRR5, ARHGAP5, S1PR1, BCL2, SCARB1, BCL6, ARHGAP8, PIK3R1, EGFR, COL18A1, IRS2, PLD1, ADAM10, FLT1, SMAD3, CHST3, IL6R, IRS1, KDR, SPAG9, HIF1A, ETS1, RRAS2, PTP4A1, PDGFRA, TRIP6, HDAC9	2104	98	13528	2.16509	0.0798659	0.00099	0.0347489
positive regulation of neuron differentiation (GO:0045666)	325	123	61.68	+	1.99	2.13e-08			tube development (GO:0035295)	560	129	62.83	+	2.05	5.94e-10		tube formation (GO:0035148)	144	66	35.68	+	1.85	0.0277			GOTERM_BP_FAT	GO:0040017~positive regulation of locomotion	33	1.20131	1.85e-05	IL16, IL6ST, PDGFA, BCAR1, EDN2, KIT, TGFB2, IGF1R, PRR5, ARHGAP5, S1PR1, BCL2, SCARB1, ARHGAP8, PIK3R1, SCG2, EGFR, COL18A1, IRS2, PLD1, ADAM10, FLT1, SMAD3, IL6R, IRS1, SLIT2, KDR, SPAG9, HIF1A, RRAS2, PTP4A1, PDGFRA, HDAC9, TRIP6	2104	98	13528	2.16509	0.0798659	0.00099	0.0347489
negative regulation of cell development (GO:0010721)	281	106	53.33	+	1.99	8.09e-07			embryonic organ morphogenesis (GO:0048562)	287	66	32.2	+	2.05	0.000793		regulation of myeloid cell differentiation (GO:0045637)	179	82	44.36	+	1.85	0.00201			GOTERM_BP_FAT	GO:0007169~transmembrane receptor protein tyrosine kinase signaling pathway	60	2.1842	1.97e-05	MTSS1, MPZL1, NDST1, PDGFA, GRIK2, ATP6AP1, BCAR1, CLNK, DDR2, SLC2A8, EIF4EBP1, CTGF, TIAM1, GAB1, FGF1, RAPGEF1, SIK2, FRS2, GHR, EGFR, IRS2, SOCS2, PICK1, SOCS5, ALK, IRS1, SS18, NCK2, GRB10, ROR1, PDGFRA, SORT1, FOXC1, EIF2AK3, ZFAND5, FGFR4, FGFR3, TIPARP, BMPR2, ABI1, KIT, BDKRB2, EPHB3, SRC, PXN, IGF1R, CEP57, AGRN, PIK3R1, FLT1, PTPN2, KDR, EPHA3, NTRK3, EPHA4, EPHA7, EPHA6, ERBB2IP, ARF4…	2104	224	13528	1.72223	0.0847788	0.00104169	0.0369835
muscle tissue development (GO:0060537)	289	109	54.85	+	1.99	4.46e-07			taxis (GO:0042330)	479	109	53.74	+	2.03	1.07e-07		cell-substrate adhesion (GO:0031589)	164	75	40.64	+	1.85	0.00678			GOTERM_BP_FAT	GO:0006917~induction of apoptosis	79	2.87586	2.15e-05	DLC1, CADM1, PREX1, ZMAT3, BNIP3, FASLG, FOXO3, PMAIP1, DAXX, CRADD, SMNDC1, CUL3, CASP4, BOK, TIAM1, HMOX1, TICAM1, MX1, MYC, SPN, ARHGEF3, ARHGEF7, ARHGEF18, ARHGEF16, FADD, ARHGEF9, PRKCE, BCL2L11, DAPK1, JMY, INHBA, RASGRF2, LYST, HIPK2, PSEN2, UBC, SORT1, MAPK8, PRODH, SIVA1, FGD2, STK17B, AKAP13, STK17A, FEM1B, TIMP3, DPF1, PRUNE2, PLEKHG2, TUBB, AHRR, SQSTM1, PYCARD, TGM2, AATF, RUNX3, PHL…	2104	320	13528	1.58732	0.0924066	0.00112679	0.0404767
response to transforming growth factor beta (GO:0071559)	146	55	27.71	+	1.99	0.0242			cell morphogenesis (GO:0000902)	611	139	68.55	+	2.03	1.56e-10		negative regulation of cell motility (GO:2000146)	232	106	57.49	+	1.84	4.45e-05			GOTERM_BP_FAT	GO:0048598~embryonic morphogenesis	76	2.76665	2.83e-05	DLC1, NOG, NDST1, LMO4, PRRX1, ZEB2, GLI2, MAP3K7, CUL3, SPRY2, WNT4, HLX, FOXF1, CHST11, MYC, FRS2, TWIST1, LEF1, MBNL1, MECOM, VASP, SLIT2, HES1, EYA1, EYA2, CLIC5, PSEN2, TGIF1, TFAP2A, FOXC1, GNAS, TXNRD1, EXT1, IFT88, WNT5A, LMBR1, UGDH, BMPR2, COL2A1, ZBTB17, GREM1, TCF7L2, T, TCF21, HOXA3, ECE1, ALDH1A3, FBN2, PPAP2B, BMP4, DVL2, TBX3, HTT, FTO, TGFBR2, HSPG2, SMAD3, SMAD2, SKI, GAS1, NR4A…	2104	307	13528	1.59171	0.119943	0.00146753	0.0533354
positive regulation of neuron projection development (GO:0010976)	242	91	45.93	+	1.98	1.92e-05			cell fate commitment (GO:0045165)	225	51	25.24	+	2.02	0.032		cellular response to hypoxia (GO:0071456)	182	83	45.1	+	1.84	0.00204			GOTERM_BP_FAT	GO:0010033~response to organic substance	153	5.56971	3.04e-05	ADCY1, A2M, THRA, IL6ST, PDGFA, SLC6A3, ARNT2, LHCGR, PMAIP1, TLR6, AQP1, TGFB2, SLC2A8, CTTNBP2, EIF4EBP1, APOB, GRIN2B, CD44, GAB1, GNG2, PRKACB, LOX, EIF2B2, GNG5, AKIRIN2, GNG7, EGFR, IRS2, BSG, PLD1, SOCS2, SOCS3, CRYAB, RXRA, SOCS1, COLEC12, IRS1, PPARGC1B, DDIT3, JUNB, NME2, GRB10, GLUL, EP300, JUN, PDGFRA, HSPB1, RIPK2, EIF2AK3, ACR, CAV2, CAV1, CYP1B1, GCLC, PANX1, DRD3, BCL2L1, TIMP3, D…	2104	721	13528	1.36441	0.128193	0.00155773	0.0572656
negative regulation of neuron differentiation (GO:0045665)	189	71	35.87	+	1.98	0.00107			neuron projection development (GO:0031175)	575	130	64.51	+	2.02	1.72e-09		cardiac chamber development (GO:0003205)	156	71	38.66	+	1.84	0.0154			GOTERM_BP_FAT	GO:0060348~bone development	38	1.38333	3.37e-05	NOG, THRA, FHL2, COL2A1, GLI2, SOX9, MMP2, CTGF, BCL2, ANKRD11, JUND, AXIN2, RUNX2, GHR, BMP4, EGFR, BMP2, COL13A1, KLF10, NF1, HSPG2, SMAD3, PMF1, MMP14, WWTR1, MEF2D, NAB2, KAZALD1, NAB1, SORT1, FOXC1, MAPK8, GNAS, EXT1, CHRD, EIF2AK3, IGFBP3, CDH11	2104	123	13528	1.9864	0.14107	0.00170717	0.0634753
cell projection morphogenesis (GO:0048858)	442	166	83.88	+	1.98	6.24e-12			chemotaxis (GO:0006935)	478	108	53.63	+	2.01	2e-07		cellular response to decreased oxygen levels (GO:0036294)	189	86	46.84	+	1.84	0.00137			GOTERM_BP_FAT	GO:0032870~cellular response to hormone stimulus	40	1.45613	3.97e-05	ADCY1, THRA, IGFBP7, BCAR1, LHCGR, GNG12, LATS2, SLC2A8, IGF1R, FOS, EIF4EBP1, GAB1, GNG2, PRKACB, SIK2, GNG5, PIK3R1, GNG7, GHR, IRS2, KAT2B, SOCS2, PTPN2, RXRA, STAT1, IRS1, LPIN1, JUNB, HDAC5, GRB10, ADCY9, DUSP1, PRKAR1B, PRKAR1A, ALDH2, GNAS, GNB4, PTPN1, IGFBP2, HDAC9	2104	133	13528	1.93373	0.163845	0.00198626	0.0746885
telencephalon development (GO:0021537)	245	92	46.5	+	1.98	1.68e-05			anatomical structure formation involved in morphogenesis (GO:0048646)	824	186	92.45	+	2.01	9.87e-15		regulation of cell migration (GO:0030334)	693	315	171.73	+	1.83	8.96e-20			GOTERM_BP_FAT	GO:0001701~in utero embryonic development	49	1.78376	4.4e-05	GNA13, ARNT2, INTS1, CITED2, CUL3, APOB, DAB2, GRIN2B, FOXF1, ANKRD11, MKL2, ADAM10, MBNL1, MYH9, MECOM, BCL2L11, JUNB, HES1, NDEL1, HIF1A, ZMIZ1, GRN, PDGFRA, FOXC1, ZFPM2, PRDM1, IFT88, ZFAND5, BCL2L1, ITGB1, SOX8, LY6E, TEAD4, DAD1, APBA2, TERF2, GINS1, MAFG, CUBN, CEBPB, TBX3, LMX1B, EPAS1, SMAD2, SALL4, PLCG1, MAPK8IP3, TGFBR3, MYH10	2104	176	13528	1.79008	0.180101	0.00217976	0.08288
striated muscle tissue development (GO:0014706)	277	104	52.57	+	1.98	1.55e-06			cell-cell adhesion (GO:0098609)	436	98	48.92	+	2	2.19e-06		intrinsic apoptotic signaling pathway (GO:0097193)	154	70	38.16	+	1.83	0.0188			GOTERM_BP_FAT	GO:0009719~response to endogenous stimulus	94	3.42191	4.53e-05	PPARA, A2M, ADCY1, THRA, PDGFA, IGFBP7, BCAR1, LHCGR, ARNT2, AQP1, LATS2, TGFB2, SLC2A8, FOS, CTTNBP2, CCNE1, EIF4EBP1, GPX4, HMOX1, GAB1, GNG2, LOX, PRKACB, EIF2B2, GNG5, SIK2, GNG7, GHR, BSG, IRS2, PLD1, SOCS2, CRYAB, SOCS3, RXRA, SOCS1, CFTR, IL6R, MMP14, GAL, LPIN1, IRS1, JUNB, PPARGC1B, DDIT3, CCND1, GRB10, EP300, BTG2, ADM, PDGFRA, SORT1, GNB4, GNAS, ACR, CAV2, CAV1, GCLC, DRD3, FHL2, BCL2L…	2104	405	13528	1.49232	0.184808	0.00221852	0.0852815
positive regulation of nervous system development (GO:0051962)	464	174	88.06	+	1.98	1.42e-12			single organism cell adhesion (GO:0098602)	267	60	29.96	+	2	0.00617		negative regulation of apoptotic signaling pathway (GO:2001234)	207	94	51.3	+	1.83	0.000413			GOTERM_BP_FAT	GO:0030335~positive regulation of cell migration	30	1.0921	4.68e-05	IL6ST, PDGFA, BCAR1, EDN2, KIT, TGFB2, IGF1R, PRR5, ARHGAP5, S1PR1, BCL2, SCARB1, ARHGAP8, PIK3R1, EGFR, COL18A1, IRS2, PLD1, ADAM10, FLT1, SMAD3, IL6R, IRS1, KDR, SPAG9, HIF1A, RRAS2, PTP4A1, PDGFRA, HDAC9, TRIP6	2104	89	13528	2.1673	0.190189	0.00226576	0.0880447
regulation of cell morphogenesis involved in differentiation (GO:0010769)	259	97	49.15	+	1.97	7.07e-06			response to growth factor (GO:0070848)	494	111	55.43	+	2	1.45e-07		positive regulation of cell development (GO:0010720)	465	211	115.23	+	1.83	2.94e-12			GOTERM_BP_FAT	GO:0010769~regulation of cell morphogenesis involved in differentiation	27	0.98289	5.77e-05	RTN4, LZTS1, CDH4, MBP, TGFB2, LINGO1, TIAM1, ROBO1, SEMA3A, NEFL, ARHGDIA, SMAD7, RTN4R, SMAD3, SMAD2, NTN1, RUFY3, SLIT2, NUMBL, NTRK3, YWHAH, NDEL1, CNTF, TGFBR3, SEMA4D, OMG, WNT7A	2104	77	13528	2.25456	0.229006	0.00276293	0.108535
forebrain development (GO:0030900)	374	140	70.98	+	1.97	1.46e-09			regulation of neuron projection development (GO:0010975)	415	93	46.56	+	2	7.23e-06		positive regulation of locomotion (GO:0040017)	454	206	112.5	+	1.83	6.64e-12			GOTERM_BP_FAT	GO:0008283~cell proliferation	99	3.60393	6.94e-05	PDGFA, FST, INTS1, TGFB2, SHB, DAB2, GAB1, TGFBI, INSIG1, GNG2, FRS2, EGFR, IRS2, PDXK, RXRA, PIM1, NUMBL, GLUL, NDEL1, SERPINF1, UBR5, RIPK2, EMP1, TMX1, CDK5R1, CDV3, HDGF, UBE2V2, SRC, CD74, FTH1, ARX, SCARB1, RUNX3, GINS1, BMP4, KLF10, FSCN1, CREBBP, CSRP2, GAS6, LAMA5, TGFBR3, MYH10, E2F1, CDC14A, LY86, BCAR1, E2F8, ZEB2, GLI2, CBFA2T3, LGR4, NDE1, EVI5, HMOX1, MYC, PRL, OCA2, CYR61, DLG1, P…	2104	436	13528	1.45995	0.268644	0.00328779	0.130547
regulation of neuron differentiation (GO:0045664)	562	210	106.65	+	1.97	1.44e-15			negative regulation of neurogenesis (GO:0050768)	244	54	27.38	+	1.97	0.0331		cell part morphogenesis (GO:0032990)	463	210	114.73	+	1.83	3.61e-12			GOTERM_BP_FAT	GO:0040008~regulation of growth	81	2.94867	7.04e-05	RTN4, NOG, ZMAT3, IGFBP7, BCAR1, LTBP4, SLC6A3, MORF4L2, FGFRL1, CXADR, DDR2, TGFB2, NOV, AGTR1, WISP2, DAB2, CD44, CTGF, HLX, HTRA4, SEMA3A, HTRA3, PRL, SERTAD1, SERTAD2, CYR61, MAP2K5, GHR, ADAM10, SOCS2, CRYAB, SOCS3, SOCS1, SOCS5, HMGA2, CHPT1, BCL2L11, TNKS2, INHBA, EP300, BTG1, UBC, NPPC, FOXC1, GAP43, ING5, TMX1, DRD3, TFCP2L1, ABTB2, NEDD9, EGLN2, GREM1, CDH4, ARX, TSPYL2, BCL2, CAMK2D, B…	2104	341	13528	1.52728	0.271824	0.00329884	0.132363
epithelial tube morphogenesis (GO:0060562)	300	112	56.93	+	1.97	4.36e-07			cellular response to growth factor stimulus (GO:0071363)	468	103	52.51	+	1.96	2.35e-06		gastrulation (GO:0007369)	159	72	39.4	+	1.83	0.0155			GOTERM_BP_FAT	GO:0070482~response to oxygen levels	41	1.49254	7.22e-05	PPARA, CAV1, PDGFA, ARNT2, BNIP3, EGLN2, BCL2L1, KCNA5, MMP2, CITED2, TGFB2, SLC2A8, LONP1, ECE1, PLOD2, HMOX1, BCL2, CAMK2D, SLC8A1, NOL3, FLT1, EPAS1, SOCS3, NF1, CREBBP, NR4A2, SMAD3, MMP14, ITPR2, DDIT4, HYOU1, EP300, HIF1A, ADM, TFRC, PSEN2, PDE5A, PDGFRA, NPPC, ALDH2, PLAU	2104	141	13528	1.86962	0.277982	0.00335215	0.135905
neuron projection morphogenesis (GO:0048812)	434	162	82.36	+	1.97	2.32e-11			regulation of cell morphogenesis involved in differentiation (GO:0010769)	259	57	29.06	+	1.96	0.0214		establishment or maintenance of cell polarity (GO:0007163)	148	67	36.68	+	1.83	0.0348			GOTERM_BP_FAT	GO:0046578~regulation of Ras protein signal transduction	55	2.00218	8.72e-05	DLC1, PREX1, ITPKB, LPAR2, ITSN2, LPAR1, TBC1D16, S1PR1, EVI5, TIAM1, TBC1D14, TBC1D13, AGAP1, ARHGEF3, BCR, ARHGEF7, ARHGEF18, ARHGEF16, PSD3, SCAI, ARHGAP27, PSD2, ARHGEF9, TBC1D22A, NDEL1, RASGRF2, ACAP3, SPATA13, FGD2, ASAP2, CYTH4, AKAP13, ASAP1, CYTH3, ASAP3, MCF2L2, PLEKHG3, PLEKHG2, TBC1D5, BCL6, TBC1D1, TBC1D30, IQSEC1, ARHGEF10L, TBC1D2, ECT2L, OBSCN, TBC1D2B, ABR, VAV3, NF1, RICTOR, TS…	2104	210	13528	1.68396	0.324971	0.00400217	0.163961
gliogenesis (GO:0042063)	193	72	36.63	+	1.97	0.00114			circulatory system development (GO:0072359)	804	176	90.21	+	1.95	1.48e-12		axon development (GO:0061564)	369	167	91.44	+	1.83	4.39e-09			GOTERM_BP_FAT	GO:0007507~heart development	56	2.03859	8.75e-05	DLC1, NRP2, GLI2, CXADR, TGFB2, CITED2, OSR1, MKL2, MAP2K5, RXRA, SCUBE1, MECOM, TNNT2, CRKL, EP300, ADM, ZMIZ1, ZFPM2, FOXC1, IFT88, CASQ2, SOX4, COL2A1, SOX6, SOX9, ITGB1, ECE1, LY6E, RB1CC1, NFATC4, BCOR, NFATC1, BMP4, DVL2, DVL3, BMP2, TBX3, TBX2, SMAD7, NF1, TGFBR2, HSPG2, TEAD1, SMAD2, FOXP4, FOXP1, HDAC5, NOTCH1, SALL4, TSC1, ID2, PLN, TGFBR3, PTCH1, HDAC9, MYH10	2104	215	13528	1.6747	0.325965	0.00397665	0.164576
cell morphogenesis involved in neuron differentiation (GO:0048667)	395	147	74.96	+	1.96	5.63e-10			neuron differentiation (GO:0030182)	929	202	104.23	+	1.94	1.46e-14		negative regulation of cellular component movement (GO:0051271)	248	112	61.46	+	1.82	3.08e-05			GOTERM_BP_FAT	GO:0007568~aging	34	1.23771	9.3e-05	SLC6A3, TFCP2L1, ATP6AP1, TPRA1, TIMP3, FOS, MORC3, GSN, GPX4, BCL2, SERPINE1, NPM1, TERF2, ERCC1, MSH6, GNAO1, SOCS2, TBX3, TBX2, HTT, SOCS3, CRYAB, RXRA, SIRT1, DDIT3, SCAP, TFRC, ADM, ZMIZ1, JUN, MNT, CTSC, CP, IGFBP2	2104	110	13528	1.98735	0.342575	0.00418546	0.174976
blood vessel development (GO:0001568)	457	170	86.73	+	1.96	6.37e-12			regulation of anatomical structure morphogenesis (GO:0022603)	952	207	106.81	+	1.94	5.32e-15		tube morphogenesis (GO:0035239)	337	152	83.51	+	1.82	6.1e-08			GOTERM_BP_FAT	GO:0030514~negative regulation of BMP signaling pathway	12	0.43684	9.65e-05	CAV1, NOG, BMPER, SMAD7, SMAD6, HIPK2, FSTL3, SKI, SMURF1, GREM1, CHRD, TOB1	2104	21	13528	3.67409	0.352903	0.00430023	0.181577
heart morphogenesis (GO:0003007)	226	84	42.89	+	1.96	0.000127			brain development (GO:0007420)	686	149	76.97	+	1.94	6.16e-10		cell morphogenesis involved in neuron differentiation (GO:0048667)	395	178	97.88	+	1.82	1.08e-09			GOTERM_BP_FAT	GO:0001503~ossification	35	1.27412	0.000101	NOG, THRA, FHL2, COL2A1, GLI2, MMP2, CTGF, BCL2, JUND, AXIN2, RUNX2, BMP4, EGFR, BMP2, COL13A1, KLF10, NF1, HSPG2, SMAD3, PMF1, MMP14, WWTR1, MEF2D, NAB2, KAZALD1, NAB1, SORT1, FOXC1, MAPK8, GNAS, EXT1, CHRD, EIF2AK3, IGFBP3, CDH11	2104	115	13528	1.95685	0.366078	0.00445894	0.190149
vasculature development (GO:0001944)	479	177	90.9	+	1.95	2.91e-12			regulation of neuron differentiation (GO:0045664)	562	122	63.05	+	1.93	1.23e-07		cell morphogenesis involved in differentiation (GO:0000904)	492	221	121.92	+	1.81	1.65e-12			GOTERM_BP_FAT	GO:0006355~regulation of transcription, DNA-dependent	331	12.0495	0.000105	MEF2C, MEF2A, HMGN2, FST, ZNF639, CITED2, TBPL2, S1PR1, FOXF1, TRAK1, PATZ1, ZNF395, TWIST1, RREB1, YY1, RXRA, ZHX2, MECP2, HMG20A, MED14, MED13, MECOM, PPARGC1A, PPARGC1B, MED10, HES1, ZNF236, NME2, PIAS4, JUN, RPS14, ZNF785, MNT, TGIF1, PRDM2, PRDM1, PIAS1, TMX1, ZNF133, ZNF76, TFCP2L1, MYT1, LIF, ARX, T, TCF21, AHRR, LHX2, AGRN, VEZF1, TCF4, BCOR, ARHGEF10L, KLF5, BMP4, DNMT3A, DVL3, AEBP2, KL…	2104	1773	13528	1.20035	0.377503	0.00459153	0.197729
cardiovascular system development (GO:0072358)	488	180	92.61	+	1.94	1.92e-12			regulation of cell morphogenesis (GO:0022604)	434	94	48.69	+	1.93	3.02e-05		cellular response to acid chemical (GO:0071229)	196	88	48.57	+	1.81	0.00173			GOTERM_BP_FAT	GO:0001501~skeletal system development	76	2.76665	0.000109	NOG, THRA, NDST1, LTBP3, HEXA, PRRX1, GLI2, MMP2, BARX2, CTGF, CHST11, ANKRD11, COL12A1, MYC, TWIST1, GHR, EGFR, MMP14, INHBA, EYA1, NAB2, NAB1, PDGFRA, SORT1, TFAP2A, FOXC1, MAPK8, GNAS, EXT1, EIF2AK3, WNT5A, ZFAND5, FGFR3, TIPARP, SOX5, FHL2, COL2A1, SOX6, SOX9, HOXA3, BCL2, TEAD4, JUND, AXIN2, RUNX2, BMP4, BMP2, TBX3, COL13A1, KLF10, NF1, TGFBR2, HSPG2, SMAD3, PMF1, NPR3, GAS1, WWTR1, ANKH, AN…	2104	319	13528	1.53183	0.387525	0.00470282	0.204492
negative regulation of neurogenesis (GO:0050768)	244	90	46.31	+	1.94	5.64e-05			positive regulation of nervous system development (GO:0051962)	464	100	52.06	+	1.92	1.23e-05		negative regulation of locomotion (GO:0040013)	263	118	65.17	+	1.81	1.71e-05			GOTERM_BP_FAT	GO:0001666~response to hypoxia	39	1.41973	0.000109	PPARA, CAV1, PDGFA, ARNT2, BNIP3, EGLN2, BCL2L1, KCNA5, MMP2, CITED2, TGFB2, SLC2A8, LONP1, ECE1, PLOD2, HMOX1, BCL2, CAMK2D, SLC8A1, NOL3, FLT1, EPAS1, SOCS3, NF1, CREBBP, NR4A2, SMAD3, MMP14, ITPR2, DDIT4, HYOU1, EP300, HIF1A, TFRC, ADM, PSEN2, PDE5A, NPPC, PLAU	2104	134	13528	1.87132	0.388698	0.00467631	0.205291
morphogenesis of a branching epithelium (GO:0061138)	160	59	30.36	+	1.94	0.0206			regulation of cell projection organization (GO:0031344)	559	120	62.72	+	1.91	3.56e-07		regulation of binding (GO:0051098)	328	147	81.28	+	1.81	2.07e-07			GOTERM_BP_FAT	GO:0035023~regulation of Rho protein signal transduction	31	1.1285	0.000156	DLC1, FGD2, PREX1, AKAP13, LPAR2, LPAR1, ITSN2, MCF2L2, PLEKHG3, PLEKHG2, TIAM1, BCL6, ARHGEF10L, ECT2L, OBSCN, ARHGEF3, ABR, BCR, VAV3, ARHGEF7, ARHGEF18, ARHGEF16, SCAI, ARHGAP27, ARHGEF9, RICTOR, NDEL1, RASGRF2, TSC1, SYDE2, SPATA13	2104	99	13528	2.01333	0.504887	0.00660984	0.293093
cartilage development (GO:0051216)	152	56	28.85	+	1.94	0.0373			embryonic organ development (GO:0048568)	420	90	47.12	+	1.91	0.000105		epithelial tube morphogenesis (GO:0060562)	300	134	74.34	+	1.8	1.9e-06			GOTERM_BP_FAT	GO:0035239~tube morphogenesis	37	1.34692	0.000165	DLC1, GNA13, LMO4, ZEB2, GREM1, GLI2, LGR4, SEMA5A, MAP3K7, T, TCF21, SPRY2, WNT4, CD44, FOXF1, BCL2, PLXND1, TWIST1, CYR61, DVL2, BMP4, BMP2, FLT1, TBX3, TGFBR2, NR4A3, MMP14, VASP, BCL2L11, KDR, NOTCH1, EYA1, TSC1, LAMA5, TGIF1, TFAP2A, PTCH1	2104	127	13528	1.87321	0.524907	0.00693143	0.310275
positive regulation of developmental growth (GO:0048639)	166	61	31.5	+	1.94	0.0156			head development (GO:0060322)	720	154	80.78	+	1.91	7.59e-10		positive regulation of cell differentiation (GO:0045597)	863	385	213.86	+	1.8	2.06e-23			GOTERM_BP_FAT	GO:0030509~BMP signaling pathway	18	0.65526	0.000172	BMP4, NOG, BMP2, SMAD7, SMAD6, USP9X, FST, BMPR2, FSTL1, SKI, GREM2, UBE2D3, RGMB, TGFBR3, SMURF1, UBE2D1, BMPR1B, CHRD	2104	44	13528	2.63031	0.539903	0.00716236	0.323625
muscle structure development (GO:0061061)	452	166	85.78	+	1.94	4.08e-11			urogenital system development (GO:0001655)	304	65	34.11	+	1.91	0.0113		regulation of muscle system process (GO:0090257)	204	91	50.55	+	1.8	0.00142			GOTERM_BP_FAT	GO:0032582~negative regulation of gene-specific transcription	19	0.691664	0.000175	MEF2C, PPARA, TBL1XR1, BMP2, TNFSF4, SMAD7, RXRA, SMAD3, NFKB1, KAT5, CDKN1C, HDAC5, HES1, HDAC4, HEY1, BCOR, TBL1X, HDAC9, NCOR2	2104	48	13528	2.54507	0.545104	0.00720044	0.328357
positive regulation of neurogenesis (GO:0050769)	403	148	76.48	+	1.94	1.24e-09			heart development (GO:0007507)	482	103	54.08	+	1.9	1.08e-05		positive regulation of binding (GO:0051099)	157	70	38.91	+	1.8	0.0355			GOTERM_BP_FAT	GO:0006916~anti-apoptosis	53	1.92938	0.000193	MEF2C, IER3, CBX4, BNIP3, NFKB1, GDNF, CITED2, HMOX1, MKL1, MYC, IRAK1, NOL3, CRYAA, SOCS2, SOCS3, CRYAB, POLB, DAPK1, SERPINB9, PROK2, TXNDC5, HIPK3, UBC, AVEN, RIPK2, HSPB1, FOXC1, SEMA4D, TNFAIP3, MYO18A, FAIM2, TMX1, YWHAZ, GCLC, BCL2L1, TCF7L2, IGF1R, SQSTM1, BCL2, NPM1, TGM2, DAD1, AATF, ARHGDIA, HSPA9, CFLAR, CEBPB, TBX3, HTT, BFAR, GSK3B, BAX, BNIP3L	2104	206	13528	1.65423	0.580683	0.00787004	0.362245
cell part morphogenesis (GO:0032990)	463	170	87.87	+	1.93	1.95e-11			animal organ morphogenesis (GO:0009887)	881	187	98.85	+	1.89	2.9e-12		regulation of neuron projection development (GO:0010975)	415	185	102.84	+	1.8	9.04e-10			GOTERM_BP_FAT	GO:0060350~endochondral bone morphogenesis	10	0.364033	0.00021	MEF2D, COL13A1, NAB2, NAB1, HSPG2, GNAS, COL2A1, SOX9, RUNX2, GHR	2104	16	13528	4.01854	0.612335	0.00850072	0.394892
connective tissue development (GO:0061448)	199	73	37.77	+	1.93	0.00174			neuron development (GO:0048666)	741	157	83.14	+	1.89	9e-10		tissue morphogenesis (GO:0048729)	516	230	127.87	+	1.8	9.08e-13			GOTERM_BP_FAT	GO:0001525~angiogenesis	41	1.49254	0.000226	NRP2, GNA13, RTN4, PDGFA, JAG1, TGFB2, SEMA5A, MAP3K7, SHB, S1PR1, ROBO1, CTGF, HMOX1, FGF1, VEZF1, PLXND1, ANGPT2, C1GALT1, SCG2, CYR61, COL18A1, BMP4, KLF5, FLT1, EPAS1, TGFBR2, COL15A1, STAB2, MYH9, MMP14, NCL, SLIT2, KDR, ANXA2, PROK2, NOTCH1, HIF1A, LAMA5, JUN, TNFAIP2, PLAU	2104	148	13528	1.78119	0.639625	0.0090712	0.425247
skeletal system morphogenesis (GO:0048705)	210	77	39.85	+	1.93	0.000837			muscle system process (GO:0003012)	289	61	32.42	+	1.88	0.0348		morphogenesis of an epithelium (GO:0002009)	412	183	102.1	+	1.79	1.66e-09			GOTERM_BP_FAT	GO:0016477~cell migration	66	2.40262	0.000289	NRP2, IL16, EDN2, BCAR1, ZEB2, GDNF, TGFB2, EDNRB, CTTNBP2, NDE1, CD44, CTGF, ROBO1, POU4F1, MSN, NR2F2, TOP2B, TWIST1, S100A2, NR2F1, PTPRK, ARHGEF7, MDGA1, IL6R, MYH9, MMP14, SLIT2, CTNNA2, TNS3, NCK2, NDEL1, HIF1A, TNS1, BTG1, LYST, FOXC1, LAMC1, CAV2, ZFAND5, CDK5R1, KITLG, GIPC1, KIT, ITGB1, SRC, ARX, SCARB1, PPAP2B, DCLK1, FN1, SCG2, FLT1, VAV3, LMX1B, PODXL, NR4A2, NTN1, KDR, LAMA1, PARP9,…	2104	276	13528	1.53753	0.727963	0.0114544	0.542095
muscle cell differentiation (GO:0042692)	254	93	48.2	+	1.93	4.5e-05			regulation of nervous system development (GO:0051960)	780	164	87.51	+	1.87	4.6e-10		cell morphogenesis (GO:0000902)	611	271	151.41	+	1.79	2.93e-15			GOTERM_BP_FAT	GO:0030518~steroid hormone receptor signaling pathway	21	0.76447	0.000292	KLF9, GRIP1, FHL2, EGLN2, ARID1A, MED14, NR3C1, MED13, KAT5, PPARGC1A, DAXX, PPARGC1B, CCNE1, YWHAH, NCOA2, NCOA3, UBR5, THRAP3, PIAS1, CARM1, RBM14	2104	58	13528	2.32798	0.731838	0.0114789	0.548053
urogenital system development (GO:0001655)	304	111	57.69	+	1.92	1.83e-06			regulation of neurogenesis (GO:0050767)	691	145	77.53	+	1.87	1.62e-08		anatomical structure formation involved in morphogenesis (GO:0048646)	824	365	204.19	+	1.79	1.69e-21			GOTERM_BP_FAT	GO:0008285~negative regulation of cell proliferation	82	2.98507	0.000301	DLC1, NOG, IGFBP7, FGFRL1, NR2E3, CXADR, MXI1, TGFB2, FNTB, CTTNBP2, WISP2, HMOX1, MTBP, ASPH, SPN, PTPRK, CTBP1, CTBP2, PTPRM, RXRA, SIX5, CDK6, GAL, NCK2, NME2, ADAMTS8, BTG2, ADM, BTG1, BTG4, JUN, MNT, NPPC, TGIF1, MDM4, TM4SF4, ING5, CAV2, CAV1, ABI1, COMT, BDKRB2, FTH1, CDH5, TRIB1, CD9, MORC3, BCL2, NPM1, BCL6, AXIN2, RUNX3, PINX1, SCG2, BMP4, COL18A1, BMP2, KAT2B, JARID2, KLF10, NF1, TGFBR…	2104	361	13528	1.46048	0.742234	0.0117195	0.564471
negative regulation of transcription from RNA polymerase II promoter (GO:0000122)	768	280	145.75	+	1.92	3.15e-20			cellular component morphogenesis (GO:0032989)	701	147	78.65	+	1.87	1.19e-08		regulation of neurogenesis (GO:0050767)	691	306	171.23	+	1.79	1.66e-17			GOTERM_BP_FAT	GO:0045767~regulation of anti-apoptosis	16	0.582454	0.000313	SIVA1, RTN4, CAV1, OPA1, IL6ST, SMAD7, IL6R, BCL2L1, SIRT1, ADM, BTG2, DUSP1, HMOX1, BAX, SERBP1, SLC9A1	2104	38	13528	2.70722	0.755644	0.0120742	0.586651
regulation of developmental growth (GO:0048638)	298	108	56.55	+	1.91	4.75e-06			positive regulation of neuron differentiation (GO:0045666)	325	68	36.46	+	1.86	0.0135		cellular response to growth factor stimulus (GO:0071363)	468	207	115.97	+	1.78	6.51e-11			GOTERM_BP_FAT	GO:0048332~mesoderm morphogenesis	16	0.582454	0.000313	BMP4, TBX3, HTT, BMPR2, SMAD3, LEF1, SMAD2, NR4A3, TCF7L1, SLIT2, EYA2, PRKAR1A, TXNRD1, FOXC1, CHRD, KLF4	2104	38	13528	2.70722	0.755644	0.0120742	0.586651
regulation of epithelial cell migration (GO:0010632)	177	64	33.59	+	1.91	0.0149			central nervous system development (GO:0007417)	889	186	99.74	+	1.86	1.32e-11		ossification (GO:0001503)	251	111	62.2	+	1.78	0.000106			GOTERM_BP_FAT	GO:0016202~regulation of striated muscle tissue development	19	0.691664	0.000316	BMP4, NOG, TBX3, TGFBR2, SMAD3, LEF1, CXADR, HDAC5, HDAC4, NOTCH1, BTG1, BCL2, UBC, AGRN, MKL2, HDAC9, IGFBP3, ZFHX3, TWIST1	2104	50	13528	2.44327	0.759792	0.0121162	0.593757
brain development (GO:0007420)	686	248	130.19	+	1.9	4.11e-17			generation of neurons (GO:0048699)	1389	287	155.84	+	1.84	5.62e-19		response to growth factor (GO:0070848)	494	218	122.42	+	1.78	1.57e-11			GOTERM_BP_FAT	GO:0048705~skeletal system morphogenesis	33	1.20131	0.000318	ZFAND5, NOG, THRA, NDST1, TIPARP, PRRX1, COL2A1, SOX9, MMP2, BARX2, HOXA3, CTGF, ANKRD11, CHST11, MYC, RUNX2, GHR, COL13A1, TGFBR2, HSPG2, GAS1, MEF2D, HOXB1, EYA1, HOXB7, NAB2, GFPT1, NAB1, PDGFRA, TFAP2A, GNAS, BMPR1B, WNT7A	2104	112	13528	1.89445	0.76151	0.0120742	0.596737
negative regulation of nervous system development (GO:0051961)	263	95	49.91	+	1.9	5.86e-05			negative regulation of transcription from RNA polymerase II promoter (GO:0000122)	768	158	86.17	+	1.83	7.2e-09		regulation of neuron differentiation (GO:0045664)	562	248	139.27	+	1.78	1.76e-13			GOTERM_BP_FAT	GO:0008624~induction of apoptosis by extracellular signals	33	1.20131	0.000318	FGD2, PREX1, AKAP13, FASLG, TIMP3, DAXX, CRADD, AHRR, PLEKHG2, SQSTM1, TIAM1, TICAM1, AATF, SPN, OBSCN, CFLAR, ARHGEF3, ABR, VAV3, ARHGEF7, ARHGEF18, ARHGEF16, FADD, ARHGEF9, BCL2L11, DAPK1, CASP10, RASGRF2, BAX, PSEN2, UBC, SORT1, MAPK8, PDCD6	2104	112	13528	1.89445	0.76151	0.0120742	0.596737
negative regulation of phosphorylation (GO:0042326)	432	156	81.98	+	1.9	1e-09			cellular response to hormone stimulus (GO:0032870)	544	111	61.04	+	1.82	2.97e-05		tube development (GO:0035295)	560	247	138.77	+	1.78	2.16e-13			GOTERM_BP_FAT	GO:0048634~regulation of muscle development	19	0.691664	0.000419	BMP4, NOG, TBX3, TGFBR2, SMAD3, LEF1, CXADR, HDAC5, HDAC4, NOTCH1, BTG1, BCL2, UBC, AGRN, MKL2, HDAC9, IGFBP3, ZFHX3, TWIST1	2104	51	13528	2.39536	0.84858	0.0157378	0.785104
tube development (GO:0035295)	560	202	106.28	+	1.9	2.56e-13			skeletal system development (GO:0001501)	466	95	52.28	+	1.82	0.000412		regulation of neuron apoptotic process (GO:0043523)	198	87	49.07	+	1.77	0.00478			GOTERM_BP_FAT	GO:0016044~membrane organization	85	3.09428	0.000428	OXA1L, VAPA, AP1G1, SORL1, BNIP3, ITSN2, KCNIP2, CLTC, GDNF, HOOK2, DAB2, AP1S2, PUM1, CLINT1, FTL, GHR, EGFR, HSP90AA1, OPA1, STX2, PICK1, ARHGAP27, COLEC12, PI4KB, LPCAT2, LDLRAP1, ELMO2, NME2, NDEL1, ARRB1, IGF2R, TXNDC5, RIN2, RAB5A, USO1, SH3KBP1, SORT1, TOM1, VAMP3, RIN3, CAV2, RAB3A, RAB7A, CAV1, DRD3, RTP1, EEA1, BCL2L1, ABCA1, ABCA4, DTNBP1, RIMS1, FTH1, CD9, ELMOD3, DOCK1, CRB1, BCL2, M…	2104	381	13528	1.43444	0.854911	0.015958	0.802797
axonogenesis (GO:0007409)	341	123	64.71	+	1.9	4.16e-07			neurogenesis (GO:0022008)	1487	303	166.84	+	1.82	2.3e-19		circulatory system development (GO:0072359)	804	352	199.24	+	1.77	8.47e-20			GOTERM_BP_FAT	GO:0045667~regulation of osteoblast differentiation	17	0.618857	0.000439	BMP4, BMP2, IL6ST, BMPR2, SMAD3, CDK6, SKI, IL6R, WNT7B, JUND, NPPC, GNAS, AXIN2, BMPR1B, RUNX2, CHRD, TOB1	2104	43	13528	2.54196	0.861721	0.0162182	0.822708
axon development (GO:0061564)	369	133	70.03	+	1.9	7.24e-08			cell adhesion (GO:0007155)	866	176	97.16	+	1.81	9.34e-10		regulation of cell motility (GO:2000145)	745	326	184.62	+	1.77	4.5e-18			GOTERM_BP_FAT	GO:0048870~cell motility	71	2.58464	0.000466	NRP2, IL16, EDN2, BCAR1, ZEB2, GDNF, TGFB2, EDNRB, CTTNBP2, NDE1, APOB, CD44, CTGF, ROBO1, POU4F1, MSN, NR2F2, TOP2B, NR2F1, TWIST1, S100A2, PTPRK, ARHGEF7, MDGA1, IL6R, MYH9, MMP14, SLIT2, CTNNA2, TNS3, NCK2, TNS1, NDEL1, HIF1A, BTG1, LYST, FOXC1, LAMC1, CAV2, ZFAND5, CDK5R1, DNAH17, KITLG, GIPC1, KIT, ITGB1, DNAH5, SRC, ARX, SCARB1, PPAP2B, DCLK1, FN1, SCG2, FLT1, VAV3, LMX1B, PODXL, NR4A2, TNP…	2104	307	13528	1.48699	0.877892	0.0170888	0.874197
regulation of neurogenesis (GO:0050767)	691	249	131.14	+	1.9	5.08e-17			response to steroid hormone (GO:0048545)	330	67	37.03	+	1.81	0.0421		negative regulation of transcription from RNA polymerase II promoter (GO:0000122)	768	336	190.32	+	1.77	1.04e-18			GOTERM_BP_FAT	GO:0051674~localization of cell	71	2.58464	0.000466	NRP2, IL16, EDN2, BCAR1, ZEB2, GDNF, TGFB2, EDNRB, CTTNBP2, NDE1, APOB, CD44, CTGF, ROBO1, POU4F1, MSN, NR2F2, TOP2B, NR2F1, TWIST1, S100A2, PTPRK, ARHGEF7, MDGA1, IL6R, MYH9, MMP14, SLIT2, CTNNA2, TNS3, NCK2, TNS1, NDEL1, HIF1A, BTG1, LYST, FOXC1, LAMC1, CAV2, ZFAND5, CDK5R1, DNAH17, KITLG, GIPC1, KIT, ITGB1, DNAH5, SRC, ARX, SCARB1, PPAP2B, DCLK1, FN1, SCG2, FLT1, VAV3, LMX1B, PODXL, NR4A2, TNP…	2104	307	13528	1.48699	0.877892	0.0170888	0.874197
cell fate commitment (GO:0045165)	225	81	42.7	+	1.9	0.000827			biological adhesion (GO:0022610)	872	177	97.84	+	1.81	8.78e-10		negative regulation of phosphorylation (GO:0042326)	432	189	107.05	+	1.77	2.45e-09			GOTERM_BP_FAT	GO:0006366~transcription from RNA polymerase II promoter	57	2.07499	0.000484	PPARA, TAF1C, E2F3, THRA, LMO4, NFKB1, NR2E3, YBX2, TBPL2, MAX, ASH2L, HSF2, MYC, BATF3, RREB1, MED14, MED13, MSC, PPARGC1A, DDIT3, AHR, GTF2H1, HIF1A, TCFL5, ASH1L, MNT, NFE2L3, CCRN4L, LCORL, SOX5, BMPR2, NFIX, NR3C1, TSC22D1, PIR, POU2F2, NFAT5, ETV1, NFATC4, HSF2BP, SKIL, RUNX3, NFATC1, KLF5, CEBPB, EPAS1, CEBPD, KLF13, AFF4, PMF1, STAT1, ETS1, TRPS1, THRAP3, GTF2F2, SUPT16H, ZFHX3	2104	234	13528	1.5662	0.887263	0.017589	0.907239
positive regulation of cell projection organization (GO:0031346)	325	117	61.68	+	1.9	1.36e-06			regulation of cell development (GO:0060284)	801	162	89.87	+	1.8	1.36e-08		cellular response to oxygen levels (GO:0071453)	199	87	49.31	+	1.76	0.00582			GOTERM_BP_FAT	GO:0051153~regulation of striated muscle cell differentiation	14	0.509647	0.000562	BMP4, TBX3, MORF4L2, EZH2, HDAC5, HDAC4, NOTCH1, BTG1, BCL2, UBC, AGRN, HDAC9, IGFBP3, ZFHX3	2104	32	13528	2.81298	0.920831	0.0202452	1.05338
camera-type eye development (GO:0043010)	289	104	54.85	+	1.9	1.41e-05			positive regulation of neurogenesis (GO:0050769)	403	81	45.22	+	1.79	0.0067		regulation of cell projection organization (GO:0031344)	559	244	138.52	+	1.76	1.07e-12			GOTERM_BP_FAT	GO:0007498~mesoderm development	24	0.87368	0.000591	BMP4, TBX3, HTT, BMPR2, SMAD3, LEF1, MESDC2, SMAD2, NR4A3, SNAI2, SLIT2, TCF7L1, T, TCF21, EYA2, OSR1, LHX2, FOXF1, PRKAR1A, TXNRD1, FOXC1, EXT1, CHRD, KLF4	2104	74	13528	2.08529	0.930445	0.0210993	1.10686
cell morphogenesis involved in differentiation (GO:0000904)	492	177	93.37	+	1.9	3.07e-11			anatomical structure morphogenesis (GO:0009653)	1952	391	219.01	+	1.79	5.81e-25		regulation of muscle cell differentiation (GO:0051147)	172	75	42.62	+	1.76	0.0355			GOTERM_BP_FAT	GO:0001763~morphogenesis of a branching structure	24	0.87368	0.000591	BMP4, GNA13, BMP2, FLT1, TBX3, COL13A1, TGFBR2, CTNND2, GLI2, GREM1, MMP14, KDR, SEMA5A, SPRY2, TCF21, NOTCH1, EPHA7, EYA1, CD44, LAMA5, FOXF1, BCL2, PLXND1, CYR61	2104	74	13528	2.08529	0.930445	0.0210993	1.10686
rhythmic process (GO:0048511)	290	104	55.04	+	1.89	1.68e-05			cellular response to endogenous stimulus (GO:0071495)	1049	210	117.69	+	1.78	1.44e-11		camera-type eye development (GO:0043010)	289	126	71.62	+	1.76	2.57e-05			GOTERM_BP_FAT	GO:0010035~response to inorganic substance	51	1.85657	0.000599	A2M, PDGFA, SLC6A3, KCNIP2, GJA3, FOS, APOB, SLC1A3, GSN, HMOX1, GPX4, SERPINE1, FANCC, EGFR, CUTA, PTPRK, BSG, CRYAB, RXRA, SLC34A1, LEF1, STIM1, DDIT3, TNNT2, CCND1, EP300, PRDX6, JUN, PDGFRA, MAPK8, CAV1, GCLC, BCL2L1, PXN, KCNMB2, AHRR, BCL2, HAAO, NEDD4L, ACTB, SLC8A1, GNAO1, HTT, NR4A2, STAT1, ITPR3, GART, TFRC, DUSP1, IGFBP2, PDCD6, CALM2, CALM1	2104	205	13528	1.59957	0.932811	0.0212025	1.12115
negative regulation of protein phosphorylation (GO:0001933)	396	142	75.15	+	1.89	2.06e-08			positive regulation of cell differentiation (GO:0045597)	863	172	96.83	+	1.78	8.7e-09		regulation of apoptotic signaling pathway (GO:2001233)	381	166	94.41	+	1.76	9.21e-08			GOTERM_BP_FAT	GO:0030036~actin cytoskeleton organization	55	2.00218	0.000629	DLC1, MTSS1, WASF3, PREX1, CAPZA2, BCAR1, DSTN, GSN, ARHGAP8, RHOF, DLG1, CRYAA, ACTN1, MYH9, FLNB, LPIN1, VASP, ARHGAP26, FMN1, TNNT2, ARPC1A, NCK2, RND3, EPB41L1, BIN3, TMSB4X, WASL, DST, PARVA, ALDOA, FGD2, TRIOBP, CNN3, CALD1, SSH2, DIAPH3, NEDD9, MYO9B, DAAM1, ITGB1, CAPZB, DAAM2, CORO2B, PFN2, PRR5, BCL2, BCL6, FSCN2, NF1, FSCN1, RICTOR, GAS7, ANTXR1, ABL2, MYH10, TMOD1	2104	226	13528	1.56474	0.941434	0.0220956	1.17784
head development (GO:0060322)	720	258	136.64	+	1.89	1.96e-17			embryo development (GO:0009790)	925	184	103.78	+	1.77	1.58e-09		developmental growth (GO:0048589)	349	152	86.48	+	1.76	6.9e-07			GOTERM_BP_FAT	GO:0042493~response to drug	53	1.92938	0.000653	PDGFA, SLC6A3, LHCGR, SLC2A8, CTTNBP2, FOS, TOP1, CCNE1, SLC1A3, LOX, PTPRM, SOCS3, SOCS1, PAPD7, CFTR, GAL, JUNB, DDIT3, SS18, NME2, CCND1, EP300, JUN, NPPC, GNAS, CAV2, CAV1, YWHAZ, DRD3, COMT, SLC47A2, ACSL1, ALDH1A3, BCL2, ENO2, DAD1, COL18A1, NES, SLC8A1, GNAO1, SNX27, CREB1, TGFBR2, ATP1A1, PDE3A, STAT1, HDAC4, PTCH1, ABCC1, GRK5, IGFBP2, BCAR3, SLC9A1	2104	216	13528	1.57765	0.947274	0.0227271	1.22117
developmental growth (GO:0048589)	349	125	66.23	+	1.89	4.47e-07			positive regulation of developmental process (GO:0051094)	1203	239	134.97	+	1.77	3.07e-13		regulation of nervous system development (GO:0051960)	780	339	193.29	+	1.75	1.83e-18			GOTERM_BP_FAT	GO:0010608~posttranscriptional regulation of gene expression	52	1.89297	0.000663	NCBP1, CPEB2, EIF5, SYNCRIP, CPEB1, GDNF, YBX2, EIF4EBP1, PUM1, QKI, PIWIL3, EIF1, PUM2, EIF2B2, SAMD4A, BRF1, ACO1, CDK4, PPARGC1A, HNRNPU, EIF4G1, NCK2, SERBP1, EIF4A2, HSPB1, MDM4, EEFSEC, EIF2AK3, PPP1R15A, NANOS3, SOX4, GIPC1, IGF2BP3, MTIF3, CPN2, ZFP36L1, ZFP36L2, TNRC6C, MORC3, BCL2, HNRNPD, PABPC1, TNRC6B, TNRC6A, FBXO7, SMAD7, SMAD3, SMAD2, EIF4B, ATXN2, TSC1, DIO2	2104	211	13528	1.58456	0.949807	0.0229259	1.24148
embryonic organ development (GO:0048568)	420	150	79.71	+	1.88	6.68e-09			enzyme linked receptor protein signaling pathway (GO:0007167)	715	142	80.22	+	1.77	1.12e-06		forebrain development (GO:0030900)	374	162	92.68	+	1.75	2.48e-07			GOTERM_BP_FAT	GO:0048742~regulation of skeletal muscle fiber development	12	0.43684	0.000668	HDAC5, BMP4, HDAC4, NOTCH1, TBX3, BTG1, BCL2, UBC, AGRN, HDAC9, IGFBP3, ZFHX3	2104	25	13528	3.08624	0.95079	0.0229003	1.24963
bone development (GO:0060348)	168	60	31.88	+	1.88	0.0441			positive regulation of cell development (GO:0010720)	465	92	52.17	+	1.76	0.00239		telencephalon development (GO:0021537)	245	106	60.71	+	1.75	0.00063			GOTERM_BP_FAT	GO:0030522~intracellular receptor-mediated signaling pathway	24	0.87368	0.000729	FLT1, KLF9, GRIP1, RXRA, CREM, FHL2, EGLN2, ARID1A, MED14, MED13, NR3C1, KAT5, PPARGC1A, DAXX, PPARGC1B, CCNE1, YWHAH, NCOA2, NCOA3, UBR5, THRAP3, PIAS1, CARM1, RBM14	2104	75	13528	2.05749	0.962672	0.0247869	1.36352
regulation of cell development (GO:0060284)	801	286	152.01	+	1.88	1.91e-19			negative regulation of protein phosphorylation (GO:0001933)	396	78	44.43	+	1.76	0.0219		regulation of vasculature development (GO:1901342)	243	105	60.22	+	1.74	0.000768			GOTERM_BP_FAT	GO:0050678~regulation of epithelial cell proliferation	23	0.837277	0.000807	EGFR, NOG, ATP6AP1, SMAD3, CDK6, GAS1, FOXP1, TGFB2, KDR, CDKN1C, LAMA1, EDNRB, NME2, NOTCH1, BAX, GRN, TGFBR3, PTCH1, LAMC1, FGF1, PRL, RUNX3, MAP2K5	2104	71	13528	2.08285	0.973761	0.0272026	1.50858
positive regulation of cell development (GO:0010720)	465	166	88.25	+	1.88	4.15e-10			cellular response to lipid (GO:0071396)	473	92	53.07	+	1.73	0.00486		growth (GO:0040007)	412	178	102.1	+	1.74	3.25e-08			GOTERM_BP_FAT	GO:0001541~ovarian follicle development	16	0.582454	0.000809	BMP4, LHCGR, BCL2L1, FOXO3, MMP14, FSHR, KDR, INHBB, CCNE1, INHBA, BAX, BCL2, FOXC1, EIF2B2, BMPR1B, LFNG	2104	41	13528	2.50913	0.973935	0.0270498	1.51133
regulation of neuron projection development (GO:0010975)	415	148	78.76	+	1.88	1.05e-08			negative regulation of phosphorylation (GO:0042326)	432	84	48.47	+	1.73	0.015		cellular response to nutrient levels (GO:0031669)	176	76	43.61	+	1.74	0.0429			GOTERM_BP_FAT	GO:0010553~negative regulation of specific transcription from RNA polymerase II promoter	16	0.582454	0.000809	MEF2C, PPARA, TBL1XR1, SMAD7, RXRA, SMAD3, NFKB1, KAT5, HES1, HDAC5, HDAC4, HEY1, BCOR, TBL1X, HDAC9, NCOR2	2104	41	13528	2.50913	0.973935	0.0270498	1.51133
regulation of nervous system development (GO:0051960)	780	278	148.03	+	1.88	1.05e-18			positive regulation of cell migration (GO:0030335)	407	79	45.66	+	1.73	0.0319		regulation of transmembrane receptor protein serine/threonine kinase signaling pathway (GO:0090092)	211	91	52.29	+	1.74	0.00571			GOTERM_BP_FAT	GO:0030900~forebrain development	40	1.45613	0.000824	DLC1, E2F1, NOG, NDST1, SLC6A3, ZEB2, HPRT1, GLI2, SRC, ARX, NDE1, ALDH1A3, LHX2, NR2F2, TOP2B, FRS2, DCLK1, NR2F1, BMP4, GNAO1, TBX3, HTT, CREB1, NF1, LEF1, MECOM, NUMBL, HES1, NOTCH1, EYA1, TSC1, FYN, BAX, PSEN2, MAPK8IP3, ID4, CHRD, IFT88, NFIB, MYH10	2104	152	13528	1.69202	0.975649	0.0273444	1.5393
eye development (GO:0001654)	334	119	63.39	+	1.88	1.74e-06			regulation of cellular component movement (GO:0051270)	816	158	91.55	+	1.73	6.05e-07		neuron projection development (GO:0031175)	575	247	142.49	+	1.73	4.01e-12			GOTERM_BP_FAT	GO:0001958~endochondral ossification	8	0.291227	0.000835	MEF2D, COL13A1, NAB2, NAB1, HSPG2, GNAS, COL2A1, RUNX2	2104	12	13528	4.28644	0.976806	0.0274953	1.5593
angiogenesis (GO:0001525)	292	104	55.41	+	1.88	2.38e-05			regulation of multicellular organismal development (GO:2000026)	1734	335	194.55	+	1.72	3.46e-18		regulation of cell development (GO:0060284)	801	344	198.49	+	1.73	5.51e-18			GOTERM_BP_FAT	GO:0060562~epithelial tube morphogenesis	22	0.800874	0.000891	DLC1, DVL2, BMP4, BMP2, LMO4, ZEB2, GREM1, VASP, MAP3K7, T, TCF21, WNT4, EYA1, CD44, TSC1, LAMA5, FOXF1, BCL2, TGIF1, TFAP2A, PTCH1, TWIST1	2104	67	13528	2.11123	0.981997	0.0291062	1.66338
respiratory system development (GO:0060541)	197	70	37.39	+	1.87	0.00916			cellular response to oxygen-containing compound (GO:1901701)	870	168	97.61	+	1.72	1.8e-07		negative regulation of protein phosphorylation (GO:0001933)	396	170	98.13	+	1.73	1.59e-07			GOTERM_BP_FAT	GO:0048511~rhythmic process	35	1.27412	0.000902	PHLPP1, PRF1, CCRN4L, DRD3, EDN2, LHCGR, BCL2L1, FOXO3, TGFB2, CCNE1, GRIN2B, NR1D1, BCL2, TEF, PER1, EIF2B2, CRY1, LFNG, BMP4, EGFR, BMP2, MMP14, CDK4, SIRT1, FSHR, KDR, INHBB, INHBA, PROK2, PTGDS, JUN, BAX, FOXC1, BMPR1B, ENOX1	2104	128	13528	1.75811	0.982867	0.0292481	1.68373
ossification (GO:0001503)	251	89	47.63	+	1.87	0.000384			gland development (GO:0048732)	405	78	45.44	+	1.72	0.0481		regulation of locomotion (GO:0040012)	816	350	202.21	+	1.73	2.87e-18			GOTERM_BP_FAT	GO:0045664~regulation of neuron differentiation	36	1.31052	0.000916	RTN4, NOG, CDK5R1, LZTS1, SOX5, GLI2, CDH4, MBP, LINGO1, ROBO1, TIAM1, BCL2, CDK5RAP2, SEMA3A, NEFL, ARHGDIA, NLGN1, RTN4R, DLL1, NTN1, SLIT2, RUFY3, NUMBL, HES1, NTRK3, NOTCH1, EYA1, CNTF, NDEL1, YWHAH, TGIF1, ID4, CNTN4, SEMA4D, OMG, WNT7A	2104	133	13528	1.74036	0.983956	0.0295013	1.71069
neuron projection development (GO:0031175)	575	203	109.12	+	1.86	1.78e-12			nervous system development (GO:0007399)	2203	424	247.17	+	1.72	4.92e-24		regulation of cellular component movement (GO:0051270)	816	350	202.21	+	1.73	2.87e-18			GOTERM_BP_FAT	GO:0051098~regulation of binding	40	1.45613	0.000943	SIVA1, NOG, THRA, CALD1, HR, YBX2, TRIB1, SUMO1, PRMT8, HMOX1, BCL2, TICAM1, NPM1, PYCARD, NR2F2, IRAK1, TNFSF4, SMAD7, PIM1, SMAD3, SMAD2, SKI, NFAM1, SIRT1, LDLRAP1, DDIT3, JMY, LRPAP1, HDAC5, HDAC4, NME2, EP300, NCOA3, ID2, BAX, HIPK2, TGFBR3, RIPK2, EIF2AK3, CALM2, CALM1	2104	153	13528	1.68096	0.985782	0.0301353	1.76024
regulation of cell morphogenesis (GO:0022604)	434	153	82.36	+	1.86	1.03e-08			cellular response to organic cyclic compound (GO:0071407)	484	93	54.3	+	1.71	0.00698		cellular component morphogenesis (GO:0032989)	701	300	173.71	+	1.73	4.2e-15			GOTERM_BP_FAT	GO:0007389~pattern specification process	62	2.25701	0.000992	GNA13, NOG, FST, ZEB2, GLI2, CITED2, FOXF1, MSGN1, ASPH, NR2F2, FRS2, CYR61, NOTO, YY1, LEF1, DLL1, GRHL3, RTTN, HES1, EYA1, CRKL, EP300, BTG2, HIPK2, PSEN2, TGIF1, IFT88, BMPR2, TTC8, GREM1, TCF7L1, SEMA5A, T, HOXA3, DISP1, LHX2, AXIN2, BCOR, PLXND1, LFNG, MLLT3, BMP4, DVL2, FLT1, TBX3, LMX1B, HTT, SMAD6, TGFBR2, FTO, CELSR2, SMAD2, GAS1, MID1, HOXB1, NOTCH1, HOXB7, MEOX1, PTCH1, BMPR1B, CHRD, W…	2104	267	13528	1.49303	0.988605	0.0314559	1.851
anatomical structure formation involved in morphogenesis (GO:0048646)	824	290	156.38	+	1.85	7.08e-19			negative regulation of developmental process (GO:0051093)	833	160	93.46	+	1.71	8.07e-07		muscle structure development (GO:0061061)	452	193	112.01	+	1.72	1.1e-08			GOTERM_BP_FAT	GO:0032583~regulation of gene-specific transcription	36	1.31052	0.00105837	MEF2C, PPARA, THRA, NFKB1, TCF7L2, GDNF, CITED2, HEY1, NR2F2, BCOR, ARHGEF10L, TBL1XR1, BMP2, TNFSF4, SMAD7, CREB1, RXRA, PSRC1, SMAD3, SMAD2, CELSR2, KAT5, SIRT1, PPARGC1A, SCAP, HES1, CDKN1C, HDAC5, HDAC4, NOTCH1, HIF1A, ETS1, HDAC9, TBL1X, MAPRE3, NCOR2	2104	134	13528	1.72737	0.991551	0.0332891	1.9735
negative regulation of kinase activity (GO:0033673)	259	91	49.15	+	1.85	0.000407			cellular response to organonitrogen compound (GO:0071417)	479	92	53.74	+	1.71	0.00812		regulation of actin filament-based process (GO:0032970)	340	145	84.25	+	1.72	7.12e-06			GOTERM_BP_FAT	GO:0030510~regulation of BMP signaling pathway	13	0.473244	0.00107567	CAV1, NOG, BMPER, SMAD7, SMAD6, HIPK2, FSTL3, SKI, SMURF1, GREM1, PCSK6, CHRD, TOB1	2104	30	13528	2.78619	0.992185	0.03359	2.00544
negative regulation of protein kinase activity (GO:0006469)	242	85	45.93	+	1.85	0.00112			regulation of cell motility (GO:2000145)	745	143	83.59	+	1.71	8.63e-06		positive regulation of developmental process (GO:0051094)	1203	513	298.11	+	1.72	7.24e-28			GOTERM_BP_FAT	GO:0043434~response to peptide hormone stimulus	40	1.45613	0.0010772	CAV2, PPARA, BCAR1, BCL2L1, SLC2A8, CTTNBP2, IGF1R, EIF4EBP1, BCL2, GAB1, EIF2B2, NEFL, SIK2, PIK3R1, GHR, BSG, IRS2, PLD1, KAT2B, SOCS2, PTPN2, SOCS3, RXRA, SOCS1, CFTR, NR4A3, IL6R, GAL, STAT1, LPIN1, IRS1, JUNB, HDAC5, GRB10, BTG2, TSC1, ADM, SORT1, PTPN1, HDAC9	2104	154	13528	1.67004	0.992239	0.0334058	2.00827
circulatory system development (GO:0072359)	804	282	152.58	+	1.85	4.56e-18			positive regulation of cell motility (GO:2000147)	422	81	47.35	+	1.71	0.0362		regulation of organ morphogenesis (GO:2000027)	254	108	62.94	+	1.72	0.00109			GOTERM_BP_FAT	GO:0009968~negative regulation of signal transduction	53	1.92938	0.00113669	DLC1, NOG, IL6ST, EZH2, FSTL3, WNT4, CHST11, SOCS2, SOCS3, SOCS1, SCAI, TLE1, SOCS5, IRS1, DDIT4, GRB10, CCND1, HIPK2, TGIF1, TNFAIP3, CAV1, DRD3, GREM1, TRIB1, RGS10, BCL6, SKIL, AXIN2, RUNX2, SMAD7, SMAD6, NF1, SKI, RGS18, GAS1, RGS17, TAX1BP3, SIRT1, RGS14, CISH, ATXN1, CBLB, BMPER, TSC1, RGS3, ATXN7, RGS7, SMURF1, RGS9, PTPN1, IGFBP3, CHRD, TOB1	2104	221	13528	1.54195	0.994066	0.0349787	2.11807
regulation of cell projection organization (GO:0031344)	559	196	106.09	+	1.85	1.13e-11			regulation of cell migration (GO:0030334)	693	133	77.75	+	1.71	3.38e-05		muscle cell differentiation (GO:0042692)	254	108	62.94	+	1.72	0.00109			GOTERM_BP_FAT	GO:0048732~gland development	36	1.31052	0.00121938	CAV2, NOG, CAV1, SLC6A3, TFCP2L1, HK2, NR3C1, GLI2, CITED2, TGFB2, CTTNBP2, IGF1R, TCF21, HOXA3, LY6E, BCL2, ALDH1A3, PRL, BMP4, EGFR, IRS2, TBX3, TBX2, CREB1, NF1, LEF1, IRS1, NTN1, BCL2L11, HES1, NME2, EYA1, CRKL, LAMA5, FOXC1, PTCH1	2104	135	13528	1.71458	0.995915	0.0372229	2.27048
cell morphogenesis (GO:0000902)	611	214	115.95	+	1.85	6.05e-13			growth (GO:0040007)	412	79	46.23	+	1.71	0.049		enzyme linked receptor protein signaling pathway (GO:0007167)	715	304	177.18	+	1.72	5.77e-15			GOTERM_BP_FAT	GO:0002009~morphogenesis of an epithelium	29	1.0557	0.00122318	DLC1, LMO4, DAG1, ZEB2, JAG1, GREM1, GLI2, MAP3K7, T, TCF21, WNT4, CD44, BCL2, ALDH1A3, FOXF1, TWIST1, DVL2, BMP4, BMP2, HTT, VASP, LAMA1, EYA1, TSC1, LAMA5, FREM2, TGIF1, TFAP2A, PTCH1	2104	101	13528	1.84614	0.995984	0.0370857	2.27747
regulation of epithelial cell proliferation (GO:0050678)	297	104	56.36	+	1.85	5.54e-05			negative regulation of cell differentiation (GO:0045596)	627	120	70.35	+	1.71	0.000227		cellular response to external stimulus (GO:0071496)	278	118	68.89	+	1.71	0.000322			GOTERM_BP_FAT	GO:0030278~regulation of ossification	24	0.87368	0.00132295	BMP4, BMP2, PTGER4, IL6ST, BMPR2, SMAD3, CDK6, SKI, IL6R, PMF1, SOX9, ANKH, TGFB2, WNT7B, BCL2, JUND, NPPC, GNAS, SMURF1, AXIN2, BMPR1B, CHRD, RUNX2, TOB1	2104	78	13528	1.97836	0.99744	0.0397842	2.46105
positive regulation of locomotion (GO:0040017)	454	157	86.16	+	1.82	2.18e-08			regulation of locomotion (GO:0040012)	816	156	91.55	+	1.7	1.93e-06		regulation of epithelial cell proliferation (GO:0050678)	297	126	73.6	+	1.71	0.000117			GOTERM_BP_FAT	GO:0050767~regulation of neurogenesis	42	1.52894	0.00137495	RTN4, NOG, CDK5R1, LZTS1, DRD3, SOX5, KIT, GLI2, CDH4, MBP, LINGO1, ROBO1, TIAM1, BCL2, CDK5RAP2, SEMA3A, NEFL, ARHGDIA, BMP4, BMP2, NF1, NLGN1, RTN4R, DLL1, NTN1, SLIT2, RUFY3, NUMBL, HES1, NTRK3, NOTCH1, EYA1, CNTF, NDEL1, YWHAH, SERPINF1, TGIF1, CNTN4, ID4, SEMA4D, OMG, WNT7A	2104	166	13528	1.62678	0.997976	0.0410431	2.55661
positive regulation of cell differentiation (GO:0045597)	863	298	163.78	+	1.82	2.63e-18			regulation of cell differentiation (GO:0045595)	1539	294	172.67	+	1.7	8.27e-15		actin cytoskeleton organization (GO:0030036)	415	176	102.84	+	1.71	1.79e-07			GOTERM_BP_FAT	GO:0031667~response to nutrient levels	48	1.74736	0.00141232	PPARA, CAV1, A2M, IL6ST, PDGFA, IGFBP7, GDAP1, BMPR2, TIMP3, CCNE1, ACSL1, CD44, GSN, HMOX1, BCL2, DAD1, TNRC6A, GHR, SREBF1, BMP4, MUC1, NES, BMP2, SLC8A1, CUBN, STC2, SOCS3, RXRA, MSH5, BCKDHB, TGFBR2, PMF1, STAT1, SIRT1, SLC6A19, C12ORF44, PPARGC1A, DDIT3, TULP4, CCND1, ADM, TFRC, DUSP1, JUN, PTCH1, CP, IGFBP2, KLF4	2104	197	13528	1.56662	0.99829	0.0418586	2.62522
morphogenesis of an epithelium (GO:0002009)	412	142	78.19	+	1.82	3.01e-07			response to endogenous stimulus (GO:0009719)	1259	239	141.26	+	1.69	4.28e-11		regulation of Wnt signaling pathway (GO:0030111)	315	133	78.06	+	1.7	6.19e-05			GOTERM_BP_FAT	GO:0032535~regulation of cellular component size	62	2.25701	0.0014575	RTN4, CAPZA2, SGMS1, TGFB2, DSTN, DAB2, ARHGAP5, GSN, SEMA3A, SERTAD1, SERTAD2, MAP2K5, ADAM10, CRYAB, SLC3A2, SOCS5, CDK4, VAT1, ARPC1A, ARPC1B, NCK2, INHBA, EP300, BTG1, ARPC5L, BIN3, TMSB4X, EMP1, TRIOBP, FGFR3, RDX, GREM1, IL7R, CAPZB, CDH4, RRAGC, PFN2, TSPYL2, BCL2, RB1CC1, NPM1, BCL6, NEFL, DCLK1, ENO1, CREB1, PSRC1, SMAD3, RICTOR, CSRP2, NTN1, NTRK3, CNTF, ERBB2IP, NUPR1, TSC1, CAPG, SPTB…	2104	271	13528	1.47099	0.998605	0.0428878	2.70811
growth (GO:0040007)	412	142	78.19	+	1.82	3.01e-07			positive regulation of locomotion (GO:0040017)	454	86	50.94	+	1.69	0.0304		negative regulation of neurogenesis (GO:0050768)	244	103	60.46	+	1.7	0.00289			GOTERM_BP_FAT	GO:0048754~branching morphogenesis of a tube	21	0.76447	0.00150781	BMP4, GNA13, BMP2, FLT1, TBX3, TGFBR2, GLI2, GREM1, MMP14, KDR, SEMA5A, SPRY2, TCF21, NOTCH1, EYA1, CD44, LAMA5, FOXF1, BCL2, PLXND1, CYR61	2104	65	13528	2.07727	0.998889	0.0440489	2.80034
single organism cell adhesion (GO:0098602)	267	92	50.67	+	1.82	0.000805			chordate embryonic development (GO:0043009)	568	107	63.73	+	1.68	0.00267		regulation of cell morphogenesis (GO:0022604)	434	183	107.55	+	1.7	1.13e-07			GOTERM_BP_FAT	GO:0010975~regulation of neuron projection development	22	0.800874	0.00165951	RTN4, LZTS1, RTN4R, CDH4, NTN1, SLIT2, RUFY3, MBP, NUMBL, NTRK3, LINGO1, YWHAH, CNTF, NDEL1, ROBO1, TIAM1, SEMA3A, SEMA4D, OMG, WNT7A, NEFL, ARHGDIA	2104	70	13528	2.02075	0.99944	0.048065	3.07794
sensory organ morphogenesis (GO:0090596)	253	87	48.01	+	1.81	0.00192			cellular response to nitrogen compound (GO:1901699)	554	104	62.16	+	1.67	0.00454		regulation of actin cytoskeleton organization (GO:0032956)	299	126	74.09	+	1.7	0.000168			GOTERM_BP_FAT	GO:0060349~bone morphogenesis	10	0.364033	0.00170887	MEF2D, COL13A1, NAB2, NAB1, HSPG2, GNAS, COL2A1, SOX9, RUNX2, GHR	2104	20	13528	3.21483	0.999552	0.0491446	3.16809
transmembrane receptor protein tyrosine kinase signaling pathway (GO:0007169)	518	178	98.3	+	1.81	1.27e-09			transmembrane receptor protein tyrosine kinase signaling pathway (GO:0007169)	518	97	58.12	+	1.67	0.012		extracellular structure organization (GO:0043062)	298	125	73.85	+	1.69	0.000244			GOTERM_BP_FAT	GO:0010721~negative regulation of cell development	17	0.618857	0.00173041	BMP4, RTN4, NOG, DRD3, SMAD7, NF1, RTN4R, NTN1, RUFY3, MBP, LINGO1, YWHAH, TGFBR3, ID4, SEMA3A, OMG, ARHGDIA	2104	48	13528	2.27717	0.999593	0.0494341	3.20742
regulation of organ morphogenesis (GO:2000027)	254	87	48.2	+	1.8	0.00225			embryo development ending in birth or egg hatching (GO:0009792)	572	107	64.18	+	1.67	0.00367		regulation of cellular response to stress (GO:0080135)	613	257	151.91	+	1.69	1.51e-11			GOTERM_BP_FAT	GO:0016055~Wnt receptor signaling pathway	35	1.27412	0.00183625	WNT5A, LZTS2, NKD2, MITF, PPM1A, SOX4, CTNND1, TCF7L2, TCF7L1, WNT4, BRD7, HBP1, AXIN2, DVL2, DVL3, TBL1XR1, TLE3, LEF1, CELSR2, TLE1, TAX1BP3, FZD7, WNT2B, CCND1, WNT7B, DACT1, CSNK1D, PIAS4, GSK3B, KREMEN1, KLHL12, RNF138, WNT11, TBL1X, WNT7A	2104	133	13528	1.69202	0.999748	0.0520507	3.40039
regulation of anatomical structure morphogenesis (GO:0022603)	952	326	180.67	+	1.8	8.84e-20			regulation of developmental process (GO:0050793)	2279	423	255.7	+	1.65	6.53e-21		negative regulation of cell adhesion (GO:0007162)	229	96	56.75	+	1.69	0.00942			GOTERM_BP_FAT	GO:0050770~regulation of axonogenesis	19	0.691664	0.0018416	RTN4, RTN4R, CDH4, NTN1, SLIT2, RUFY3, MBP, NTRK3, LINGO1, NDEL1, CNTF, TIAM1, ROBO1, SEMA3A, SEMA4D, OMG, WNT7A, NEFL, ARHGDIA	2104	57	13528	2.14322	0.999754	0.0518729	3.41015
heart development (GO:0007507)	482	165	91.47	+	1.8	1.32e-08			negative regulation of multicellular organismal process (GO:0051241)	1009	187	113.21	+	1.65	3.46e-07		sensory organ morphogenesis (GO:0090596)	253	106	62.7	+	1.69	0.00277			GOTERM_BP_FAT	GO:0042325~regulation of phosphorylation	97	3.53112	0.00185973	ADCY1, IL6ST, PDGFA, EDN2, PRKAG2, LPAR2, ZEB2, LPAR1, TLR6, DAXX, LATS2, SPRY4, TGFB2, MAP3K7, EDNRB, SPRY2, SPRY1, MAP3K4, GAB1, SPRED2, PRKACB, SPRED1, FRS2, SERTAD1, GHR, EGFR, IRAK1, SOCS3, MADD, RBL1, SOCS1, PKIG, PICK1, PIM1, IL6R, PRKCE, PPP1CB, IRS1, GTF2H1, CARD10, SPAG9, PROK2, NCK2, INHBA, CCND1, HIPK3, JUN, PSEN2, F2, CD81, GADD45B, GAP43, PRKD3, CDK5R1, CAV1, PARD3, ADORA2B, PTPLAD1…	2104	466	13528	1.33836	0.999773	0.0520457	3.44317
generation of neurons (GO:0048699)	1389	475	263.6	+	1.8	1.6e-30			cell development (GO:0048468)	1467	271	164.59	+	1.65	1.23e-11		skeletal system development (GO:0001501)	466	195	115.48	+	1.69	4.57e-08			GOTERM_BP_FAT	GO:0051259~protein oligomerization	43	1.56534	0.00194404	CAV2, CAV1, KCNA2, HR, KCNA5, HPRT1, MIF, C1QTNF7, MTMR2, IGF1R, LONP1, ALOX5AP, C1QTNF1, C1QTNF2, NPM1, TGM2, SKIL, AKR1C1, CUTA, IRAK1, TRPM8, CRYAA, SCUBE3, CRYAB, SCUBE1, PFKP, COLEC12, SKI, CBR4, FADD, DGKH, ITPR3, IRS1, SPAG9, VWF, CNTF, TSC1, BAX, RRM1, EIF2AK3, SEPT7, PARVA, SEPT9	2104	174	13528	1.58894	0.999845	0.0540074	3.59656
neuron development (GO:0048666)	741	253	140.62	+	1.8	1.69e-14			negative regulation of phosphate metabolic process (GO:0045936)	559	103	62.72	+	1.64	0.0115		extracellular matrix organization (GO:0030198)	297	124	73.6	+	1.68	0.000354			GOTERM_BP_FAT	GO:0001707~mesoderm formation	14	0.509647	0.00203989	BMP4, HTT, BMPR2, SMAD3, LEF1, SMAD2, NR4A3, SLIT2, EYA2, PRKAR1A, TXNRD1, FOXC1, CHRD, KLF4	2104	36	13528	2.50042	0.999899	0.0562504	3.77068
neurogenesis (GO:0022008)	1487	507	282.2	+	1.8	1.31e-32			response to hormone (GO:0009725)	777	143	87.18	+	1.64	0.000113		transmembrane receptor protein tyrosine kinase signaling pathway (GO:0007169)	518	216	128.36	+	1.68	4.53e-09			GOTERM_BP_FAT	GO:0007517~muscle organ development	50	1.82017	0.00207688	MEF2C, MEF2A, FOXK1, CXADR, TGFB2, HLX, MKL2, NR2F2, CHRNA1, CRYAB, RXRA, MBNL1, FLNB, TNNT2, EP300, SGCD, FOXC1, ZFPM2, SGCA, ZFAND5, CAV2, CAV1, TIPARP, SOX6, ITGB1, LIF, FAM65B, LY6E, DMD, TEAD4, AGRN, TBX2, SMAD7, NF1, HSPG2, LMNA, AFG3L2, CSRP2, SIRT1, FOXP1, LAMA2, MEF2D, CNTF, TSC1, LAMA5, SVIL, PLN, CACNA1H, TGFBR3, MYH10	2104	211	13528	1.52362	0.999915	0.0568943	3.8378
central nervous system development (GO:0007417)	889	303	168.71	+	1.8	7.33e-18			cell migration (GO:0016477)	848	156	95.14	+	1.64	2.5e-05		regulation of anatomical structure morphogenesis (GO:0022603)	952	396	235.91	+	1.68	8.51e-19			GOTERM_BP_FAT	GO:0045165~cell fate commitment	36	1.31052	0.00209622	FGFR4, MITF, SOX5, SOX6, JAG1, SOX9, GLI2, ITGB1, TCF7L2, SOX8, GDNF, TGFB2, SPRY2, SPRY1, BCL2, TEAD4, NR2F2, FGF1, FRS2, RUNX2, BMP4, BMP2, TBX2, DLL1, SMAD2, GAS1, KDR, HES1, EYA1, NOTCH1, EYA2, CDON, PSEN2, PRDM1, KLF4, GAP43	2104	139	13528	1.66524	0.999922	0.057063	3.87288
positive regulation of growth (GO:0045927)	250	85	47.44	+	1.79	0.0041			negative regulation of phosphorus metabolic process (GO:0010563)	560	103	62.83	+	1.64	0.0125		heart morphogenesis (GO:0003007)	226	94	56	+	1.68	0.0166			GOTERM_BP_FAT	GO:0002053~positive regulation of mesenchymal cell proliferation	9	0.32763	0.00218583	IRS2, ARHGAP5, PDGFA, TGFBR2, PRRX1, GAS1, IRS1, FOXP1, KDR	2104	17	13528	3.40394	0.999948	0.0590751	4.03522
sensory organ development (GO:0007423)	515	175	97.74	+	1.79	5.03e-09			positive regulation of cell proliferation (GO:0008284)	856	157	96.04	+	1.63	2.7e-05		regulation of angiogenesis (GO:0045765)	219	91	54.27	+	1.68	0.0248			GOTERM_BP_FAT	GO:0042698~ovulation cycle	21	0.76447	0.002262	EGFR, BMP4, BMP2, EDN2, LHCGR, BCL2L1, FOXO3, MMP14, FSHR, SIRT1, TGFB2, KDR, INHBB, CCNE1, INHBA, BAX, BCL2, FOXC1, BMPR1B, EIF2B2, LFNG	2104	67	13528	2.01527	0.999963	0.0607088	4.17303
chordate embryonic development (GO:0043009)	568	193	107.79	+	1.79	3.21e-10			negative regulation of cell proliferation (GO:0008285)	650	119	72.93	+	1.63	0.00244		regulation of cell differentiation (GO:0045595)	1539	639	381.37	+	1.68	1.32e-32			GOTERM_BP_FAT	GO:0007584~response to nutrient	36	1.31052	0.00238603	CAV1, A2M, IL6ST, PDGFA, IGFBP7, GDAP1, TIMP3, CCNE1, ACSL1, CD44, GSN, HMOX1, BCL2, DAD1, MUC1, BMP4, BMP2, SLC8A1, CUBN, STC2, MSH5, RXRA, BCKDHB, TGFBR2, PMF1, STAT1, SLC6A19, DDIT3, CCND1, TULP4, TFRC, DUSP1, PTCH1, CP, IGFBP2, KLF4	2104	140	13528	1.65334	0.999979	0.0635557	4.39701
muscle organ development (GO:0007517)	283	96	53.71	+	1.79	0.00086			positive regulation of multicellular organismal process (GO:0051240)	1456	266	163.36	+	1.63	8.16e-11		generation of neurons (GO:0048699)	1389	576	344.2	+	1.67	9.21e-29			GOTERM_BP_FAT	GO:0007010~cytoskeleton organization	91	3.3127	0.00240337	DLC1, MTSS1, WASF3, CROCC, TLN2, PREX1, BCAR1, CAPZA2, DSTN, HOOK1, HOOK2, CTTNBP2, NDE1, ANK3, GSN, ARHGAP8, RHOF, ZW10, DLG1, CRYAA, CRYAB, ACTN1, MYH9, LPIN1, FLNB, VASP, ARHGAP26, FMN1, TNNT2, ARPC1A, SS18, RND3, NCK2, EPB41L1, NDEL1, SGCD, BIN3, TMSB4X, STMN1, WASL, DST, PARVA, FGD2, ALDOA, ABLIM1, TRIOBP, CAV2, ABLIM2, CAV1, CNN3, CALD1, SSH2, DIAPH3, NEDD9, MYO9B, DAAM1, DAAM2, CAPZB, ITGB…	2104	436	13528	1.34197	0.999981	0.0636276	4.42827
neuron differentiation (GO:0030182)	929	315	176.3	+	1.79	2.28e-18			locomotion (GO:0040011)	1168	212	131.05	+	1.62	9.82e-08		regulation of leukocyte differentiation (GO:1902105)	246	102	60.96	+	1.67	0.00715			GOTERM_BP_FAT	GO:0051960~regulation of nervous system development	46	1.67455	0.00255317	RTN4, NOG, CDK5R1, LZTS1, DRD3, SOX5, KIT, GLI2, CDH4, MBP, LINGO1, ROBO1, TIAM1, BCL2, CDK5RAP2, AGRN, SEMA3A, NEFL, ARHGDIA, BMP4, BMP2, NF1, NLGN1, RTN4R, DLL1, NTN1, SLIT2, RUFY3, NUMBL, HES1, NTRK3, EYA1, NOTCH1, CNTF, NDEL1, YWHAH, SERPINF1, UBC, TGIF1, CNTN4, ID4, SEMA4D, OMG, CHRD, EIF2AK3, WNT7A	2104	192	13528	1.54044	0.99999	0.067069	4.69804
positive regulation of cell migration (GO:0030335)	407	138	77.24	+	1.79	1.61e-06			transcription from RNA polymerase II promoter (GO:0006366)	767	138	86.06	+	1.6	0.000729		regulation of hemopoiesis (GO:1903706)	321	133	79.55	+	1.67	0.000179			GOTERM_BP_FAT	GO:0001822~kidney development	27	0.98289	0.00256856	NOG, WFS1, TIPARP, GLI2, GREM1, GDNF, AGTR1, TCF21, SPRY1, OSR1, CD44, ALDH1A3, BCL2, C1GALT1, BMP4, BMP2, SOX11, NF1, LEF1, WWTR1, BCL2L11, SLIT2, EYA1, TSC1, LAMA5, BAX, FOXC1	2104	96	13528	1.80834	0.999991	0.0670698	4.72572
positive regulation of cellular component movement (GO:0051272)	434	147	82.36	+	1.78	4.44e-07			positive regulation of transcription from RNA polymerase II promoter (GO:0045944)	1063	191	119.27	+	1.6	2.43e-06		regulation of small GTPase mediated signal transduction (GO:0051056)	309	128	76.57	+	1.67	0.000331			GOTERM_BP_FAT	GO:0006461~protein complex assembly	103	3.74954	0.00262704	XPO1, OXA1L, XPO6, GRIK2, TUBB2A, TSPAN4, CAPZA2, CTTNBP2, TBPL2, CUTA, SCUBE3, CRYAA, CRYAB, SCUBE1, MATN1, PICK1, COLEC12, MED14, FADD, MED13, IRS1, PPARGC1A, SPAG9, VAMP3, LAMC1, EIF2AK3, SEPT7, SEPT9, TRAF1, CAV2, CAV1, KCNA2, DAG1, KCNA5, RIMS1, PXN, SRC, CD74, TUBB, NPM1, AGRN, SKIL, CNKSR3, CREBBP, SMAD3, SMAD2, SKI, GAS7, TSC1, GTF2F2, CHAF1B, E2F3, WASF3, COX10, PREX1, HR, KCNQ5, LONP1, …	2104	505	13528	1.3114	0.999993	0.0681515	4.83081
cellular response to peptide (GO:1901653)	281	95	53.33	+	1.78	0.00116			cell projection organization (GO:0030030)	1023	183	114.78	+	1.59	8.14e-06		negative regulation of intracellular signal transduction (GO:1902532)	471	195	116.72	+	1.67	1.1e-07			GOTERM_BP_FAT	GO:0070271~protein complex biogenesis	103	3.74954	0.00262704	XPO1, OXA1L, XPO6, GRIK2, TUBB2A, TSPAN4, CAPZA2, CTTNBP2, TBPL2, CUTA, SCUBE3, CRYAA, CRYAB, SCUBE1, MATN1, PICK1, COLEC12, MED14, FADD, MED13, IRS1, PPARGC1A, SPAG9, VAMP3, LAMC1, EIF2AK3, SEPT7, SEPT9, TRAF1, CAV2, CAV1, KCNA2, DAG1, KCNA5, RIMS1, PXN, SRC, CD74, TUBB, NPM1, AGRN, SKIL, CNKSR3, CREBBP, SMAD3, SMAD2, SKI, GAS7, TSC1, GTF2F2, CHAF1B, E2F3, WASF3, COX10, PREX1, HR, KCNQ5, LONP1, …	2104	505	13528	1.3114	0.999993	0.0681515	4.83081
response to growth factor (GO:0070848)	494	167	93.75	+	1.78	2.53e-08			negative regulation of transcription, DNA-templated (GO:0045892)	1106	197	124.09	+	1.59	2.5e-06		embryonic morphogenesis (GO:0048598)	556	230	137.78	+	1.67	1.72e-09			GOTERM_BP_FAT	GO:0035265~organ growth	8	0.291227	0.00271401	LMX1B, LY6E, BCL2, RXRA, TGFBR3, SMAD2, FOXC1, TGFB2	2104	14	13528	3.67409	0.999995	0.0699281	4.98689
embryo development ending in birth or egg hatching (GO:0009792)	572	193	108.55	+	1.78	5.97e-10			negative regulation of cell communication (GO:0010648)	1224	217	137.33	+	1.58	4.33e-07		regulation of cell morphogenesis involved in differentiation (GO:0010769)	259	107	64.18	+	1.67	0.00462			GOTERM_BP_FAT	GO:0010171~body morphogenesis	8	0.291227	0.00271401	CDON, ANKRD11, TIPARP, PDGFRA, GNAS, ASPH, MAB21L2, MMP2	2104	14	13528	3.67409	0.999995	0.0699281	4.98689
tissue morphogenesis (GO:0048729)	516	174	97.92	+	1.78	1.08e-08			negative regulation of signal transduction (GO:0009968)	1125	199	126.22	+	1.58	3.48e-06		embryo development (GO:0009790)	925	381	229.22	+	1.66	2.85e-17			GOTERM_BP_FAT	GO:0045669~positive regulation of osteoblast differentiation	11	0.400437	0.00278677	BMP4, WNT7B, BMP2, IL6ST, JUND, BMPR2, NPPC, GNAS, IL6R, BMPR1B, RUNX2	2104	25	13528	2.82905	0.999997	0.0713299	5.11729
animal organ morphogenesis (GO:0009887)	881	297	167.19	+	1.78	8.66e-17			negative regulation of signaling (GO:0023057)	1228	217	137.78	+	1.57	5.73e-07		negative regulation of nervous system development (GO:0051961)	263	108	65.17	+	1.66	0.00537			GOTERM_BP_FAT	GO:0050772~positive regulation of axonogenesis	11	0.400437	0.00278677	NTRK3, CNTF, NDEL1, TIAM1, ROBO1, SEMA4D, NEFL, CDH4, NTN1, SLIT2, ARHGDIA	2104	25	13528	2.82905	0.999997	0.0713299	5.11729
positive regulation of developmental process (GO:0051094)	1203	405	228.3	+	1.77	4.57e-24			localization of cell (GO:0051674)	942	166	105.69	+	1.57	0.000136		regulation of multicellular organismal development (GO:2000026)	1734	712	429.7	+	1.66	1.74e-35			GOTERM_BP_FAT	GO:0044093~positive regulation of molecular function	117	4.25919	0.00283132	DLC1, GNA13, ADCY1, EDN2, LHCGR, LPAR2, LPAR1, PMAIP1, TLR6, GDNF, TGFB2, MAP3K7, AGTR1, S1PR1, MAP3K4, GALR1, GAB1, PRKACB, FRS2, ANAPC1, EGFR, MADD, PICK1, STIM2, PIM1, STIM1, PPP1CB, IRS1, TNNT2, SPAG9, NME2, EP300, HIF1A, NDEL1, F2, RIPK2, EIF2AK3, ACR, SIVA1, CAV1, DRD3, ADORA2B, PTPLAD1, CD74, PSMB7, MTCH1, NPM1, SCARB1, UBE2D1, GABARAPL2, VAV3, TGFBR2, NR4A2, SMAD3, SKI, HDAC5, HDAC4, UACA…	2104	586	13528	1.28374	0.999997	0.0720214	5.19704
negative regulation of cell differentiation (GO:0045596)	627	211	118.99	+	1.77	5.12e-11			cell motility (GO:0048870)	942	166	105.69	+	1.57	0.000136		chordate embryonic development (GO:0043009)	568	233	140.75	+	1.66	2.7e-09			GOTERM_BP_FAT	GO:0048589~developmental growth	25	0.910084	0.00283607	INTS1, NINJ1, FOXO3, GLI2, TIMP3, CCNE1, GSN, BCL2, CHST11, SERPINE1, CHRNA1, DCLK1, GINS1, BMP4, GAS1, NOTCH1, NDEL1, ZMIZ1, PSEN2, CYFIP1, BIN3, BMPR1B, PLAU, GAP43, TM4SF4	2104	87	13528	1.8476	0.999997	0.0717341	5.20555
positive regulation of cell motility (GO:2000147)	422	142	80.09	+	1.77	1.44e-06			negative regulation of cellular macromolecule biosynthetic process (GO:2000113)	1303	229	146.19	+	1.57	2.64e-07		animal organ morphogenesis (GO:0009887)	881	361	218.32	+	1.65	7.36e-16			GOTERM_BP_FAT	GO:0048641~regulation of skeletal muscle tissue development	12	0.43684	0.00284834	HDAC5, BMP4, HDAC4, NOTCH1, TBX3, BTG1, BCL2, UBC, AGRN, HDAC9, IGFBP3, ZFHX3	2104	29	13528	2.66055	0.999997	0.0716323	5.2275
in utero embryonic development (GO:0001701)	321	108	60.92	+	1.77	0.000213			regulation of transcription from RNA polymerase II promoter (GO:0006357)	1899	332	213.06	+	1.56	8.67e-12		embryonic organ development (GO:0048568)	420	172	104.08	+	1.65	3.8e-06			GOTERM_BP_FAT	GO:0030029~actin filament-based process	55	2.00218	0.00292438	DLC1, MTSS1, WASF3, PREX1, CAPZA2, BCAR1, DSTN, GSN, ARHGAP8, RHOF, DLG1, CRYAA, ACTN1, MYH9, FLNB, LPIN1, VASP, ARHGAP26, FMN1, TNNT2, ARPC1A, NCK2, RND3, EPB41L1, BIN3, TMSB4X, WASL, DST, PARVA, ALDOA, FGD2, TRIOBP, CNN3, CALD1, SSH2, DIAPH3, NEDD9, MYO9B, DAAM1, ITGB1, CAPZB, DAAM2, CORO2B, PFN2, PRR5, BCL2, BCL6, FSCN2, NF1, FSCN1, RICTOR, GAS7, ANTXR1, ABL2, MYH10, TMOD1	2104	241	13528	1.46735	0.999998	0.0730689	5.36345
embryonic morphogenesis (GO:0048598)	556	187	105.52	+	1.77	1.93e-09			negative regulation of nucleic acid-templated transcription (GO:1903507)	1149	200	128.91	+	1.55	1.1e-05		response to decreased oxygen levels (GO:0036293)	342	140	84.75	+	1.65	0.000156			GOTERM_BP_FAT	GO:0009991~response to extracellular stimulus	51	1.85657	0.00302018	PPARA, A2M, IL6ST, PDGFA, IGFBP7, FOS, CCNE1, CD44, GSN, HMOX1, GHR, STC2, SOCS3, RXRA, PPARGC1A, DDIT3, CCND1, ADM, JUN, CAV1, ADORA2B, GDAP1, BMPR2, TIMP3, ACSL1, BCL2, DAD1, TNRC6A, BMP4, MUC1, SREBF1, NES, SLC8A1, BMP2, CUBN, MSH5, BCKDHB, TGFBR2, NR4A2, PMF1, STAT1, SLC6A19, C12ORF44, SIRT1, TULP4, TFRC, DUSP1, PTCH1, CP, IGFBP2, KLF4	2104	220	13528	1.49051	0.999999	0.0749592	5.53445
cellular response to growth factor stimulus (GO:0071363)	468	157	88.82	+	1.77	1.96e-07			regulation of multicellular organismal process (GO:0051239)	2679	465	300.58	+	1.55	9.62e-18		negative regulation of cell development (GO:0010721)	281	115	69.63	+	1.65	0.0028			GOTERM_BP_FAT	GO:0044087~regulation of cellular component biogenesis	36	1.31052	0.00307028	DLC1, TRIOBP, CAV2, CAV1, CAPZA2, RDX, KIT, CAPZB, CTTNBP2, SUMO1, SORBS3, EIF4EBP1, S1PR1, GSN, AGRN, CDC42EP4, ARHGEF10L, ATF7IP, SMAD6, PSRC1, SMAD3, RICTOR, MMP14, AHR, ARPC1A, NCK2, ARPC1B, TSC1, GSK3B, ARPC5L, CAPG, UBC, SPTBN1, TMSB4X, FAF1, WNT7A	2104	142	13528	1.63005	0.999999	0.0757401	5.62376
single organismal cell-cell adhesion (GO:0016337)	242	81	45.93	+	1.76	0.0134			cell proliferation (GO:0008283)	681	118	76.41	+	1.54	0.0356		embryo development ending in birth or egg hatching (GO:0009792)	572	234	141.75	+	1.65	3.12e-09			GOTERM_BP_FAT	GO:0051174~regulation of phosphorus metabolic process	99	3.60393	0.00307955	DLC1, ADCY1, IL6ST, PDGFA, EDN2, PRKAG2, ZEB2, LPAR2, LPAR1, TLR6, DAXX, SPRY4, LATS2, TGFB2, MAP3K7, SPRY2, EDNRB, SPRY1, MAP3K4, GAB1, SPRED2, SPRED1, PRKACB, FRS2, SERTAD1, GHR, EGFR, IRAK1, SOCS3, MADD, RBL1, PKIG, PICK1, SOCS1, PIM1, IL6R, PRKCE, IRS1, PPP1CB, CARD10, GTF2H1, SPAG9, NCK2, INHBA, PROK2, CCND1, HIPK3, JUN, PSEN2, CD81, F2, GADD45B, PRKD3, GAP43, CAV1, PARD3, CDK5R1, ADORA2B, P…	2104	485	13528	1.31245	0.999999	0.0755478	5.64029
cellular response to peptide hormone stimulus (GO:0071375)	257	86	48.77	+	1.76	0.00658			movement of cell or subcellular component (GO:0006928)	1420	246	159.32	+	1.54	1.78e-07		neuron development (GO:0048666)	741	303	183.62	+	1.65	1e-12			GOTERM_BP_FAT	GO:0019220~regulation of phosphate metabolic process	99	3.60393	0.00307955	DLC1, ADCY1, IL6ST, PDGFA, EDN2, PRKAG2, ZEB2, LPAR2, LPAR1, TLR6, DAXX, SPRY4, LATS2, TGFB2, MAP3K7, SPRY2, EDNRB, SPRY1, MAP3K4, GAB1, SPRED2, SPRED1, PRKACB, FRS2, SERTAD1, GHR, EGFR, IRAK1, SOCS3, MADD, RBL1, PKIG, PICK1, SOCS1, PIM1, IL6R, PRKCE, IRS1, PPP1CB, CARD10, GTF2H1, SPAG9, NCK2, INHBA, PROK2, CCND1, HIPK3, JUN, PSEN2, CD81, F2, GADD45B, PRKD3, GAP43, CAV1, PARD3, CDK5R1, ADORA2B, P…	2104	485	13528	1.31245	0.999999	0.0755478	5.64029
regulation of neuron death (GO:1901214)	275	92	52.19	+	1.76	0.0028			response to organic cyclic compound (GO:0014070)	880	152	98.73	+	1.54	0.00179		neurogenesis (GO:0022008)	1487	608	368.49	+	1.65	5.03e-29			GOTERM_BP_FAT	GO:0008585~female gonad development	20	0.728067	0.00308443	BMP4, EDN2, LHCGR, FST, BCL2L1, FOXO3, MMP14, FSHR, SIRT1, KDR, INHBB, CCNE1, INHBA, WNT4, BAX, BCL2, FOXC1, BMPR1B, EIF2B2, LFNG	2104	64	13528	2.00927	0.999999	0.0752543	5.64898
enzyme linked receptor protein signaling pathway (GO:0007167)	715	239	135.69	+	1.76	1.58e-12			regulation of cell proliferation (GO:0042127)	1560	269	175.03	+	1.54	2.93e-08		negative regulation of cell differentiation (GO:0045596)	627	256	155.37	+	1.65	2.94e-10			GOTERM_BP_FAT	GO:0001558~regulation of cell growth	46	1.67455	0.00315314	RTN4, IGFBP7, ABTB2, LTBP4, BCAR1, MORF4L2, FGFRL1, EGLN2, GREM1, DDR2, CDH4, TGFB2, NOV, AGTR1, WISP2, DAB2, TSPYL2, CD44, CTGF, BCL2, CAMK2D, HTRA4, BCL6, HTRA3, SEMA3A, SERTAD1, SERTAD2, ENO1, MAP2K5, CYR61, ADAM10, SOCS2, CRYAB, PSRC1, SMAD3, CHPT1, NTN1, CISH, NTRK3, INHBA, CNTF, EP300, BTG1, KAZALD1, IGFBP2, IGFBP3	2104	194	13528	1.52456	0.999999	0.0764546	5.77131
cellular component morphogenesis (GO:0032989)	701	234	133.03	+	1.76	3.82e-12			negative regulation of cell death (GO:0060548)	914	157	102.55	+	1.53	0.00156		negative regulation of phosphate metabolic process (GO:0045936)	559	228	138.52	+	1.65	8.3e-09			GOTERM_BP_FAT	GO:0046545~development of primary female sexual characteristics	21	0.76447	0.00331145	BMP4, TBX3, EDN2, LHCGR, FST, BCL2L1, FOXO3, MMP14, FSHR, SIRT1, KDR, INHBB, CCNE1, INHBA, WNT4, BAX, BCL2, FOXC1, BMPR1B, EIF2B2, LFNG	2104	69	13528	1.95685	1	0.0797141	6.05258
regulation of small GTPase mediated signal transduction (GO:0051056)	309	103	58.64	+	1.76	0.000682			negative regulation of RNA biosynthetic process (GO:1902679)	1165	200	130.71	+	1.53	3.14e-05		response to hypoxia (GO:0001666)	334	136	82.77	+	1.64	0.000333			GOTERM_BP_FAT	GO:0031099~regeneration	21	0.76447	0.00331145	SOCS3, RXRA, SOCS1, NINJ1, CHST3, NR4A3, TIMP3, GAS6, LIF, CCNE1, NOTCH1, CCND1, ADM, ATIC, GSN, BCL2, SERPINE1, NEFL, TM4SF4, GAP43, PLAU	2104	69	13528	1.95685	1	0.0797141	6.05258
negative regulation of transcription, DNA-templated (GO:0045892)	1106	368	209.89	+	1.75	1.19e-20			regulation of cellular component biogenesis (GO:0044087)	817	140	91.67	+	1.53	0.00823		eye development (GO:0001654)	334	136	82.77	+	1.64	0.000333			GOTERM_BP_FAT	GO:0046660~female sex differentiation	21	0.76447	0.00331145	BMP4, TBX3, EDN2, LHCGR, FST, BCL2L1, FOXO3, MMP14, FSHR, SIRT1, KDR, INHBB, CCNE1, INHBA, WNT4, BAX, BCL2, FOXC1, BMPR1B, EIF2B2, LFNG	2104	69	13528	1.95685	1	0.0797141	6.05258
regulation of canonical Wnt signaling pathway (GO:0060828)	241	80	45.74	+	1.75	0.0208			negative regulation of RNA metabolic process (GO:0051253)	1213	207	136.1	+	1.52	2.6e-05		negative regulation of phosphorus metabolic process (GO:0010563)	560	228	138.77	+	1.64	9.81e-09			GOTERM_BP_FAT	GO:0000165~MAPKKK cascade	44	1.60175	0.00332033	WNT5A, CAV1, FGFR3, ADORA2B, NDST1, PTPLAD1, DUSP10, FGF13, ITPKB, LPAR2, LPAR1, DAXX, CD74, TRIB1, MAP3K7, MAP3K4, RASGRP3, RB1CC1, GAB1, C1QTNF2, SPRED2, SPRED1, RAPGEF2, FRS2, SCG2, GHR, MAP2K5, EGFR, FLT1, MADD, CRYAB, NF1, LRRN3, SPAG9, PROK2, CRKL, RGS3, CD81, MAPK8IP3, MAPK8, GADD45B, DUSP8, MAP3K12, DUSP6	2104	184	13528	1.53753	1	0.0794962	6.06835
negative regulation of cell adhesion (GO:0007162)	229	76	43.46	+	1.75	0.0368			negative regulation of macromolecule biosynthetic process (GO:0010558)	1388	236	155.73	+	1.52	2.53e-06		regulation of cell adhesion (GO:0030155)	656	267	162.56	+	1.64	1.15e-10			GOTERM_BP_FAT	GO:0001837~epithelial to mesenchymal transition	9	0.32763	0.00340302	NOG, NOTCH1, BMP2, HIF1A, TGFBR3, LEF1, SOX9, NFATC1, TGFB2	2104	18	13528	3.21483	1	0.0809677	6.21493
embryonic organ morphogenesis (GO:0048562)	287	95	54.47	+	1.74	0.00286			negative regulation of apoptotic process (GO:0043066)	831	141	93.24	+	1.51	0.0126		negative regulation of developmental process (GO:0051093)	833	339	206.42	+	1.64	2.72e-14			GOTERM_BP_FAT	GO:0010464~regulation of mesenchymal cell proliferation	9	0.32763	0.00340302	IRS2, ARHGAP5, PDGFA, TGFBR2, PRRX1, GAS1, IRS1, FOXP1, KDR	2104	18	13528	3.21483	1	0.0809677	6.21493
skeletal system development (GO:0001501)	466	154	88.44	+	1.74	8.55e-07			positive regulation of RNA metabolic process (GO:0051254)	1444	244	162.01	+	1.51	2.15e-06		negative regulation of transcription, DNA-templated (GO:0045892)	1106	449	274.07	+	1.64	8.96e-20			GOTERM_BP_FAT	GO:0048762~mesenchymal cell differentiation	17	0.618857	0.00347903	NRP2, NOG, BMP2, LEF1, KITLG, ZEB2, SOX9, GDNF, TGFB2, EDNRB, NOTCH1, HIF1A, LAMA5, BCL2, TGFBR3, FOXC1, NFATC1	2104	51	13528	2.14322	1	0.0822694	6.34947
regulation of cell migration (GO:0030334)	693	229	131.52	+	1.74	2.25e-11			positive regulation of nucleic acid-templated transcription (GO:1903508)	1375	232	154.27	+	1.5	7.03e-06		negative regulation of kinase activity (GO:0033673)	259	105	64.18	+	1.64	0.0133			GOTERM_BP_FAT	GO:0014031~mesenchymal cell development	17	0.618857	0.00347903	NRP2, NOG, BMP2, LEF1, KITLG, ZEB2, SOX9, GDNF, TGFB2, EDNRB, NOTCH1, HIF1A, LAMA5, BCL2, TGFBR3, FOXC1, NFATC1	2104	51	13528	2.14322	1	0.0822694	6.34947
regulation of Wnt signaling pathway (GO:0030111)	315	104	59.78	+	1.74	0.000922			positive regulation of transcription, DNA-templated (GO:0045893)	1375	232	154.27	+	1.5	7.03e-06		response to oxygen levels (GO:0070482)	358	145	88.71	+	1.63	0.000165			GOTERM_BP_FAT	GO:0051216~cartilage development	22	0.800874	0.00350566	WNT5A, BMP4, NOG, BMP2, THRA, PRRX1, SOX5, HSPG2, COL2A1, SOX6, SOX9, MEF2D, BARX2, HOXA3, CTGF, GFPT1, CHST11, GNAS, BMPR1B, RUNX2, EIF2AK3, GHR	2104	74	13528	1.91152	1	0.0824422	6.39657
regulation of locomotion (GO:0040012)	816	269	154.86	+	1.74	9.83e-14			response to oxygen-containing compound (GO:1901700)	1423	240	159.66	+	1.5	3.61e-06		negative regulation of protein kinase activity (GO:0006469)	242	98	59.97	+	1.63	0.0302			GOTERM_BP_FAT	GO:0060173~limb development	28	1.01929	0.00354296	WNT5A, NOG, LMBR1, PRRX1, COL2A1, GREM1, ECE1, CHST11, FBN2, ASPH, NR2F2, TWIST1, TBX3, FTO, LEF1, SKI, GAS1, MBNL1, MECOM, NOTCH1, SALL4, BAX, PSEN2, GNAS, PTCH1, BMPR1B, WNT7A, IFT88	2104	103	13528	1.74787	1	0.0828521	6.46249
negative regulation of nucleic acid-templated transcription (GO:1903507)	1149	378	218.05	+	1.73	1.81e-20			negative regulation of programmed cell death (GO:0043069)	843	142	94.58	+	1.5	0.0168		actin filament-based process (GO:0030029)	484	196	119.94	+	1.63	5.78e-07			GOTERM_BP_FAT	GO:0048736~appendage development	28	1.01929	0.00354296	WNT5A, NOG, LMBR1, PRRX1, COL2A1, GREM1, ECE1, CHST11, FBN2, ASPH, NR2F2, TWIST1, TBX3, FTO, LEF1, SKI, GAS1, MBNL1, MECOM, NOTCH1, SALL4, BAX, PSEN2, GNAS, PTCH1, BMPR1B, WNT7A, IFT88	2104	103	13528	1.74787	1	0.0828521	6.46249
regulation of cell motility (GO:2000145)	745	245	141.38	+	1.73	3.89e-12			positive regulation of RNA biosynthetic process (GO:1902680)	1396	235	156.63	+	1.5	6.59e-06		response to acid chemical (GO:0001101)	326	132	80.78	+	1.63	0.000706			GOTERM_BP_FAT	GO:0043087~regulation of GTPase activity	32	1.16491	0.00359193	FGD2, RAB3GAP2, ASAP2, ASAP1, ASAP3, TBC1D16, S1PR1, EVI5, RASGRP3, TBC1D14, TBC1D13, CHM, RAPGEF6, TBC1D5, BCL6, TBC1D1, AGAP1, TBC1D30, TBC1D2, TBC1D2B, GNAO1, VAV3, NF1, ARHGAP27, RICTOR, TBC1D22A, NDEL1, TSC1, ACAP3, SYDE2, RGS9, ARAP2	2104	123	13528	1.67276	1	0.083518	6.54899
regulation of cellular component movement (GO:0051270)	816	268	154.86	+	1.73	1.77e-13			negative regulation of cellular biosynthetic process (GO:0031327)	1464	246	164.26	+	1.5	2.97e-06		anatomical structure morphogenesis (GO:0009653)	1952	790	483.72	+	1.63	6.08e-38			GOTERM_BP_FAT	GO:0048286~lung alveolus development	10	0.364033	0.00377331	BMP4, TCF21, TNS3, MAN1A2, PDGFA, FOXF1, PSEN2, BMPR2, MAPK8IP3, KDR	2104	22	13528	2.92257	1	0.0871056	6.86867
positive regulation of transcription from RNA polymerase II promoter (GO:0045944)	1063	349	201.73	+	1.73	1.74e-18			tissue development (GO:0009888)	1647	276	184.79	+	1.49	2.83e-07		heart development (GO:0007507)	482	195	119.44	+	1.63	6.98e-07			GOTERM_BP_FAT	GO:0043488~regulation of mRNA stability	10	0.364033	0.00377331	ZFP36L1, ZFP36L2, BRF1, SERBP1, HNRNPD, SYNCRIP, PABPC1, GDNF, HNRNPU, YBX2	2104	22	13528	2.92257	1	0.0871056	6.86867
negative regulation of RNA biosynthetic process (GO:1902679)	1165	382	221.09	+	1.73	1.77e-20			negative regulation of response to stimulus (GO:0048585)	1397	234	156.74	+	1.49	1.1e-05		regulation of I-kappaB kinase/NF-kappaB signaling (GO:0043122)	240	97	59.47	+	1.63	0.0364			GOTERM_BP_FAT	GO:0045768~positive regulation of anti-apoptosis	12	0.43684	0.00387463	CAV1, OPA1, DUSP1, BTG2, ADM, SMAD7, IL6ST, HMOX1, IL6R, BCL2L1, SIRT1, SLC9A1	2104	30	13528	2.57186	1	0.0888876	7.04679
negative regulation of phosphate metabolic process (GO:0045936)	559	183	106.09	+	1.73	3.17e-08			animal organ development (GO:0048513)	2967	496	332.89	+	1.49	4.42e-16		negative regulation of cellular macromolecule biosynthetic process (GO:2000113)	1303	526	322.89	+	1.63	2.78e-23			GOTERM_BP_FAT	GO:0006687~glycosphingolipid metabolic process	11	0.400437	0.00390582	LARGE, ITGB8, PSAP, HEXA, CREM, BAX, UGCG, GALC, ST8SIA1, KIT, A3GALT2	2104	26	13528	2.72024	1	0.0891195	7.10157
negative regulation of phosphorus metabolic process (GO:0010563)	560	183	106.28	+	1.72	3.66e-08			system development (GO:0048731)	4157	694	466.4	+	1.49	2.59e-25		negative regulation of signal transduction (GO:0009968)	1125	454	278.78	+	1.63	1.51e-19			GOTERM_BP_FAT	GO:0010551~regulation of specific transcription from RNA polymerase II promoter	26	0.946487	0.00399187	MEF2C, PPARA, TBL1XR1, THRA, SMAD7, CREB1, RXRA, SMAD3, NFKB1, KAT5, SIRT1, TCF7L2, GDNF, CITED2, SCAP, HES1, HDAC5, HDAC4, NOTCH1, HEY1, ETS1, TBL1X, HDAC9, BCOR, ARHGEF10L, NCOR2	2104	94	13528	1.77842	1	0.090538	7.25252
embryo development (GO:0009790)	925	302	175.54	+	1.72	3.15e-15			negative regulation of nucleobase-containing compound metabolic process (GO:0045934)	1368	228	153.49	+	1.49	2.75e-05		regulation of developmental growth (GO:0048638)	298	120	73.85	+	1.62	0.00348			GOTERM_BP_FAT	GO:0035107~appendage morphogenesis	27	0.98289	0.00405198	WNT5A, NOG, LMBR1, TBX3, FTO, PRRX1, LEF1, COL2A1, SKI, MBNL1, GAS1, MECOM, GREM1, NOTCH1, SALL4, ECE1, BAX, PSEN2, CHST11, PTCH1, GNAS, ASPH, FBN2, BMPR1B, IFT88, WNT7A, TWIST1	2104	99	13528	1.75354	1	0.091381	7.35781
regulation of cell differentiation (GO:0045595)	1539	502	292.07	+	1.72	9.93e-28			response to lipid (GO:0033993)	829	138	93.01	+	1.48	0.0418		regulation of canonical Wnt signaling pathway (GO:0060828)	241	97	59.72	+	1.62	0.0429			GOTERM_BP_FAT	GO:0035108~limb morphogenesis	27	0.98289	0.00405198	WNT5A, NOG, LMBR1, TBX3, FTO, PRRX1, LEF1, COL2A1, SKI, MBNL1, GAS1, MECOM, GREM1, NOTCH1, SALL4, ECE1, BAX, PSEN2, CHST11, PTCH1, GNAS, ASPH, FBN2, BMPR1B, IFT88, WNT7A, TWIST1	2104	99	13528	1.75354	1	0.091381	7.35781
anatomical structure morphogenesis (GO:0009653)	1952	636	370.44	+	1.72	1.54e-36			regulation of cell communication (GO:0010646)	3082	513	345.79	+	1.48	1.85e-16		regulation of protein serine/threonine kinase activity (GO:0071900)	475	191	117.71	+	1.62	1.74e-06			GOTERM_BP_FAT	GO:0051130~positive regulation of cellular component organization	43	1.56534	0.00420748	CAV2, CAV1, DRD3, ATP6AP1, KIT, CDH4, DSTN, TGFB2, CTTNBP2, SUMO1, SORBS3, ROBO1, TIAM1, NPM1, NEDD4L, CDC42EP4, NEFL, TERF2, ARHGDIA, ARHGEF10L, PIK3R1, SPACA3, PSRC1, SMAD3, SMAD2, RICTOR, CD63, PPARGC1A, NTN1, LDLRAP1, SLIT2, AHR, NUMBL, TNKS2, NTRK3, NCK2, CNTF, NDEL1, TSC1, GSK3B, SEMA4D, FAF1, WNT7A	2104	181	13528	1.52749	1	0.0942541	7.62969
negative regulation of developmental process (GO:0051093)	833	271	158.08	+	1.71	3.6e-13			negative regulation of biosynthetic process (GO:0009890)	1484	247	166.5	+	1.48	6.38e-06		cellular response to lipid (GO:0071396)	473	190	117.21	+	1.62	2.09e-06			GOTERM_BP_FAT	GO:0016049~cell growth	19	0.691664	0.00420766	FGFR3, SLC3A2, SGMS1, SOCS5, CSRP2, IL7R, VAT1, RRAGC, TGFB2, NUPR1, ERBB2IP, BCL2, NPM1, CYFIP1, TGFBR3, BIN3, EMP1, DCLK1, SLC9A1	2104	61	13528	2.00268	1	0.0937932	7.63
regionalization (GO:0003002)	315	102	59.78	+	1.71	0.0029			regulation of signaling (GO:0023051)	3134	521	351.63	+	1.48	1.07e-16		muscle tissue development (GO:0060537)	289	116	71.62	+	1.62	0.00623			GOTERM_BP_FAT	GO:0060485~mesenchyme development	17	0.618857	0.00431371	NRP2, NOG, BMP2, LEF1, KITLG, ZEB2, SOX9, GDNF, TGFB2, EDNRB, NOTCH1, HIF1A, LAMA5, BCL2, TGFBR3, FOXC1, NFATC1	2104	52	13528	2.102	1	0.0955743	7.81501
regulation of autophagy (GO:0010506)	278	90	52.76	+	1.71	0.0138			protein phosphorylation (GO:0006468)	978	162	109.73	+	1.48	0.00833		regulation of supramolecular fiber organization (GO:1902903)	297	119	73.6	+	1.62	0.00492			GOTERM_BP_FAT	GO:0032268~regulation of cellular protein metabolic process	96	3.49472	0.00447843	DLC1, NCBP1, A2M, CPEB2, IL6ST, PDGFA, EIF5, PRKAG2, NFKB1, ZEB2, CPEB1, TLR6, DAXX, YBX2, EDNRB, AGTR1, EIF4EBP1, GAB1, PUM1, QKI, EIF1, PIWIL3, PUM2, PSMD6, EIF2B2, SAMD4A, GHR, EGFR, ANAPC1, ACO1, SOCS3, SOCS1, IL6R, CDK4, PRKCE, PPARGC1A, EIF4G1, NCK2, CCND1, EP300, PIAS4, EIF4A2, HIPK3, JUN, PSEN2, F2, CD81, UBC, HSPB1, PIAS1, EEFSEC, EIF2AK3, IFT88, PPP1R15A, NANOS3, ATG10, CAV1, GCLC, PTPL…	2104	474	13528	1.30221	1	0.0985626	8.10164
nervous system development (GO:0007399)	2203	713	418.08	+	1.71	6.46e-41			multicellular organism development (GO:0007275)	4746	786	532.49	+	1.48	4.73e-29		neuron differentiation (GO:0030182)	929	372	230.21	+	1.62	6.53e-15			GOTERM_BP_FAT	GO:0051147~regulation of muscle cell differentiation	14	0.509647	0.00455953	BMP4, TBX3, MORF4L2, EZH2, HDAC5, HDAC4, NOTCH1, BTG1, BCL2, UBC, AGRN, HDAC9, IGFBP3, ZFHX3	2104	39	13528	2.30808	1	0.0997735	8.24245
negative regulation of cellular macromolecule biosynthetic process (GO:2000113)	1303	421	247.28	+	1.7	9.25e-22			response to organonitrogen compound (GO:0010243)	878	145	98.51	+	1.47	0.0361		cellular response to endogenous stimulus (GO:0071495)	1049	420	259.95	+	1.62	3.07e-17			GOTERM_BP_FAT	GO:0051260~protein homooligomerization	26	0.946487	0.00463528	CAV1, HPRT1, MIF, C1QTNF7, LONP1, ALOX5AP, C1QTNF1, C1QTNF2, TGM2, SKIL, AKR1C1, CUTA, TRPM8, SCUBE3, CRYAA, CRYAB, SCUBE1, PFKP, COLEC12, SKI, CBR4, ITPR3, SPAG9, VWF, BAX, EIF2AK3	2104	95	13528	1.7597	1	0.10086	8.3738
negative regulation of RNA metabolic process (GO:0051253)	1213	391	230.2	+	1.7	9.31e-20			anatomical structure development (GO:0048856)	5073	828	569.18	+	1.45	3.86e-29		negative regulation of nucleic acid-templated transcription (GO:1903507)	1149	460	284.73	+	1.62	3.34e-19			GOTERM_BP_FAT	GO:0043627~response to estrogen stimulus	28	1.01929	0.00471094	CAV2, CAV1, PDGFA, ARNT2, AQP1, TIMP3, CCNE1, CTTNBP2, HMOX1, GPX4, BCL2, ENO2, GHR, BMP4, SOCS2, SOCS3, CRYAB, TGFBR2, SOCS1, CFTR, MMP14, GAL, CCND1, DUSP1, PDGFRA, PTCH1, RGS9, IGFBP2	2104	105	13528	1.71458	1	0.101933	8.50481
cellular response to hormone stimulus (GO:0032870)	544	175	103.24	+	1.7	3.56e-07			regulation of signal transduction (GO:0009966)	2777	452	311.57	+	1.45	3.12e-12		regulation of developmental process (GO:0050793)	2279	912	564.75	+	1.61	4.43e-43			GOTERM_BP_FAT	GO:0001657~ureteric bud development	13	0.473244	0.00489551	BMP4, TCF21, SPRY1, EYA1, NOG, BMP2, CD44, LAMA5, BCL2, FOXC1, GREM1, GDNF, SLIT2	2104	35	13528	2.38816	1	0.105215	8.82366
reproductive system development (GO:0061458)	420	135	79.71	+	1.69	6.15e-05			response to nitrogen compound (GO:1901698)	978	159	109.73	+	1.45	0.0292		positive regulation of cell adhesion (GO:0045785)	395	158	97.88	+	1.61	8.61e-05			GOTERM_BP_FAT	GO:0007155~cell adhesion	135	4.91445	0.00494656	DLC1, MTSS1, THRA, CADM1, EDIL3, S1PR1, CD44, ROBO1, CTGF, TGFBI, COL12A1, SPON2, SPON1, CIB1, EGFR, TYRO3, PTPRK, PTPRM, PTPRS, ACTN1, MYH9, SIRPA, BCL2L11, CTNNA2, HES1, NCAM2, RND3, NME2, LAMC3, LSAMP, GPR56, LAMC1, DST, CD226, PLXNC1, CDK5R1, GNE, PCDH20, ITGB5, NEDD9, NINJ1, SOX9, ITGB1, PXN, SRC, SEMA5A, ALCAM, ITGB8, ITGB6, SCARB1, FN1, TECTA, COL18A1, ADAM23, LPP, PCDH10, CNKSR3, PPFIBP1,…	2104	700	13528	1.24001	1	0.105752	8.91165
negative regulation of macromolecule biosynthetic process (GO:0010558)	1388	444	263.41	+	1.69	2.53e-22			positive regulation of gene expression (GO:0010628)	1724	280	193.43	+	1.45	4.48e-06		negative regulation of cell proliferation (GO:0008285)	650	260	161.07	+	1.61	1.6e-09			GOTERM_BP_FAT	GO:0022602~ovulation cycle process	19	0.691664	0.00508515	BMP4, EDN2, LHCGR, BCL2L1, FOXO3, MMP14, FSHR, SIRT1, TGFB2, KDR, INHBB, CCNE1, INHBA, BAX, BCL2, FOXC1, EIF2B2, BMPR1B, LFNG	2104	62	13528	1.97038	1	0.108045	9.15016
reproductive structure development (GO:0048608)	416	133	78.95	+	1.68	0.000107			regulation of cellular component organization (GO:0051128)	2477	402	277.91	+	1.45	3.28e-10		positive regulation of growth (GO:0045927)	250	100	61.95	+	1.61	0.0397			GOTERM_BP_FAT	GO:0022610~biological adhesion	135	4.91445	0.00516631	DLC1, MTSS1, THRA, CADM1, EDIL3, S1PR1, CD44, ROBO1, CTGF, TGFBI, COL12A1, SPON2, SPON1, CIB1, EGFR, TYRO3, PTPRK, PTPRM, PTPRS, ACTN1, MYH9, SIRPA, BCL2L11, CTNNA2, HES1, NCAM2, RND3, NME2, LAMC3, LSAMP, GPR56, LAMC1, DST, CD226, PLXNC1, CDK5R1, GNE, PCDH20, ITGB5, NEDD9, NINJ1, SOX9, ITGB1, PXN, SRC, SEMA5A, ALCAM, ITGB8, ITGB6, SCARB1, FN1, TECTA, COL18A1, ADAM23, LPP, PCDH10, CNKSR3, PPFIBP1,…	2104	701	13528	1.23824	1	0.109164	9.28956
cell-cell signaling by wnt (GO:0198738)	348	111	66.04	+	1.68	0.00185			single-organism developmental process (GO:0044767)	5349	864	600.14	+	1.44	2.03e-29		positive regulation of transcription from RNA polymerase II promoter (GO:0045944)	1063	425	263.42	+	1.61	2.23e-17			GOTERM_BP_FAT	GO:0001656~metanephros development	15	0.54605	0.00529392	BMP4, BMP2, NOG, NF1, GREM1, GDNF, SLIT2, TCF21, EYA1, SPRY1, OSR1, CD44, LAMA5, BCL2, FOXC1	2104	44	13528	2.19193	1	0.111192	9.50833
Wnt signaling pathway (GO:0016055)	348	111	66.04	+	1.68	0.00185			regulation of intracellular signal transduction (GO:1902531)	1743	281	195.56	+	1.44	8.44e-06		positive regulation of multicellular organismal process (GO:0051240)	1456	582	360.81	+	1.61	3.46e-25			GOTERM_BP_FAT	GO:0010648~negative regulation of cell communication	55	2.00218	0.00546491	DLC1, NOG, GRIK2, IL6ST, GRIK3, EZH2, FSTL3, WNT4, CHST11, SOCS2, SOCS3, SOCS1, SCAI, TLE1, SOCS5, IRS1, DDIT4, GRB10, CCND1, HIPK2, TGIF1, TNFAIP3, CAV1, DRD3, GREM1, TRIB1, RGS10, BCL6, SKIL, AXIN2, RUNX2, SMAD7, SMAD6, NF1, SKI, RGS18, GAS1, RGS17, TAX1BP3, SIRT1, CISH, RGS14, ATXN1, CBLB, BMPER, TSC1, RGS3, ATXN7, RGS7, SMURF1, RGS9, PTPN1, IGFBP3, CHRD, TOB1	2104	248	13528	1.42593	1	0.11405	9.80068
positive regulation of nucleic acid-templated transcription (GO:1903508)	1375	438	260.94	+	1.68	1.29e-21			cellular response to organic substance (GO:0071310)	1955	315	219.35	+	1.44	7.28e-07		cell-cell signaling by wnt (GO:0198738)	348	139	86.24	+	1.61	0.000696			GOTERM_BP_FAT	GO:0001704~formation of primary germ layer	14	0.509647	0.00581129	BMP4, HTT, BMPR2, SMAD3, LEF1, SMAD2, NR4A3, SLIT2, EYA2, PRKAR1A, TXNRD1, FOXC1, CHRD, KLF4	2104	40	13528	2.25038	1	0.120291	10.3902
positive regulation of transcription, DNA-templated (GO:0045893)	1375	438	260.94	+	1.68	1.29e-21			developmental process (GO:0032502)	5433	874	609.57	+	1.43	2.69e-29		Wnt signaling pathway (GO:0016055)	348	139	86.24	+	1.61	0.000696			GOTERM_BP_FAT	GO:0043933~macromolecular complex subunit organization	136	4.95086	0.00605042	NCBP1, XPO1, OXA1L, XPO6, TUBB2A, GRIK2, TSPAN4, CAPZA2, SMNDC1, CTTNBP2, TBPL2, AGTR1, APOB, HIST1H2BJ, H2AFZ, CUTA, CRYAA, SCUBE3, CRYAB, SCUBE1, PICK1, MATN1, COLEC12, MED14, FADD, ARID1A, MED13, PPARGC1A, IRS1, SPAG9, RPS14, VAMP3, SNRPC, STMN1, LAMC1, EIF2AK3, SEPT7, SEPT9, TRAF1, CAV2, CAV1, KCNA2, DAG1, KCNA5, ABCA1, MTIF3, RIMS1, SRC, PXN, CD74, TUBB, HIST1H4A, NPM1, SCARB1, AGRN, SKIL, A…	2104	710	13528	1.2316	1	0.124365	10.795
regulation of sequence-specific DNA binding transcription factor activity (GO:0051090)	377	120	71.55	+	1.68	0.000677			epithelium development (GO:0060429)	1063	171	119.27	+	1.43	0.0227		muscle organ development (GO:0007517)	283	113	70.13	+	1.61	0.0109			GOTERM_BP_FAT	GO:0021915~neural tube development	20	0.728067	0.0064038	DLC1, BMP4, DVL2, LMO4, ZEB2, GAS1, GLI2, TCF7L2, VASP, HES1, MAP3K7, T, TSC1, PSEN2, PHGDH, TGIF1, TFAP2A, PTCH1, CHRD, TWIST1	2104	68	13528	1.89108	1	0.130563	11.3901
regulation of hemopoiesis (GO:1903706)	321	102	60.92	+	1.67	0.0066			negative regulation of gene expression (GO:0010629)	1629	262	182.77	+	1.43	4.14e-05		regulation of autophagy (GO:0010506)	278	111	68.89	+	1.61	0.0134			GOTERM_BP_FAT	GO:0048009~insulin-like growth factor receptor signaling pathway	6	0.21842	0.00657361	IGF1R, GRB10, EIF2AK3, IRS1, PIK3R1, GHR	2104	9	13528	4.28644	1	0.133194	11.6747
response to peptide (GO:1901652)	419	133	79.52	+	1.67	0.000161			positive regulation of macromolecule biosynthetic process (GO:0010557)	1642	264	184.23	+	1.43	3.7e-05		regulation of cellular component biogenesis (GO:0044087)	817	326	202.46	+	1.61	1.68e-12			GOTERM_BP_FAT	GO:0000271~polysaccharide biosynthetic process	15	0.54605	0.00660724	GCNT2, NDST1, GNE, UGDH, CHST3, GYG2, CSGALNACT1, PPP1R3C, GBE1, XYLT1, CSGALNACT2, CHST11, MAT2B, B3GNT2, EXT1	2104	45	13528	2.14322	1	0.133235	11.731
positive regulation of RNA metabolic process (GO:0051254)	1444	458	274.04	+	1.67	2.02e-22			cellular developmental process (GO:0048869)	3529	567	395.94	+	1.43	1.47e-15		regulation of MAP kinase activity (GO:0043405)	326	130	80.78	+	1.61	0.00195			GOTERM_BP_FAT	GO:0050768~negative regulation of neurogenesis	15	0.54605	0.00660724	BMP4, RTN4, NOG, DRD3, NF1, RTN4R, NTN1, RUFY3, MBP, LINGO1, YWHAH, ID4, SEMA3A, OMG, ARHGDIA	2104	45	13528	2.14322	1	0.133235	11.731
regulation of binding (GO:0051098)	328	104	62.25	+	1.67	0.00568			cell differentiation (GO:0030154)	3457	555	387.87	+	1.43	4.97e-15		negative regulation of RNA biosynthetic process (GO:1902679)	1165	464	288.69	+	1.61	5.59e-19			GOTERM_BP_FAT	GO:0045446~endothelial cell differentiation	8	0.291227	0.00680121	COL18A1, S1PR1, LAMA5, SCUBE1, JAG1, NR2F2, VEZF1, KDR	2104	16	13528	3.21483	1	0.136273	12.0548
hematopoietic or lymphoid organ development (GO:0048534)	565	179	107.22	+	1.67	6.79e-07			positive regulation of nucleobase-containing compound metabolic process (GO:0045935)	1701	271	190.85	+	1.42	5.11e-05		positive regulation of cellular component biogenesis (GO:0044089)	462	184	114.49	+	1.61	7.49e-06			GOTERM_BP_FAT	GO:0003002~regionalization	45	1.63815	0.00715897	NOG, BMPR2, ZEB2, GREM1, GLI2, TCF7L1, T, HOXA3, DISP1, LHX2, MSGN1, NR2F2, AXIN2, FRS2, LFNG, MLLT3, DVL2, BMP4, LMX1B, NOTO, TBX3, HTT, YY1, SMAD6, LEF1, SMAD2, DLL1, CELSR2, GAS1, HES1, HOXB1, NOTCH1, CRKL, EP300, BTG2, HOXB7, MEOX1, HIPK2, PSEN2, TGIF1, PTCH1, BMPR1B, CHRD, IFT88, WNT7A	2104	197	13528	1.4687	1	0.1423	12.6492
regulation of protein serine/threonine kinase activity (GO:0071900)	475	150	90.14	+	1.66	2.81e-05			intracellular signal transduction (GO:0035556)	1557	248	174.69	+	1.42	0.000248		negative regulation of macromolecule biosynthetic process (GO:0010558)	1388	552	343.96	+	1.6	3.63e-23			GOTERM_BP_FAT	GO:0001570~vasculogenesis	14	0.509647	0.00732243	CAV1, TIPARP, TGFBR2, WARS2, JUNB, KDR, CITED2, ZFP36L1, T, HEY1, ZMIZ1, FOXF1, QKI, ZFPM2	2104	41	13528	2.19549	1	0.144679	12.9195
positive regulation of apoptotic process (GO:0043065)	589	186	111.78	+	1.66	3.73e-07			regulation of cell death (GO:0010941)	1533	244	172	+	1.42	0.000344		reproductive system development (GO:0061458)	420	167	104.08	+	1.6	4.92e-05			GOTERM_BP_FAT	GO:0043487~regulation of RNA stability	10	0.364033	0.0074051	ZFP36L1, ZFP36L2, BRF1, SERBP1, HNRNPD, SYNCRIP, PABPC1, GDNF, HNRNPU, YBX2	2104	24	13528	2.67902	1	0.145558	13.0559
regulation of multicellular organismal development (GO:2000026)	1734	547	329.07	+	1.66	3.92e-27			single-multicellular organism process (GO:0044707)	5527	879	620.11	+	1.42	8.96e-28		negative regulation of cell death (GO:0060548)	914	363	226.5	+	1.6	5.85e-14			GOTERM_BP_FAT	GO:0006512~ubiquitin cycle	10	0.364033	0.0074051	TULP4, SOCS3, SOCS1, HECTD3, UBE2V2, NEDD4L, SOCS5, UBE2H, SMURF1, FBXO11	2104	24	13528	2.67902	1	0.145558	13.0559
positive regulation of RNA biosynthetic process (GO:1902680)	1396	439	264.93	+	1.66	1.29e-20			regulation of phosphorylation (GO:0042325)	1400	222	157.08	+	1.41	0.00195		cognition (GO:0050890)	262	104	64.93	+	1.6	0.0357			GOTERM_BP_FAT	GO:0048545~response to steroid hormone stimulus	44	1.60175	0.0074057	ACR, CAV2, A2M, CAV1, PDGFA, IGFBP7, ARNT2, AQP1, TIMP3, SRC, TGFB2, CCNE1, CTTNBP2, FOS, HMOX1, GPX4, BCL2, ENO2, LOX, NEFL, GHR, BMP4, SOCS2, SOCS3, CRYAB, RXRA, BCKDHB, SOCS1, TGFBR2, CFTR, IL6R, GAL, MMP14, JUNB, PPARGC1B, CCND1, EP300, ADM, DUSP1, PDGFRA, ALDH2, PTCH1, RGS9, IGFBP2	2104	192	13528	1.47346	1	0.144941	13.0569
negative regulation of intracellular signal transduction (GO:1902532)	471	148	89.38	+	1.66	4.85e-05			regulation of localization (GO:0032879)	2529	400	283.75	+	1.41	1.36e-08		cellular response to organonitrogen compound (GO:0071417)	479	190	118.7	+	1.6	5.41e-06			GOTERM_BP_FAT	GO:0010720~positive regulation of cell development	20	0.728067	0.00757889	BMP2, SMAD3, SMAD2, KIT, CDH4, NTN1, SLIT2, TGFB2, NUMBL, NTRK3, NOTCH1, CNTF, NDEL1, SERPINF1, ROBO1, TIAM1, BCL2, SEMA4D, NEFL, ARHGDIA	2104	69	13528	1.86367	1	0.147443	13.342
negative regulation of cellular biosynthetic process (GO:0031327)	1464	460	277.83	+	1.66	9.98e-22			positive regulation of biosynthetic process (GO:0009891)	1805	285	202.52	+	1.41	4.52e-05		reproductive structure development (GO:0048608)	416	165	103.09	+	1.6	7.11e-05			GOTERM_BP_FAT	GO:0031344~regulation of cell projection organization	24	0.87368	0.00812852	RTN4, LZTS1, RTN4R, KIT, CDH4, NTN1, SLIT2, RUFY3, MBP, NUMBL, NTRK3, LINGO1, YWHAH, CNTF, NDEL1, ROBO1, TIAM1, SEMA3A, SEMA4D, CDC42EP4, OMG, WNT7A, NEFL, ARHGDIA	2104	89	13528	1.73384	1	0.156621	14.241
response to peptide hormone (GO:0043434)	370	116	70.22	+	1.65	0.00231			negative regulation of nitrogen compound metabolic process (GO:0051172)	2255	356	253	+	1.41	3.82e-07		regulation of neuron death (GO:1901214)	275	109	68.15	+	1.6	0.0228			GOTERM_BP_FAT	GO:0018108~peptidyl-tyrosine phosphorylation	15	0.54605	0.00816795	FLT1, ABI1, KIT, STAT1, DDR2, SRC, CLK3, FYN, DYRK1A, F2, PDGFRA, ZAP70, JAK1, ABL2, GHR	2104	46	13528	2.09663	1	0.156655	14.3051
negative regulation of biosynthetic process (GO:0009890)	1484	465	281.63	+	1.65	9.01e-22			positive regulation of cellular biosynthetic process (GO:0031328)	1776	280	199.26	+	1.41	7.19e-05		negative regulation of RNA metabolic process (GO:0051253)	1213	480	300.59	+	1.6	3.24e-19			GOTERM_BP_FAT	GO:0051336~regulation of hydrolase activity	70	2.54823	0.00864588	DLC1, GNA13, RAB3GAP2, OXA1L, LHCGR, INTS1, LPAR2, PMAIP1, LPAR1, TGFB2, TBC1D16, EDNRB, AGTR1, S1PR1, EVI5, TBC1D14, TBC1D13, RAPGEF6, AGAP1, MYC, EGFR, ARHGAP27, TBC1D22A, TNNT2, NDEL1, ACAP3, F2, SORT1, EIF2AK3, SIVA1, FGD2, CAV1, ASAP2, ASAP1, PXK, ASAP3, RASGRP3, MTCH1, PYCARD, TBC1D5, TGM2, CHM, BCL6, MC3R, TBC1D1, TBC1D30, TBC1D2, GABARAPL2, MSH6, HERPUD1, TBC1D2B, GNAO1, VAV3, SMAD6, NF1,…	2104	337	13528	1.33554	1	0.164366	15.0791
positive regulation of multicellular organismal process (GO:0051240)	1456	456	276.32	+	1.65	3.16e-21			regulation of phosphate metabolic process (GO:0019220)	1639	258	183.89	+	1.4	0.000339		negative regulation of cell communication (GO:0010648)	1224	484	303.32	+	1.6	2.41e-19			GOTERM_BP_FAT	GO:0060537~muscle tissue development	31	1.1285	0.00866301	ZFAND5, CAV2, CAV1, TIPARP, CXADR, ITGB1, TGFB2, LY6E, HLX, DMD, AGRN, MKL2, CHRNA1, NR2F2, TBX2, SMAD7, RXRA, NF1, HSPG2, MBNL1, AFG3L2, FOXP1, TNNT2, EP300, TSC1, PLN, SVIL, TGFBR3, ZFPM2, FOXC1, MYH10	2104	125	13528	1.59456	1	0.163978	15.1067
response to decreased oxygen levels (GO:0036293)	342	107	64.9	+	1.65	0.00718			regulation of apoptotic process (GO:0042981)	1420	223	159.32	+	1.4	0.00364		regulation of cell size (GO:0008361)	332	131	82.27	+	1.59	0.00303			GOTERM_BP_FAT	GO:0007569~cell aging	12	0.43684	0.00879246	TBX3, TBX2, MORC3, HTT, ZMIZ1, BCL2, NPM1, SERPINE1, MNT, SIRT1, ERCC1, TERF2	2104	33	13528	2.33806	1	0.165533	15.3151
cellular response to endogenous stimulus (GO:0071495)	1049	328	199.08	+	1.65	3.67e-14			regulation of phosphorus metabolic process (GO:0051174)	1652	259	185.35	+	1.4	0.000444		regulation of cell growth (GO:0001558)	388	153	96.15	+	1.59	0.000345			GOTERM_BP_FAT	GO:0045639~positive regulation of myeloid cell differentiation	12	0.43684	0.00879246	LIF, INHBA, HIF1A, ID2, ETS1, KLF10, JUN, KITLG, GNAS, JAG1, FOXO3, RUNX1	2104	33	13528	2.33806	1	0.165533	15.3151
positive regulation of programmed cell death (GO:0043068)	595	186	112.92	+	1.65	8.15e-07			cellular response to chemical stimulus (GO:0070887)	2389	374	268.04	+	1.4	3.07e-07		sensory organ development (GO:0007423)	515	203	127.62	+	1.59	2.33e-06			GOTERM_BP_FAT	GO:0032526~response to retinoic acid	12	0.43684	0.00879246	BMP4, MUC1, BMP2, DUSP1, TFRC, PDGFA, IGFBP7, RXRA, GDAP1, PTCH1, IGFBP2, KLF4	2104	33	13528	2.33806	1	0.165533	15.3151
immune system development (GO:0002520)	596	186	113.11	+	1.64	9.27e-07			regulation of programmed cell death (GO:0043067)	1434	224	160.89	+	1.39	0.00498		negative regulation of signaling (GO:0023057)	1228	484	304.31	+	1.59	4.52e-19			GOTERM_BP_FAT	GO:0033554~cellular response to stress	110	4.00437	0.00883675	WFS1, MORF4L2, FOXO3, EPC2, MAP3K4, INSIG1, GAB1, TLK1, CRY1, CIB1, PTPRK, CRYAB, RXRA, LIG1, NEIL3, POLB, PPP1CB, EEPD1, DDIT3, FOXN3, HIF1A, FBXO18, JUN, UBR5, MAPK8, EIF2AK3, WNT5A, RAD23B, CAV1, ADORA2B, PTPLAD1, RAD23A, HUS1, ST8SIA1, DUSP10, BMPR2, UBE2V2, DERL3, PXN, SREBF1, HERPUD1, SHPRH, EPAS1, KAT5, ATF4, UACA, BBC3, SUPT16H, CHAF1B, ZMAT3, TERF2IP, DAXX, FOS, LONP1, XYLT1, HMOX1, GPX4…	2104	566	13528	1.24958	1	0.16561	15.3863
negative regulation of protein modification process (GO:0031400)	596	186	113.11	+	1.64	9.27e-07			negative regulation of cellular metabolic process (GO:0031324)	2411	376	270.51	+	1.39	4.29e-07		response to steroid hormone (GO:0048545)	330	130	81.78	+	1.59	0.00364			GOTERM_BP_FAT	GO:0007369~gastrulation	20	0.728067	0.00892255	BMP4, HTT, BMPR2, UGDH, SMAD3, LEF1, SMAD2, NR4A3, ZBTB17, SLIT2, CUL3, EYA2, PRKAR1A, TXNRD1, FOXC1, EXT1, PPAP2B, FRS2, CHRD, KLF4	2104	70	13528	1.83705	1	0.166396	15.524
regulation of growth (GO:0040008)	638	199	121.08	+	1.64	2.15e-07			regulation of protein phosphorylation (GO:0001932)	1305	203	146.42	+	1.39	0.0226		negative regulation of programmed cell death (GO:0043069)	843	332	208.9	+	1.59	4.88e-12			GOTERM_BP_FAT	GO:0043405~regulation of MAP kinase activity	34	1.23771	0.00905896	CAV1, ADORA2B, PTPLAD1, KITLG, LPAR2, ZEB2, KIT, LPAR1, TLR6, DAXX, TRIB2, SPRY4, CD74, TRIB1, SPRY2, SPRY1, GAB1, C1QTNF2, SPRED2, SPRED1, FRS2, GHR, EGFR, MADD, NF1, LRRN3, PROK2, SPAG9, RGS3, HIPK3, CD81, MAPK8IP3, DUSP8, DUSP6	2104	141	13528	1.55041	1	0.168034	15.7426
hemopoiesis (GO:0030097)	518	161	98.3	+	1.64	2.17e-05			negative regulation of cellular process (GO:0048523)	4327	671	485.48	+	1.38	5.76e-16		negative regulation of apoptotic process (GO:0043066)	831	327	205.93	+	1.59	9.12e-12			GOTERM_BP_FAT	GO:0001649~osteoblast differentiation	14	0.509647	0.0091278	BMP4, BMP2, NOG, NF1, SMAD3, FHL2, PMF1, WWTR1, GLI2, MEF2D, JUND, CHRD, RUNX2, IGFBP3	2104	42	13528	2.14322	1	0.168514	15.8527
cellular response to lipid (GO:0071396)	473	147	89.76	+	1.64	0.000106			response to organic substance (GO:0010033)	2605	402	292.27	+	1.38	2.99e-07		striated muscle tissue development (GO:0014706)	277	109	68.64	+	1.59	0.031			GOTERM_BP_FAT	GO:0043254~regulation of protein complex assembly	24	0.87368	0.00935268	ATF7IP, TRIOBP, CAV2, CAV1, SMAD6, CAPZA2, PSRC1, RDX, RICTOR, CAPZB, AHR, ARPC1A, CTTNBP2, NCK2, ARPC1B, SUMO1, EIF4EBP1, GSN, GSK3B, ARPC5L, CAPG, SPTBN1, TMSB4X, FAF1	2104	90	13528	1.71458	1	0.171607	16.2115
regulation of GTPase activity (GO:0043087)	718	223	136.26	+	1.64	1.95e-08			positive regulation of metabolic process (GO:0009893)	3136	478	351.85	+	1.36	1.43e-08		regulation of growth (GO:0040008)	638	251	158.1	+	1.59	2.17e-08			GOTERM_BP_FAT	GO:0009612~response to mechanical stimulus	17	0.618857	0.00943008	BMP4, CAV1, BMP2, TGFBR2, MMP14, STAT1, TIMP3, JUNB, FOS, SLC1A3, BTG2, GRIN2B, FYN, JUN, PTCH1, IGFBP2, MYC	2104	56	13528	1.95186	1	0.172208	16.3346
regulation of transcription from RNA polymerase II promoter (GO:0006357)	1899	589	360.39	+	1.63	9.26e-28			positive regulation of macromolecule metabolic process (GO:0010604)	2902	442	325.6	+	1.36	1.44e-07		negative regulation of nucleobase-containing compound metabolic process (GO:0045934)	1368	538	339	+	1.59	2.01e-21			GOTERM_BP_FAT	GO:0000082~G1/S transition of mitotic cell cycle	17	0.618857	0.00943008	EGFR, CDC7, BCAT1, E2F6, PIM1, CDK4, PPP1CB, ITGB1, LATS2, CUL3, CCNE1, INHBA, CCND1, BCL2, CAMK2D, ID4, NFATC1	2104	56	13528	1.95186	1	0.172208	16.3346
negative regulation of nucleobase-containing compound metabolic process (GO:0045934)	1368	424	259.61	+	1.63	1.21e-18			negative regulation of macromolecule metabolic process (GO:0010605)	2485	377	278.81	+	1.35	1.04e-05		regulation of cellular component size (GO:0032535)	336	132	83.26	+	1.59	0.00343			GOTERM_BP_FAT	GO:0043393~regulation of protein binding	11	0.400437	0.00946746	HDAC5, HDAC4, NOG, PRMT8, CALD1, BCL2, BAX, TICAM1, EIF2AK3, LDLRAP1, LRPAP1	2104	29	13528	2.43884	1	0.172139	16.394
cell proliferation (GO:0008283)	681	211	129.24	+	1.63	9.49e-08			positive regulation of nitrogen compound metabolic process (GO:0051173)	2829	429	317.41	+	1.35	5.62e-07		positive regulation of nucleic acid-templated transcription (GO:1903508)	1375	540	340.73	+	1.58	2.18e-21			GOTERM_BP_FAT	GO:0030199~collagen fibril organization	11	0.400437	0.00946746	COL14A1, LMX1B, ADAMTS14, NF1, COL12A1, FOXC1, COL2A1, LOX, ADAMTS3, TGFB2, ANXA2	2104	29	13528	2.43884	1	0.172139	16.394
regulation of MAP kinase activity (GO:0043405)	326	101	61.87	+	1.63	0.0215			positive regulation of cellular metabolic process (GO:0031325)	2930	444	328.74	+	1.35	2.57e-07		positive regulation of transcription, DNA-templated (GO:0045893)	1375	540	340.73	+	1.58	2.18e-21			GOTERM_BP_FAT	GO:0042692~muscle cell differentiation	30	1.0921	0.00992604	KCNH1, CAV2, JAG1, SOX6, CXADR, TCF7L2, ITGB1, WNT4, BARX2, FOXF1, QKI, AGRN, MKL2, CHRNA1, BMP4, TBX2, RXRA, MBNL1, MYH9, AFG3L2, CSRP2, FOXP1, TNNT2, TSC1, CDON, CACNA1H, SORT1, ADAM12, TMOD1, MYH10	2104	121	13528	1.59413	1	0.179004	17.1196
positive regulation of cell death (GO:0010942)	627	194	118.99	+	1.63	7.25e-07			negative regulation of biological process (GO:0048519)	4799	727	538.43	+	1.35	2.13e-15		negative regulation of multicellular organismal process (GO:0051241)	1009	396	250.04	+	1.58	1.06e-14			GOTERM_BP_FAT	GO:0048547~gut morphogenesis	8	0.291227	0.010032	NOTCH1, STX2, BCL2, HLX, FOXF1, GLI2, FOXP4, TCF7L2	2104	17	13528	3.02572	1	0.180026	17.2864
regulation of developmental process (GO:0050793)	2279	705	432.5	+	1.63	3.84e-34			response to external stimulus (GO:0009605)	1800	272	201.95	+	1.35	0.00417		negative regulation of biosynthetic process (GO:0009890)	1484	582	367.74	+	1.58	3.08e-23			GOTERM_BP_FAT	GO:0033273~response to vitamin	19	0.691664	0.0102085	BMP4, MUC1, BMP2, PDGFA, RXRA, IGFBP7, GDAP1, PMF1, TIMP3, CCNE1, CCND1, DUSP1, CD44, TFRC, GSN, BCL2, PTCH1, IGFBP2, KLF4	2104	66	13528	1.85096	1	0.182182	17.5636
cellular response to organonitrogen compound (GO:0071417)	479	148	90.9	+	1.63	0.000135			negative regulation of metabolic process (GO:0009892)	2728	412	306.07	+	1.35	2.5e-06		apoptotic signaling pathway (GO:0097190)	291	114	72.11	+	1.58	0.023			GOTERM_BP_FAT	GO:0009101~glycoprotein biosynthetic process	37	1.34692	0.0102451	OSTC, GCNT4, GYPC, HS3ST5, TUSC3, NDST1, ST8SIA1, ALG6, ST8SIA2, ST6GALNAC5, STT3B, ST3GAL1, POMT2, ST6GALNAC3, GALNT10, ST3GAL4, B3GNT7, CHST11, TRAK1, DAD1, RPN1, B3GNT2, PHLDA1, ST6GAL1, MAN1A2, CHST3, ALK, CSGALNACT1, MGAT1, LARGE, ST8SIA4, CSGALNACT2, MGAT5, LIPC, EXT1, GALNT9, TM4SF4	2104	158	13528	1.50568	1	0.18206	17.6209
response to hypoxia (GO:0001666)	334	103	63.39	+	1.62	0.0209			positive regulation of cellular process (GO:0048522)	4889	727	548.53	+	1.33	1.88e-13		response to endogenous stimulus (GO:0009719)	1259	493	311.99	+	1.58	6.07e-19			GOTERM_BP_FAT	GO:0055123~digestive system development	9	0.32763	0.0102638	TCF21, NOTCH1, STX2, BCL2, HLX, FOXF1, GLI2, FOXP4, TCF7L2	2104	21	13528	2.75557	1	0.181651	17.6502
positive regulation of GTPase activity (GO:0043547)	660	203	125.25	+	1.62	4.29e-07			regulation of biological quality (GO:0065008)	3538	523	396.95	+	1.32	1.14e-07		brain development (GO:0007420)	686	268	170	+	1.58	8.02e-09			GOTERM_BP_FAT	GO:0048546~digestive tract morphogenesis	9	0.32763	0.0102638	TCF21, NOTCH1, STX2, BCL2, HLX, FOXF1, GLI2, FOXP4, TCF7L2	2104	21	13528	2.75557	1	0.181651	17.6502
regulation of kinase activity (GO:0043549)	807	248	153.15	+	1.62	3.18e-09			positive regulation of molecular function (GO:0044093)	1908	282	214.07	+	1.32	0.0147		head development (GO:0060322)	720	281	178.42	+	1.57	2.47e-09			GOTERM_BP_FAT	GO:0001836~release of cytochrome c from mitochondria	9	0.32763	0.0102638	GGCT, BBC3, JUN, BCL2, BAX, SMAD3, BCL2L1, PMAIP1, MYC	2104	21	13528	2.75557	1	0.181651	17.6502
negative regulation of multicellular organismal process (GO:0051241)	1009	309	191.48	+	1.61	5.17e-12			regulation of molecular function (GO:0065009)	3014	445	338.16	+	1.32	7.58e-06		negative regulation of response to stimulus (GO:0048585)	1397	545	346.19	+	1.57	5.33e-21			GOTERM_BP_FAT	GO:0030155~regulation of cell adhesion	33	1.20131	0.0103589	EDIL3, CYTH3, SRC, CITED2, TGFB2, S1PR1, GSN, BCL2, TGFBI, TGM2, BCL6, FGF1, SPN, ARHGDIA, PIK3R1, CYR61, ADAM10, VAV3, SMAD7, PODXL, NF1, SMAD3, CDK6, DLL1, CELSR2, MMP14, LAMA2, LAMA1, EGFLAM, TSC1, LAMA5, FAF1, CHRD	2104	137	13528	1.54875	1	0.182469	17.7991
taxis (GO:0042330)	479	146	90.9	+	1.61	0.000373			cell surface receptor signaling pathway (GO:0007166)	2217	327	248.74	+	1.31	0.0023		negative regulation of cellular biosynthetic process (GO:0031327)	1464	571	362.79	+	1.57	3.56e-22			GOTERM_BP_FAT	GO:0006417~regulation of translation	33	1.20131	0.0103589	NANOS3, NCBP1, CPEB2, EIF5, CPEB1, IGF2BP3, MTIF3, YBX2, ZFP36L1, EIF4EBP1, TNRC6C, PUM1, QKI, EIF1, PIWIL3, PUM2, TNRC6B, EIF2B2, TNRC6A, SAMD4A, ACO1, CDK4, EIF4G1, EIF4B, NCK2, ATXN2, DIO2, TSC1, EIF4A2, HSPB1, EEFSEC, EIF2AK3, PPP1R15A	2104	137	13528	1.54875	1	0.182469	17.7991
negative regulation of cell proliferation (GO:0008285)	650	198	123.35	+	1.61	1.6e-06			positive regulation of biological process (GO:0048518)	5437	799	610.02	+	1.31	2.93e-14		positive regulation of catabolic process (GO:0009896)	418	163	103.58	+	1.57	0.000255			GOTERM_BP_FAT	GO:0021700~developmental maturation	26	0.946487	0.0105658	RAB3A, IRX5, EPAS1, TFCP2L1, PICK1, NTN4, NR4A2, PDE3A, FOXO3, KCNIP2, IL21, SOX8, MMP2, CDH5, KDR, TGFB2, HES1, CDKN1C, NOTCH1, BARX2, CD44, PSEN2, MTCH1, AGRN, RUNX2, RUNX3	2104	101	13528	1.65516	1	0.185054	18.122
response to oxygen levels (GO:0070482)	358	109	67.94	+	1.6	0.019			regulation of transport (GO:0051049)	1839	270	206.33	+	1.31	0.0408		in utero embryonic development (GO:0001701)	321	125	79.55	+	1.57	0.0105			GOTERM_BP_FAT	GO:0009100~glycoprotein metabolic process	45	1.63815	0.0112284	GCNT4, OSTC, GYPC, HS3ST5, TUSC3, NDST1, ST8SIA1, COL2A1, ALG6, ST8SIA2, ST6GALNAC5, STT3B, ST3GAL1, POMT2, ST6GALNAC3, GALNT10, ST3GAL4, B3GNT7, CHST11, TRAK1, DAD1, RPN1, B3GNT2, PCSK6, PHLDA1, ST6GAL1, MAN1A2, CHST3, ALK, ABCG1, CSGALNACT1, MGAT1, EGFLAM, HIF1A, LARGE, SULF2, ST8SIA4, CSGALNACT2, SULF1, PSEN2, MGAT5, LIPC, EXT1, GALNT9, TM4SF4	2104	202	13528	1.43235	1	0.194758	19.1479
regulation of cell growth (GO:0001558)	388	118	73.63	+	1.6	0.00781			phosphorus metabolic process (GO:0006793)	2181	320	244.7	+	1.31	0.00502		positive regulation of cell proliferation (GO:0008284)	856	333	212.12	+	1.57	2.15e-11			GOTERM_BP_FAT	GO:0048738~cardiac muscle tissue development	17	0.618857	0.0112642	TBX2, SMAD7, RXRA, HSPG2, CXADR, ITGB1, FOXP1, TGFB2, TNNT2, LY6E, TSC1, PLN, TGFBR3, ZFPM2, FOXC1, MKL2, MYH10	2104	57	13528	1.91762	1	0.194575	19.2029
cell development (GO:0048468)	1467	446	278.4	+	1.6	2.85e-18			regulation of response to stimulus (GO:0048583)	3756	545	421.41	+	1.29	6.55e-07		positive regulation of RNA biosynthetic process (GO:1902680)	1396	543	345.94	+	1.57	1.24e-20			GOTERM_BP_FAT	GO:0032774~RNA biosynthetic process	62	2.25701	0.0113114	PPARA, TAF1C, E2F3, THRA, LMO4, NFKB1, NR2E3, YBX2, TBPL2, MAX, ASH2L, HSF2, PRIM2, MYC, BATF3, BRF1, RREB1, MED14, MED13, MSC, PPARGC1A, DDIT3, AHR, GTF2H1, HIF1A, TCFL5, ASH1L, MNT, NFE2L3, CCRN4L, LCORL, SOX5, BMPR2, NFIX, NR3C1, IVNS1ABP, TSC22D1, PIR, POU2F2, NFAT5, ETV1, NFATC4, HSF2BP, SKIL, RUNX3, NFATC1, KLF5, CEBPB, EPAS1, CEBPD, KLF13, CREB1, AFF4, PMF1, STAT1, ZNF217, ETS1, TRPS1, THR…	2104	296	13528	1.34675	1	0.194572	19.2755
cell projection organization (GO:0030030)	1023	311	194.14	+	1.6	1.03e-11			phosphate-containing compound metabolic process (GO:0006796)	2090	302	234.49	+	1.29	0.0371		cellular response to oxygen-containing compound (GO:1901701)	870	338	215.59	+	1.57	1.56e-11			GOTERM_BP_FAT	GO:0018212~peptidyl-tyrosine modification	15	0.54605	0.012154	FLT1, ABI1, KIT, STAT1, DDR2, SRC, CLK3, FYN, DYRK1A, F2, PDGFRA, ZAP70, JAK1, ABL2, GHR	2104	48	13528	2.00927	1	0.206753	20.5606
negative regulation of signal transduction (GO:0009968)	1125	342	213.5	+	1.6	3.45e-13			transcription, DNA-templated (GO:0006351)	2575	371	288.91	+	1.28	0.00318		cellular response to organic cyclic compound (GO:0071407)	484	188	119.94	+	1.57	3.04e-05			GOTERM_BP_FAT	GO:0007015~actin filament organization	20	0.728067	0.0121819	ALDOA, CRYAA, FSCN2, WASF3, PREX1, BCAR1, CALD1, FSCN1, NEDD9, ACTN1, GAS7, DSTN, NCK2, GSN, BCL2, BIN3, WASL, ABL2, RHOF, DLG1	2104	72	13528	1.78602	1	0.206408	20.603
regulation of cell adhesion (GO:0030155)	656	199	124.49	+	1.6	2e-06			nucleic acid-templated transcription (GO:0097659)	2576	371	289.02	+	1.28	0.00331		cellular response to nitrogen compound (GO:1901699)	554	215	137.28	+	1.57	2.5e-06			GOTERM_BP_FAT	GO:0043085~positive regulation of catalytic activity	101	3.67674	0.0122493	DLC1, GNA13, ADCY1, EDN2, LHCGR, LPAR2, LPAR1, PMAIP1, TLR6, GDNF, TGFB2, MAP3K7, AGTR1, MAP3K4, S1PR1, GALR1, GAB1, PRKACB, FRS2, ANAPC1, EGFR, MADD, PICK1, PIM1, PPP1CB, IRS1, TNNT2, SPAG9, HIF1A, NDEL1, F2, EIF2AK3, SIVA1, ACR, CAV1, DRD3, ADORA2B, PTPLAD1, CD74, PSMB7, NPM1, MTCH1, SCARB1, UBE2D1, GABARAPL2, VAV3, TGFBR2, NR4A2, SMAD3, UACA, TSC1, BBC3, PRKAR1B, PRKAR1A, RGS9, ABL2, FTMT, PRK…	2104	520	13528	1.24884	1	0.20666	20.7048
chemotaxis (GO:0006935)	478	145	90.71	+	1.6	0.000545			macromolecule biosynthetic process (GO:0009059)	3746	537	420.29	+	1.28	5.78e-06		positive regulation of RNA metabolic process (GO:0051254)	1444	560	357.83	+	1.56	4.01e-21			GOTERM_BP_FAT	GO:0001843~neural tube closure	11	0.400437	0.0122639	DVL2, DLC1, T, TSC1, LMO4, TGIF1, TFAP2A, ZEB2, PTCH1, VASP, TWIST1	2104	30	13528	2.35754	1	0.206117	20.7268
regulation of protein kinase activity (GO:0045859)	746	226	141.57	+	1.6	1.32e-07			regulation of transcription, DNA-templated (GO:0006355)	3621	519	406.27	+	1.28	1.29e-05		positive regulation of apoptotic process (GO:0043065)	589	228	145.96	+	1.56	9.06e-07			GOTERM_BP_FAT	GO:0060606~tube closure	11	0.400437	0.0122639	DVL2, DLC1, T, TSC1, LMO4, TGIF1, TFAP2A, ZEB2, PTCH1, VASP, TWIST1	2104	30	13528	2.35754	1	0.206117	20.7268
cell-cell adhesion (GO:0098609)	436	132	82.74	+	1.6	0.00231			cellular macromolecule biosynthetic process (GO:0034645)	3652	522	409.74	+	1.27	1.67e-05		positive regulation of programmed cell death (GO:0043068)	595	230	147.44	+	1.56	8.47e-07			GOTERM_BP_FAT	GO:0030326~embryonic limb morphogenesis	23	0.837277	0.0123195	WNT5A, NOG, LMBR1, TBX3, FTO, PRRX1, LEF1, SKI, MBNL1, GAS1, GREM1, MECOM, NOTCH1, SALL4, ECE1, CHST11, PSEN2, GNAS, PTCH1, FBN2, WNT7A, IFT88, TWIST1	2104	87	13528	1.69979	1	0.206192	20.8108
regulation of cellular component biogenesis (GO:0044087)	817	247	155.05	+	1.59	1.78e-08			cellular biosynthetic process (GO:0044249)	4676	668	524.63	+	1.27	2.57e-08		negative regulation of protein modification process (GO:0031400)	596	230	147.69	+	1.56	9.79e-07			GOTERM_BP_FAT	GO:0035113~embryonic appendage morphogenesis	23	0.837277	0.0123195	WNT5A, NOG, LMBR1, TBX3, FTO, PRRX1, LEF1, SKI, MBNL1, GAS1, GREM1, MECOM, NOTCH1, SALL4, ECE1, CHST11, PSEN2, GNAS, PTCH1, FBN2, WNT7A, IFT88, TWIST1	2104	87	13528	1.69979	1	0.206192	20.8108
positive regulation of cellular component biogenesis (GO:0044089)	462	139	87.68	+	1.59	0.00158			biosynthetic process (GO:0009058)	4830	690	541.91	+	1.27	8.85e-09		regulation of system process (GO:0044057)	495	191	122.66	+	1.56	3.69e-05			GOTERM_BP_FAT	GO:0006351~transcription, DNA-dependent	61	2.2206	0.0126618	PPARA, TAF1C, E2F3, THRA, LMO4, NFKB1, NR2E3, YBX2, TBPL2, MAX, ASH2L, HSF2, MYC, BATF3, BRF1, RREB1, MED14, MED13, MSC, PPARGC1A, DDIT3, AHR, GTF2H1, HIF1A, TCFL5, ASH1L, MNT, NFE2L3, CCRN4L, LCORL, SOX5, BMPR2, NFIX, NR3C1, IVNS1ABP, TSC22D1, PIR, POU2F2, NFAT5, ETV1, NFATC4, HSF2BP, SKIL, RUNX3, NFATC1, KLF5, CEBPB, EPAS1, CEBPD, KLF13, CREB1, AFF4, PMF1, STAT1, ZNF217, ETS1, TRPS1, THRAP3, GT…	2104	292	13528	1.34318	1	0.21053	21.3258
negative regulation of cellular component organization (GO:0051129)	605	182	114.81	+	1.59	2.13e-05			multicellular organismal process (GO:0032501)	6615	945	742.18	+	1.27	6.18e-15		negative regulation of organelle organization (GO:0010639)	319	123	79.05	+	1.56	0.0201			GOTERM_BP_FAT	GO:0001889~liver development	16	0.582454	0.0128466	CADM1, JARID2, RXRA, NF1, CITED2, HES1, CCNE1, VWF, NOTCH1, CCND1, EP300, RB1CC1, HLX, ALDH2, TGFBR3, MKL2	2104	53	13528	1.94103	1	0.212494	21.6026
positive regulation of kinase activity (GO:0033674)	512	154	97.17	+	1.58	0.000358			regulation of protein metabolic process (GO:0051246)	2570	367	288.35	+	1.27	0.00863		positive regulation of protein serine/threonine kinase activity (GO:0071902)	301	116	74.59	+	1.56	0.039			GOTERM_BP_FAT	GO:0048066~pigmentation during development	10	0.364033	0.0132308	DCT, EDNRB, TYRP1, MLPH, GFPT1, BCL2, MITF, KIT, GPR143, OCA2	2104	26	13528	2.47295	1	0.217351	22.1749
cell surface receptor signaling pathway involved in cell-cell signaling (GO:1905114)	427	128	81.03	+	1.58	0.00569			regulation of nucleic acid-templated transcription (GO:1903506)	3646	520	409.07	+	1.27	2.46e-05		positive regulation of cellular protein localization (GO:1903829)	392	151	97.14	+	1.55	0.00163			GOTERM_BP_FAT	GO:0016331~morphogenesis of embryonic epithelium	17	0.618857	0.0133676	DVL2, DLC1, HTT, LMO4, ZEB2, GLI2, VASP, MAP3K7, T, WNT4, TSC1, LAMA5, ALDH1A3, TGIF1, TFAP2A, PTCH1, TWIST1	2104	58	13528	1.88455	1	0.21856	22.3778
pattern specification process (GO:0007389)	407	122	77.24	+	1.58	0.0103			cellular protein modification process (GO:0006464)	3003	428	336.93	+	1.27	0.00105		gland development (GO:0048732)	405	156	100.36	+	1.55	0.00103			GOTERM_BP_FAT	GO:0006325~chromatin organization	76	2.76665	0.0135894	KDM6A, HMGN2, HP1BP3, MORF4L2, EZH2, CBX4, BNIP3, CBX2, CBX8, CBX5, EPC2, BRPF3, PRMT8, GPX4, HIST1H2BJ, H2AFZ, TLK1, KDM5B, TBL1XR1, HIST1H1A, RBL1, HMG20A, ARID1A, BANP, ARID1B, HMGA2, EYA4, EYA1, KDM2B, EP300, EYA2, HUWE1, ASH1L, CARM1, MAP3K12, KDM6B, ING5, DPF3, SETD1B, TADA1, SOX6, NR3C1, TSPYL5, ARID2, TCF7L1, CDYL, SET, TSPYL2, HIST1H4A, NPM1, ACTL6A, BCOR, ASF1B, CHD6, TERF2, DNMT3A, AEB…	2104	378	13528	1.29274	1	0.220982	22.7056
positive regulation of gene expression (GO:0010628)	1724	516	327.18	+	1.58	2.22e-20			protein modification process (GO:0036211)	3003	428	336.93	+	1.27	0.00105		positive regulation of gene expression (GO:0010628)	1724	664	427.22	+	1.55	4.21e-25			GOTERM_BP_FAT	GO:0030201~heparan sulfate proteoglycan metabolic process	7	0.254823	0.0136518	CSGALNACT1, HS3ST5, NDST1, SULF2, SULF1, EXT1, LIPC	2104	14	13528	3.21483	1	0.221093	22.7974
positive regulation of nucleobase-containing compound metabolic process (GO:0045935)	1701	509	322.81	+	1.58	5.06e-20			organic substance biosynthetic process (GO:1901576)	4760	678	534.06	+	1.27	2.78e-08		cell development (GO:0048468)	1467	565	363.53	+	1.55	1.09e-20			GOTERM_BP_FAT	GO:0030318~melanocyte differentiation	7	0.254823	0.0136518	EDNRB, TYRP1, MLPH, GFPT1, BCL2, MITF, OCA2	2104	14	13528	3.21483	1	0.221093	22.7974
regulation of homeostatic process (GO:0032844)	465	139	88.25	+	1.58	0.00224			regulation of RNA biosynthetic process (GO:2001141)	3665	522	411.2	+	1.27	2.73e-05		negative regulation of cell cycle (GO:0045786)	535	206	132.58	+	1.55	1.08e-05			GOTERM_BP_FAT	GO:0006949~syncytium formation	7	0.254823	0.0136518	KCNH1, CD44, CDON, CACNA1H, MYH9, ADAM12, ERCC1	2104	14	13528	3.21483	1	0.221093	22.7974
gland development (GO:0048732)	405	121	76.86	+	1.57	0.0132			regulation of catalytic activity (GO:0050790)	2437	347	273.42	+	1.27	0.0232		regulation of signal transduction (GO:0009966)	2777	1067	688.16	+	1.55	4.25e-44			GOTERM_BP_FAT	GO:0008634~negative regulation of survival gene product expression	5	0.182017	0.0137341	BAX, BNIP3L, BNIP3, BCL2L1, MYC	2104	7	13528	4.59261	1	0.221489	22.9187
negative regulation of cell communication (GO:0010648)	1224	365	232.29	+	1.57	4.39e-13			regulation of cellular protein metabolic process (GO:0032268)	2389	340	268.04	+	1.27	0.0311		cellular response to hormone stimulus (GO:0032870)	544	209	134.81	+	1.55	9.78e-06			GOTERM_BP_FAT	GO:0070207~protein homotrimerization	5	0.182017	0.0137341	TRPM8, ALOX5AP, SKI, SKIL, MIF	2104	7	13528	4.59261	1	0.221489	22.9187
regulation of multicellular organismal process (GO:0051239)	2679	798	508.41	+	1.57	4.33e-34			regulation of RNA metabolic process (GO:0051252)	3786	538	424.78	+	1.27	1.95e-05		regulation of multicellular organismal process (GO:0051239)	2679	1028	663.87	+	1.55	7e-42			GOTERM_BP_FAT	GO:0030879~mammary gland development	18	0.65526	0.0137414	CAV2, CAV1, IRS2, TBX3, TBX2, CREB1, SLC6A3, HK2, LEF1, GLI2, IRS1, NTN1, BCL2L11, CTTNBP2, IGF1R, NME2, PTCH1, PRL	2104	63	13528	1.83705	1	0.220812	22.9294
response to endogenous stimulus (GO:0009719)	1259	375	238.93	+	1.57	1.85e-13			RNA biosynthetic process (GO:0032774)	2697	383	302.6	+	1.27	0.00812		regulation of cell proliferation (GO:0042127)	1560	598	386.58	+	1.55	1.13e-21			GOTERM_BP_FAT	GO:0051271~negative regulation of cell motion	18	0.65526	0.0137414	DLC1, PTPRK, PARD3, PTPRM, SMAD7, NF1, SCAI, ACTN1, ABHD2, GREM1, TRIB1, CITED2, HDAC5, HMOX1, BCL2, TGFBR3, IGFBP3, CHRD	2104	63	13528	1.83705	1	0.220812	22.9294
negative regulation of gene expression (GO:0010629)	1629	485	309.15	+	1.57	1.88e-18			regulation of cellular macromolecule biosynthetic process (GO:2000112)	4026	571	451.71	+	1.26	6.61e-06		cell proliferation (GO:0008283)	681	261	168.76	+	1.55	1.06e-07			GOTERM_BP_FAT	GO:0006487~protein amino acid N-linked glycosylation	14	0.509647	0.013767	OSTC, GYPC, TUSC3, MAN1A2, ALG6, ST8SIA2, ALK, MGAT1, STT3B, ST8SIA4, DAD1, RPN1, MGAT5, TM4SF4	2104	44	13528	2.0458	1	0.220401	22.9671
positive regulation of protein kinase activity (GO:0045860)	474	141	89.95	+	1.57	0.0024			nucleobase-containing compound biosynthetic process (GO:0034654)	3039	431	340.97	+	1.26	0.00161		regulation of MAPK cascade (GO:0043408)	671	257	166.28	+	1.55	1.62e-07			GOTERM_BP_FAT	GO:0035148~tube lumen formation	14	0.509647	0.013767	DVL2, DLC1, LMO4, ZEB2, BCL2L11, VASP, MAP3K7, T, WNT4, TSC1, TGIF1, TFAP2A, PTCH1, TWIST1	2104	44	13528	2.0458	1	0.220401	22.9671
negative regulation of signaling (GO:0023057)	1228	365	233.05	+	1.57	6.99e-13			aromatic compound biosynthetic process (GO:0019438)	3113	441	349.27	+	1.26	0.00126		regulation of cell death (GO:0010941)	1533	587	379.89	+	1.55	4.36e-21			GOTERM_BP_FAT	GO:0046907~intracellular transport	124	4.51402	0.0138271	NCBP1, RAB3GAP2, XPO1, LTBP2, XPO6, AP1G1, GRIK2, ATP6AP1, LHCGR, USE1, MIPEP, SSR1, TGFB2, HOOK1, HOOK2, TRAK1, PUM1, VPS4A, TLK1, FTL, KIF13B, OPA1, PICK1, MYH9, VTI1A, TNNT2, SEC61B, NDEL1, CAMK4, SCYL1, ARRB1, TXNDC5, LYST, JUN, F2, PEX26, USO1, SLC25A37, DST, TRAPPC3, SNX9, TMX1, MTX3, AKAP12, DSCR3, GIPC1, MYO9B, BCL2L1, ABCA1, RIMS1, FTH1, CD74, NPM1, TMED10, STX11, SEC61A1, RHOBTB3, GABAR…	2104	657	13528	1.21351	1	0.22048	23.0554
positive regulation of cell proliferation (GO:0008284)	856	254	162.45	+	1.56	5.4e-08			regulation of macromolecule biosynthetic process (GO:0010556)	4140	585	464.5	+	1.26	6.52e-06		positive regulation of cell death (GO:0010942)	627	240	155.37	+	1.54	7.99e-07			GOTERM_BP_FAT	GO:0045930~negative regulation of mitotic cell cycle	9	0.32763	0.0139726	EGFR, BTG4, BCL2, MYO16, SMAD3, BCL6, FOXC1, GAS1, DLG1	2104	22	13528	2.63031	1	0.221761	23.2688
actin cytoskeleton organization (GO:0030036)	415	123	78.76	+	1.56	0.0159			regulation of gene expression (GO:0010468)	4463	630	500.74	+	1.26	1.18e-06		positive regulation of cellular catabolic process (GO:0031331)	358	137	88.71	+	1.54	0.00817			GOTERM_BP_FAT	GO:0032869~cellular response to insulin stimulus	19	0.691664	0.0139898	IRS2, KAT2B, PTPN2, RXRA, BCAR1, STAT1, IRS1, LPIN1, SLC2A8, HDAC5, IGF1R, EIF4EBP1, GRB10, GAB1, PTPN1, HDAC9, SIK2, PIK3R1, GHR	2104	68	13528	1.79652	1	0.221233	23.2939
cellular response to nitrogen compound (GO:1901699)	554	164	105.14	+	1.56	0.000358			regulation of biosynthetic process (GO:0009889)	4378	618	491.2	+	1.26	1.96e-06		regulation of transcription from RNA polymerase II promoter (GO:0006357)	1899	725	470.58	+	1.54	8.36e-27			GOTERM_BP_FAT	GO:0006984~ER-nuclear signaling pathway	12	0.43684	0.0141046	HERPUD1, ATG10, CCND1, WFS1, GSK3B, INSIG1, EIF2AK3, DERL3, PPP1R15A, ARHGEF10L, DDIT3, SCAP	2104	35	13528	2.20445	1	0.222073	23.462
tissue development (GO:0009888)	1647	487	312.56	+	1.56	5.68e-18			heterocycle biosynthetic process (GO:0018130)	3110	439	348.93	+	1.26	0.002		regulation of apoptotic process (GO:0042981)	1420	542	351.89	+	1.54	7.13e-19			GOTERM_BP_FAT	GO:0009791~post-embryonic development	20	0.728067	0.0141322	BMP4, RAB3A, ACO1, SCUBE1, TIPARP, NR4A2, SMAD2, SOX6, MECOM, BCL2L11, APOB, MORC3, BAX, BCL2, CHST11, NPPC, MAPK8IP3, GNAS, KLF4, ERCC1	2104	73	13528	1.76155	1	0.221693	23.5022
actin filament-based process (GO:0030029)	484	143	91.85	+	1.56	0.00287			regulation of cellular biosynthetic process (GO:0031326)	4331	610	485.93	+	1.26	3.92e-06		regulation of intracellular signal transduction (GO:1902531)	1743	665	431.93	+	1.54	4.35e-24			GOTERM_BP_FAT	GO:0048701~embryonic cranial skeleton morphogenesis	8	0.291227	0.0142504	NDST1, GFPT1, CHST11, TGFBR2, PRRX1, TFAP2A, GNAS, GAS1	2104	18	13528	2.85763	1	0.22257	23.6747
positive regulation of hydrolase activity (GO:0051345)	955	282	181.24	+	1.56	5.89e-09			regulation of nucleobase-containing compound metabolic process (GO:0019219)	4151	583	465.73	+	1.25	1.78e-05		regulation of cytoskeleton organization (GO:0051493)	443	169	109.78	+	1.54	0.000575			GOTERM_BP_FAT	GO:0042551~neuron maturation	8	0.291227	0.0142504	CDKN1C, IRX5, PICK1, MTCH1, NR4A2, NTN4, AGRN, KCNIP2	2104	18	13528	2.85763	1	0.22257	23.6747
transcription from RNA polymerase II promoter (GO:0006366)	767	226	145.56	+	1.55	1.49e-06			organic cyclic compound biosynthetic process (GO:1901362)	3246	455	364.19	+	1.25	0.00247		covalent chromatin modification (GO:0016569)	462	176	114.49	+	1.54	0.00034			GOTERM_BP_FAT	GO:0007264~small GTPase mediated signal transduction	63	2.29341	0.0142842	GNA13, RAB5C, RGL2, ARL5A, ARHGAP5, RAB28, TIAM1, HMOX1, RASL10B, RAPGEF6, RAPGEF2, AGAP1, RAPGEF1, RHOF, RAP2B, RAP2A, ARHGEF3, PLD1, RSU1, RREB1, ARHGEF7, RND3, ARHGAP31, CRKL, RASGRF2, RRAS2, MAPK3, RIN2, RAB5A, ARL8B, ARL4D, ARL4C, LRRK1, ARL4A, RAB7A, RAB3A, PTPLAD1, MYO9B, ABCA1, SRC, RRAGC, RAB42, DOCK1, RASGRP3, RHOBTB2, RHOBTB1, CDC42EP4, ARHGDIA, ABR, VAV3, RASEF, MAP2K2, NF1, TAX1BP3, …	2104	305	13528	1.32809	1	0.222277	23.7239
positive regulation of macromolecule biosynthetic process (GO:0010557)	1642	483	311.61	+	1.55	2.3e-17			cellular component organization (GO:0016043)	5210	727	584.55	+	1.24	1.59e-07		regulation of programmed cell death (GO:0043067)	1434	546	355.35	+	1.54	8.05e-19			GOTERM_BP_FAT	GO:0043549~regulation of kinase activity	72	2.62104	0.0151908	ADCY1, EDN2, PRKAG2, ZEB2, LPAR2, LPAR1, TLR6, DAXX, SPRY4, LATS2, TGFB2, MAP3K7, SPRY2, SPRY1, MAP3K4, GAB1, SPRED2, SPRED1, PRKACB, FRS2, SERTAD1, GHR, EGFR, IRAK1, MADD, RBL1, PICK1, PKIG, PIM1, PPP1CB, IRS1, GTF2H1, CARD10, SPAG9, PROK2, NCK2, CCND1, HIPK3, PSEN2, CD81, GADD45B, GAP43, PRKD3, CDK5R1, CAV1, PARD3, ADORA2B, PTPLAD1, KITLG, KIT, TRIB2, CD74, TRIB1, TSPYL2, NPM1, C1QTNF2, FLT1, V…	2104	357	13528	1.29674	1	0.233891	25.0337
negative regulation of response to stimulus (GO:0048585)	1397	407	265.12	+	1.54	2.15e-13			macromolecule modification (GO:0043412)	3280	457	368.01	+	1.24	0.00449		positive regulation of nucleobase-containing compound metabolic process (GO:0045935)	1701	647	421.52	+	1.53	5.6e-23			GOTERM_BP_FAT	GO:0001932~regulation of protein amino acid phosphorylation	39	1.41973	0.0153683	CAV1, IL6ST, PDGFA, PTPLAD1, PRKAG2, BMPR2, KITLG, ZEB2, BDKRB2, TLR6, DAXX, LIF, EDNRB, BCL2, RB1CC1, GAB1, GHR, BMP4, EGFR, BMP2, SOCS3, SMAD7, SMAD6, SOCS1, RICTOR, IL6R, PRKCE, CCND1, CNTF, JUN, PRKAR1B, BAX, HIPK3, PSEN2, PRKAR1A, CD81, F2, MAPK8IP3, IGFBP3	2104	173	13528	1.44946	1	0.235498	25.2875
cellular response to organic cyclic compound (GO:0071407)	484	141	91.85	+	1.54	0.00724			regulation of primary metabolic process (GO:0080090)	5842	812	655.46	+	1.24	9.04e-09		negative regulation of cellular component organization (GO:0051129)	605	230	149.92	+	1.53	3.52e-06			GOTERM_BP_FAT	GO:0065003~macromolecular complex assembly	125	4.55042	0.0153785	NCBP1, XPO1, OXA1L, XPO6, TUBB2A, GRIK2, TSPAN4, CAPZA2, SMNDC1, CTTNBP2, TBPL2, APOB, HIST1H2BJ, H2AFZ, CUTA, SCUBE3, CRYAA, CRYAB, SCUBE1, PICK1, MATN1, COLEC12, MED14, FADD, MED13, PPARGC1A, IRS1, SPAG9, RPS14, VAMP3, SNRPC, LAMC1, EIF2AK3, SEPT7, SEPT9, TRAF1, CAV2, CAV1, KCNA2, DAG1, KCNA5, ABCA1, RIMS1, PXN, SRC, CD74, TUBB, HIST1H4A, NPM1, AGRN, SKIL, ASF1B, SHPRH, CNKSR3, CREBBP, SMAD3, S…	2104	665	13528	1.20858	1	0.234848	25.3021
cell adhesion (GO:0007155)	866	252	164.35	+	1.53	4.17e-07			signal transduction (GO:0007165)	4859	675	545.17	+	1.24	2.94e-06		regulation of anatomical structure size (GO:0090066)	479	182	118.7	+	1.53	0.00024			GOTERM_BP_FAT	GO:0006664~glycolipid metabolic process	11	0.400437	0.0156393	LARGE, ITGB8, PSAP, HEXA, CREM, BAX, UGCG, GALC, ST8SIA1, KIT, A3GALT2	2104	31	13528	2.28149	1	0.23755	25.6737
positive regulation of cellular biosynthetic process (GO:0031328)	1776	516	337.04	+	1.53	9.08e-18			cellular nitrogen compound biosynthetic process (GO:0044271)	3477	483	390.11	+	1.24	0.00268		cell surface receptor signaling pathway involved in cell-cell signaling (GO:1905114)	427	162	105.81	+	1.53	0.00148			GOTERM_BP_FAT	GO:0008361~regulation of cell size	45	1.63815	0.0157178	RTN4, FGFR3, SGMS1, IL7R, GREM1, CDH4, TGFB2, RRAGC, DAB2, TSPYL2, ARHGAP5, BCL2, RB1CC1, NPM1, BCL6, SEMA3A, SERTAD1, DCLK1, SERTAD2, ENO1, MAP2K5, ADAM10, CRYAB, CREB1, PSRC1, SLC3A2, SMAD3, SOCS5, CSRP2, CDK4, NTN1, VAT1, NTRK3, INHBA, CNTF, EP300, NUPR1, TSC1, ERBB2IP, BTG1, TGFBR3, CYFIP1, BIN3, EMP1, SLC9A1	2104	206	13528	1.40454	1	0.237806	25.7852
regulation of cell proliferation (GO:0042127)	1560	453	296.05	+	1.53	4.52e-15			cell communication (GO:0007154)	5342	741	599.36	+	1.24	2.81e-07		nervous system development (GO:0007399)	2203	835	545.92	+	1.53	9.36e-31			GOTERM_BP_FAT	GO:0051100~negative regulation of binding	17	0.618857	0.0157653	SIVA1, IRAK1, NOG, TNFSF4, THRA, SMAD7, PIM1, HR, SIRT1, DDIT3, TRIB1, YBX2, LRPAP1, HDAC4, SUMO1, ID2, HMOX1	2104	59	13528	1.85261	1	0.237649	25.8526
regulation of cellular response to stress (GO:0080135)	613	178	116.33	+	1.53	0.000344			regulation of nitrogen compound metabolic process (GO:0051171)	5717	793	641.43	+	1.24	3.23e-08		regulation of GTPase activity (GO:0043087)	718	272	177.93	+	1.53	1.24e-07			GOTERM_BP_FAT	GO:0001764~neuron migration	18	0.65526	0.0160749	CAV2, CDK5R1, LMX1B, MDGA1, NR4A2, NTN1, ARX, CTTNBP2, NDE1, NDEL1, FYN, BAX, TOP2B, NR2F2, DCLK1, MYH10, TWIST1, NR2F1	2104	64	13528	1.80834	1	0.240942	26.2904
locomotion (GO:0040011)	1168	339	221.66	+	1.53	2.09e-10			regulation of cellular metabolic process (GO:0031323)	5993	829	672.4	+	1.23	1.24e-08		positive regulation of macromolecule biosynthetic process (GO:0010557)	1642	622	406.9	+	1.53	1.71e-21			GOTERM_BP_FAT	GO:0051493~regulation of cytoskeleton organization	32	1.16491	0.016214	DLC1, TRIOBP, XPO1, CAV2, CAV1, PDGFA, CAPZA2, RDX, CAPZB, DSTN, CTTNBP2, PFN2, SORBS3, S1PR1, GSN, NPM1, ARHGEF10L, PSRC1, SMAD3, RICTOR, MID1IP1, MID1, ARPC1A, NCK2, ARPC1B, TSC1, ARPC5L, CAPG, MAP2, SPTBN1, TMSB4X, DST	2104	136	13528	1.51286	1	0.241973	26.4862
biological adhesion (GO:0022610)	872	253	165.49	+	1.53	5.02e-07			single organism signaling (GO:0044700)	5249	725	588.92	+	1.23	1.19e-06		response to lipid (GO:0033993)	829	313	205.43	+	1.52	5.05e-09			GOTERM_BP_FAT	GO:0042440~pigment metabolic process	14	0.509647	0.0166757	TYRP1, FECH, COX10, HPRT1, GPR143, PPAT, GART, APRT, DCT, BLVRA, HMOX1, BCL2, SLC25A38, OCA2	2104	45	13528	2.00034	1	0.247177	27.133
negative regulation of cellular metabolic process (GO:0031324)	2411	698	457.55	+	1.53	2.04e-25			regulation of metabolic process (GO:0019222)	6412	885	719.41	+	1.23	1.74e-09		regulation of DNA metabolic process (GO:0051052)	392	148	97.14	+	1.52	0.00639			GOTERM_BP_FAT	GO:0043433~negative regulation of transcription factor activity	14	0.509647	0.0166757	SIVA1, HDAC4, IRAK1, SUMO1, TNFSF4, THRA, ID2, SMAD7, HMOX1, PIM1, HR, SIRT1, DDIT3, TRIB1	2104	45	13528	2.00034	1	0.247177	27.133
positive regulation of biosynthetic process (GO:0009891)	1805	522	342.55	+	1.52	1.26e-17			signaling (GO:0023052)	5253	725	589.37	+	1.23	1.37e-06		negative regulation of gene expression (GO:0010629)	1629	615	403.68	+	1.52	7.29e-21			GOTERM_BP_FAT	GO:0001655~urogenital system development	27	0.98289	0.0167843	NOG, WFS1, TIPARP, GLI2, GREM1, GDNF, AGTR1, TCF21, SPRY1, OSR1, CD44, ALDH1A3, BCL2, C1GALT1, BMP4, BMP2, SOX11, NF1, LEF1, WWTR1, BCL2L11, SLIT2, EYA1, TSC1, LAMA5, BAX, FOXC1	2104	110	13528	1.57819	1	0.247777	27.2843
negative regulation of nitrogen compound metabolic process (GO:0051172)	2255	651	427.95	+	1.52	5.38e-23			regulation of macromolecule metabolic process (GO:0060255)	5940	815	666.45	+	1.22	1.3e-07		positive regulation of signal transduction (GO:0009967)	1448	546	358.82	+	1.52	5.87e-18			GOTERM_BP_FAT	GO:0016568~chromatin modification	57	2.07499	0.0172665	KDM6A, MORF4L2, EZH2, CBX4, BNIP3, CBX2, CBX8, EPC2, BRPF3, PRMT8, TLK1, KDM5B, TBL1XR1, RBL1, HMG20A, ARID1A, BANP, ARID1B, EYA4, EYA1, KDM2B, EYA2, EP300, HUWE1, ASH1L, CARM1, KDM6B, MAP3K12, ING5, DPF3, SETD1B, TADA1, NR3C1, ARID2, TSPYL2, ACTL6A, ASF1B, BCOR, CHD6, TERF2, DNMT3A, AEBP2, BRD1, KAT2B, CREBBP, TNP1, KAT5, SIRT1, HDAC5, HDAC4, ATXN7, H2AFY2, KDM4C, KDM4A, RBM14, HDAC9, RERE	2104	274	13528	1.33756	1	0.253145	27.9526
regulation of phosphorylation (GO:0042325)	1400	404	265.69	+	1.52	1.21e-12			cellular component organization or biogenesis (GO:0071840)	5425	744	608.67	+	1.22	2.18e-06		central nervous system development (GO:0007417)	889	335	220.3	+	1.52	9.46e-10			GOTERM_BP_FAT	GO:0051129~negative regulation of cellular component organization	33	1.20131	0.017337	DLC1, RTN4, TRIOBP, CAPZA2, RDX, TERF2IP, CAPZB, MBP, LINGO1, EIF4EBP1, SET, S1PR1, GSN, NPM1, SEMA3A, TERF2, ERCC1, ARHGDIA, SMAD7, SMAD6, RTN4R, MID1IP1, MID1, MMP14, NTN1, RUFY3, YWHAH, CAPG, MAP2, TGFBR3, SPTBN1, TMSB4X, OMG	2104	142	13528	1.49422	1	0.253233	28.0499
wound healing (GO:0042060)	465	134	88.25	+	1.52	0.0228			single-organism cellular process (GO:0044763)	9830	1346	1102.9	+	1.22	5.56e-20		regulation of cell communication (GO:0010646)	3082	1157	763.74	+	1.51	5.28e-44			GOTERM_BP_FAT	GO:0030521~androgen receptor signaling pathway	12	0.43684	0.0175284	CCNE1, NCOA3, GRIP1, THRAP3, FHL2, ARID1A, MED14, PIAS1, MED13, KAT5, PPARGC1A, DAXX	2104	36	13528	2.14322	1	0.254847	28.3132
regulation of protein phosphorylation (GO:0001932)	1305	376	247.66	+	1.52	1.92e-11			cellular protein metabolic process (GO:0044267)	3591	491	402.9	+	1.22	0.0125		regulation of cellular protein localization (GO:1903827)	597	224	147.94	+	1.51	1.72e-05			GOTERM_BP_FAT	GO:0032868~response to insulin stimulus	25	0.910084	0.0175512	PPARA, BCAR1, SLC2A8, IGF1R, EIF4EBP1, GAB1, SIK2, PIK3R1, GHR, IRS2, KAT2B, PTPN2, SOCS3, RXRA, STAT1, GAL, IRS1, LPIN1, HDAC5, GRB10, TSC1, ADM, SORT1, PTPN1, HDAC9	2104	100	13528	1.60741	1	0.254327	28.3445
regulation of signal transduction (GO:0009966)	2777	800	527.01	+	1.52	1.8e-29			response to chemical (GO:0042221)	3890	531	436.45	+	1.22	0.00478		response to hormone (GO:0009725)	777	291	192.55	+	1.51	7.89e-08			GOTERM_BP_FAT	GO:0051726~regulation of cell cycle	67	2.43902	0.0177266	E2F1, MAD1L1, XPO1, ILKAP, LATS2, TGFB2, CITED2, MTBP, SIK1, MYC, SERTAD1, CABLES1, ZW10, DLG1, EGFR, CDC7, PTPRK, MADD, PIM1, PIM3, CDK6, CDK4, PPP1CB, JUNB, FOXN3, NEK11, GTF2H1, INHBA, CCND1, BTG4, JUN, MNT, FOXC1, GADD45B, NEK6, CAV2, CDK5R1, DRD3, HUS1, ZBTB17, CCNG2, ITGB1, GPR3, LIF, TSPYL2, BCL2, NPM1, CAMK2D, HECTD3, BCL6, AATF, RUNX3, BUB3, BMP4, BMP2, TBX3, SMAD6, SMAD3, PDE3A, GAS1, C…	2104	331	13528	1.30147	1	0.255723	28.5849
positive regulation of cellular component organization (GO:0051130)	1287	370	244.24	+	1.51	4.43e-11			cellular macromolecule metabolic process (GO:0044260)	6842	929	767.65	+	1.21	1.4e-08		positive regulation of cellular component organization (GO:0051130)	1287	482	318.93	+	1.51	6.64e-15			GOTERM_BP_FAT	GO:0014070~response to organic cyclic substance	29	1.0557	0.0177595	DRD3, SLC6A3, IGFBP7, BCL2L1, COMT, TIMP3, CCNE1, FOS, ACSL1, CD44, HMOX1, BCL2, ENO2, GHR, BMP4, GNAO1, SOCS3, RXRA, TGFBR2, LEF1, STAT1, JUNB, CD83, CCND1, BTG2, JUN, ALDH2, PTCH1, SLC9A1	2104	121	13528	1.54099	1	0.255331	28.63
cellular response to oxygen-containing compound (GO:1901701)	870	250	165.11	+	1.51	1.57e-06			cellular response to stimulus (GO:0051716)	6189	839	694.39	+	1.21	6.56e-07		regulation of signaling (GO:0023051)	3134	1173	776.63	+	1.51	3.67e-44			GOTERM_BP_FAT	GO:0051101~regulation of DNA binding	29	1.0557	0.0177595	SIVA1, THRA, HR, TRIB1, SUMO1, HMOX1, TICAM1, NPM1, PYCARD, NR2F2, IRAK1, TNFSF4, SMAD7, PIM1, SKI, NFAM1, SIRT1, DDIT3, JMY, HDAC5, HDAC4, NME2, EP300, ID2, NCOA3, HIPK2, RIPK2, TGFBR3, CALM2, CALM1	2104	121	13528	1.54099	1	0.255331	28.63
cellular developmental process (GO:0048869)	3529	1013	669.72	+	1.51	3.15e-39			macromolecule metabolic process (GO:0043170)	7609	1008	853.71	+	1.18	2.93e-07		positive regulation of macromolecule metabolic process (GO:0010604)	2902	1086	719.13	+	1.51	4.64e-40			GOTERM_BP_FAT	GO:0014014~negative regulation of gliogenesis	6	0.21842	0.0183813	BMP4, LINGO1, NOG, DRD3, NF1, ID4	2104	11	13528	3.50709	1	0.262231	29.4757
response to hormone (GO:0009725)	777	223	147.46	+	1.51	1.71e-05			cellular metabolic process (GO:0044237)	8846	1166	992.5	+	1.17	2.96e-09		positive regulation of signaling (GO:0023056)	1577	590	390.79	+	1.51	5.56e-19			GOTERM_BP_FAT	GO:0046902~regulation of mitochondrial membrane permeability	6	0.21842	0.0183813	PPIF, HTT, BCL2, BAX, BNIP3, BCL2L1	2104	11	13528	3.50709	1	0.262231	29.4757
cell migration (GO:0016477)	848	243	160.93	+	1.51	3.64e-06			regulation of cellular process (GO:0050794)	10527	1385	1181.1	+	1.17	1.75e-13		positive regulation of cell communication (GO:0010647)	1569	587	388.81	+	1.51	7.31e-19			GOTERM_BP_FAT	GO:0045661~regulation of myoblast differentiation	6	0.21842	0.0183813	BMP4, NOTCH1, TBX3, BTG1, IGFBP3, ZFHX3	2104	11	13528	3.50709	1	0.262231	29.4757
cell differentiation (GO:0030154)	3457	990	656.06	+	1.51	1.16e-37			regulation of biological process (GO:0050789)	11126	1454	1248.31	+	1.16	6.3e-14		regulation of sequence-specific DNA binding transcription factor activity (GO:0051090)	377	141	93.42	+	1.51	0.0185			GOTERM_BP_FAT	GO:0045686~negative regulation of glial cell differentiation	6	0.21842	0.0183813	BMP4, LINGO1, NOG, DRD3, NF1, ID4	2104	11	13528	3.50709	1	0.262231	29.4757
regulation of catabolic process (GO:0009894)	755	216	143.28	+	1.51	3.94e-05			localization (GO:0051179)	5374	700	602.95	+	1.16	0.0302		response to organonitrogen compound (GO:0010243)	878	328	217.57	+	1.51	4.82e-09			GOTERM_BP_FAT	GO:0009953~dorsal/ventral pattern formation	17	0.618857	0.0184821	BMP4, NOG, NOTO, LMX1B, SMAD6, SMAD2, GAS1, GLI2, DISP1, LHX2, PSEN2, TGIF1, PTCH1, BMPR1B, WNT7A, IFT88, CHRD	2104	60	13528	1.82174	1	0.262655	29.6119
regulation of cellular catabolic process (GO:0031329)	630	180	119.56	+	1.51	0.000828			single-organism process (GO:0044699)	12677	1647	1422.32	+	1.16	2.82e-18		negative regulation of cellular metabolic process (GO:0031324)	2411	898	597.46	+	1.5	5.75e-31			GOTERM_BP_FAT	GO:0007179~transforming growth factor beta receptor signaling pathway	17	0.618857	0.0184821	PTPRK, LTBP2, PDGFA, LTBP3, KLF10, CREB1, SMAD6, USP9X, TGFBR2, SMAD3, SMAD2, TGFB2, MAP3K7, FOS, JUN, TGFBR3, GDF15	2104	60	13528	1.82174	1	0.262655	29.6119
regulation of cell communication (GO:0010646)	3082	880	584.89	+	1.5	6.62e-32			organonitrogen compound metabolic process (GO:1901564)	5373	698	602.84	+	1.16	0.0452		positive regulation of cellular biosynthetic process (GO:0031328)	1776	661	440.1	+	1.5	3.1e-21			GOTERM_BP_FAT	GO:0007044~cell-substrate junction assembly	9	0.32763	0.0185684	DLC1, PTPRK, TNS1, LAMA5, BCL2, ACTN1, LAMC1, TRIP6, FN1	2104	23	13528	2.51595	1	0.262899	29.7283
intracellular signal transduction (GO:0035556)	1557	444	295.48	+	1.5	2.13e-13			biological regulation (GO:0065007)	11745	1524	1317.76	+	1.16	2.63e-14		positive regulation of biosynthetic process (GO:0009891)	1805	671	447.29	+	1.5	1.68e-21			GOTERM_BP_FAT	GO:0042063~gliogenesis	18	0.65526	0.0187043	EGFR, ARHGEF7, SOX11, NF1, CDK6, MMP14, SLIT2, TGFB2, NOTCH1, CNTF, GSN, NAB2, NAB1, PDGFRA, PHGDH, POU3F1, EIF2B2, GAP43	2104	65	13528	1.78052	1	0.263745	29.9112
regulation of cellular protein localization (GO:1903827)	597	170	113.3	+	1.5	0.00229			nitrogen compound metabolic process (GO:0006807)	8444	1092	947.39	+	1.15	7.52e-06		negative regulation of nitrogen compound metabolic process (GO:0051172)	2255	838	558.8	+	1.5	3.84e-28			GOTERM_BP_FAT	GO:0051338~regulation of transferase activity	74	2.69385	0.0187884	FTMT, ADCY1, EDN2, PRKAG2, ZEB2, LPAR2, LPAR1, TLR6, DAXX, SPRY4, LATS2, TGFB2, MAP3K7, SPRY2, SPRY1, MAP3K4, GAB1, SPRED2, SPRED1, PRKACB, FRS2, SERTAD1, GHR, EGFR, IRAK1, MADD, RBL1, PICK1, PKIG, PIM1, PPP1CB, IRS1, GTF2H1, CARD10, SPAG9, PROK2, NCK2, CCND1, HIPK3, PSEN2, CD81, GADD45B, GAP43, PRKD3, CDK5R1, CAV1, PARD3, ADORA2B, PTPLAD1, KITLG, KIT, TRIB2, CD74, TRIB1, TSPYL2, NPM1, C1QTNF2, P…	2104	372	13528	1.27902	1	0.263956	30.0241
regulation of MAPK cascade (GO:0043408)	671	191	127.34	+	1.5	0.000435			organic substance metabolic process (GO:0071704)	9332	1206	1047.02	+	1.15	2.41e-07		regulation of cell cycle (GO:0051726)	1091	405	270.36	+	1.5	1.89e-11			GOTERM_BP_FAT	GO:0050679~positive regulation of epithelial cell proliferation	13	0.473244	0.0189671	EGFR, NOG, ATP6AP1, GAS1, FOXP1, KDR, LAMA1, NME2, GRN, LAMC1, FGF1, PRL, MAP2K5	2104	41	13528	2.03867	1	0.265308	30.2636
regulation of intracellular signal transduction (GO:1902531)	1743	496	330.78	+	1.5	3.04e-15			primary metabolic process (GO:0044238)	8983	1160	1007.87	+	1.15	1.37e-06		regulation of cellular component organization (GO:0051128)	2477	919	613.82	+	1.5	2.87e-31			GOTERM_BP_FAT	GO:0007224~smoothened signaling pathway	8	0.291227	0.0195963	NDST1, DISP1, CDON, FOXF1, HIPK2, PTCH1, GLI2, IFT88	2104	19	13528	2.70722	1	0.272033	31.1007
regulation of signaling (GO:0023051)	3134	891	594.76	+	1.5	9.26e-32			response to stimulus (GO:0050896)	7840	1006	879.63	+	1.14	0.00044		regulation of catabolic process (GO:0009894)	755	279	187.09	+	1.49	8e-07			GOTERM_BP_FAT	GO:0060021~palate development	11	0.400437	0.019658	TIPARP, TGFBR2, PRRX1, PDGFRA, TGFBR3, LEF1, SMAD2, COL2A1, ASPH, GAS1, BCOR	2104	32	13528	2.21019	1	0.271946	31.1823
response to wounding (GO:0009611)	556	158	105.52	+	1.5	0.00669			metabolic process (GO:0008152)	9812	1257	1100.88	+	1.14	5.74e-07		positive regulation of metabolic process (GO:0009893)	3136	1158	777.12	+	1.49	8.84e-41			GOTERM_BP_FAT	GO:0050931~pigment cell differentiation	7	0.254823	0.0198121	EDNRB, TYRP1, MLPH, GFPT1, BCL2, MITF, OCA2	2104	15	13528	3.00051	1	0.272951	31.3856
animal organ development (GO:0048513)	2967	843	563.07	+	1.5	1.69e-29			cellular process (GO:0009987)	14892	1863	1670.84	+	1.12	1.02e-15		response to nitrogen compound (GO:1901698)	978	361	242.35	+	1.49	1.42e-09			GOTERM_BP_FAT	GO:0045859~regulation of protein kinase activity	69	2.51183	0.0207397	ADCY1, EDN2, PRKAG2, ZEB2, LPAR2, LPAR1, TLR6, DAXX, SPRY4, LATS2, TGFB2, MAP3K7, SPRY2, SPRY1, MAP3K4, GAB1, SPRED2, SPRED1, PRKACB, FRS2, SERTAD1, GHR, EGFR, IRAK1, MADD, PICK1, PKIG, PIM1, PPP1CB, GTF2H1, CARD10, SPAG9, NCK2, PROK2, CCND1, HIPK3, PSEN2, CD81, GADD45B, GAP43, PRKD3, CDK5R1, CAV1, PARD3, ADORA2B, PTPLAD1, KITLG, KIT, CD74, TRIB2, TRIB1, TSPYL2, NPM1, C1QTNF2, FLT1, NF1, LRRN3, T…	2104	345	13528	1.28593	1	0.282992	32.5976
epithelium development (GO:0060429)	1063	302	201.73	+	1.5	6.27e-08			biological_process (GO:0008150)	17266	2100	1937.2	+	1.08	5.01e-17		supramolecular fiber organization (GO:0097435)	374	138	92.68	+	1.49	0.0456			GOTERM_BP_FAT	GO:0045786~negative regulation of cell cycle	21	0.76447	0.0212463	EGFR, BMP4, PTPRK, ILKAP, BMP2, SMAD3, CDK6, GAS1, ZBTB17, LATS2, INHBA, TSPYL2, ETS1, BTG4, BCL2, MYO16, FOXC1, PPP1R13B, BCL6, RUNX3, DLG1	2104	81	13528	1.66695	1	0.288006	33.2509
regulation of anatomical structure size (GO:0090066)	479	136	90.9	+	1.5	0.0397			Unclassified (UNCLASSIFIED)	3706	253	415.8	-	0.61	0		positive regulation of nitrogen compound metabolic process (GO:0051173)	2829	1043	701.04	+	1.49	1.75e-35			GOTERM_BP_FAT	GO:0016051~carbohydrate biosynthetic process	26	0.946487	0.0215324	GCNT2, NDST1, GNE, UGDH, ST8SIA2, G6PC3, ISYNA1, PPP1R3C, XYLT1, CHST11, ENO2, B3GNT2, NANP, GMDS, CHST3, GYG2, PPARGC1A, PMM1, CSGALNACT1, ATF4, GBE1, GFPT1, CSGALNACT2, MAT2B, EXT1, PC	2104	107	13528	1.56235	1	0.290437	33.6172
system development (GO:0048731)	4157	1178	788.9	+	1.49	3.73e-45			defense response to other organism (GO:0098542)	437	21	49.03	-	0.43	0.0383		regulation of phosphorylation (GO:0042325)	1400	516	346.93	+	1.49	6.52e-15			GOTERM_BP_FAT	GO:0008286~insulin receptor signaling pathway	12	0.43684	0.021534	SLC2A8, IGF1R, IRS2, EIF4EBP1, GRB10, PTPN2, BCAR1, GAB1, PTPN1, SIK2, IRS1, PIK3R1	2104	37	13528	2.08529	1	0.289606	33.6192
positive regulation of macromolecule metabolic process (GO:0010604)	2902	822	550.73	+	1.49	3.86e-28			detection of stimulus (GO:0051606)	668	32	74.95	-	0.43	0.000102		cell projection organization (GO:0030030)	1023	377	253.51	+	1.49	4.94e-10			GOTERM_BP_FAT	GO:0031345~negative regulation of cell projection organization	10	0.364033	0.0219	RTN4, LINGO1, YWHAH, RTN4R, SEMA3A, OMG, NTN1, RUFY3, ARHGDIA, MBP	2104	28	13528	2.29631	1	0.292915	34.085
movement of cell or subcellular component (GO:0006928)	1420	401	269.48	+	1.49	3.74e-11			keratinization (GO:0031424)	224	5	25.13	-	< 0.2	0.00975		apoptotic process (GO:0006915)	901	332	223.27	+	1.49	1.72e-08			GOTERM_BP_FAT	GO:0050953~sensory perception of light stimulus	46	1.67455	0.0223008	ABLIM1, CYP1B1, WFS1, BBS9, HPS1, COL2A1, NR2E3, TTC8, GPR143, ABCA4, TIMP3, RIMS1, DTNBP1, CNGB3, GJA3, KIFC3, BEST1, HMCN1, CRB1, CRB2, IMPG1, TGFBI, CHM, RLBP1, USH2A, COL18A1, OPA1, CRYAA, EPAS1, FSCN2, EFEMP1, BFSP2, CDS1, PHYH, CACNA2D4, PROM1, GABRR2, OPN5, EYA4, DHRS3, RDH10, GRM8, ATXN7, RGS9, OAT, CRYBA4	2104	216	13528	1.36928	1	0.296579	34.5917
regulation of cellular localization (GO:0060341)	862	243	163.59	+	1.49	1.49e-05			detection of stimulus involved in sensory perception (GO:0050906)	519	11	58.23	-	< 0.2	2.15e-10		response to organic cyclic compound (GO:0014070)	880	324	218.07	+	1.49	3.53e-08			GOTERM_BP_FAT	GO:0007601~visual perception	46	1.67455	0.0223008	ABLIM1, CYP1B1, WFS1, BBS9, HPS1, COL2A1, NR2E3, TTC8, GPR143, ABCA4, TIMP3, RIMS1, DTNBP1, CNGB3, GJA3, KIFC3, BEST1, HMCN1, CRB1, CRB2, IMPG1, TGFBI, CHM, RLBP1, USH2A, COL18A1, OPA1, CRYAA, EPAS1, FSCN2, EFEMP1, BFSP2, CDS1, PHYH, CACNA2D4, PROM1, GABRR2, OPN5, EYA4, DHRS3, RDH10, GRM8, ATXN7, RGS9, OAT, CRYBA4	2104	216	13528	1.36928	1	0.296579	34.5917
positive regulation of cellular metabolic process (GO:0031325)	2930	825	556.05	+	1.48	1.88e-27			sensory perception of chemical stimulus (GO:0007606)	529	11	59.35	-	< 0.2	8.41e-11		regulation of protein phosphorylation (GO:0001932)	1305	480	323.39	+	1.48	1.76e-13			GOTERM_BP_FAT	GO:0033189~response to vitamin A	13	0.473244	0.0229028	BMP4, MUC1, BMP2, PDGFA, RXRA, IGFBP7, GDAP1, DUSP1, CD44, TFRC, PTCH1, IGFBP2, KLF4	2104	42	13528	1.99013	1	0.302436	35.3456
positive regulation of metabolic process (GO:0009893)	3136	882	595.14	+	1.48	9.63e-30			detection of chemical stimulus (GO:0009593)	503	9	56.44	-	< 0.2	3.05e-11		cell division (GO:0051301)	479	176	118.7	+	1.48	0.00327			GOTERM_BP_FAT	GO:0031346~positive regulation of cell projection organization	14	0.509647	0.0238587	KIT, NTN1, CDH4, SLIT2, NUMBL, NTRK3, NDEL1, CNTF, TIAM1, ROBO1, SEMA4D, CDC42EP4, NEFL, ARHGDIA	2104	47	13528	1.91522	1	0.312082	36.5259
negative regulation of macromolecule metabolic process (GO:0010605)	2485	698	471.6	+	1.48	6.36e-22			sensory perception of smell (GO:0007608)	453	8	50.83	-	< 0.2	6.28e-10		regulation of protein complex assembly (GO:0043254)	392	144	97.14	+	1.48	0.036			GOTERM_BP_FAT	GO:0048609~reproductive process in a multicellular organism	93	3.38551	0.0240893	ACOX1, CADM1, ZNF296, SLC6A3, EDN2, LHCGR, FST, FOXO3, BMP15, YBX2, CITED2, TGFB2, HOOK1, CTTNBP2, CCNE1, PARN, APOB, WNT4, PPP1R1B, HSF2, GPX4, QKI, PIWIL3, EIF2B2, PRL, OCA2, FANCC, EGFR, HIST1H1A, PICK1, SIX5, MMP14, FSHR, JUNB, BCL2L11, INHBB, SPAG9, PROK2, INHBA, NME2, TCFL5, ZMIZ1, CELF4, FOXC1, SIAH1, ACR, RAD23B, CAV2, NANOS3, CAV1, CREM, USP9X, HK2, BCL2L1, KIT, COMT, ITGB1, RPL10L, LIF,…	2104	487	13528	1.22784	1	0.313708	36.8075
positive regulation of catalytic activity (GO:0043085)	1608	451	305.16	+	1.48	1.7e-12			detection of chemical stimulus involved in sensory perception (GO:0050907)	467	3	52.4	-	< 0.2	2.23e-15		regulation of cellular amide metabolic process (GO:0034248)	392	144	97.14	+	1.48	0.036			GOTERM_BP_FAT	GO:0032504~multicellular organism reproduction	93	3.38551	0.0240893	ACOX1, CADM1, ZNF296, SLC6A3, EDN2, LHCGR, FST, FOXO3, BMP15, YBX2, CITED2, TGFB2, HOOK1, CTTNBP2, CCNE1, PARN, APOB, WNT4, PPP1R1B, HSF2, GPX4, QKI, PIWIL3, EIF2B2, PRL, OCA2, FANCC, EGFR, HIST1H1A, PICK1, SIX5, MMP14, FSHR, JUNB, BCL2L11, INHBB, SPAG9, PROK2, INHBA, NME2, TCFL5, ZMIZ1, CELF4, FOXC1, SIAH1, ACR, RAD23B, CAV2, NANOS3, CAV1, CREM, USP9X, HK2, BCL2L1, KIT, COMT, ITGB1, RPL10L, LIF,…	2104	487	13528	1.22784	1	0.313708	36.8075
positive regulation of molecular function (GO:0044093)	1908	535	362.09	+	1.48	1.62e-15			detection of chemical stimulus involved in sensory perception of smell (GO:0050911)	423	2	47.46	-	< 0.2	1.56e-14		positive regulation of MAPK cascade (GO:0043410)	482	177	119.44	+	1.48	0.00314			GOTERM_BP_FAT	GO:0046321~positive regulation of fatty acid oxidation	5	0.182017	0.0241193	PPARA, IRS2, C1QTNF2, PPARGC1A, IRS1	2104	8	13528	4.01854	1	0.31315	36.844
localization of cell (GO:0051674)	942	264	178.77	+	1.48	4.94e-06											regulation of kinase activity (GO:0043549)	807	296	199.98	+	1.48	4.54e-07			GOTERM_BP_FAT	GO:0048340~paraxial mesoderm morphogenesis	5	0.182017	0.0241193	HTT, SMAD3, LEF1, SMAD2, FOXC1	2104	8	13528	4.01854	1	0.31315	36.844
cell motility (GO:0048870)	942	264	178.77	+	1.48	4.94e-06											positive regulation of GTPase activity (GO:0043547)	660	242	163.55	+	1.48	2.73e-05			GOTERM_BP_FAT	GO:0014020~primary neural tube formation	11	0.400437	0.0243822	DVL2, DLC1, T, TSC1, LMO4, TGIF1, TFAP2A, ZEB2, PTCH1, VASP, TWIST1	2104	33	13528	2.14322	1	0.315108	37.1635
regulation of transferase activity (GO:0051338)	982	275	186.36	+	1.48	2.29e-06											regulation of cellular localization (GO:0060341)	862	316	213.61	+	1.48	1.05e-07			GOTERM_BP_FAT	GO:0009755~hormone-mediated signaling	15	0.54605	0.0244811	ADCY1, THRA, LHCGR, GNG12, LATS2, ADCY9, PRKAR1B, PRKAR1A, GNAS, GNB4, GNG2, PRKACB, GNG5, GNG7, GHR	2104	52	13528	1.85471	1	0.315289	37.2833
response to organic cyclic compound (GO:0014070)	880	246	167	+	1.47	2.41e-05											positive regulation of intracellular signal transduction (GO:1902533)	915	335	226.74	+	1.48	2.87e-08			GOTERM_BP_FAT	GO:0051090~regulation of transcription factor activity	25	0.910084	0.0247113	SIVA1, IRAK1, THRA, TNFSF4, SMAD7, PIM1, HR, NFAM1, SIRT1, DDIT3, TRIB1, JMY, HDAC5, HDAC4, SUMO1, EP300, NCOA3, ID2, HMOX1, TICAM1, NPM1, PYCARD, RIPK2, TGFBR3, NR2F2	2104	103	13528	1.5606	1	0.316873	37.5613
positive regulation of nitrogen compound metabolic process (GO:0051173)	2829	790	536.88	+	1.47	6.59e-25											intracellular signal transduction (GO:0035556)	1557	570	385.83	+	1.48	2.89e-16			GOTERM_BP_FAT	GO:0030336~negative regulation of cell migration	16	0.582454	0.024835	DLC1, PTPRK, PTPRM, SMAD7, NF1, SCAI, ABHD2, GREM1, TRIB1, CITED2, HDAC5, HMOX1, BCL2, TGFBR3, IGFBP3, CHRD	2104	57	13528	1.80482	1	0.317311	37.7102
response to organonitrogen compound (GO:0010243)	878	245	166.62	+	1.47	3.02e-05											protein oligomerization (GO:0051259)	448	164	111.02	+	1.48	0.00987			GOTERM_BP_FAT	GO:0034330~cell junction organization	16	0.582454	0.024835	DLC1, PTPRK, TLN2, SMAD7, SMAD3, ACTN1, CXADR, TGFB2, NUMBL, CD9, TNS1, LAMA5, BCL2, LAMC1, TRIP6, FN1	2104	57	13528	1.80482	1	0.317311	37.7102
apoptotic process (GO:0006915)	901	251	170.99	+	1.47	2.23e-05											taxis (GO:0042330)	479	175	118.7	+	1.47	0.00495			GOTERM_BP_FAT	GO:0014706~striated muscle tissue development	28	1.01929	0.0250202	CAV2, CAV1, CXADR, ITGB1, TGFB2, LY6E, HLX, DMD, AGRN, MKL2, NR2F2, CHRNA1, TBX2, SMAD7, RXRA, HSPG2, MBNL1, AFG3L2, FOXP1, TNNT2, EP300, TSC1, PLN, SVIL, TGFBR3, ZFPM2, FOXC1, MYH10	2104	119	13528	1.51286	1	0.318397	37.9325
multicellular organism development (GO:0007275)	4746	1322	900.68	+	1.47	9.12e-49											regulation of protein modification process (GO:0031399)	1682	613	416.81	+	1.47	2.28e-17			GOTERM_BP_FAT	GO:0007423~sensory organ development	48	1.74736	0.0254772	NOG, IRX5, PDGFA, MITF, PRRX1, NFYC, FASLG, COL2A1, JAG1, NR2E3, NHS, TGFB2, SPRY2, MEIS2, ECE1, CRB1, GRIN2B, BCL2, ALDH1A3, FRS2, MYC, BMP4, EGFR, DFNA5, PTPRM, CRYAA, LMX1B, FSCN2, CRYAB, YY1, NF1, SIX5, DLL1, GAS1, NR4A3, BCL2L11, HES1, EYA1, BAX, CLIC5, PDGFRA, TGIF1, FOXC1, BMPR1B, MAB21L2, CRYBA4, KLF4, MYH10	2104	229	13528	1.3477	1	0.322331	38.4779
negative regulation of metabolic process (GO:0009892)	2728	759	517.71	+	1.47	3.23e-23											positive regulation of cellular metabolic process (GO:0031325)	2930	1067	726.07	+	1.47	2.38e-34			GOTERM_BP_FAT	GO:0042552~myelination	12	0.43684	0.0261719	CD9, TSC1, NAB2, HEXA, NF1, NAB1, QKI, MAL, POU3F1, EIF2B2, AFG3L2, MBP	2104	38	13528	2.03042	1	0.328683	39.2982
regulation of cell death (GO:0010941)	1533	426	290.93	+	1.46	5.21e-11											chemotaxis (GO:0006935)	478	174	118.45	+	1.47	0.0066			GOTERM_BP_FAT	GO:0032570~response to progesterone stimulus	8	0.291227	0.0261974	CCNE1, FOS, CAV1, SOCS3, SOCS1, ALDH2, JUNB, TGFB2	2104	20	13528	2.57186	1	0.328057	39.328
single-organism developmental process (GO:0044767)	5349	1481	1015.12	+	1.46	1.01e-55											positive regulation of kinase activity (GO:0033674)	512	186	126.88	+	1.47	0.00317			GOTERM_BP_FAT	GO:0045685~regulation of glial cell differentiation	8	0.291227	0.0261974	BMP4, LINGO1, NOG, NOTCH1, BMP2, DRD3, NF1, ID4	2104	20	13528	2.57186	1	0.328057	39.328
negative regulation of cell death (GO:0060548)	914	253	173.46	+	1.46	3.33e-05											response to peptide (GO:1901652)	419	152	103.83	+	1.46	0.038			GOTERM_BP_FAT	GO:0043062~extracellular structure organization	36	1.31052	0.0267195	CADM1, ADAMTS14, COL2A1, NFKB2, TGFB2, ANK3, FOXF1, TGFBI, COL12A1, POU4F1, AGRN, LOX, CHRNA1, CYR61, COL18A1, COL4A2, LMX1B, NF1, NLGN1, HSPG2, NFASC, OLFML2A, NRXN1, AFG3L2, ANXA2, CSGALNACT1, WNT7B, COL14A1, EGFLAM, TSC1, KAZALD1, PDGFRA, FOXC1, LAMC1, ADAMTS3, WNT7A	2104	163	13528	1.42005	1	0.332537	39.9374
developmental process (GO:0032502)	5433	1503	1031.06	+	1.46	1.04e-56											positive regulation of protein metabolic process (GO:0051247)	1545	560	382.86	+	1.46	4.54e-15			GOTERM_BP_FAT	GO:0001838~embryonic epithelial tube formation	13	0.473244	0.0274083	DVL2, DLC1, LMO4, ZEB2, VASP, MAP3K7, T, WNT4, TSC1, TFAP2A, TGIF1, PTCH1, TWIST1	2104	43	13528	1.94385	1	0.338649	40.7326
anatomical structure development (GO:0048856)	5073	1401	962.74	+	1.46	9.06e-51											cellular response to stress (GO:0033554)	1541	558	381.87	+	1.46	6.4e-15			GOTERM_BP_FAT	GO:0032318~regulation of Ras GTPase activity	25	0.910084	0.0275405	FGD2, TBC1D2B, NF1, ASAP2, ASAP1, ARHGAP27, RICTOR, ASAP3, TBC1D22A, TBC1D16, NDEL1, S1PR1, SYDE2, ACAP3, TSC1, EVI5, TBC1D14, TBC1D13, TBC1D5, BCL6, TBC1D1, TBC1D30, AGAP1, ARAP2, TBC1D2	2104	104	13528	1.54559	1	0.339082	40.884
regulation of cellular component organization (GO:0051128)	2477	684	470.08	+	1.46	1.58e-19											cell migration (GO:0016477)	848	307	210.14	+	1.46	7.7e-07			GOTERM_BP_FAT	GO:0000768~syncytium formation by plasma membrane fusion	6	0.21842	0.0275468	KCNH1, CD44, CDON, CACNA1H, MYH9, ADAM12	2104	12	13528	3.21483	1	0.338248	40.8912
regulation of localization (GO:0032879)	2529	698	479.95	+	1.45	5.53e-20											negative regulation of cellular process (GO:0048523)	4327	1564	1072.26	+	1.46	2.02e-54			GOTERM_BP_FAT	GO:0032350~regulation of hormone metabolic process	6	0.21842	0.0275468	HIF1A, LHCGR, ATP1A1, NR3C1, GAL, TCF7L2	2104	12	13528	3.21483	1	0.338248	40.8912
positive regulation of transferase activity (GO:0051347)	651	179	123.54	+	1.45	0.00951											positive regulation of protein phosphorylation (GO:0001934)	894	323	221.54	+	1.46	3.04e-07			GOTERM_BP_FAT	GO:0051148~negative regulation of muscle cell differentiation	7	0.254823	0.0276186	HDAC5, BMP4, HDAC4, NOTCH1, TBX3, EZH2, ZFHX3	2104	16	13528	2.81298	1	0.338075	40.9733
negative regulation of cellular protein metabolic process (GO:0032269)	1015	279	192.62	+	1.45	9.82e-06											regulation of homeostatic process (GO:0032844)	465	168	115.23	+	1.46	0.0155			GOTERM_BP_FAT	GO:0014902~myotube differentiation	7	0.254823	0.0276186	KCNH1, BARX2, CDON, CACNA1H, SORT1, MYH9, ADAM12	2104	16	13528	2.81298	1	0.338075	40.9733
regulation of phosphate metabolic process (GO:0019220)	1639	450	311.04	+	1.45	5.15e-11											negative regulation of macromolecule metabolic process (GO:0010605)	2485	897	615.8	+	1.46	2.04e-26			GOTERM_BP_FAT	GO:0035282~segmentation	14	0.509647	0.0282062	DVL2, T, EP300, TBX3, MEOX1, PSEN2, LEF1, DLL1, MSGN1, ZEB2, AXIN2, FRS2, TCF7L1, MLLT3	2104	48	13528	1.87532	1	0.343042	41.6411
positive regulation of cellular process (GO:0048522)	4889	1341	927.82	+	1.45	4.4e-46											protein phosphorylation (GO:0006468)	978	353	242.35	+	1.46	4.03e-08			GOTERM_BP_FAT	GO:0044264~cellular polysaccharide metabolic process	15	0.54605	0.0286575	GNE, IL6ST, PRKAG2, EPM2A, GYG2, PPP1CB, CSGALNACT1, PPP1R3C, GBE1, GSK3B, CSGALNACT2, MAT2B, B3GNT2, EXT1, PYGB	2104	53	13528	1.81971	1	0.346602	42.1491
positive regulation of phosphorylation (GO:0042327)	937	257	177.82	+	1.45	5.48e-05											positive regulation of cellular protein metabolic process (GO:0032270)	1450	523	359.32	+	1.46	1.86e-13			GOTERM_BP_FAT	GO:0009628~response to abiotic stimulus	72	2.62104	0.0287202	TRPV2, IGFBP7, TRPV3, NR2E3, GJA3, FOS, SLC1A3, GRIN2B, XYLT1, SLC2A1, ACOT11, EIF2B2, MYC, TUBB3, EGFR, PTPRK, REV1, FECH, TRPM8, CRYAA, SOCS3, CRYAB, IL6R, GMPR, MMP14, JUNB, CCND1, EYA1, BTG2, ADM, ARRB1, JUN, HSPB1, MAPK8, DYNLRB1, RAB3A, CAV1, GCLC, DRD3, HUS1, ST8SIA1, BCL2L1, KIT, BDKRB2, ABCA4, TIMP3, SNN, BCL2, HSPA4, MYOF, ERCC1, COL18A1, BMP4, MSH6, NES, BMP2, HTT, NF1, UBE4B, TGFBR2, …	2104	368	13528	1.25798	1	0.346318	42.2194
negative regulation of protein metabolic process (GO:0051248)	1080	296	204.96	+	1.44	3.97e-06											negative regulation of cellular protein metabolic process (GO:0032269)	1015	366	251.52	+	1.46	1.79e-08			GOTERM_BP_FAT	GO:0016197~endosome transport	16	0.582454	0.0288352	HTT, EEA1, ABCA1, TINAGL1, VTI1A, HOOK1, HOOK2, SQSTM1, LYST, PIKFYVE, VPS4A, SORT1, TOM1, EHD1, DCLK1, RHOBTB3	2104	58	13528	1.7737	1	0.346547	42.348
regulation of phosphorus metabolic process (GO:0051174)	1652	452	313.51	+	1.44	7.55e-11											regulation of protein kinase activity (GO:0045859)	746	269	184.86	+	1.46	1.64e-05			GOTERM_BP_FAT	GO:0006979~response to oxidative stress	36	1.31052	0.0290521	NDUFB4, GCLC, ATOX1, BCL2L1, PXN, GJA3, ANGPTL7, FOS, LONP1, HMOX1, GPX4, BCL2, GAB1, SERPINE1, CYGB, NQO1, ETV5, ERCC1, OXR1, FANCC, EGFR, PTPRK, SLC8A1, GNAO1, EPAS1, STK25, CRYAB, ATRN, STAT1, MMP14, DDIT3, EP300, HIF1A, DUSP1, PRDX6, JUN	2104	164	13528	1.41139	1	0.347767	42.5899
positive regulation of signaling (GO:0023056)	1577	430	299.28	+	1.44	6.11e-10											response to oxygen-containing compound (GO:1901700)	1423	513	352.63	+	1.45	4.29e-13			GOTERM_BP_FAT	GO:0033674~positive regulation of kinase activity	48	1.74736	0.0293129	PARD3, ADCY1, ADORA2B, PTPLAD1, EDN2, PRKAG2, KITLG, ZEB2, LPAR2, LPAR1, KIT, TLR6, DAXX, CD74, TGFB2, MAP3K7, MAP3K4, GAB1, NPM1, C1QTNF2, PRKACB, FRS2, GHR, EGFR, IRAK1, FLT1, VAV3, MADD, LRRN3, PICK1, TGFBR2, PIM1, DGKH, IRS1, PPP1CB, CISH, CARD10, SPAG9, PROK2, CCND1, ADCY9, PRKAR1B, PRKAR1A, CD81, MAPK8IP3, GADD45B, PRKD3, GAP43	2104	231	13528	1.33603	1	0.349403	42.8794
response to lipid (GO:0033993)	829	226	157.33	+	1.44	0.000716											regulation of cellular catabolic process (GO:0031329)	630	227	156.12	+	1.45	0.000318			GOTERM_BP_FAT	GO:0030903~notochord development	4	0.145613	0.0293261	T, NOG, NOTO, GLI2	2104	5	13528	5.14373	1	0.348637	42.8941
positive regulation of signal transduction (GO:0009967)	1448	394	274.8	+	1.43	1.02e-08											negative regulation of protein metabolic process (GO:0051248)	1080	389	267.63	+	1.45	4.02e-09			GOTERM_BP_FAT	GO:0033137~negative regulation of peptidyl-serine phosphorylation	4	0.145613	0.0293261	CAV1, SMAD7, BAX, BDKRB2	2104	5	13528	5.14373	1	0.348637	42.8941
single-organism membrane organization (GO:0044802)	636	173	120.7	+	1.43	0.0264											peptidyl-amino acid modification (GO:0018193)	870	313	215.59	+	1.45	9.63e-07			GOTERM_BP_FAT	GO:0032956~regulation of actin cytoskeleton organization	22	0.800874	0.0299871	DLC1, TRIOBP, PDGFA, CAPZA2, SMAD3, RDX, RICTOR, CAPZB, DSTN, ARPC1A, NCK2, ARPC1B, PFN2, SORBS3, S1PR1, TSC1, GSN, ARPC5L, CAPG, SPTBN1, TMSB4X, ARHGEF10L	2104	89	13528	1.58935	1	0.354094	43.6216
positive regulation of cell communication (GO:0010647)	1569	426	297.76	+	1.43	1.48e-09											positive regulation of phosphorylation (GO:0042327)	937	337	232.19	+	1.45	1.87e-07			GOTERM_BP_FAT	GO:0032101~regulation of response to external stimulus	35	1.27412	0.0302823	PPARA, CAV1, A2M, SBNO2, ADORA2B, DRD3, IL16, IL6ST, PDGFA, SLC6A3, EDN2, GREM1, AGTR1, S1PR1, GPX4, SERPINE1, TGM2, BCL6, SPN, SCG2, ADAM10, TGFBR2, SMAD3, IL6R, SLIT2, ANXA2, CTNNA2, KDR, NTRK3, CNTF, NDEL1, UACA, SERPINF1, F2, PLAU	2104	159	13528	1.41533	1	0.356009	43.9437
positive regulation of transport (GO:0051050)	937	254	177.82	+	1.43	0.000178											negative regulation of metabolic process (GO:0009892)	2728	981	676.02	+	1.45	5.82e-29			GOTERM_BP_FAT	GO:0048730~epidermis morphogenesis	9	0.32763	0.0308076	FOXQ1, NOTCH1, BCL2, FST, SNAI1, WNT7A, KLF4, RUNX3, TGFB2	2104	25	13528	2.31468	1	0.360078	44.5126
positive regulation of intracellular signal transduction (GO:1902533)	915	248	173.65	+	1.43	0.000266											regulation of phosphate metabolic process (GO:0019220)	1639	589	406.16	+	1.45	2.71e-15			GOTERM_BP_FAT	GO:0050771~negative regulation of axonogenesis	9	0.32763	0.0308076	RTN4, LINGO1, RTN4R, SEMA3A, OMG, NTN1, RUFY3, ARHGDIA, MBP	2104	25	13528	2.31468	1	0.360078	44.5126
positive regulation of protein phosphorylation (GO:0001934)	894	242	169.66	+	1.43	0.000432											positive regulation of protein modification process (GO:0031401)	1153	414	285.72	+	1.45	1.03e-09			GOTERM_BP_FAT	GO:0034097~response to cytokine stimulus	20	0.728067	0.0314493	IRAK1, ADAM10, GNAO1, SOCS3, IL6ST, SOCS1, IL6R, BCL2L1, STAT1, JUNB, SRC, EPHA3, HDAC4, CCNE1, FOS, JUN, BCL2, PDGFRA, RIPK2, GHR	2104	79	13528	1.62776	1	0.365183	45.2
negative regulation of cellular process (GO:0048523)	4327	1171	821.16	+	1.43	1.58e-35											immune system development (GO:0002520)	596	214	147.69	+	1.45	0.000994			GOTERM_BP_FAT	GO:0051301~cell division	59	2.1478	0.0321067	SEPT5, MAD1L1, KIFC1, LZTS2, CDC14A, BCAR1, DAXX, LATS2, TGFB2, DSTN, FAM83D, TOP1, CCNE1, NDE1, EVI5, INCENP, VPS4A, STAG2, CABLES1, ZW10, ANAPC1, CDC7, STX2, LIG1, SGOL1, PAPD7, CDK6, UBE2I, MYH9, HMGA2, CDK4, PPP1CB, WEE1, TACC1, CCND1, RCC2, NEK9, BIN3, MAPRE2, PDCD6IP, MAPRE3, SEPT7, NEK6, SEPT9, PARD3, USP9X, NEDD9, KIT, CCNG2, KIAA1009, SPC24, AATF, BOD1, PMF1, CEP63, SMC3, NOTCH1, CIT, MY…	2104	295	13528	1.28593	1	0.370365	45.8959
regulation of protein modification process (GO:0031399)	1682	454	319.2	+	1.42	5.07e-10											positive regulation of protein kinase activity (GO:0045860)	474	170	117.46	+	1.45	0.0204			GOTERM_BP_FAT	GO:0034637~cellular carbohydrate biosynthetic process	18	0.65526	0.032623	GMDS, GNE, GYG2, PPARGC1A, PMM1, G6PC3, CSGALNACT1, ISYNA1, PPP1R3C, ATF4, GBE1, CSGALNACT2, ENO2, MAT2B, B3GNT2, EXT1, NANP, PC	2104	69	13528	1.6773	1	0.374188	46.4366
regulation of hydrolase activity (GO:0051336)	1379	372	261.7	+	1.42	1.32e-07											regulation of phosphorus metabolic process (GO:0051174)	1652	592	409.38	+	1.45	3.82e-15			GOTERM_BP_FAT	GO:0007005~mitochondrion organization	31	1.1285	0.0327078	RAB3A, CAV2, YWHAZ, OXA1L, GGCT, MTX3, COX10, BNIP3, BCL2L1, MIPEP, PMAIP1, CXADR, TK2, FIS1, LONP1, BCL2, SYNJ2, HSPA4, MYC, HSP90AA1, OPA1, CRYAA, EPAS1, HTT, SMAD3, PPARGC1A, PPIF, BBC3, JUN, BAX, TOMM20	2104	138	13528	1.44434	1	0.374044	46.5249
regulation of programmed cell death (GO:0043067)	1434	386	272.14	+	1.42	6.89e-08											regulation of organelle organization (GO:0033043)	1376	493	340.98	+	1.45	5.24e-12			GOTERM_BP_FAT	GO:0050769~positive regulation of neurogenesis	16	0.582454	0.0332909	BMP2, KIT, CDH4, NTN1, SLIT2, NUMBL, NTRK3, NOTCH1, NDEL1, CNTF, SERPINF1, TIAM1, ROBO1, SEMA4D, NEFL, ARHGDIA	2104	59	13528	1.74364	1	0.378416	47.1284
response to nitrogen compound (GO:1901698)	978	263	185.6	+	1.42	0.000195											response to abiotic stimulus (GO:0009628)	1092	391	270.6	+	1.44	7.51e-09			GOTERM_BP_FAT	GO:0043473~pigmentation	16	0.582454	0.0332909	TYRP1, MLPH, HPS3, NF1, MITF, ATRN, KIT, GPR143, FIG4, DCT, EDNRB, BCL2, GFPT1, LYST, MYC, OCA2	2104	59	13528	1.74364	1	0.378416	47.1284
response to oxygen-containing compound (GO:1901700)	1423	382	270.05	+	1.41	1.25e-07											response to extracellular stimulus (GO:0009991)	450	161	111.51	+	1.44	0.0422			GOTERM_BP_FAT	GO:0019228~regulation of action potential in neuron	15	0.54605	0.0333334	GRIK2, HEXA, NF1, MAL, AFG3L2, KCNMB2, MBP, CD9, TSC1, NAB2, NAB1, QKI, POU3F1, EIF2B2, CHRNA1	2104	54	13528	1.78602	1	0.37788	47.1722
protein phosphorylation (GO:0006468)	978	262	185.6	+	1.41	0.000284											hematopoietic or lymphoid organ development (GO:0048534)	565	202	140.01	+	1.44	0.00296			GOTERM_BP_FAT	GO:0032355~response to estradiol stimulus	15	0.54605	0.0333334	BMP4, SOCS2, SOCS3, PDGFA, CRYAB, SOCS1, ARNT2, CCNE1, DUSP1, GPX4, PDGFRA, ENO2, PTCH1, IGFBP2, GHR	2104	54	13528	1.78602	1	0.37788	47.1722
regulation of apoptotic process (GO:0042981)	1420	380	269.48	+	1.41	2.08e-07											cytoskeleton organization (GO:0007010)	940	336	232.94	+	1.44	3.98e-07			GOTERM_BP_FAT	GO:0043523~regulation of neuron apoptosis	22	0.800874	0.0335757	CDK5R1, GCLC, HTT, WFS1, GRIK2, NF1, NR4A2, ADNP, BCL2L1, NR3C1, GDNF, TGFB2, EPHA7, CNTF, JUN, BAX, BCL2, HIPK2, PCSK6, NQO1, NEFL, GHR	2104	90	13528	1.57169	1	0.379142	47.4209
single-multicellular organism process (GO:0044707)	5527	1477	1048.9	+	1.41	3.37e-46											positive regulation of cellular process (GO:0048522)	4889	1746	1211.53	+	1.44	1.24e-59			GOTERM_BP_FAT	GO:0014013~regulation of gliogenesis	8	0.291227	0.0341641	BMP4, LINGO1, NOG, NOTCH1, BMP2, DRD3, NF1, ID4	2104	21	13528	2.44939	1	0.383474	48.0202
positive regulation of phosphorus metabolic process (GO:0010562)	1063	284	201.73	+	1.41	9.4e-05											locomotion (GO:0040011)	1168	417	289.44	+	1.44	1.84e-09			GOTERM_BP_FAT	GO:0008038~neuron recognition	8	0.291227	0.0341641	NCAM2, CDK5R1, CELSR3, CNTN4, SEMA3A, GAP43, NTM, SLIT2	2104	21	13528	2.44939	1	0.383474	48.0202
positive regulation of phosphate metabolic process (GO:0045937)	1063	284	201.73	+	1.41	9.4e-05											response to wounding (GO:0009611)	556	198	137.78	+	1.44	0.00497			GOTERM_BP_FAT	GO:0048568~embryonic organ development	37	1.34692	0.0354315	NOG, NDST1, PRRX1, COL2A1, GLI2, TCF7L2, CITED2, T, TCF21, SPRY2, HOXA3, FOXF1, HLX, ALDH1A3, CHST11, MKL2, MYC, FRS2, CEBPB, EPAS1, NOTO, TGFBR2, HSPG2, NR4A3, GAS1, JUNB, DDIT3, HOXB1, EYA1, HIF1A, HOXB7, GFPT1, CLIC5, TFAP2A, ZFPM2, GNAS, PRDM1	2104	172	13528	1.38312	1	0.3937	49.2892
regulation of protein localization (GO:0032880)	997	266	189.21	+	1.41	0.000313											tissue development (GO:0009888)	1647	586	408.14	+	1.44	2.43e-14			GOTERM_BP_FAT	GO:0033043~regulation of organelle organization	45	1.63815	0.0358581	DLC1, TRIOBP, CAV2, RAB3A, XPO1, CAV1, DRD3, PDGFA, CAPZA2, RDX, TERF2IP, CAPZB, DSTN, CTTNBP2, SORBS3, PFN2, SET, S1PR1, GSN, NPM1, HECTD3, TLK1, MYC, TERF2, ERCC1, ARHGEF10L, PSRC1, SMAD3, MID1IP1, RICTOR, MID1, PPARGC1A, TNKS2, ARPC1A, NCK2, ARPC1B, TSC1, ARPC5L, GOLPH3, MAP2, CAPG, SPTBN1, TMSB4X, DST, NEK6	2104	217	13528	1.33334	1	0.396471	49.7096
positive regulation of biological process (GO:0048518)	5437	1447	1031.82	+	1.4	8.24e-44											response to inorganic substance (GO:0010035)	464	165	114.98	+	1.44	0.045			GOTERM_BP_FAT	GO:0048145~regulation of fibroblast proliferation	11	0.400437	0.0361768	FNTB, FOSL2, NUPR1, MORC3, PDGFA, ZMIZ1, BAX, PDGFRA, TGIF1, CDK6, CDK4	2104	35	13528	2.02075	1	0.398288	50.0216
regulation of molecular function (GO:0065009)	3014	799	571.99	+	1.4	7.08e-19											chromatin organization (GO:0006325)	644	229	159.59	+	1.43	0.000745			GOTERM_BP_FAT	GO:0019725~cellular homeostasis	88	3.20349	0.0362532	GNA13, FTMT, MCHR1, JPH3, IL6ST, GRIK2, ATOX1, WFS1, HEXA, EDN2, GRIK3, PRDX4, BNIP3, LPAR2, LPAR1, MBP, CKB, EDNRB, AGTR1, S1PR1, GRIN2B, QKI, CHRNA1, EIF2B2, MYC, FTL, TRPM8, ACO1, C11ORF31, STIM2, PPARGC1A, DDIT3, PROK2, CCR7, HIF1A, ADM, PRDX6, NAB2, TXNDC5, JUN, F2, NAB1, TXNRD1, ALDOA, TMX1, CAV1, GCLC, DRD3, FGGY, NR3C2, GPR6, EGLN2, BCL2L1, KCNA5, BDKRB2, FTH1, KCNMB2, CD9, FTHL17, DMD, B…	2104	466	13528	1.21418	1	0.398012	50.0962
negative regulation of programmed cell death (GO:0043069)	843	223	159.98	+	1.39	0.00725											regulation of transferase activity (GO:0051338)	982	349	243.35	+	1.43	3.17e-07			GOTERM_BP_FAT	GO:0000302~response to reactive oxygen species	19	0.691664	0.03629	PTPRK, SLC8A1, GNAO1, CRYAB, BCL2L1, STAT1, DDIT3, PXN, GJA3, FOS, EP300, DUSP1, PRDX6, HMOX1, JUN, BCL2, GPX4, SERPINE1, FANCC	2104	75	13528	1.62885	1	0.397398	50.1321
cytoskeleton organization (GO:0007010)	940	248	178.39	+	1.39	0.00215											hemopoiesis (GO:0030097)	518	184	128.36	+	1.43	0.0142			GOTERM_BP_FAT	GO:0051347~positive regulation of transferase activity	49	1.78376	0.0366545	FTMT, ADCY1, EDN2, PRKAG2, ZEB2, LPAR2, LPAR1, TLR6, DAXX, TGFB2, MAP3K7, MAP3K4, GAB1, PRKACB, FRS2, GHR, EGFR, IRAK1, MADD, PICK1, PIM1, IRS1, PPP1CB, CARD10, PROK2, SPAG9, CCND1, CD81, GADD45B, GAP43, PRKD3, PARD3, ADORA2B, PTPLAD1, KITLG, KIT, CD74, C1QTNF2, NPM1, FLT1, VAV3, LRRN3, TGFBR2, DGKH, CISH, ADCY9, PRKAR1B, PRKAR1A, MAPK8IP3	2104	240	13528	1.31272	1	0.399583	50.4859
negative regulation of biological process (GO:0048519)	4799	1265	910.74	+	1.39	3.98e-34											negative regulation of biological process (GO:0048519)	4799	1702	1189.22	+	1.43	1.63e-55			GOTERM_BP_FAT	GO:0045860~positive regulation of protein kinase activity	46	1.67455	0.0367112	PARD3, ADCY1, ADORA2B, PTPLAD1, EDN2, PRKAG2, KITLG, ZEB2, LPAR2, LPAR1, KIT, TLR6, DAXX, CD74, TGFB2, MAP3K7, MAP3K4, GAB1, NPM1, C1QTNF2, PRKACB, FRS2, GHR, EGFR, IRAK1, FLT1, MADD, LRRN3, PICK1, TGFBR2, PIM1, DGKH, PPP1CB, CISH, CARD10, SPAG9, PROK2, CCND1, ADCY9, PRKAR1B, PRKAR1A, CD81, MAPK8IP3, GADD45B, PRKD3, GAP43	2104	223	13528	1.3263	1	0.399139	50.5407
regulation of cell cycle (GO:0051726)	1091	287	207.05	+	1.39	0.000308											positive regulation of phosphorus metabolic process (GO:0010562)	1063	377	263.42	+	1.43	6.4e-08			GOTERM_BP_FAT	GO:0018205~peptidyl-lysine modification	7	0.254823	0.0372113	HDAC4, EP300, KAT2B, CREBBP, TGM2, HDAC9, SIRT1	2104	17	13528	2.64751	1	0.402444	51.0218
regulation of catalytic activity (GO:0050790)	2437	641	462.49	+	1.39	2.08e-13											positive regulation of phosphate metabolic process (GO:0045937)	1063	377	263.42	+	1.43	6.4e-08			GOTERM_BP_FAT	GO:0001841~neural tube formation	12	0.43684	0.037533	DVL2, MAP3K7, DLC1, T, TSC1, LMO4, TGIF1, TFAP2A, ZEB2, PTCH1, VASP, TWIST1	2104	40	13528	1.9289	1	0.404221	51.3289
response to abiotic stimulus (GO:0009628)	1092	286	207.24	+	1.38	0.000475											response to organic substance (GO:0010033)	2605	920	645.54	+	1.43	3.36e-24			GOTERM_BP_FAT	GO:0010717~regulation of epithelial to mesenchymal transition	5	0.182017	0.0381558	SMAD7, SMAD3, TGFBR3, SMAD2, TGFB2	2104	9	13528	3.57203	1	0.408487	51.9183
regulation of response to stimulus (GO:0048583)	3756	981	712.8	+	1.38	1.16e-22											positive regulation of organelle organization (GO:0010638)	725	256	179.66	+	1.42	0.000232			GOTERM_BP_FAT	GO:0043368~positive T cell selection	5	0.182017	0.0381558	THEMIS, BCL2, ZAP70, ITPKB, CD74	2104	9	13528	3.57203	1	0.408487	51.9183
negative regulation of apoptotic process (GO:0043066)	831	217	157.7	+	1.38	0.0236											transcription from RNA polymerase II promoter (GO:0006366)	767	270	190.07	+	1.42	0.000125			GOTERM_BP_FAT	GO:0042326~negative regulation of phosphorylation	13	0.473244	0.0382868	CAV1, SMAD7, SMAD6, SOCS1, BDKRB2, ATXN1, CDKN1C, INHBA, BAX, JUN, ATXN7, PSEN2, IGFBP3	2104	45	13528	1.85746	1	0.408644	52.0414
positive regulation of cellular protein metabolic process (GO:0032270)	1450	378	275.18	+	1.37	4.99e-06											cellular response to organic substance (GO:0071310)	1955	688	484.46	+	1.42	1.9e-16			GOTERM_BP_FAT	GO:0008037~cell recognition	15	0.54605	0.0385371	CSGALNACT1, ACR, NCAM2, CDK5R1, CADM1, LAMA5, CELSR3, CNTN4, COLEC12, SCARB1, SEMA3A, CD226, GAP43, SLIT2, NTM	2104	55	13528	1.75354	1	0.409784	52.2759
regulation of transport (GO:0051049)	1839	479	349	+	1.37	2.01e-08											regulation of protein metabolic process (GO:0051246)	2570	904	636.86	+	1.42	3.92e-23			GOTERM_BP_FAT	GO:0044272~sulfur compound biosynthetic process	14	0.509647	0.0385848	HS3ST5, GCLC, NDST1, CHST3, MTRR, MTHFD1, ADI1, CSGALNACT1, CHST11, CSGALNACT2, MAT2B, ENOPH1, EXT1, LIPC	2104	50	13528	1.8003	1	0.409251	52.3204
peptidyl-amino acid modification (GO:0018193)	870	226	165.11	+	1.37	0.0208											regulation of cellular protein metabolic process (GO:0032268)	2389	838	592.01	+	1.42	1.1e-20			GOTERM_BP_FAT	GO:0033692~cellular polysaccharide biosynthetic process	9	0.32763	0.0386196	CSGALNACT1, PPP1R3C, GBE1, GNE, CSGALNACT2, GYG2, MAT2B, B3GNT2, EXT1	2104	26	13528	2.22565	1	0.408616	52.3528
positive regulation of protein modification process (GO:0031401)	1153	299	218.81	+	1.37	0.000562											system development (GO:0048731)	4157	1458	1030.13	+	1.42	2.68e-42			GOTERM_BP_FAT	GO:0031100~organ regeneration	9	0.32763	0.0386196	LIF, CCNE1, CCND1, ADM, SOCS3, ATIC, SOCS1, NR4A3, GAS6	2104	26	13528	2.22565	1	0.408616	52.3528
regulation of protein metabolic process (GO:0051246)	2570	664	487.73	+	1.36	1.95e-12											localization of cell (GO:0051674)	942	330	233.43	+	1.41	5.01e-06			GOTERM_BP_FAT	GO:0010038~response to metal ion	29	1.0557	0.0387574	CAV1, SLC6A3, BCL2L1, KCNIP2, KCNMB2, APOB, AHRR, GSN, BCL2, HAAO, NEDD4L, CUTA, EGFR, ACTB, BSG, HTT, RXRA, SLC34A1, LEF1, STIM1, ITPR3, TNNT2, CCND1, EP300, TFRC, DUSP1, MAPK8, IGFBP2, PDCD6, CALM2, CALM1	2104	129	13528	1.44543	1	0.408827	52.4812
regulation of cellular protein metabolic process (GO:0032268)	2389	617	453.38	+	1.36	3.19e-11											cell motility (GO:0048870)	942	330	233.43	+	1.41	5.01e-06			GOTERM_BP_FAT	GO:0001759~induction of an organ	6	0.21842	0.039161	BMP4, SPRY1, FGFR4, FGF1, FRS2, GDNF	2104	13	13528	2.96753	1	0.4112	52.8554
programmed cell death (GO:0012501)	1024	264	194.33	+	1.36	0.00529											positive regulation of molecular function (GO:0044093)	1908	666	472.81	+	1.41	5.12e-15			GOTERM_BP_FAT	GO:0001775~cell activation	57	2.07499	0.0394662	GNA13, PDGFA, PREX1, EDN2, ITPKB, NFKB2, TLR6, SHB, TICAM1, PATZ1, SPN, KIF13B, EGFR, SPACA3, ADAM10, RELB, NFAM1, MYH9, NCK2, F2, PI4K2A, PSEN2, PDGFRA, RIPK2, TMX1, YWHAZ, SBNO2, SOX4, HPRT1, IL7R, ITGB1, CD74, CD9, BCL2, BCL11A, ZAP70, BCL6, PIK3R1, ERCC1, MSH6, TNFSF4, SWAP70, THEMIS, TGFBR2, SMAD3, FOXP1, HDAC5, PLSCR1, LAT, HDAC4, VWF, CBLB, CNTF, FYN, RPL22, BAX, HDAC9	2104	287	13528	1.27697	1	0.412756	53.1364
positive regulation of protein metabolic process (GO:0051247)	1545	398	293.21	+	1.36	6.73e-06											regulation of protein localization (GO:0032880)	997	347	247.06	+	1.4	3.59e-06			GOTERM_BP_FAT	GO:0002520~immune system development	55	2.00218	0.0406673	ITPKB, JAG1, NFKB2, TGFB2, ASH2L, PATZ1, SPN, KIRREL3, LIG1, RELB, CDK6, DLL1, NFAM1, MYH9, BCL2L11, INHBA, CRKL, RPS14, PSEN2, SLC25A38, UNG, TIPARP, KITLG, SOX4, KIT, SOX6, IL7R, ITGB1, CD74, HOXA3, BCL2, BCL11A, ZAP70, BCL6, RUNX1, PIK3R1, ERCC1, BMP4, MSH6, EPAS1, SWAP70, THEMIS, JARID2, TGFBR2, FOXP1, KDR, HDAC5, HDAC4, HOXB7, ID2, RPL22, BAX, IRF8, TGFBR3, HDAC9	2104	276	13528	1.28127	1	0.421462	54.2273
cellular response to organic substance (GO:0071310)	1955	502	371.01	+	1.35	4.6e-08											regulation of response to stimulus (GO:0048583)	3756	1307	930.76	+	1.4	5.73e-35			GOTERM_BP_FAT	GO:0050920~regulation of chemotaxis	10	0.364033	0.0415423	ADAM10, S1PR1, IL16, EDN2, SMAD3, IL6R, GREM1, SLIT2, KDR, SCG2	2104	31	13528	2.07408	1	0.427446	55.0068
cell death (GO:0008219)	1059	271	200.97	+	1.35	0.00664											positive regulation of hydrolase activity (GO:0051345)	955	332	236.66	+	1.4	9.78e-06			GOTERM_BP_FAT	GO:0032970~regulation of actin filament-based process	22	0.800874	0.0416981	DLC1, TRIOBP, PDGFA, CAPZA2, SMAD3, RDX, RICTOR, CAPZB, DSTN, ARPC1A, NCK2, ARPC1B, PFN2, SORBS3, S1PR1, TSC1, GSN, ARPC5L, CAPG, SPTBN1, TMSB4X, ARHGEF10L	2104	92	13528	1.53753	1	0.427738	55.1442
negative regulation of molecular function (GO:0044092)	1128	288	214.07	+	1.35	0.00357											negative regulation of molecular function (GO:0044092)	1128	392	279.53	+	1.4	2.97e-07			GOTERM_BP_FAT	GO:0055072~iron ion homeostasis	11	0.400437	0.0433493	FTMT, TFRC, HTT, ACO1, HMOX1, FTHL17, CP, ABCB6, MYC, FTH1, FTL	2104	36	13528	1.96462	1	0.439583	56.5769
transcription, DNA-templated (GO:0006351)	2575	657	488.68	+	1.34	3.51e-11											behavior (GO:0007610)	550	191	136.29	+	1.4	0.0353			GOTERM_BP_FAT	GO:0043407~negative regulation of MAP kinase activity	11	0.400437	0.0433493	SPRY2, SPRY1, CAV1, RGS3, HIPK3, NF1, SPRED2, SPRED1, DUSP8, SPRY4, DUSP6	2104	36	13528	1.96462	1	0.439583	56.5769
nucleic acid-templated transcription (GO:0097659)	2576	657	488.87	+	1.34	3.78e-11											positive regulation of biological process (GO:0048518)	5437	1887	1347.32	+	1.4	2.86e-57			GOTERM_BP_FAT	GO:0001658~branching involved in ureteric bud morphogenesis	8	0.291227	0.0435869	BMP4, TCF21, EYA1, BMP2, CD44, LAMA5, BCL2, GREM1	2104	22	13528	2.33806	1	0.440458	56.7795
phosphorylation (GO:0016310)	1295	330	245.76	+	1.34	0.000588											regulation of response to stress (GO:0080134)	1326	460	328.59	+	1.4	6.49e-09			GOTERM_BP_FAT	GO:0060675~ureteric bud morphogenesis	8	0.291227	0.0435869	BMP4, TCF21, EYA1, BMP2, CD44, LAMA5, BCL2, GREM1	2104	22	13528	2.33806	1	0.440458	56.7795
membrane organization (GO:0061024)	990	252	187.88	+	1.34	0.0237											developmental process involved in reproduction (GO:0003006)	626	217	155.13	+	1.4	0.00911			GOTERM_BP_FAT	GO:0043525~positive regulation of neuron apoptosis	8	0.291227	0.0435869	CDK5R1, EPHA7, JUN, BAX, NF1, NR3C1, NQO1, TGFB2	2104	22	13528	2.33806	1	0.440458	56.7795
regulation of nucleic acid-templated transcription (GO:1903506)	3646	927	691.93	+	1.34	1.64e-17											regulation of localization (GO:0032879)	2529	875	626.7	+	1.4	4.05e-20			GOTERM_BP_FAT	GO:0043547~positive regulation of GTPase activity	8	0.291227	0.0435869	GNAO1, NDEL1, S1PR1, SYDE2, TSC1, NF1, ARHGAP27, RGS9	2104	22	13528	2.33806	1	0.440458	56.7795
regulation of transcription, DNA-templated (GO:0006355)	3621	919	687.18	+	1.34	4.42e-17											cell differentiation (GO:0030154)	3457	1196	856.67	+	1.4	4.4e-30			GOTERM_BP_FAT	GO:0045682~regulation of epidermis development	8	0.291227	0.0435869	MAFG, INHBA, NME2, NOTCH1, NAB2, FST, NAB1, TGFB2	2104	22	13528	2.33806	1	0.440458	56.7795
regulation of RNA metabolic process (GO:0051252)	3786	959	718.5	+	1.33	7.16e-18											positive regulation of transferase activity (GO:0051347)	651	225	161.32	+	1.39	0.0071			GOTERM_BP_FAT	GO:0040013~negative regulation of locomotion	16	0.582454	0.0436676	DLC1, PTPRK, PTPRM, SMAD7, NF1, SCAI, ABHD2, GREM1, TRIB1, CITED2, HDAC5, HMOX1, BCL2, TGFBR3, IGFBP3, CHRD	2104	61	13528	1.68647	1	0.440135	56.8481
regulation of RNA biosynthetic process (GO:2001141)	3665	928	695.53	+	1.33	5.03e-17											multicellular organism development (GO:0007275)	4746	1639	1176.09	+	1.39	1.56e-45			GOTERM_BP_FAT	GO:0034329~cell junction assembly	12	0.43684	0.0443405	DLC1, PTPRK, CD9, TNS1, TLN2, SMAD7, LAMA5, BCL2, ACTN1, LAMC1, TRIP6, FN1	2104	41	13528	1.88185	1	0.444291	57.416
cellular response to chemical stimulus (GO:0070887)	2389	604	453.38	+	1.33	2.95e-09											cellular developmental process (GO:0048869)	3529	1218	874.51	+	1.39	2.23e-30			GOTERM_BP_FAT	GO:0031589~cell-substrate adhesion	23	0.837277	0.0446004	PPFIA2, DLC1, TECTA, PTPRK, COL13A1, ACTN1, ITGB5, ITGB1, PXN, BCL2L11, VWF, SORBS3, CD44, TSC1, CTGF, ITGB8, LAMA5, BCL2, ITGB6, ANTXR1, LAMC1, TRIP6, FN1	2104	98	13528	1.509	1	0.445307	57.6335
RNA biosynthetic process (GO:0032774)	2697	680	511.83	+	1.33	1.07e-10											regulation of mitotic cell cycle (GO:0007346)	621	214	153.89	+	1.39	0.0158			GOTERM_BP_FAT	GO:0043524~negative regulation of neuron apoptosis	14	0.509647	0.0446779	CNTF, GCLC, HTT, WFS1, GRIK2, BCL2, BAX, HIPK2, NR4A2, ADNP, BCL2L1, PCSK6, NEFL, GDNF	2104	51	13528	1.765	1	0.444953	57.6982
regulation of organelle organization (GO:0033043)	1376	346	261.13	+	1.32	0.000987											cellular response to DNA damage stimulus (GO:0006974)	729	251	180.65	+	1.39	0.00223			GOTERM_BP_FAT	GO:0001708~cell fate specification	14	0.509647	0.0446779	BMP4, FGFR4, SOX9, GLI2, GDNF, ITGB1, NOTCH1, SPRY1, EYA2, CDON, TEAD4, PSEN2, FGF1, FRS2	2104	51	13528	1.765	1	0.444953	57.6982
regulation of cellular macromolecule biosynthetic process (GO:2000112)	4026	1011	764.04	+	1.32	4.56e-18											animal organ development (GO:0048513)	2967	1020	735.24	+	1.39	1.51e-23			GOTERM_BP_FAT	GO:0043392~negative regulation of DNA binding	14	0.509647	0.0446779	SIVA1, HDAC4, IRAK1, SUMO1, TNFSF4, THRA, ID2, SMAD7, HMOX1, PIM1, HR, SIRT1, DDIT3, TRIB1	2104	51	13528	1.765	1	0.444953	57.6982
regulation of gene expression (GO:0010468)	4463	1118	846.97	+	1.32	1.76e-20											movement of cell or subcellular component (GO:0006928)	1420	488	351.89	+	1.39	4.94e-09			GOTERM_BP_FAT	GO:0048660~regulation of smooth muscle cell proliferation	13	0.473244	0.0447313	EGFR, FLT1, TGFBR2, IL6R, COMT, STAT1, TRIB1, S1PR1, JUN, NPPC, TGM2, IGFBP3, KLF4	2104	46	13528	1.81708	1	0.44442	57.7427
regulation of response to stress (GO:0080134)	1326	332	251.64	+	1.32	0.00265											cellular response to chemical stimulus (GO:0070887)	2389	821	592.01	+	1.39	8.87e-18			GOTERM_BP_FAT	GO:0030198~extracellular matrix organization	24	0.87368	0.0473535	COL18A1, COL4A2, ADAMTS14, LMX1B, NF1, HSPG2, OLFML2A, COL2A1, NFKB2, ANXA2, TGFB2, CSGALNACT1, COL14A1, EGFLAM, KAZALD1, FOXF1, TGFBI, PDGFRA, COL12A1, FOXC1, LOX, LAMC1, ADAMTS3, CYR61	2104	104	13528	1.48377	1	0.462742	59.8734
cell surface receptor signaling pathway (GO:0007166)	2217	555	420.74	+	1.32	1.54e-07											cell adhesion (GO:0007155)	866	296	214.6	+	1.38	0.000361			GOTERM_BP_FAT	GO:0048608~reproductive structure development	28	1.01929	0.048147	NOG, EDN2, FST, LHCGR, BCL2L1, FOXO3, SOX9, CCNE1, TCF21, WNT4, OSR1, BCL2, EIF2B2, LFNG, ERCC1, BMP4, MMP14, FSHR, SIRT1, BCL2L11, KDR, INHBB, INHBA, CCND1, BAX, FOXC1, BMPR1B, WNT7A	2104	126	13528	1.42881	1	0.467492	60.4979
regulation of macromolecule biosynthetic process (GO:0010556)	4140	1035	785.68	+	1.32	4.56e-18											biological adhesion (GO:0022610)	872	298	216.09	+	1.38	0.00033			GOTERM_BP_FAT	GO:0008104~protein localization	156	5.67892	0.0485728	RAB3GAP2, XPO1, OXA1L, LTBP2, XPO6, CHMP4B, AP1G1, CROCC, GRIK2, ATP6AP1, CHMP6, LHCGR, USE1, VPS52, VPS53, MIPEP, MXI1, TGFB2, SSR1, HOOK1, KIF13A, HOOK2, APOB, ANK3, TRAK1, VPS4A, TLK1, NUP35, KIF13B, EGFR, CUTA, PTPRK, PICK1, MYH9, VTI1A, TNKS2, SEC61B, JUN, LYST, F2, PEX26, USO1, BIN3, PDCD6IP, SNX9, RAB7A, CAV1, SDAD1, MTX3, SNX5, RTP1, AKAP12, GIPC1, AKAP10, ABCA1, RIMS1, CD74, DMD, NPM1, T…	2104	882	13528	1.13722	1	0.469575	60.8292
regulation of nucleobase-containing compound metabolic process (GO:0019219)	4151	1036	787.76	+	1.32	7.31e-18											regulation of molecular function (GO:0065009)	3014	1030	746.89	+	1.38	5.61e-23			GOTERM_BP_FAT	GO:0002062~chondrocyte differentiation	7	0.254823	0.0486918	MEF2D, GFPT1, CHST11, HSPG2, COL2A1, EIF2AK3, RUNX2	2104	18	13528	2.50042	1	0.46947	60.9213
regulation of cellular biosynthetic process (GO:0031326)	4331	1080	821.92	+	1.31	7.77e-19											regulation of cell cycle process (GO:0010564)	688	235	170.49	+	1.38	0.00932			GOTERM_BP_FAT	GO:0002763~positive regulation of myeloid leukocyte differentiation	7	0.254823	0.0486918	LIF, ID2, KLF10, JUN, KITLG, GNAS, RUNX1	2104	18	13528	2.50042	1	0.46947	60.9213
regulation of biological quality (GO:0065008)	3538	882	671.43	+	1.31	4.31e-14											positive regulation of catalytic activity (GO:0043085)	1608	549	398.47	+	1.38	4.31e-10			GOTERM_BP_FAT	GO:0018107~peptidyl-threonine phosphorylation	7	0.254823	0.0486918	SBK1, BCL2, HIPK3, MAP2, TGFBR2, MAPK8, MAP3K12	2104	18	13528	2.50042	1	0.46947	60.9213
regulation of biosynthetic process (GO:0009889)	4378	1089	830.84	+	1.31	1.05e-18											anatomical structure development (GO:0048856)	5073	1731	1257.12	+	1.38	7.35e-46			GOTERM_BP_FAT	GO:0008088~axon cargo transport	7	0.254823	0.0486918	KIF1A, OPA1, NDEL1, HTT, KLC1, NEFL, DST	2104	18	13528	2.50042	1	0.46947	60.9213
regulation of macromolecule metabolic process (GO:0060255)	5940	1474	1127.27	+	1.31	7.73e-29											single-multicellular organism process (GO:0044707)	5527	1870	1369.63	+	1.37	9.37e-49			GOTERM_BP_FAT	GO:0009266~response to temperature stimulus	20	0.728067	0.0496276	GCLC, TRPM8, CRYAA, CRYAB, SOCS3, TRPV2, IGFBP7, TRPV3, ST8SIA1, GMPR, FOS, DIO2, ADM, XYLT1, BCL2, ACOT11, HSPB1, HSPA4, EIF2B2, MYOF	2104	83	13528	1.54932	1	0.475107	61.6386
single-organism organelle organization (GO:1902589)	1294	321	245.57	+	1.31	0.0092											single-organism developmental process (GO:0044767)	5349	1809	1325.52	+	1.36	2.55e-46			GOTERM_BP_FAT	GO:0070727~cellular macromolecule localization	78	2.83946	0.050024	RAB3GAP2, XPO1, OXA1L, LTBP2, XPO6, AP1G1, GRIK2, MLPH, ATP6AP1, LHCGR, TERF2IP, MIPEP, CLTC, RAB3IP, SSR1, TGFB2, AP1S2, TRAK1, TLK1, RAMP1, PRL, ZW10, KIF13B, EGFR, PTPRK, STX2, PGAP1, PICK1, IPO8, BICD1, VTI1A, TNKS2, SEC61B, JUN, F2, PEX26, IPO5, TOMM20, USO1, SORT1, TOM1, SNX9, YWHAZ, MTX3, RTP1, AKAP12, GIPC1, RIMS1, CD74, CEP57, MORC3, NPM1, PIKFYVE, CHM, BCL6, TNPO2, STX11, SEC61A1, TERF2…	2104	414	13528	1.21138	1	0.476921	61.9387
regulation of cellular metabolic process (GO:0031323)	5993	1486	1137.33	+	1.31	4.87e-29											cell death (GO:0008219)	1059	358	262.43	+	1.36	4.22e-05			GOTERM_BP_FAT	GO:0009880~embryonic pattern specification	10	0.364033	0.0501056	T, TBX3, NOTO, MEOX1, DISP1, SMAD6, SMAD2, DLL1, FRS2, TCF7L1	2104	32	13528	2.00927	1	0.47654	62.0002
regulation of nitrogen compound metabolic process (GO:0051171)	5717	1411	1084.95	+	1.3	6.86e-26											programmed cell death (GO:0012501)	1024	346	253.75	+	1.36	8.09e-05			GOTERM_BP_FAT	GO:0001654~eye development	29	1.0557	0.0501864	IRX5, MITF, NFYC, FASLG, NR2E3, NHS, TGFB2, MEIS2, CRB1, ALDH1A3, FRS2, BMP4, PTPRM, CRYAA, FSCN2, LMX1B, CRYAB, YY1, NF1, SIX5, GAS1, BAX, TGIF1, FOXC1, BMPR1B, MAB21L2, KLF4, CRYBA4, MYH10	2104	132	13528	1.41258	1	0.476155	62.0609
nucleobase-containing compound biosynthetic process (GO:0034654)	3039	749	576.73	+	1.3	3.73e-10											developmental process (GO:0032502)	5433	1833	1346.33	+	1.36	1.57e-46			GOTERM_BP_FAT	GO:0048704~embryonic skeletal system morphogenesis	15	0.54605	0.0506307	NOG, NDST1, TGFBR2, PRRX1, HSPG2, COL2A1, GAS1, EYA1, HOXB1, HOXA3, HOXB7, GFPT1, CHST11, TFAP2A, GNAS	2104	57	13528	1.69202	1	0.478279	62.3936
aromatic compound biosynthetic process (GO:0019438)	3113	767	590.78	+	1.3	1.77e-10											regulation of hydrolase activity (GO:0051336)	1379	464	341.73	+	1.36	3.53e-07			GOTERM_BP_FAT	GO:0034504~protein localization in nucleus	22	0.800874	0.0511673	XPO1, XPO6, HTT, ATP6AP1, IPO8, TGFB2, CBLB, SEC61B, CEP57, RPL23, MORC3, JUN, TRPS1, IPO5, F2, PIKFYVE, SPTBN1, BCL6, TNPO2, PRL, RERE, TOB1	2104	94	13528	1.50481	1	0.481015	62.7917
positive regulation of response to stimulus (GO:0048584)	2090	514	396.63	+	1.3	1.13e-05											positive regulation of response to stimulus (GO:0048584)	2090	702	517.92	+	1.36	2e-12			GOTERM_BP_FAT	GO:0051384~response to glucocorticoid stimulus	19	0.691664	0.0513152	BMP4, A2M, CAV1, RXRA, IGFBP7, BCKDHB, IL6R, JUNB, PPARGC1B, CCNE1, FOS, CCND1, EP300, DUSP1, ADM, BCL2, IGFBP2, NEFL, GHR	2104	78	13528	1.5662	1	0.481082	62.9007
regulation of metabolic process (GO:0019222)	6412	1576	1216.85	+	1.3	7.51e-30											regulation of establishment of protein localization (GO:0070201)	840	282	208.16	+	1.35	0.00326			GOTERM_BP_FAT	GO:0045662~negative regulation of myoblast differentiation	4	0.145613	0.051943	BMP4, NOTCH1, TBX3, ZFHX3	2104	6	13528	4.28644	1	0.484399	63.3601
regulation of primary metabolic process (GO:0080090)	5842	1433	1108.68	+	1.29	2.71e-25											regulation of catalytic activity (GO:0050790)	2437	816	603.9	+	1.35	8.31e-15			GOTERM_BP_FAT	GO:0045161~neuronal ion channel clustering	4	0.145613	0.051943	PICK1, MTCH1, AGRN, KCNIP2	2104	6	13528	4.28644	1	0.484399	63.3601
phosphorus metabolic process (GO:0006793)	2181	534	413.9	+	1.29	9.39e-06											chromosome organization (GO:0051276)	1007	336	249.54	+	1.35	0.000441			GOTERM_BP_FAT	GO:0048715~negative regulation of oligodendrocyte differentiation	4	0.145613	0.051943	BMP4, LINGO1, DRD3, NF1	2104	6	13528	4.28644	1	0.484399	63.3601
heterocycle biosynthetic process (GO:0018130)	3110	761	590.21	+	1.29	9.57e-10											protein complex biogenesis (GO:0070271)	1059	353	262.43	+	1.35	0.000221			GOTERM_BP_FAT	GO:0006661~phosphatidylinositol biosynthetic process	4	0.145613	0.051943	CD81, PI4K2A, PI4KA, PI4KB	2104	6	13528	4.28644	1	0.484399	63.3601
response to organic substance (GO:0010033)	2605	637	494.37	+	1.29	1.91e-07											protein complex assembly (GO:0006461)	1058	352	262.18	+	1.34	0.000278			GOTERM_BP_FAT	GO:0060395~SMAD protein signal transduction	4	0.145613	0.051943	FOS, JUN, HIPK2, SKI	2104	6	13528	4.28644	1	0.484399	63.3601
cellular component organization (GO:0016043)	5210	1273	988.74	+	1.29	1.85e-20											cell cycle (GO:0007049)	1325	440	328.34	+	1.34	6.03e-06			GOTERM_BP_FAT	GO:0000266~mitochondrial fission	4	0.145613	0.051943	FIS1, OPA1, COX10, BAX	2104	6	13528	4.28644	1	0.484399	63.3601
multicellular organismal process (GO:0032501)	6615	1615	1255.37	+	1.29	1.71e-29											regulation of cellular macromolecule biosynthetic process (GO:2000112)	4026	1332	997.67	+	1.34	4.02e-26			GOTERM_BP_FAT	GO:0022405~hair cycle process	12	0.43684	0.0519474	FOXQ1, NOTCH1, BARX2, PDGFA, LAMA5, BCL2, FST, PSEN2, SOX9, SNAI1, RUNX3, TGFB2	2104	42	13528	1.83705	1	0.48349	63.3633
phosphate-containing compound metabolic process (GO:0006796)	2090	509	396.63	+	1.28	4.93e-05											regulation of macromolecule biosynthetic process (GO:0010556)	4140	1367	1025.92	+	1.33	1.07e-26			GOTERM_BP_FAT	GO:0008366~axon ensheathment	12	0.43684	0.0519474	CD9, TSC1, NAB2, HEXA, NF1, NAB1, QKI, MAL, POU3F1, EIF2B2, AFG3L2, MBP	2104	42	13528	1.83705	1	0.48349	63.3633
organic cyclic compound biosynthetic process (GO:1901362)	3246	783	616.02	+	1.27	7e-09											phosphorylation (GO:0016310)	1295	427	320.91	+	1.33	2.52e-05			GOTERM_BP_FAT	GO:0001942~hair follicle development	12	0.43684	0.0519474	FOXQ1, NOTCH1, BARX2, PDGFA, LAMA5, BCL2, FST, PSEN2, SOX9, SNAI1, RUNX3, TGFB2	2104	42	13528	1.83705	1	0.48349	63.3633
cellular component organization or biogenesis (GO:0071840)	5425	1303	1029.54	+	1.27	2.42e-18											regulation of transcription, DNA-templated (GO:0006355)	3621	1193	897.31	+	1.33	7.79e-22			GOTERM_BP_FAT	GO:0007272~ensheathment of neurons	12	0.43684	0.0519474	CD9, TSC1, NAB2, HEXA, NF1, NAB1, QKI, MAL, POU3F1, EIF2B2, AFG3L2, MBP	2104	42	13528	1.83705	1	0.48349	63.3633
cellular protein modification process (GO:0006464)	3003	719	569.9	+	1.26	3.16e-07											single-organism organelle organization (GO:1902589)	1294	426	320.66	+	1.33	3.15e-05			GOTERM_BP_FAT	GO:0051591~response to cAMP	12	0.43684	0.0519474	FOS, NME2, BSG, DUSP1, SLC6A3, JUN, BCKDHB, PDE3A, IL6R, STAT1, JUNB, PPARGC1B	2104	42	13528	1.83705	1	0.48349	63.3633
protein modification process (GO:0036211)	3003	719	569.9	+	1.26	3.16e-07											regulation of nucleic acid-templated transcription (GO:1903506)	3646	1200	903.5	+	1.33	7.59e-22			GOTERM_BP_FAT	GO:0022404~molting cycle process	12	0.43684	0.0519474	FOXQ1, NOTCH1, BARX2, PDGFA, LAMA5, BCL2, FST, PSEN2, SOX9, SNAI1, RUNX3, TGFB2	2104	42	13528	1.83705	1	0.48349	63.3633
response to external stimulus (GO:0009605)	1800	429	341.6	+	1.26	0.00844											negative regulation of catalytic activity (GO:0043086)	863	284	213.86	+	1.33	0.014			GOTERM_BP_FAT	GO:0045137~development of primary sexual characteristics	28	1.01929	0.0524256	EDN2, FST, LHCGR, BCL2L1, FOXO3, SOX9, LGR4, CCNE1, WNT4, OSR1, BCL2, EIF2B2, LFNG, ERCC1, BMP4, TBX3, MMP14, FSHR, SIRT1, BCL2L11, KDR, INHBB, INHBA, CCND1, BAX, PDGFRA, FOXC1, BMPR1B	2104	127	13528	1.41756	1	0.485768	63.7096
cellular nitrogen compound biosynthetic process (GO:0044271)	3477	825	659.85	+	1.25	4.08e-08											regulation of nucleobase-containing compound metabolic process (GO:0019219)	4151	1364	1028.65	+	1.33	1.01e-25			GOTERM_BP_FAT	GO:0006144~purine base metabolic process	6	0.21842	0.0533328	DPYD, HPRT1, AMPD2, PPAT, APRT, GART	2104	14	13528	2.75557	1	0.490875	64.358
cellular localization (GO:0051641)	2038	482	386.77	+	1.25	0.00388											cellular component organization (GO:0016043)	5210	1711	1291.07	+	1.33	2.67e-35			GOTERM_BP_FAT	GO:0045668~negative regulation of osteoblast differentiation	6	0.21842	0.0533328	SMAD3, CDK6, SKI, AXIN2, CHRD, TOB1	2104	14	13528	2.75557	1	0.490875	64.358
macromolecule modification (GO:0043412)	3280	774	622.47	+	1.24	6.6e-07											regulation of RNA biosynthetic process (GO:2001141)	3665	1202	908.21	+	1.32	2.42e-21			GOTERM_BP_FAT	GO:0033135~regulation of peptidyl-serine phosphorylation	6	0.21842	0.0533328	LIF, CAV1, SMAD7, BCL2, BAX, BDKRB2	2104	14	13528	2.75557	1	0.490875	64.358
macromolecule biosynthetic process (GO:0009059)	3746	883	710.9	+	1.24	2.14e-08											positive regulation of transport (GO:0051050)	937	307	232.19	+	1.32	0.00764			GOTERM_BP_FAT	GO:0060322~head development	6	0.21842	0.0533328	ZFAND5, ANKRD11, TIPARP, PDGFRA, ASPH, MMP2	2104	14	13528	2.75557	1	0.490875	64.358
RNA metabolic process (GO:0016070)	3451	812	654.92	+	1.24	3.29e-07											regulation of gene expression (GO:0010468)	4463	1462	1105.96	+	1.32	1.03e-27			GOTERM_BP_FAT	GO:0048844~artery morphogenesis	6	0.21842	0.0533328	APOB, SMAD7, ZMIZ1, NF1, PRRX1, FOXC1	2104	14	13528	2.75557	1	0.490875	64.358
cellular component assembly (GO:0022607)	2238	526	424.72	+	1.24	0.00223											regulation of RNA metabolic process (GO:0051252)	3786	1238	938.2	+	1.32	9.72e-22			GOTERM_BP_FAT	GO:0006023~aminoglycan biosynthetic process	8	0.291227	0.0545324	CSGALNACT1, GCNT2, XYLT1, CHST11, UGDH, CHST3, B3GNT2, EXT1	2104	23	13528	2.2364	1	0.497821	65.1987
organic substance biosynthetic process (GO:1901576)	4760	1116	903.34	+	1.24	2.01e-11											regulation of macromolecule metabolic process (GO:0060255)	5940	1940	1471.97	+	1.32	5.87e-41			GOTERM_BP_FAT	GO:0032271~regulation of protein polymerization	17	0.618857	0.0546025	TRIOBP, CAV2, CAV1, CAPZA2, PSRC1, RDX, RICTOR, CAPZB, ARPC1A, CTTNBP2, ARPC1B, NCK2, GSN, ARPC5L, CAPG, SPTBN1, TMSB4X	2104	68	13528	1.60741	1	0.497337	65.2472
protein localization (GO:0008104)	1924	451	365.13	+	1.24	0.0232											regulation of cellular biosynthetic process (GO:0031326)	4331	1414	1073.25	+	1.32	8.11e-26			GOTERM_BP_FAT	GO:0005976~polysaccharide metabolic process	25	0.910084	0.0547048	SPACA3, GCNT2, NDST1, IL6ST, GNE, HEXA, PRKAG2, EPM2A, UGDH, CHST3, GYG2, PPP1CB, CSGALNACT1, PPP1R3C, EGFLAM, GBE1, XYLT1, GSK3B, CSGALNACT2, CHST11, FOXC1, MAT2B, B3GNT2, EXT1, PYGB	2104	111	13528	1.44812	1	0.497064	65.3179
cellular biosynthetic process (GO:0044249)	4676	1096	887.4	+	1.24	4.54e-11											regulation of biosynthetic process (GO:0009889)	4378	1429	1084.9	+	1.32	3.73e-26			GOTERM_BP_FAT	GO:0044092~negative regulation of molecular function	64	2.32981	0.0555378	MCHR1, NOG, ADCY1, OXA1L, THRA, PRKAG2, HR, INTS1, NFKB1, SPRY4, LATS2, TGFB2, YBX2, SPRY2, EDNRB, SPRY1, S1PR1, GALR1, WWP2, HMOX1, SPRED2, SPRED1, PSMD6, NQO1, ANAPC1, IRAK1, PKIG, PIM1, STIM2, DDIT3, LRPAP1, TNNT2, GRM8, HIPK3, UBC, SORT1, GADD45B, SIVA1, CAV1, DRD3, GNAI1, PXK, TRIB1, SUMO1, PSMB7, UBE2D1, BUB3, HERPUD1, TNFSF4, SMAD7, SMAD6, NF1, NR4A1, NPR3, SIRT1, CDKN1C, HDAC4, ADCY9, ID2…	2104	334	13528	1.23203	1	0.501512	65.8887
single-organism cellular process (GO:0044763)	9830	2302	1865.51	+	1.23	6.08e-40											regulation of nitrogen compound metabolic process (GO:0051171)	5717	1866	1416.71	+	1.32	1.9e-38			GOTERM_BP_FAT	GO:0048567~ectodermal gut morphogenesis	5	0.182017	0.0559416	NOTCH1, FOXF1, GLI2, FOXP4, TCF7L2	2104	10	13528	3.21483	1	0.503164	66.1622
cellular macromolecule biosynthetic process (GO:0034645)	3652	855	693.07	+	1.23	2.2e-07											transcription, DNA-templated (GO:0006351)	2575	839	638.1	+	1.31	1.69e-12			GOTERM_BP_FAT	GO:0018196~peptidyl-asparagine modification	5	0.182017	0.0559416	STT3B, OSTC, TUSC3, DAD1, RPN1	2104	10	13528	3.21483	1	0.503164	66.1622
biosynthetic process (GO:0009058)	4830	1130	916.62	+	1.23	2.18e-11											nucleic acid-templated transcription (GO:0097659)	2576	839	638.35	+	1.31	1.85e-12			GOTERM_BP_FAT	GO:0018279~protein amino acid N-linked glycosylation via asparagine	5	0.182017	0.0559416	STT3B, OSTC, TUSC3, DAD1, RPN1	2104	10	13528	3.21483	1	0.503164	66.1622
organelle organization (GO:0006996)	3079	717	584.32	+	1.23	3.63e-05											epithelium development (GO:0060429)	1063	346	263.42	+	1.31	0.00279			GOTERM_BP_FAT	GO:0007413~axonal fasciculation	5	0.182017	0.0559416	NCAM2, CDK5R1, CELSR3, CNTN4, SEMA3A	2104	10	13528	3.21483	1	0.503164	66.1622
gene expression (GO:0010467)	3719	859	705.78	+	1.22	2.73e-06											nucleobase-containing compound biosynthetic process (GO:0034654)	3039	988	753.08	+	1.31	2.56e-15			GOTERM_BP_FAT	GO:0007439~ectodermal gut development	5	0.182017	0.0559416	NOTCH1, FOXF1, GLI2, FOXP4, TCF7L2	2104	10	13528	3.21483	1	0.503164	66.1622
macromolecule localization (GO:0033036)	2217	511	420.74	+	1.21	0.0286											heterocycle biosynthetic process (GO:0018130)	3110	1011	770.68	+	1.31	8.57e-16			GOTERM_BP_FAT	GO:0051149~positive regulation of muscle cell differentiation	5	0.182017	0.0559416	BTG1, BCL2, MORF4L2, IGFBP3, ZFHX3	2104	10	13528	3.21483	1	0.503164	66.1622
localization (GO:0051179)	5374	1235	1019.86	+	1.21	9.56e-11											regulation of cellular metabolic process (GO:0031323)	5993	1948	1485.1	+	1.31	7.37e-40			GOTERM_BP_FAT	GO:0006983~ER overload response	5	0.182017	0.0559416	ATG10, WFS1, GSK3B, EIF2AK3, DDIT3	2104	10	13528	3.21483	1	0.503164	66.1622
cellular protein metabolic process (GO:0044267)	3591	825	681.49	+	1.21	1.85e-05											aromatic compound biosynthetic process (GO:0019438)	3113	1010	771.42	+	1.31	1.57e-15			GOTERM_BP_FAT	GO:0006486~protein amino acid glycosylation	28	1.01929	0.0569721	GYPC, GCNT4, OSTC, TUSC3, ST8SIA1, ALG6, ST8SIA2, ST6GALNAC5, STT3B, ST3GAL1, POMT2, ST6GALNAC3, GALNT10, ST3GAL4, B3GNT7, TRAK1, RPN1, DAD1, B3GNT2, ST6GAL1, MAN1A2, ALK, MGAT1, LARGE, ST8SIA4, MGAT5, GALNT9, TM4SF4	2104	128	13528	1.40649	1	0.508774	66.8507
nucleic acid metabolic process (GO:0090304)	3982	908	755.69	+	1.2	8.59e-06											regulation of primary metabolic process (GO:0080090)	5842	1895	1447.69	+	1.31	1.17e-37			GOTERM_BP_FAT	GO:0070085~glycosylation	28	1.01929	0.0569721	GYPC, GCNT4, OSTC, TUSC3, ST8SIA1, ALG6, ST8SIA2, ST6GALNAC5, STT3B, ST3GAL1, POMT2, ST6GALNAC3, GALNT10, ST3GAL4, B3GNT7, TRAK1, RPN1, DAD1, B3GNT2, ST6GAL1, MAN1A2, ALK, MGAT1, LARGE, ST8SIA4, MGAT5, GALNT9, TM4SF4	2104	128	13528	1.40649	1	0.508774	66.8507
cellular macromolecule metabolic process (GO:0044260)	6842	1559	1298.45	+	1.2	1.97e-14											cell cycle process (GO:0022402)	998	323	247.31	+	1.31	0.0111			GOTERM_BP_FAT	GO:0043413~biopolymer glycosylation	28	1.01929	0.0569721	GYPC, GCNT4, OSTC, TUSC3, ST8SIA1, ALG6, ST8SIA2, ST6GALNAC5, STT3B, ST3GAL1, POMT2, ST6GALNAC3, GALNT10, ST3GAL4, B3GNT7, TRAK1, RPN1, DAD1, B3GNT2, ST6GAL1, MAN1A2, ALK, MGAT1, LARGE, ST8SIA4, MGAT5, GALNT9, TM4SF4	2104	128	13528	1.40649	1	0.508774	66.8507
regulation of cellular process (GO:0050794)	10527	2395	1997.78	+	1.2	6.75e-33											protein complex subunit organization (GO:0071822)	1246	403	308.77	+	1.31	0.000558			GOTERM_BP_FAT	GO:0051325~interphase	24	0.87368	0.0570701	E2F1, EGFR, CDC7, BCAT1, E2F6, PIM1, TBRG4, CDK6, CDK4, PPP1CB, ITGB1, FOXN3, LATS2, CDKN1C, CUL3, CCNE1, INHBA, PRUNE2, CCND1, BCL2, MTBP, CAMK2D, ID4, NFATC1	2104	106	13528	1.45577	1	0.508455	66.9155
signal transduction (GO:0007165)	4859	1104	922.13	+	1.2	1.04e-07											cellular component organization or biogenesis (GO:0071840)	5425	1754	1344.35	+	1.3	9.43e-33			GOTERM_BP_FAT	GO:0034613~cellular protein localization	77	2.80306	0.0571306	RAB3GAP2, XPO1, OXA1L, LTBP2, XPO6, AP1G1, GRIK2, MLPH, ATP6AP1, LHCGR, TERF2IP, MIPEP, CLTC, RAB3IP, SSR1, TGFB2, AP1S2, TRAK1, TLK1, RAMP1, PRL, ZW10, KIF13B, EGFR, PTPRK, STX2, PGAP1, PICK1, IPO8, VTI1A, TNKS2, SEC61B, JUN, F2, PEX26, IPO5, TOMM20, USO1, SORT1, TOM1, SNX9, YWHAZ, MTX3, RTP1, AKAP12, GIPC1, RIMS1, CD74, CEP57, MORC3, NPM1, PIKFYVE, CHM, BCL6, TNPO2, STX11, SEC61A1, TERF2, HSPA9…	2104	411	13528	1.20458	1	0.507901	66.9554
nucleobase-containing compound metabolic process (GO:0006139)	4532	1026	860.07	+	1.19	1.86e-06											regulation of transport (GO:0051049)	1839	594	455.72	+	1.3	3.63e-07			GOTERM_BP_FAT	GO:0045444~fat cell differentiation	14	0.509647	0.0588049	CTBP1, CTBP2, CEBPB, BBS9, SOCS1, NOC3L, BNIP3, TTC8, TCF7L2, SIRT1, PPARGC1A, CCND1, GSK3B, TRIM32	2104	53	13528	1.6984	1	0.517392	68.0426
cellular aromatic compound metabolic process (GO:0006725)	4744	1072	900.3	+	1.19	8.74e-07											regulation of metabolic process (GO:0019222)	6412	2070	1588.94	+	1.3	1.04e-41			GOTERM_BP_FAT	GO:0042391~regulation of membrane potential	29	1.0557	0.0590576	CAV1, GCLC, GRIK2, HEXA, GRIK3, BNIP3, BCL2L1, KCNA5, KCNMB2, MBP, CD9, GRIN2B, BCL2, QKI, POU3F1, EIF2B2, CHRNA1, HTT, SMAD7, NF1, MAL, AFG3L2, ATXN1, CNTF, TSC1, NAB2, JUN, BAX, NAB1	2104	134	13528	1.39149	1	0.51801	68.2038
cellular metabolic process (GO:0044237)	8846	1998	1678.77	+	1.19	1.18e-20											cellular protein modification process (GO:0006464)	3003	968	744.16	+	1.3	6.57e-14			GOTERM_BP_FAT	GO:0008406~gonad development	25	0.910084	0.0597605	BMP4, EDN2, LHCGR, FST, BCL2L1, FOXO3, SOX9, MMP14, SIRT1, FSHR, BCL2L11, KDR, INHBB, CCNE1, INHBA, CCND1, WNT4, OSR1, BAX, BCL2, FOXC1, BMPR1B, EIF2B2, LFNG, ERCC1	2104	112	13528	1.43519	1	0.521372	68.6478
heterocycle metabolic process (GO:0046483)	4707	1062	893.28	+	1.19	1.59e-06											protein modification process (GO:0036211)	3003	968	744.16	+	1.3	6.57e-14			GOTERM_BP_FAT	GO:0045936~negative regulation of phosphate metabolic process	13	0.473244	0.0597814	CAV1, SMAD7, SMAD6, SOCS1, BDKRB2, ATXN1, CDKN1C, INHBA, BAX, JUN, ATXN7, PSEN2, IGFBP3	2104	48	13528	1.74137	1	0.520566	68.661
cell communication (GO:0007154)	5342	1205	1013.79	+	1.19	4.11e-08											RNA biosynthetic process (GO:0032774)	2697	868	668.33	+	1.3	8.03e-12			GOTERM_BP_FAT	GO:0010563~negative regulation of phosphorus metabolic process	13	0.473244	0.0597814	CAV1, SMAD7, SMAD6, SOCS1, BDKRB2, ATXN1, CDKN1C, INHBA, BAX, JUN, ATXN7, PSEN2, IGFBP3	2104	48	13528	1.74137	1	0.520566	68.661
signaling (GO:0023052)	5253	1184	996.9	+	1.19	8.81e-08											cell surface receptor signaling pathway (GO:0007166)	2217	713	549.39	+	1.3	6.15e-09			GOTERM_BP_FAT	GO:0007548~sex differentiation	32	1.16491	0.0600591	EDN2, LHCGR, FST, BCL2L1, FOXO3, SOX9, TCF7L2, LGR4, CCNE1, TCF21, WNT4, OSR1, BCL2, EIF2B2, LFNG, ERCC1, BMP4, TBX3, MMP14, SIRT1, DMRTB1, FSHR, BCL2L11, KDR, INHBB, INHBA, CCND1, BAX, PDGFRA, FOXC1, BMPR1B, WNT7A	2104	151	13528	1.36258	1	0.521319	68.8347
single organism signaling (GO:0044700)	5249	1182	996.14	+	1.19	1.18e-07											membrane organization (GO:0061024)	990	318	245.33	+	1.3	0.0246			GOTERM_BP_FAT	GO:0042303~molting cycle	12	0.43684	0.0603827	FOXQ1, NOTCH1, BARX2, PDGFA, LAMA5, BCL2, FST, PSEN2, SOX9, SNAI1, RUNX3, TGFB2	2104	43	13528	1.79432	1	0.522346	69.0361
organic cyclic compound metabolic process (GO:1901360)	4963	1116	941.86	+	1.18	8.93e-07											organic cyclic compound biosynthetic process (GO:1901362)	3246	1037	804.38	+	1.29	3.49e-14			GOTERM_BP_FAT	GO:0042633~hair cycle	12	0.43684	0.0603827	FOXQ1, NOTCH1, BARX2, PDGFA, LAMA5, BCL2, FST, PSEN2, SOX9, SNAI1, RUNX3, TGFB2	2104	43	13528	1.79432	1	0.522346	69.0361
single-organism metabolic process (GO:0044710)	3582	803	679.78	+	1.18	0.00178											macromolecule modification (GO:0043412)	3280	1045	812.81	+	1.29	5.3e-14			GOTERM_BP_FAT	GO:0006029~proteoglycan metabolic process	12	0.43684	0.0603827	CSGALNACT1, EGFLAM, HS3ST5, NDST1, SULF2, SULF1, CHST11, CSGALNACT2, CHST3, COL2A1, EXT1, LIPC	2104	43	13528	1.79432	1	0.522346	69.0361
regulation of biological process (GO:0050789)	11126	2494	2111.46	+	1.18	1.02e-30											regulation of biological quality (GO:0065008)	3538	1127	876.74	+	1.29	1.58e-15			GOTERM_BP_FAT	GO:0031960~response to corticosteroid stimulus	20	0.728067	0.0610836	BMP4, A2M, CAV1, RXRA, IGFBP7, BCKDHB, IL6R, JUNB, PPARGC1B, SRC, CCNE1, FOS, CCND1, EP300, DUSP1, ADM, BCL2, IGFBP2, NEFL, GHR	2104	85	13528	1.51286	1	0.525626	69.468
biological regulation (GO:0065007)	11745	2627	2228.93	+	1.18	3.85e-34											organelle organization (GO:0006996)	3079	979	763	+	1.28	1.45e-12			GOTERM_BP_FAT	GO:0048534~hemopoietic or lymphoid organ development	51	1.85657	0.0611798	ITPKB, JAG1, NFKB2, TGFB2, ASH2L, PATZ1, SPN, KIRREL3, RELB, CDK6, DLL1, NFAM1, MYH9, BCL2L11, INHBA, CRKL, RPS14, PSEN2, SLC25A38, TIPARP, KITLG, SOX4, KIT, SOX6, IL7R, ITGB1, CD74, HOXA3, BCL2, BCL11A, ZAP70, BCL6, RUNX1, PIK3R1, ERCC1, BMP4, EPAS1, THEMIS, JARID2, TGFBR2, FOXP1, KDR, HDAC5, HDAC4, HOXB7, ID2, RPL22, BAX, IRF8, TGFBR3, HDAC9	2104	260	13528	1.2612	1	0.525273	69.5268
cellular response to stimulus (GO:0051716)	6189	1376	1174.53	+	1.17	2.5e-08											macromolecular complex assembly (GO:0065003)	1430	454	354.36	+	1.28	0.000638			GOTERM_BP_FAT	GO:0009967~positive regulation of signal transduction	57	2.07499	0.0613839	VAPA, IL6ST, TBK1, LHCGR, PRRX1, FASLG, ZEB2, ITPKB, LPAR2, JAG1, LPAR1, TLR6, TGFB2, CITED2, MAP3K7, HMOX1, TICAM1, PRL, GHR, FADD, IL6R, WLS, NFAM1, IRS1, ZDHHC17, HIF1A, NCOA3, HIPK2, RIPK2, CD226, NEK6, CAV2, CAV1, DRD3, PPM1A, SOX4, GIPC1, KIT, KCNRG, SRC, LIF, SORBS3, ECE1, SLC35B2, LANCL2, TGM2, ZAP70, BMP4, CFLAR, BMP2, FLT1, GAS1, RICTOR, TAB2, CDKN1C, CNTF, GOLPH3	2104	295	13528	1.24234	1	0.525564	69.6513
transport (GO:0006810)	4369	970	829.14	+	1.17	0.000321											cellular macromolecule biosynthetic process (GO:0034645)	3652	1158	904.99	+	1.28	1.66e-15			GOTERM_BP_FAT	GO:0031069~hair follicle morphogenesis	7	0.254823	0.0621205	FOXQ1, NOTCH1, BCL2, FST, SNAI1, RUNX3, TGFB2	2104	19	13528	2.36882	1	0.529003	70.0964
cellular nitrogen compound metabolic process (GO:0034641)	5127	1137	972.99	+	1.17	1.29e-05											cellular nitrogen compound biosynthetic process (GO:0044271)	3477	1101	861.62	+	1.28	2.83e-14			GOTERM_BP_FAT	GO:0046626~regulation of insulin receptor signaling pathway	7	0.254823	0.0621205	GRB10, SOCS3, SOCS1, PTPN1, SIK2, IRS1, SRC	2104	19	13528	2.36882	1	0.529003	70.0964
single-organism process (GO:0044699)	12677	2808	2405.8	+	1.17	1.44e-36											macromolecule biosynthetic process (GO:0009059)	3746	1186	928.28	+	1.28	7.98e-16			GOTERM_BP_FAT	GO:0043010~camera-type eye development	24	0.87368	0.0624236	BMP4, IRX5, PTPRM, CRYAA, LMX1B, CRYAB, YY1, NF1, MITF, NFYC, SIX5, NR2E3, GAS1, NHS, ALDH1A3, BAX, TGIF1, FOXC1, BMPR1B, MAB21L2, FRS2, KLF4, CRYBA4, MYH10	2104	107	13528	1.44217	1	0.529864	70.2779
nitrogen compound metabolic process (GO:0006807)	8444	1870	1602.48	+	1.17	4.47e-14											phosphorus metabolic process (GO:0006793)	2181	688	540.47	+	1.27	4.83e-07			GOTERM_BP_FAT	GO:0032103~positive regulation of response to external stimulus	16	0.582454	0.0632187	ADAM10, IL16, ADORA2B, IL6ST, EDN2, SMAD3, IL6R, SLIT2, KDR, NTRK3, AGTR1, S1PR1, NDEL1, CNTF, TGM2, SCG2	2104	64	13528	1.60741	1	0.533588	70.7487
establishment of localization (GO:0051234)	4499	996	853.81	+	1.17	0.000328											cellular protein localization (GO:0034613)	1352	426	335.03	+	1.27	0.00357			GOTERM_BP_FAT	GO:0007049~cell cycle	137	4.98726	0.0640531	SEPT5, KIFC1, TUBB2A, CROCC, RBM7, TGFB2, CUL3, INCENP, VPS4A, TLK1, STAG2, ANAPC1, EGFR, CRYAA, LIG1, RBL1, SGOL1, PIM1, TBRG4, MYH9, PPP1CB, WEE1, AHR, DDIT3, FOXN3, TACC1, EP300, RCC2, MAPK3, NEK9, CLIP1, BIN3, AKAP8, STMN1, PDCD6IP, DST, SEPT7, NEK6, SEPT9, NEDD9, ITGB1, CCNG2, KIAA1009, SPC24, PRUNE2, PRR5, PSMB7, TUBB, NPM1, UBE2D1, LFNG, SMAD3, PMF1, GAS1, GAS7, CDKN1C, ZNF318, CHAF1B, MYH…	2104	776	13528	1.13513	1	0.537494	71.2353
organonitrogen compound metabolic process (GO:1901564)	5373	1189	1019.67	+	1.17	6.89e-06											response to external stimulus (GO:0009605)	1800	567	446.05	+	1.27	3.72e-05			GOTERM_BP_FAT	GO:0048680~positive regulation of axon regeneration	3	0.10921	0.0649655	NTRK3, CNTF, NDEL1	2104	3	13528	6.42966	1	0.541795	71.7585
macromolecule metabolic process (GO:0043170)	7609	1682	1444.01	+	1.16	3.89e-11											cellular component assembly (GO:0022607)	2238	704	554.59	+	1.27	4.47e-07			GOTERM_BP_FAT	GO:0018394~peptidyl-lysine acetylation	3	0.10921	0.0649655	EP300, KAT2B, CREBBP	2104	3	13528	6.42966	1	0.541795	71.7585
primary metabolic process (GO:0044238)	8983	1977	1704.77	+	1.16	1.98e-14											cellular macromolecule localization (GO:0070727)	1362	427	337.51	+	1.27	0.00572			GOTERM_BP_FAT	GO:0070050~neuron maintenance	3	0.10921	0.0649655	FGGY, HAAO, CHRNA1	2104	3	13528	6.42966	1	0.541795	71.7585
organic substance metabolic process (GO:0071704)	9332	2053	1771	+	1.16	1.54e-15											reproductive process (GO:0022414)	1342	420	332.56	+	1.26	0.0084			GOTERM_BP_FAT	GO:0018076~N-terminal peptidyl-lysine acetylation	3	0.10921	0.0649655	EP300, KAT2B, CREBBP	2104	3	13528	6.42966	1	0.541795	71.7585
metabolic process (GO:0008152)	9812	2151	1862.09	+	1.16	2.42e-16											macromolecular complex subunit organization (GO:0043933)	1668	522	413.34	+	1.26	0.000367			GOTERM_BP_FAT	GO:0070572~positive regulation of neuron projection regeneration	3	0.10921	0.0649655	NTRK3, CNTF, NDEL1	2104	3	13528	6.42966	1	0.541795	71.7585
response to chemical (GO:0042221)	3890	850	738.23	+	1.15	0.0348											phosphate-containing compound metabolic process (GO:0006796)	2090	654	517.92	+	1.26	5.58e-06			GOTERM_BP_FAT	GO:0060317~cardiac epithelial to mesenchymal transition	3	0.10921	0.0649655	BMP2, TGFBR3, TGFB2	2104	3	13528	6.42966	1	0.541795	71.7585
protein metabolic process (GO:0019538)	4332	941	822.11	+	1.14	0.0215											reproduction (GO:0000003)	1343	420	332.8	+	1.26	0.00903			GOTERM_BP_FAT	GO:0010976~positive regulation of neuron projection development	3	0.10921	0.0649655	NTRK3, CNTF, NDEL1	2104	3	13528	6.42966	1	0.541795	71.7585
response to stimulus (GO:0050896)	7840	1698	1487.85	+	1.14	4.06e-08											cellular biosynthetic process (GO:0044249)	4676	1460	1158.74	+	1.26	7.67e-19			GOTERM_BP_FAT	GO:0045629~negative regulation of T-helper 2 cell differentiation	3	0.10921	0.0649655	HLX, BCL6, SOCS5	2104	3	13528	6.42966	1	0.541795	71.7585
cellular process (GO:0009987)	14892	3166	2826.16	+	1.12	5.78e-31											organic substance biosynthetic process (GO:1901576)	4760	1486	1179.56	+	1.26	2.61e-19			GOTERM_BP_FAT	GO:0048469~cell maturation	18	0.65526	0.0659336	IRX5, EPAS1, TFCP2L1, PICK1, NR4A2, NTN4, PDE3A, FOXO3, IL21, KCNIP2, SOX8, KDR, CDKN1C, HES1, MTCH1, AGRN, RUNX2, RUNX3	2104	75	13528	1.54312	1	0.546354	72.3039
biological_process (GO:0008150)	17266	3568	3276.69	+	1.09	1.93e-34											cellular protein metabolic process (GO:0044267)	3591	1120	889.87	+	1.26	1.01e-12			GOTERM_BP_FAT	GO:0006665~sphingolipid metabolic process	18	0.65526	0.0659336	SPTLC1, PSAP, HEXA, CREM, UGCG, ST8SIA1, SGMS1, KIT, ASAH1, TEX2, LARGE, SMPDL3A, ITGB8, BAX, GALC, NSMAF, A3GALT2, GBA	2104	75	13528	1.54312	1	0.546354	72.3039
G-protein coupled receptor signaling pathway (GO:0007186)	1194	164	226.59	-	0.72	0.0374											biosynthetic process (GO:0009058)	4830	1502	1196.91	+	1.25	6.19e-19			GOTERM_BP_FAT	GO:0042476~odontogenesis	14	0.509647	0.0668812	BMP4, BMP2, BSG, FST, LEF1, PMF1, GLI2, BCL2L11, TGFB2, LAMA5, BAX, PDGFRA, FOXC1, BCOR	2104	54	13528	1.66695	1	0.550736	72.828
Unclassified (UNCLASSIFIED)	3706	412	703.31	-	0.59	0											protein localization (GO:0008104)	1924	596	476.78	+	1.25	0.000145			GOTERM_BP_FAT	GO:0008360~regulation of cell shape	14	0.509647	0.0668812	ALDOA, GNA13, FGD2, DLC1, ATP10A, MYH9, GAS7, KDR, FYN, CYFIP1, CDC42EP4, CDC42EP3, MYH10, FN1	2104	54	13528	1.66695	1	0.550736	72.828
detection of stimulus (GO:0051606)	668	55	126.77	-	0.43	2.43e-09											response to stress (GO:0006950)	3262	1008	808.35	+	1.25	5.92e-10			GOTERM_BP_FAT	GO:0006606~protein import into nucleus	20	0.728067	0.0674471	XPO1, XPO6, HTT, ATP6AP1, IPO8, TGFB2, CBLB, SEC61B, CEP57, RPL23, JUN, TRPS1, IPO5, F2, SPTBN1, BCL6, TNPO2, PRL, RERE, TOB1	2104	86	13528	1.49527	1	0.552953	73.1365
humoral immune response (GO:0006959)	284	23	53.9	-	0.43	0.013											multicellular organismal process (GO:0032501)	6615	2029	1639.24	+	1.24	1.61e-26			GOTERM_BP_FAT	GO:0060429~epithelium development	45	1.63815	0.0676312	DLC1, LMO4, TFCP2L1, DAG1, ZEB2, EHF, JAG1, GREM1, GLI2, CBFA2T2, MAP3K7, T, TCF21, WNT4, S1PR1, CD44, FOXF1, BCL2, PPL, ALDH1A3, POU3F1, NR2F2, VEZF1, TWIST1, COL18A1, DVL2, BMP4, BMP2, STX2, HTT, SCUBE1, MECOM, VASP, SCEL, KDR, LAMA1, EYA1, TSC1, FREM2, LAMA5, JUN, TGIF1, TFAP2A, PTCH1, EMP1	2104	227	13528	1.2746	1	0.55305	73.2362
keratinocyte differentiation (GO:0030216)	266	20	50.48	-	0.4	0.00691											cellular localization (GO:0051641)	2038	624	505.03	+	1.24	0.000319			GOTERM_BP_FAT	GO:0003006~reproductive developmental process	51	1.85657	0.0682857	NOG, EDN2, FST, LHCGR, FOXO3, LGR4, TGFB2, CITED2, YBX2, HOOK1, CCNE1, WNT4, OSR1, EIF2B2, OCA2, FANCC, BSG, SIX5, MMP14, FSHR, DMRTB1, JUNB, BCL2L11, INHBB, INHBA, CCND1, CELF4, PDGFRA, FOXC1, BCL2L1, KIT, SOX9, TCF7L2, LIF, IGF1R, TCF21, CEP57, BCL2, LFNG, ERCC1, BMP4, TBX3, AFF4, TNP1, PDE3A, SIRT1, KDR, BAX, PRM1, BMPR1B, WNT7A	2104	262	13528	1.25157	1	0.555726	73.5876
lymphocyte mediated immunity (GO:0002449)	223	13	42.32	-	0.31	0.00101											response to chemical (GO:0042221)	3890	1189	963.97	+	1.23	2.63e-11			GOTERM_BP_FAT	GO:0045637~regulation of myeloid cell differentiation	17	0.618857	0.0684015	KLF10, MITF, KITLG, CDK6, PMF1, FOXO3, JAG1, LIF, INHBA, NME2, HIF1A, HIST1H4A, ID2, ETS1, JUN, GNAS, RUNX1	2104	70	13528	1.56149	1	0.555443	73.6493
protein activation cascade (GO:0072376)	175	8	33.21	-	0.24	0.00141											cellular macromolecule metabolic process (GO:0044260)	6842	2089	1695.49	+	1.23	1.24e-26			GOTERM_BP_FAT	GO:0050921~positive regulation of chemotaxis	9	0.32763	0.0695538	ADAM10, S1PR1, IL16, EDN2, SMAD3, IL6R, SLIT2, KDR, SCG2	2104	29	13528	1.99541	1	0.560778	74.2561
detection of stimulus involved in sensory perception (GO:0050906)	519	20	98.49	-	0.2	2.45e-18											nucleic acid metabolic process (GO:0090304)	3982	1213	986.77	+	1.23	3.15e-11			GOTERM_BP_FAT	GO:0046854~phosphoinositide phosphorylation	6	0.21842	0.0700931	PIK3C2B, PIK3CD, PIK3C3, PI4KA, PI4KB, PIK3R1	2104	15	13528	2.57186	1	0.56276	74.5355
sensory perception of chemical stimulus (GO:0007606)	529	20	100.39	-	< 0.2	5.14e-19											RNA metabolic process (GO:0016070)	3451	1050	855.18	+	1.23	6.41e-09			GOTERM_BP_FAT	GO:0032642~regulation of chemokine production	6	0.21842	0.0700931	HIF1A, ADORA2B, HMOX1, TICAM1, RIPK2, IL6R	2104	15	13528	2.57186	1	0.56276	74.5355
keratinization (GO:0031424)	224	8	42.51	-	< 0.2	8.14e-07											cellular component biogenesis (GO:0044085)	2492	756	617.53	+	1.22	3.88e-05			GOTERM_BP_FAT	GO:0000578~embryonic axis specification	6	0.21842	0.0700931	T, TBX3, SMAD6, SMAD2, FRS2, TCF7L1	2104	15	13528	2.57186	1	0.56276	74.5355
detection of chemical stimulus (GO:0009593)	503	17	95.46	-	< 0.2	2.08e-19											macromolecule localization (GO:0033036)	2217	671	549.39	+	1.22	0.00047			GOTERM_BP_FAT	GO:0043489~RNA stabilization	6	0.21842	0.0700931	HNRNPD, SYNCRIP, PABPC1, GDNF, HNRNPU, YBX2	2104	15	13528	2.57186	1	0.56276	74.5355
sensory perception of smell (GO:0007608)	453	14	85.97	-	< 0.2	3.32e-18											single-organism cellular process (GO:0044763)	9830	2968	2435.94	+	1.22	1.05e-45			GOTERM_BP_FAT	GO:0031290~retinal ganglion cell axon guidance	6	0.21842	0.0700931	EPHA7, PTPRM, EFNA5, EPHB3, BMPR1B, SLIT2	2104	15	13528	2.57186	1	0.56276	74.5355
immunoglobulin mediated immune response (GO:0016064)	173	5	32.83	-	< 0.2	1.58e-05											cellular response to stimulus (GO:0051716)	6189	1858	1533.68	+	1.21	1.67e-18			GOTERM_BP_FAT	GO:0048255~mRNA stabilization	6	0.21842	0.0700931	HNRNPD, SYNCRIP, PABPC1, GDNF, HNRNPU, YBX2	2104	15	13528	2.57186	1	0.56276	74.5355
B cell mediated immunity (GO:0019724)	175	5	33.21	-	< 0.2	1.14e-05											gene expression (GO:0010467)	3719	1116	921.59	+	1.21	2.73e-08			GOTERM_BP_FAT	GO:0006643~membrane lipid metabolic process	19	0.691664	0.0702606	SPTLC1, PSAP, HEXA, CREM, UGCG, ST8SIA1, SGMS1, KIT, ASAH1, TEX2, LARGE, SMPDL3A, ITGB8, BAX, GALC, NSMAF, B4GALT4, A3GALT2, GBA	2104	81	13528	1.50819	1	0.562743	74.6217
complement activation (GO:0006956)	151	3	28.66	-	< 0.2	1.22e-05											nucleobase-containing compound metabolic process (GO:0006139)	4532	1356	1123.06	+	1.21	7.93e-11			GOTERM_BP_FAT	GO:0042475~odontogenesis of dentine-containing tooth	11	0.400437	0.0704353	BMP4, BSG, BMP2, LAMA5, BAX, FST, PDGFRA, LEF1, FOXC1, GLI2, BCL2L11	2104	39	13528	1.81349	1	0.562765	74.7113
detection of chemical stimulus involved in sensory perception (GO:0050907)	467	6	88.63	-	< 0.2	8.28e-27											heterocycle metabolic process (GO:0046483)	4707	1404	1166.43	+	1.2	5.22e-11			GOTERM_BP_FAT	GO:0046148~pigment biosynthetic process	11	0.400437	0.0704353	DCT, TYRP1, FECH, COX10, SLC25A38, HPRT1, GPR143, OCA2, PPAT, APRT, GART	2104	39	13528	1.81349	1	0.562765	74.7113
detection of chemical stimulus involved in sensory perception of smell (GO:0050911)	423	4	80.28	-	< 0.2	1.01e-25											cellular aromatic compound metabolic process (GO:0006725)	4744	1415	1175.59	+	1.2	3.85e-11			GOTERM_BP_FAT	GO:0031333~negative regulation of protein complex assembly	10	0.364033	0.0705093	TRIOBP, EIF4EBP1, GSN, CAPZA2, SMAD6, CAPG, SPTBN1, RDX, TMSB4X, CAPZB	2104	34	13528	1.89108	1	0.562251	74.7492
complement activation, classical pathway (GO:0006958)	136	1	25.81	-	< 0.2	1.3e-06											macromolecule metabolic process (GO:0043170)	7609	2268	1885.56	+	1.2	5.74e-24			GOTERM_BP_FAT	GO:0034976~response to endoplasmic reticulum stress	10	0.364033	0.0705093	HERPUD1, ATG10, CCND1, ATF4, WFS1, GSK3B, EIF2AK3, DERL3, PPP1R15A, DDIT3	2104	34	13528	1.89108	1	0.562251	74.7492
humoral immune response mediated by circulating immunoglobulin (GO:0002455)	141	1	26.76	-	< 0.2	5.18e-07											regulation of cellular process (GO:0050794)	10527	3137	2608.66	+	1.2	2.78e-45			GOTERM_BP_FAT	GO:0000060~protein import into nucleus, translocation	10	0.364033	0.0705093	SEC61B, CEP57, ATP6AP1, JUN, F2, SPTBN1, BCL6, PRL, TOB1, TGFB2	2104	34	13528	1.89108	1	0.562251	74.7492
																	cellular metabolic process (GO:0044237)	8846	2631	2192.1	+	1.2	8.59e-31			GOTERM_BP_FAT	GO:0007292~female gamete generation	16	0.582454	0.0708687	NANOS3, EDN2, USP9X, MSH5, PDE3A, FOXO3, BMP15, FSHR, SIRT1, YBX2, PARN, WNT4, ZMIZ1, BCL2, BMPR1B, ERCC1	2104	65	13528	1.58268	1	0.563254	74.9324
																	protein metabolic process (GO:0019538)	4332	1286	1073.5	+	1.2	5.07e-09			GOTERM_BP_FAT	GO:0051329~interphase of mitotic cell cycle	23	0.837277	0.0712393	E2F1, EGFR, CDC7, BCAT1, E2F6, PIM1, TBRG4, CDK6, CDK4, PPP1CB, ITGB1, FOXN3, LATS2, CUL3, CDKN1C, CCNE1, INHBA, CCND1, BCL2, MTBP, CAMK2D, ID4, NFATC1	2104	103	13528	1.43575	1	0.564309	75.1199
																	organic cyclic compound metabolic process (GO:1901360)	4963	1469	1229.86	+	1.19	9.72e-11			GOTERM_BP_FAT	GO:0030902~hindbrain development	15	0.54605	0.0733019	DLC1, LMX1B, AGTPBP1, GAS1, GLI2, CTNNA2, HES1, HOXB1, NCOA2, BCL2, MYO16, POU4F1, WNT7A, MYH10, NFIB	2104	60	13528	1.60741	1	0.574158	76.1396
																	regulation of biological process (GO:0050789)	11126	3292	2757.1	+	1.19	4.81e-47			GOTERM_BP_FAT	GO:0045785~positive regulation of cell adhesion	15	0.54605	0.0733019	VAV3, SMAD7, SMAD3, CDK6, CYTH3, EDIL3, SRC, TGFB2, CITED2, EGFLAM, TSC1, TGM2, FGF1, CHRD, CYR61	2104	60	13528	1.60741	1	0.574158	76.1396
																	signal transduction (GO:0007165)	4859	1433	1204.09	+	1.19	7.74e-10			GOTERM_BP_FAT	GO:0051592~response to calcium ion	14	0.509647	0.0756543	ACTB, EGFR, CAV1, HTT, STIM1, KCNIP2, ITPR3, KCNMB2, TNNT2, CCND1, AHRR, EP300, DUSP1, PDCD6, CALM2, CALM1	2104	55	13528	1.63664	1	0.585218	77.2543
																	cellular nitrogen compound metabolic process (GO:0034641)	5127	1511	1270.5	+	1.19	1.27e-10			GOTERM_BP_FAT	GO:0048285~organelle fission	45	1.63815	0.075866	MAD1L1, KIFC1, LZTS2, TUBB2A, COX10, USP9X, NEDD9, CCNG2, LATS2, KIAA1009, SPC24, FAM83D, FIS1, TUBB, NDE1, INCENP, STAG2, TUBB3, BUB3, ZW10, PINX1, ANAPC1, BOD1, OPA1, SGOL1, PAPD7, UBE2I, PMF1, HMGA2, CEP63, WEE1, SMC3, RGS14, EML4, RCC2, BAX, CLIP1, NEK9, MAPRE2, PRM1, AKAP8, CIT, SEPT7, MAPRE3, NEK6	2104	229	13528	1.26347	1	0.585374	77.3521
																	nitrogen compound metabolic process (GO:0006807)	8444	2483	2092.48	+	1.19	3.02e-24			GOTERM_BP_FAT	GO:0010647~positive regulation of cell communication	62	2.25701	0.0770932	VAPA, IL6ST, TBK1, GRIK2, LHCGR, PRRX1, FASLG, ZEB2, LPAR2, ITPKB, JAG1, LPAR1, TLR6, TGFB2, CITED2, MAP3K7, SLC1A3, HMOX1, TICAM1, PRL, GHR, EGFR, FADD, IL6R, WLS, NFAM1, IRS1, ZDHHC17, HIF1A, NCOA3, HIPK2, UBC, RIPK2, CD226, NEK6, CAV2, CAV1, DRD3, PPM1A, SOX4, GIPC1, KIT, KCNRG, SRC, LIF, SORBS3, ECE1, SLC35B2, LANCL2, ZAP70, TGM2, BMP4, CFLAR, BMP2, FLT1, RICTOR, GAS1, TAB2, LAMA2, CDKN1C, CN…	2104	329	13528	1.21167	1	0.590573	77.9116
																	organonitrogen compound metabolic process (GO:1901564)	5373	1579	1331.46	+	1.19	5.43e-11			GOTERM_BP_FAT	GO:0042517~positive regulation of tyrosine phosphorylation of Stat3 protein	5	0.182017	0.0774046	LIF, CNTF, IL6ST, IL6R, GHR	2104	11	13528	2.92257	1	0.591206	78.0514
																	cell communication (GO:0007154)	5342	1565	1323.78	+	1.18	2.2e-10			GOTERM_BP_FAT	GO:0060324~face development	5	0.182017	0.0774046	ZFAND5, TIPARP, PDGFRA, ASPH, MMP2	2104	11	13528	2.92257	1	0.591206	78.0514
																	biological regulation (GO:0065007)	11745	3437	2910.49	+	1.18	1.98e-46			GOTERM_BP_FAT	GO:0060323~head morphogenesis	5	0.182017	0.0774046	ANKRD11, TIPARP, PDGFRA, ASPH, MMP2	2104	11	13528	2.92257	1	0.591206	78.0514
																	single organism signaling (GO:0044700)	5249	1533	1300.74	+	1.18	1.31e-09			GOTERM_BP_FAT	GO:0001516~prostaglandin biosynthetic process	5	0.182017	0.0774046	PTGIS, PTGDS, EDN2, CD74, MIF	2104	11	13528	2.92257	1	0.591206	78.0514
																	signaling (GO:0023052)	5253	1534	1301.73	+	1.18	1.33e-09			GOTERM_BP_FAT	GO:0048070~regulation of pigmentation during development	5	0.182017	0.0774046	BCL2, BAX, KITLG, KIT, BCL2L11	2104	11	13528	2.92257	1	0.591206	78.0514
																	response to stimulus (GO:0050896)	7840	2288	1942.8	+	1.18	5.6e-19			GOTERM_BP_FAT	GO:0048813~dendrite morphogenesis	5	0.182017	0.0774046	KLF7, CELSR2, HPRT1, DCLK1, CTNNA2	2104	11	13528	2.92257	1	0.591206	78.0514
																	organic substance metabolic process (GO:0071704)	9332	2715	2312.53	+	1.17	2.19e-25			GOTERM_BP_FAT	GO:0010885~regulation of cholesterol storage	5	0.182017	0.0774046	PPARA, APOB, SCARB1, ABCA1, ABCG1	2104	11	13528	2.92257	1	0.591206	78.0514
																	primary metabolic process (GO:0044238)	8983	2604	2226.05	+	1.17	2.78e-22			GOTERM_BP_FAT	GO:0046457~prostanoid biosynthetic process	5	0.182017	0.0774046	PTGIS, PTGDS, EDN2, CD74, MIF	2104	11	13528	2.92257	1	0.591206	78.0514
																	metabolic process (GO:0008152)	9812	2843	2431.48	+	1.17	1.55e-26			GOTERM_BP_FAT	GO:0007379~segment specification	5	0.182017	0.0774046	DVL2, MEOX1, MSGN1, DLL1, MLLT3	2104	11	13528	2.92257	1	0.591206	78.0514
																	localization (GO:0051179)	5374	1547	1331.71	+	1.16	7.88e-08			GOTERM_BP_FAT	GO:0015012~heparan sulfate proteoglycan biosynthetic process	5	0.182017	0.0774046	CSGALNACT1, HS3ST5, NDST1, EXT1, LIPC	2104	11	13528	2.92257	1	0.591206	78.0514
																	single-organism metabolic process (GO:0044710)	3582	1020	887.64	+	1.15	0.00763			GOTERM_BP_FAT	GO:0007520~myoblast fusion	5	0.182017	0.0774046	KCNH1, CDON, CACNA1H, MYH9, ADAM12	2104	11	13528	2.92257	1	0.591206	78.0514
																	single-organism process (GO:0044699)	12677	3566	3141.44	+	1.14	1.21e-30			GOTERM_BP_FAT	GO:0051385~response to mineralocorticoid stimulus	7	0.254823	0.0775161	CCNE1, FOS, CCND1, BCL2, NEFL, JUNB, SRC	2104	20	13528	2.25038	1	0.590855	78.1013
																	cellular process (GO:0009987)	14892	4161	3690.34	+	1.13	1.17e-46			GOTERM_BP_FAT	GO:0051276~chromosome organization	88	3.20349	0.0797252	KIFC1, KDM6A, HMGN2, HP1BP3, MORF4L2, EZH2, CBX4, BNIP3, CBX2, TERF2IP, CBX8, CBX5, EPC2, BRPF3, PRMT8, GPX4, HIST1H2BJ, H2AFZ, TLK1, KDM5B, ZW10, TBL1XR1, HIST1H1A, RBL1, PAPD7, HMG20A, BANP, ARID1A, ARID1B, HMGA2, EYA4, EYA1, KDM2B, EP300, EYA2, HUWE1, ASH1L, AKAP8, CARM1, MAP3K12, KDM6B, ING5, DPF3, SETD1B, TADA1, SOX6, NR3C1, TSPYL5, ARID2, TCF7L1, CDYL, SET, TSPYL2, HIST1H4A, NPM1, ACTL6A, B…	2104	485	13528	1.16662	1	0.600677	79.0677
																	biological_process (GO:0008150)	17266	4649	4278.63	+	1.09	6.18e-43			GOTERM_BP_FAT	GO:0008595~determination of anterior/posterior axis, embryo	4	0.145613	0.0805996	T, TBX3, FRS2, TCF7L1	2104	7	13528	3.67409	1	0.603951	79.4389
																	G-protein coupled receptor signaling pathway (GO:0007186)	1194	185	295.88	-	0.63	6.95e-09			GOTERM_BP_FAT	GO:0007158~neuron adhesion	4	0.145613	0.0805996	NCAM2, CDK5R1, CTNND2, CNTN4	2104	7	13528	3.67409	1	0.603951	79.4389
																	sensory perception (GO:0007600)	933	142	231.2	-	0.61	6.75e-07			GOTERM_BP_FAT	GO:0055017~cardiac muscle tissue growth	4	0.145613	0.0805996	RXRA, TGFBR3, FOXC1, TGFB2	2104	7	13528	3.67409	1	0.603951	79.4389
																	Unclassified (UNCLASSIFIED)	3706	548	918.37	-	0.6	0			GOTERM_BP_FAT	GO:0042921~glucocorticoid receptor signaling pathway	4	0.145613	0.0805996	YWHAH, ARID1A, NR3C1, RBM14	2104	7	13528	3.67409	1	0.603951	79.4389
																	epidermal cell differentiation (GO:0009913)	310	38	76.82	-	0.49	0.00521			GOTERM_BP_FAT	GO:0006474~N-terminal protein amino acid acetylation	4	0.145613	0.0805996	EP300, KAT2B, NAA50, CREBBP	2104	7	13528	3.67409	1	0.603951	79.4389
																	humoral immune response (GO:0006959)	284	32	70.38	-	0.45	0.00179			GOTERM_BP_FAT	GO:0002063~chondrocyte development	4	0.145613	0.0805996	GFPT1, CHST11, EIF2AK3, RUNX2	2104	7	13528	3.67409	1	0.603951	79.4389
																	detection of stimulus (GO:0051606)	668	71	165.53	-	0.43	3.18e-13			GOTERM_BP_FAT	GO:0060038~cardiac muscle cell proliferation	4	0.145613	0.0805996	RXRA, TGFBR3, FOXC1, TGFB2	2104	7	13528	3.67409	1	0.603951	79.4389
																	keratinocyte differentiation (GO:0030216)	266	22	65.92	-	0.33	2.28e-06			GOTERM_BP_FAT	GO:0014065~phosphoinositide 3-kinase cascade	4	0.145613	0.0805996	IGF1R, NF1, IRS1, PIK3R1	2104	7	13528	3.67409	1	0.603951	79.4389
																	protein activation cascade (GO:0072376)	175	14	43.37	-	0.32	0.00159			GOTERM_BP_FAT	GO:0014855~striated muscle cell proliferation	4	0.145613	0.0805996	RXRA, TGFBR3, FOXC1, TGFB2	2104	7	13528	3.67409	1	0.603951	79.4389
																	detection of chemical stimulus (GO:0009593)	503	24	124.65	-	< 0.2	9.09e-25			GOTERM_BP_FAT	GO:0032722~positive regulation of chemokine production	4	0.145613	0.0805996	HIF1A, ADORA2B, RIPK2, IL6R	2104	7	13528	3.67409	1	0.603951	79.4389
																	complement activation (GO:0006956)	151	7	37.42	-	< 0.2	1.08e-05			GOTERM_BP_FAT	GO:0034446~substrate adhesion-dependent cell spreading	4	0.145613	0.0805996	LAMA5, ANTXR1, LAMC1, FN1	2104	7	13528	3.67409	1	0.603951	79.4389
																	keratinization (GO:0031424)	224	10	55.51	-	< 0.2	5.03e-10			GOTERM_BP_FAT	GO:0060419~heart growth	4	0.145613	0.0805996	RXRA, TGFBR3, FOXC1, TGFB2	2104	7	13528	3.67409	1	0.603951	79.4389
																	detection of stimulus involved in sensory perception (GO:0050906)	519	22	128.61	-	< 0.2	1.05e-27			GOTERM_BP_FAT	GO:0007351~tripartite regional subdivision	4	0.145613	0.0805996	T, TBX3, FRS2, TCF7L1	2104	7	13528	3.67409	1	0.603951	79.4389
																	sensory perception of chemical stimulus (GO:0007606)	529	22	131.09	-	< 0.2	1.27e-28			GOTERM_BP_FAT	GO:0060425~lung morphogenesis	4	0.145613	0.0805996	BMP4, TCF21, FOXF1, MAPK8IP3	2104	7	13528	3.67409	1	0.603951	79.4389
																	humoral immune response mediated by circulating immunoglobulin (GO:0002455)	141	5	34.94	-	< 0.2	2.62e-06			GOTERM_BP_FAT	GO:0030097~hemopoiesis	46	1.67455	0.0810122	TIPARP, KITLG, SOX4, ITPKB, SOX6, JAG1, KIT, IL7R, ITGB1, CD74, TGFB2, ASH2L, BCL2, BCL11A, ZAP70, PATZ1, BCL6, RUNX1, PIK3R1, ERCC1, SPN, KIRREL3, BMP4, EPAS1, THEMIS, RELB, TGFBR2, CDK6, DLL1, NFAM1, MYH9, FOXP1, KDR, HDAC5, HDAC4, INHBA, ID2, HOXB7, RPL22, BAX, RPS14, PSEN2, IRF8, SLC25A38, TGFBR3, HDAC9	2104	236	13528	1.25324	1	0.60501	79.6119
																	sensory perception of smell (GO:0007608)	453	14	112.26	-	< 0.2	3.85e-28			GOTERM_BP_FAT	GO:0050810~regulation of steroid biosynthetic process	8	0.291227	0.0811342	APOB, IGFBP7, LHCGR, NFKB1, ATP1A1, NR3C1, ABCG1, SCAP	2104	25	13528	2.05749	1	0.604692	79.6628
																	complement activation, classical pathway (GO:0006958)	136	4	33.7	-	< 0.2	1.09e-06			GOTERM_BP_FAT	GO:0021953~central nervous system neuron differentiation	11	0.400437	0.0814028	ARX, LINGO1, NDEL1, LMX1B, NR4A2, SOX5, POU4F1, HPRT1, EPHB3, GLI2, DCLK1	2104	40	13528	1.76816	1	0.605066	79.7743
																	detection of chemical stimulus involved in sensory perception (GO:0050907)	467	9	115.73	-	< 0.2	1.7e-34			GOTERM_BP_FAT	GO:0051170~nuclear import	20	0.728067	0.0814921	XPO1, XPO6, HTT, ATP6AP1, IPO8, TGFB2, CBLB, SEC61B, CEP57, RPL23, JUN, TRPS1, IPO5, F2, SPTBN1, BCL6, TNPO2, PRL, RERE, TOB1	2104	88	13528	1.46129	1	0.604596	79.8113
																	detection of chemical stimulus involved in sensory perception of smell (GO:0050911)	423	4	104.82	-	< 0.2	4.92e-36			GOTERM_BP_FAT	GO:0045321~leukocyte activation	47	1.71096	0.0817408	TMX1, SBNO2, YWHAZ, PREX1, EDN2, SOX4, ITPKB, TLR6, HPRT1, IL7R, ITGB1, CD74, SHB, BCL2, BCL11A, TICAM1, ZAP70, PATZ1, BCL6, ERCC1, SPN, PIK3R1, KIF13B, MSH6, SPACA3, ADAM10, TNFSF4, SWAP70, THEMIS, RELB, TGFBR2, SMAD3, NFAM1, MYH9, FOXP1, HDAC5, HDAC4, LAT, NCK2, CBLB, FYN, RPL22, BAX, PSEN2, PI4K2A, RIPK2, HDAC9	2104	242	13528	1.24874	1	0.604876	79.914
																										GOTERM_BP_FAT	GO:0008064~regulation of actin polymerization or depolymerization	15	0.54605	0.0821292	TRIOBP, CAPZA2, RDX, RICTOR, CAPZB, DSTN, ARPC1A, ARPC1B, NCK2, PFN2, GSN, ARPC5L, CAPG, SPTBN1, TMSB4X	2104	61	13528	1.58106	1	0.605807	80.0733
																										GOTERM_BP_FAT	GO:0010906~regulation of glucose metabolic process	10	0.364033	0.0823936	HDAC4, IRS2, PPP1R3C, HIF1A, C1QTNF2, PRKAG2, NR3C1, PPP1CB, PPARGC1A, IRS1	2104	35	13528	1.83705	1	0.606155	80.181
																										GOTERM_BP_FAT	GO:0022037~metencephalon development	10	0.364033	0.0823936	HOXB1, NCOA2, LMX1B, AGTPBP1, BCL2, MYO16, GAS1, GLI2, WNT7A, MYH10	2104	35	13528	1.83705	1	0.606155	80.181
																										GOTERM_BP_FAT	GO:0031399~regulation of protein modification process	56	2.03859	0.0824973	DLC1, IL6ST, PDGFA, PRKAG2, ZEB2, TLR6, DAXX, EDNRB, GAB1, PSMD6, GHR, EGFR, ANAPC1, SOCS3, SOCS1, IL6R, PRKCE, PPARGC1A, CCND1, PIAS4, JUN, HIPK3, CD81, F2, PSEN2, UBC, PIAS1, ATG10, CAV1, GCLC, PTPLAD1, BMPR2, KITLG, BDKRB2, FEM1B, LIF, PSMB7, SET, BCL2, RB1CC1, UBE2D1, BUB3, BMP4, BMP2, SMAD7, SMAD6, RICTOR, HDAC4, CNTF, TSC1, PRKAR1B, BAX, PRKAR1A, MAPK8IP3, SMURF1, IGFBP3	2104	295	13528	1.22055	1	0.605756	80.2232
																										GOTERM_BP_FAT	GO:0006470~protein amino acid dephosphorylation	28	1.01929	0.0839504	PDP1, PTPRK, ILKAP, PPP2R3A, PTPRM, CDC14A, PTPN2, PTPRN2, SSH2, EPM2A, PTPN4, PPM1A, DUSP10, PTPRS, PTPDC1, PPP1CB, RNGTT, MTMR2, EYA1, EYA2, DUSP1, PTP4A1, BCL2, PTP4A2, PTPN1, DUSP8, DUSP7, DUSP6	2104	133	13528	1.35361	1	0.611574	80.8045
																										GOTERM_BP_FAT	GO:0007265~Ras protein signal transduction	23	0.837277	0.0844327	GNA13, ARHGEF3, PLD1, RSU1, RREB1, MAP2K2, PTPLAD1, NF1, MYO9B, ABCA1, TAX1BP3, RALGDS, SRC, RGL2, LAT, CRKL, ARHGAP5, RASGRP3, RRAS2, MAPK3, RAPGEF6, CDC42EP4, ARHGDIA	2104	105	13528	1.4084	1	0.612896	80.9938
																										GOTERM_BP_FAT	GO:0042542~response to hydrogen peroxide	14	0.509647	0.0851351	SLC8A1, GNAO1, CRYAB, BCL2L1, STAT1, DDIT3, GJA3, EP300, DUSP1, PRDX6, HMOX1, BCL2, GPX4, JUN	2104	56	13528	1.60741	1	0.615203	81.2664
																										GOTERM_BP_FAT	GO:0008277~regulation of G-protein coupled receptor protein signaling pathway	13	0.473244	0.0880692	CAV2, DRD3, RGS18, RGS14, ECE1, ARRB1, RGS3, GPSM1, RGS7, RGS9, GRK5, RAMP1, GNG7	2104	51	13528	1.63893	1	0.627369	82.3656
																										GOTERM_BP_FAT	GO:0051099~positive regulation of binding	18	0.65526	0.0891123	IRAK1, CALD1, SKI, NFAM1, JMY, HDAC5, HDAC4, NME2, EP300, NCOA3, HIPK2, TICAM1, NPM1, PYCARD, RIPK2, TGFBR3, EIF2AK3, CALM2, CALM1	2104	78	13528	1.48377	1	0.631036	82.7414
																										GOTERM_BP_FAT	GO:0046834~lipid phosphorylation	6	0.21842	0.0893997	PIK3C2B, PIK3CD, PIK3C3, PI4KA, PI4KB, PIK3R1	2104	16	13528	2.41112	1	0.631407	82.8436
																										GOTERM_BP_FAT	GO:0048041~focal adhesion formation	6	0.21842	0.0893997	DLC1, PTPRK, LAMA5, BCL2, ACTN1, TRIP6	2104	16	13528	2.41112	1	0.631407	82.8436
																										GOTERM_BP_FAT	GO:0051412~response to corticosterone stimulus	6	0.21842	0.0893997	CCNE1, FOS, CCND1, BCL2, NEFL, JUNB	2104	16	13528	2.41112	1	0.631407	82.8436
																										GOTERM_BP_FAT	GO:0007172~signal complex assembly	6	0.21842	0.0893997	NCK2, GRIK2, PICK1, AGRN, SRC, PXN	2104	16	13528	2.41112	1	0.631407	82.8436
																										GOTERM_BP_FAT	GO:0006873~cellular ion homeostasis	69	2.51183	0.0896658	GNA13, FTMT, MCHR1, JPH3, IL6ST, GRIK2, ATOX1, WFS1, HEXA, EDN2, GRIK3, BNIP3, LPAR2, LPAR1, MBP, CKB, EDNRB, AGTR1, S1PR1, GRIN2B, QKI, CHRNA1, EIF2B2, MYC, FTL, TRPM8, ACO1, STIM2, PROK2, CCR7, ADM, NAB2, JUN, F2, NAB1, CAV1, GCLC, DRD3, GPR6, NR3C2, BCL2L1, BDKRB2, KCNA5, FTH1, KCNMB2, CD9, FTHL17, BCL2, CAMK2D, TGM2, NEDD4L, POU3F1, MAFG, SLC8A1, HERPUD1, HTT, SMAD7, NF1, MAL, ITPR3, AFG3L2, …	2104	374	13528	1.18622	1	0.631684	82.9378
																										GOTERM_BP_FAT	GO:0055082~cellular chemical homeostasis	70	2.54823	0.0898391	GNA13, FTMT, MCHR1, JPH3, IL6ST, GRIK2, ATOX1, WFS1, HEXA, EDN2, GRIK3, BNIP3, LPAR2, LPAR1, MBP, CKB, EDNRB, AGTR1, S1PR1, GRIN2B, QKI, CHRNA1, EIF2B2, MYC, FTL, TRPM8, ACO1, STIM2, PPARGC1A, PROK2, CCR7, ADM, NAB2, JUN, F2, NAB1, CAV1, GCLC, DRD3, GPR6, NR3C2, BCL2L1, BDKRB2, KCNA5, FTH1, KCNMB2, CD9, FTHL17, BCL2, CAMK2D, TGM2, NEDD4L, POU3F1, MAFG, SLC8A1, HERPUD1, HTT, SMAD7, NF1, MAL, ITPR3…	2104	380	13528	1.18441	1	0.631562	82.9988
																										GOTERM_BP_FAT	GO:0002274~myeloid leukocyte activation	12	0.43684	0.0908506	LAT, SBNO2, YWHAZ, SPACA3, ADAM10, PREX1, EDN2, RELB, TICAM1, PI4K2A, TGFBR2, TLR6	2104	46	13528	1.6773	1	0.635018	83.3509
																										GOTERM_BP_FAT	GO:0050795~regulation of behavior	12	0.43684	0.0908506	ADAM10, S1PR1, PTGDS, DRD3, IL16, EDN2, SMAD3, IL6R, GREM1, SLIT2, KDR, SCG2	2104	46	13528	1.6773	1	0.635018	83.3509
																										GOTERM_BP_FAT	GO:0044057~regulation of system process	58	2.11139	0.0914446	LZTS1, THRA, IL6ST, GRIK2, GRIK3, EDN2, FST, KCNIP2, GDNF, TGFB2, AGTR1, EDNRB, SLC1A3, GRIN2B, HMOX1, SEMA3A, EGFR, TNNT2, INHBB, INHBA, PROK2, ADM, GRM8, PSEN2, UBC, RAB5A, NPPC, CELF2, CNTN4, EIF2AK3, RAB3A, CAV1, IRX5, ADORA2B, DRD3, BMPR2, CTNND2, GIPC1, PXK, BDKRB2, KIT, KCNMB2, MYL9, ECE1, BHLHE40, SLC8A1, GNAO1, FLT1, EPAS1, HTT, SMAD7, NLGN1, ATP1A1, LAMA2, HDAC4, YWHAH, PLN, CACNA1H	2104	309	13528	1.20686	1	0.636671	83.5545
																										GOTERM_BP_FAT	GO:0030384~phosphoinositide metabolic process	17	0.618857	0.0931647	PGAP1, PIK3C2B, PIK3CD, PIGU, PI4KA, ADNP, PI4KB, FIG4, SEMA6D, PIGH, PIK3C3, PI4K2A, PIKFYVE, CD81, SYNJ2, PIP4K2A, PIK3R1	2104	73	13528	1.49732	1	0.643008	84.1308
																										GOTERM_BP_FAT	GO:0002761~regulation of myeloid leukocyte differentiation	11	0.400437	0.0933583	LIF, INHBA, NME2, ID2, KLF10, JUN, MITF, KITLG, GNAS, PMF1, RUNX1	2104	41	13528	1.72503	1	0.642951	84.1944
																										GOTERM_BP_FAT	GO:0006446~regulation of translational initiation	11	0.400437	0.0933583	EIF4B, EIF4G1, NCBP1, EIF4EBP1, EIF4A2, EIF5, HSPB1, EIF1, EIF2B2, MTIF3, EIF2AK3	2104	41	13528	1.72503	1	0.642951	84.1944
																										GOTERM_BP_FAT	GO:0042592~homeostatic process	131	4.76884	0.0940223	GNA13, IL6ST, WFS1, GRIK2, ATOX1, GRIK3, EDN2, SLC7A8, LPAR2, LPAR1, FOXO3, AGTR1, APOB, S1PR1, GRIN2B, SERPINE1, EIF2B2, CHRNA1, FTL, IRS2, C11ORF31, SLC34A1, STIM2, MECOM, PPARGC1A, IRS1, BCL2L11, DDIT3, CCR7, EP300, HIF1A, RPS14, JUN, TXNDC5, F2, SLC25A38, ALDOA, SIVA1, TMX1, CAV1, GCLC, DRD3, BCL2L1, BDKRB2, SOX6, KCNA5, ABCA1, FTH1, KCNMB2, DMD, NPM1, SCARB1, RPS24, MAFG, BMP4, SEPW1, HERPUD…	2104	751	13528	1.12155	1	0.644834	84.4109
																										GOTERM_BP_FAT	GO:0043255~regulation of carbohydrate biosynthetic process	7	0.254823	0.0948569	IRS2, PPP1R3C, C1QTNF2, NR3C1, PPP1CB, PPARGC1A, IRS1	2104	21	13528	2.14322	1	0.647395	84.679
																										GOTERM_BP_FAT	GO:0051017~actin filament bundle formation	7	0.254823	0.0948569	FSCN2, CALD1, FSCN1, ACTN1, NEDD9, GAS7, ABL2	2104	21	13528	2.14322	1	0.647395	84.679
																										GOTERM_BP_FAT	GO:0006024~glycosaminoglycan biosynthetic process	7	0.254823	0.0948569	CSGALNACT1, GCNT2, XYLT1, CHST11, UGDH, CHST3, EXT1	2104	21	13528	2.14322	1	0.647395	84.679
																										GOTERM_BP_FAT	GO:0018210~peptidyl-threonine modification	7	0.254823	0.0948569	SBK1, BCL2, HIPK3, MAP2, TGFBR2, MAPK8, MAP3K12	2104	21	13528	2.14322	1	0.647395	84.679
																										GOTERM_BP_FAT	GO:0007585~respiratory gaseous exchange	10	0.364033	0.0954084	RAB3A, ZFAND5, HNMT, NDST1, MAN1A2, CHST11, MAPK8IP3, SFTPC, CFTR, TRAF4	2104	36	13528	1.78602	1	0.648784	84.8538
																										GOTERM_BP_FAT	GO:0048565~gut development	10	0.364033	0.0954084	EDNRB, NOTCH1, STX2, BCL2, HLX, FOXF1, RXRA, GLI2, FOXP4, TCF7L2	2104	36	13528	1.78602	1	0.648784	84.8538
																										GOTERM_BP_FAT	GO:0019218~regulation of steroid metabolic process	10	0.364033	0.0954084	AGTR1, APOB, IGFBP7, LHCGR, NFKB1, ATP1A1, NR3C1, GAL, ABCG1, SCAP	2104	36	13528	1.78602	1	0.648784	84.8538
																										GOTERM_BP_FAT	GO:0006879~cellular iron ion homeostasis	9	0.32763	0.0967117	FTMT, TFRC, ACO1, FTHL17, CP, ABCB6, MYC, FTH1, FTL	2104	31	13528	1.86667	1	0.65318	85.2593
																										GOTERM_BP_FAT	GO:0008637~apoptotic mitochondrial changes	9	0.32763	0.0967117	GGCT, BBC3, JUN, BCL2, BAX, SMAD3, BCL2L1, PMAIP1, MYC	2104	31	13528	1.86667	1	0.65318	85.2593
																										GOTERM_BP_FAT	GO:0048864~stem cell development	8	0.291227	0.0967975	LIF, NOG, RIF1, CREBBP, MSI2, KIT, TCF7L2, KLF4	2104	26	13528	1.97836	1	0.652675	85.2856
																										GOTERM_BP_FAT	GO:0030166~proteoglycan biosynthetic process	8	0.291227	0.0967975	CSGALNACT1, HS3ST5, NDST1, CHST11, CSGALNACT2, CHST3, EXT1, LIPC	2104	26	13528	1.97836	1	0.652675	85.2856
																										GOTERM_BP_FAT	GO:0048146~positive regulation of fibroblast proliferation	8	0.291227	0.0967975	FNTB, FOSL2, PDGFA, ZMIZ1, PDGFRA, TGIF1, CDK6, CDK4	2104	26	13528	1.97836	1	0.652675	85.2856
																										GOTERM_BP_FAT	GO:0021782~glial cell development	8	0.291227	0.0967975	EGFR, CNTF, GSN, SOX11, NF1, PHGDH, POU3F1, EIF2B2	2104	26	13528	1.97836	1	0.652675	85.2856
																										GOTERM_BP_FAT	GO:0000278~mitotic cell cycle	68	2.47543	0.0973723	E2F1, MAD1L1, KIFC1, LZTS2, E2F6, TUBB2A, LATS2, FAM83D, CUL3, CCNE1, NDE1, INCENP, MTBP, PSMD6, STAG2, TUBB3, ZW10, EGFR, ANAPC1, CDC7, SGOL1, PIM1, PAPD7, TBRG4, CDK6, UBE2I, HMGA2, CDK4, PPP1CB, WEE1, FOXN3, EML4, INHBA, CCND1, RCC2, UBC, CLIP1, NEK9, MAPRE2, STMN1, AKAP8, SEPT7, MAPRE3, NEK6, BCAT1, USP9X, NEDD9, CCNG2, ITGB1, KIAA1009, SPC24, TUBB, PSMB7, BCL2, CAMK2D, UBE2D1, BUB3, PINX1, N…	2104	370	13528	1.18167	1	0.654119	85.4609
																										GOTERM_BP_FAT	GO:0001508~regulation of action potential	16	0.582454	0.0973761	GRIK2, HEXA, NF1, MAL, AFG3L2, KCNMB2, MBP, CD9, TSC1, GRIN2B, NAB2, NAB1, QKI, POU3F1, EIF2B2, CHRNA1	2104	68	13528	1.51286	1	0.653291	85.462
																										GOTERM_BP_FAT	GO:0043281~regulation of caspase activity	18	0.65526	0.0978687	DLC1, SIVA1, HERPUD1, SMAD6, SMAD3, INTS1, NR4A1, PMAIP1, STAT1, UACA, BBC3, BAX, F2, MTCH1, PYCARD, EIF2AK3, MYC, DNAJB6	2104	79	13528	1.46499	1	0.654401	85.6107
																										GOTERM_BP_FAT	GO:0051291~protein heterooligomerization	13	0.473244	0.0990669	SCUBE3, HR, FADD, SKI, ITPR3, IRS1, IGF1R, CNTF, TSC1, SKIL, SEPT7, PARVA, SEPT9	2104	52	13528	1.60741	1	0.658268	85.9662
