# Supplementary material for: OCT4 impedes cell fate redirection by the melanocyte lineage master regulator MITF in mouse ESCs
Source: Nat Commun. 2017 Oct 18;8:1022. doi: 10.1038/s41467-017-01122-1 (PMC5647326; doi:10.1038/s41467-017-01122-1)
Supplement: Supplementary file 9 — Supplementary Data 6 [file 41467_2017_1122_MOESM9_ESM.xlsx]

## Sheet: Sheet1
Supplementary Data 6. OCT4_MITF_shared domains
chr1	915000	1005000
chr1	1030000	1235000
chr1	1255000	1450000
chr1	1710000	1840000
chr1	1865000	1985000
chr1	2120000	2320000
chr1	2345000	2475000
chr1	2520000	2585000
chr1	2710000	3340000
chr1	3395000	3540000
chr1	3540000	3660000
chr1	3995268	5510000
chr1	5535000	5940000
chr1	6110000	6260000
chr1	6305000	6405000
chr1	6405000	6480000
chr1	6545000	6740000
chr1	6765000	6965000
chr1	7295000	7710000
chr1	7715000	7825000
chr1	8030000	8410000
chr1	8790000	8920000
chr1	8950000	9065000
chr1	9065000	9165000
chr1	9170000	9295000
chr1	9330000	9550000
chr1	9675000	9780000
chr1	9820000	9930000
chr1	9935000	10005000
chr1	10005000	10095000
chr1	10230000	10425000
chr1	10565000	10725000
chr1	10750000	11005000
chr1	11360000	11705000
chr1	11875000	11970000
chr1	12055000	12150000
chr1	12170000	12290000
chr1	12325000	12740000
chr1	13985000	14140000
chr1	14150000	14295000
chr1	15450000	15610000
chr1	15645000	15765000
chr1	15945000	16075000
chr1	16115000	16335000
chr1	16400000	16520000
chr1	16575000	16690000
chr1	16695000	16835000
chr1	17250000	17380000
chr1	17385000	17450000
chr1	17455000	17565000
chr1	17735000	17815000
chr1	17820000	17945000
chr1	17970000	18910000
chr1	18915000	19165000
chr1	19205000	19400000
chr1	19415000	19575000
chr1	19715000	19815000
chr1	19820000	19920000
chr1	19985000	20190000
chr1	20420000	20500000
chr1	20540000	20830000
chr1	21005000	21530000
chr1	21555000	21700000
chr1	22010000	22110000
chr1	22110000	22305000
chr1	22440000	22735000
chr1	22745000	22980000
chr1	23000000	23265000
chr1	23420000	23515000
chr1	23520000	23605000
chr1	23625000	23735000
chr1	23870000	23965000
chr1	24010000	24090000
chr1	24120000	24210000
chr1	24525000	24720000
chr1	24740000	24965000
chr1	25265000	25365000
chr1	25725000	25870000
chr1	25870000	26140000
chr1	26150000	26350000
chr1	26415000	26495000
chr1	26590000	26665000
chr1	26810000	26910000
chr1	26930000	27020000
chr1	27025000	27115000
chr1	27120000	27225000
chr1	27340000	27430000
chr1	27430000	27620000
chr1	27620000	27725000
chr1	27735000	27885000
chr1	27930000	27995000
chr1	28170000	28315000
chr1	28410000	28545000
chr1	28575000	28685000
chr1	28710000	28830000
chr1	28835000	28970000
chr1	28975000	29080000
chr1	29095000	29205000
chr1	29210000	29365000
chr1	29565000	29878082
chr1	31185000	31265000
chr1	31265000	31400000
chr1	31415000	31535000
chr1	31550000	31630000
chr1	31635000	31850000
chr1	31895000	32015000
chr1	32020000	32110000
chr1	32110000	32260000
chr1	32275000	32480000
chr1	32570000	32650000
chr1	32665000	32800000
chr1	32980000	33120000
chr1	33155000	33250000
chr1	33370000	33555000
chr1	33760000	33840000
chr1	33840000	33940000
chr1	34105000	34530000
chr1	34920000	35065000
chr1	35240000	35330000
chr1	35475000	35640000
chr1	35655000	35770000
chr1	35910000	36025000
chr1	36110000	36180000
chr1	36335000	36550000
chr1	36555000	36770000
chr1	36775000	36915000
chr1	37795000	37900000
chr1	38340000	38470000
chr1	38930000	39060000
chr1	39335000	39450000
chr1	39570000	39650000
chr1	39650000	39735000
chr1	39740000	40025000
chr1	40055000	40130000
chr1	40280000	40370000
chr1	40370000	40510000
chr1	40545000	40610000
chr1	40805000	40880000
chr1	40900000	41000000
chr1	41155000	41230000
chr1	41235000	41320000
chr1	41330000	41445000
chr1	41590000	41710000
chr1	41725000	41925000
chr1	42060000	42240000
chr1	42370000	42505000
chr1	42645000	42800000
chr1	42805000	42925000
chr1	43240000	43375000
chr1	43380000	43545000
chr1	43675000	43920000
chr1	43995000	44110000
chr1	44115000	44210000
chr1	44225000	44410000
chr1	44440000	44525000
chr1	44545000	44675000
chr1	44680000	44815000
chr1	44825000	45090000
chr1	45300000	45475000
chr1	45480000	45765000
chr1	45805000	45960000
chr1	45965000	46050000
chr1	46495000	46660000
chr1	46710000	46835000
chr1	46860000	47020000
chr1	47065000	47190000
chr1	47225000	47640000
chr1	47645000	47865000
chr1	47905000	48190000
chr1	48455000	48535000
chr1	48555000	48700000
chr1	49180000	49285000
chr1	49365000	50810000
chr1	50825000	51180000
chr1	51535000	51655000
chr1	51815000	52010000
chr1	52045000	52250000
chr1	52345000	52490000
chr1	52580000	52800000
chr1	53020000	53145000
chr1	53165000	53305000
chr1	53930000	54220000
chr1	54305000	54430000
chr1	54435000	54515000
chr1	54875000	54960000
chr1	55135000	55280000
chr1	55370000	55505000
chr1	55545000	55750000
chr1	55750000	55835000
chr1	56515000	56600000
chr1	56870000	57050000
chr1	57285000	58515000
chr1	58525000	58640000
chr1	58965000	59160000
chr1	59370000	59505000
chr1	59615000	59740000
chr1	59770000	60225000
chr1	60330000	60430000
chr1	60555000	61240000
chr1	61505000	61935000
chr1	62135000	62320000
chr1	62530000	62610000
chr1	62625000	62885000
chr1	62900000	63275000
chr1	63345000	63765000
chr1	63780000	64015000
chr1	64620000	64710000
chr1	64745000	65130000
chr1	65305000	65510000
chr1	65610000	65685000
chr1	65730000	65885000
chr1	66425000	66700000
chr1	66720000	66815000
chr1	66845000	66910000
chr1	66970000	67205000
chr1	67235000	67385000
chr1	67440000	67630000
chr1	67810000	67890000
chr1	68045000	68140000
chr1	68145000	68230000
chr1	68235000	68310000
chr1	68315000	68560000
chr1	68580000	68820000
chr1	68985000	70260000
chr1	70690000	70820000
chr1	70820000	70885000
chr1	71070000	71525000
chr1	74990000	75185000
chr1	75225000	75670000
chr1	75690000	76120000
chr1	76180000	76270000
chr1	76375000	76460000
chr1	76620000	76775000
chr1	77355000	77545000
chr1	77610000	78000000
chr1	78040000	78145000
chr1	78605000	79070000
chr1	79070000	79150000
chr1	79315000	79710000
chr1	79960000	80405000
chr1	82010000	82235000
chr1	84370000	84600000
chr1	84640000	84900000
chr1	84945000	85090000
chr1	85095000	85225000
chr1	85240000	85395000
chr1	85405000	85520000
chr1	85545000	85735000
chr1	85765000	86030000
chr1	86070000	86175000
chr1	86360000	86485000
chr1	86835000	86980000
chr1	87295000	87565000
chr1	87615000	87700000
chr1	87770000	88440000
chr1	88625000	89060000
chr1	89120000	89355000
chr1	89450000	89830000
chr1	89830000	89925000
chr1	89965000	90075000
chr1	90095000	90235000
chr1	90260000	90465000
chr1	90565000	91065000
chr1	91340000	91635000
chr1	91965000	92395000
chr1	92435000	92720000
chr1	92780000	92920000
chr1	92935000	93070000
chr1	93105000	93290000
chr1	93305000	93470000
chr1	93475000	93545000
chr1	93545000	93650000
chr1	94080000	94310000
chr1	94480000	94825000
chr1	94975000	95280000
chr1	95310000	95520000
chr1	95545000	95705000
chr1	97185000	97295000
chr1	97425000	97530000
chr1	98310000	98390000
chr1	99605000	100175000
chr1	100265000	100505000
chr1	100505000	100600000
chr1	100610000	100715000
chr1	100730000	100820000
chr1	100830000	100915000
chr1	100955000	101345000
chr1	101580000	101755000
chr1	101760000	101920000
chr1	105235000	105325000
chr1	107965000	108075000
chr1	108320000	108610000
chr1	109350000	109455000
chr1	109655000	109745000
chr1	109820000	109945000
chr1	110190000	110320000
chr1	110325000	110530000
chr1	110575000	110665000
chr1	110740000	110865000
chr1	110880000	110950000
chr1	111055000	111160000
chr1	111165000	111325000
chr1	111575000	111670000
chr1	111670000	111765000
chr1	111765000	111980000
chr1	112000000	112315000
chr1	112930000	113015000
chr1	113040000	113160000
chr1	113160000	113255000
chr1	113260000	113360000
chr1	113420000	113610000
chr1	113670000	114175000
chr1	114265000	114510000
chr1	114520000	114850000
chr1	114915000	115125000
chr1	115505000	115665000
chr1	115695000	116115000
chr1	116145000	116320000
chr1	116335000	116540000
chr1	116900000	117040000
chr1	117115000	117240000
chr1	117275000	117370000
chr1	117900000	118045000
chr1	118070000	118235000
chr1	119455000	119535000
chr1	119585000	119680000
chr1	119815000	119915000
chr1	120150000	120225000
chr1	144835000	145833118
chr1	146640000	146720000
chr1	146960000	147130000
chr1	149915000	150030000
chr1	150040000	150160000
chr1	150335000	150420000
chr1	150435000	150520000
chr1	150525000	150600000
chr1	150980000	151045000
chr1	151155000	151250000
chr1	151255000	151390000
chr1	151415000	151510000
chr1	152020000	152165000
chr1	152165000	152430000
chr1	152835000	152910000
chr1	153320000	153465000
chr1	153475000	153545000
chr1	153640000	153755000
chr1	153765000	153960000
chr1	153970000	154120000
chr1	154145000	154245000
chr1	154735000	154850000
chr1	154920000	155035000
chr1	155060000	155145000
chr1	155215000	155300000
chr1	155300000	155570000
chr1	155620000	155715000
chr1	155720000	155810000
chr1	155885000	156040000
chr1	156045000	156110000
chr1	156115000	156200000
chr1	156475000	156555000
chr1	156750000	156865000
chr1	157045000	157140000
chr1	157160000	157310000
chr1	157345000	157460000
chr1	157545000	157625000
chr1	157740000	157825000
chr1	157930000	158100000
chr1	158190000	158340000
chr1	159095000	159200000
chr1	159205000	159730000
chr1	159755000	159880000
chr1	159895000	159995000
chr1	160155000	160230000
chr1	160420000	160515000
chr1	160675000	160805000
chr1	160805000	160945000
chr1	160965000	161130000
chr1	161185000	161275000
chr1	161285000	161350000
chr1	161750000	162015000
chr1	162030000	162270000
chr1	162580000	162775000
chr1	162815000	163295000
chr1	163360000	164895000
chr1	165355000	165565000
chr1	165590000	165675000
chr1	165900000	166455000
chr1	166865000	167030000
chr1	167030000	167100000
chr1	167195000	167350000
chr1	167410000	167510000
chr1	167525000	167680000
chr1	167685000	167775000
chr1	167905000	168040000
chr1	168405000	168550000
chr1	168870000	169100000
chr1	169130000	169320000
chr1	169435000	169520000
chr1	169550000	169690000
chr1	169690000	169765000
chr1	169780000	169860000
chr1	169905000	170045000
chr1	170505000	170640000
chr1	170655000	170905000
chr1	171200000	171295000
chr1	171455000	171570000
chr1	171770000	171955000
chr1	172415000	172500000
chr1	172575000	172695000
chr1	172710000	172805000
chr1	173175000	173390000
chr1	173400000	173680000
chr1	173800000	173975000
chr1	174050000	174200000
chr1	174225000	174710000
chr1	174735000	174970000
chr1	174995000	175110000
chr1	175125000	175295000
chr1	175410000	175830000
chr1	176065000	176175000
chr1	176330000	176855000
chr1	177195000	177925000
chr1	177950000	178205000
chr1	178290000	178485000
chr1	178505000	178720000
chr1	178745000	178980000
chr1	179060000	179200000
chr1	179265000	179340000
chr1	179660000	179795000
chr1	179850000	179925000
chr1	180220000	180460000
chr1	180495000	180600000
chr1	180605000	180740000
chr1	180985000	181140000
chr1	181160000	181395000
chr1	181440000	181655000
chr1	181780000	181895000
chr1	182050000	182375000
chr1	182420000	182545000
chr1	182565000	182755000
chr1	182880000	183220000
chr1	183290000	183420000
chr1	183435000	183605000
chr1	183660000	183775000
chr1	183775000	183885000
chr1	183905000	184025000
chr1	184045000	184200000
chr1	184530000	184640000
chr1	184765000	184950000
chr1	185015000	185130000
chr1	185145000	185270000
chr1	185285000	185410000
chr1	185715000	186225000
chr1	186275000	186370000
chr1	186460000	186565000
chr1	187895000	188110000
chr1	192440000	192585000
chr1	192610000	192755000
chr1	192775000	192990000
chr1	193015000	193105000
chr1	196075000	196660000
chr1	197170000	197290000
chr1	197490000	197900000
chr1	198100000	198330000
chr1	198570000	198655000
chr1	198735000	199235000
chr1	199250000	199525000
chr1	200110000	200240000
chr1	200365000	200460000
chr1	200640000	200710000
chr1	200940000	201020000
chr1	201205000	201345000
chr1	201400000	201500000
chr1	201525000	201670000
chr1	201675000	201780000
chr1	201830000	201960000
chr1	201965000	202110000
chr1	202135000	202300000
chr1	202435000	202600000
chr1	202600000	202690000
chr1	203000000	203210000
chr1	203230000	203315000
chr1	203315000	203460000
chr1	203840000	204100000
chr1	204210000	204315000
chr1	204375000	204485000
chr1	204535000	204780000
chr1	204795000	204915000
chr1	204930000	205045000
chr1	205375000	205460000
chr1	205550000	205625000
chr1	205625000	205705000
chr1	205785000	205922707
chr1	206645000	206775000
chr1	206780000	206855000
chr1	206900000	206990000
chr1	207000000	207080000
chr1	207085000	207165000
chr1	207265000	207480000
chr1	207490000	207580000
chr1	208060000	208145000
chr1	208185000	208280000
chr1	208300000	208420000
chr1	209230000	209375000
chr1	209770000	209930000
chr1	210295000	210495000
chr1	210495000	210580000
chr1	210625000	210750000
chr1	211310000	211425000
chr1	211485000	211660000
chr1	211750000	211830000
chr1	211865000	212000000
chr1	212005000	212110000
chr1	212110000	212185000
chr1	212240000	212465000
chr1	212490000	212635000
chr1	212645000	212805000
chr1	212835000	212960000
chr1	212970000	213180000
chr1	213410000	214330000
chr1	214425000	214515000
chr1	214525000	214780000
chr1	214950000	215280000
chr1	217605000	217835000
chr1	217975000	218365000
chr1	219240000	219355000
chr1	219585000	219745000
chr1	220005000	220130000
chr1	220160000	220275000
chr1	220840000	220960000
chr1	221210000	221380000
chr1	221420000	221610000
chr1	221910000	222020000
chr1	222380000	222630000
chr1	222815000	222900000
chr1	222990000	223275000
chr1	223300000	223425000
chr1	223880000	223960000
chr1	224300000	224520000
chr1	224530000	224655000
chr1	224700000	224825000
chr1	225165000	225480000
chr1	225660000	225945000
chr1	225960000	226165000
chr1	226185000	226250000
chr1	226600000	226800000
chr1	226925000	227020000
chr1	227745000	227915000
chr1	227940000	228150000
chr1	228175000	228270000
chr1	228390000	228655000
chr1	228860000	229020000
chr1	229405000	229480000
chr1	229480000	229585000
chr1	229685000	229775000
chr1	230200000	230420000
chr1	231035000	231140000
chr1	231475000	231560000
chr1	232740000	233400000
chr1	233620000	233735000
chr1	233735000	233815000
chr1	233935000	234210000
chr1	234345000	234450000
chr1	234635000	234735000
chr1	234755000	234860000
chr1	235415000	235495000
chr1	235500000	235575000
chr1	235670000	235945000
chr1	236010000	236135000
chr1	236260000	236455000
chr1	236945000	237055000
chr1	238015000	238415000
chr1	241680000	241800000
chr1	243615000	243920000
chr1	244020000	244455000
chr1	244465000	244620000
chr1	244765000	244960000
chr1	244980000	245215000
chr1	246035000	246170000
chr1	246175000	246635000
chr1	247145000	247240000
chr1	247800000	248395000
chr1	248400000	248545000
chr10	865000	1120000
chr10	1445000	1785000
chr10	2950000	3100000
chr10	3110000	3215000
chr10	3820000	3945000
chr10	4855000	5435000
chr10	5755000	5835000
chr10	5850000	5930000
chr10	6025000	6130000
chr10	6245000	6450000
chr10	6465000	6620000
chr10	6910000	7175000
chr10	7295000	7450000
chr10	7450000	7565000
chr10	7570000	7730000
chr10	7945000	8085000
chr10	9365000	11065000
chr10	11145000	11325000
chr10	11375000	11530000
chr10	11560000	11655000
chr10	11655000	11775000
chr10	12035000	12240000
chr10	12300000	12390000
chr10	12400000	12505000
chr10	12795000	13140000
chr10	13165000	13390000
chr10	13400000	13620000
chr10	13695000	13825000
chr10	13830000	14145000
chr10	14235000	14530000
chr10	14705000	14790000
chr10	14880000	15005000
chr10	15020000	15135000
chr10	15140000	15215000
chr10	15250000	15435000
chr10	15465000	15800000
chr10	16040000	16400000
chr10	16620000	16815000
chr10	16870000	17315000
chr10	17470000	17635000
chr10	18220000	18525000
chr10	18605000	18685000
chr10	18690000	18775000
chr10	20100000	20405000
chr10	21150000	21325000
chr10	21565000	21775000
chr10	21805000	22020000
chr10	22040000	22265000
chr10	22295000	22505000
chr10	22525000	22605000
chr10	22620000	22725000
chr10	22875000	23010000
chr10	23445000	23585000
chr10	23600000	23790000
chr10	24300000	24480000
chr10	24495000	24640000
chr10	24665000	24805000
chr10	24930000	25015000
chr10	25170000	25245000
chr10	26065000	26545000
chr10	26620000	26855000
chr10	26865000	26980000
chr10	27015000	27155000
chr10	27390000	27530000
chr10	27845000	27960000
chr10	28000000	28510000
chr10	28530000	28695000
chr10	28715000	28820000
chr10	28820000	28915000
chr10	28920000	29615000
chr10	29660000	29790000
chr10	30280000	30570000
chr10	30665000	30900000
chr10	31075000	31325000
chr10	31605000	31795000
chr10	31820000	32085000
chr10	32120000	32330000
chr10	32355000	32470000
chr10	32530000	32665000
chr10	33170000	33300000
chr10	33600000	34395000
chr10	34805000	34930000
chr10	34950000	35125000
chr10	35405000	35510000
chr10	35630000	35825000
chr10	38290000	38395000
chr10	43040000	43140000
chr10	43345000	43600000
chr10	43875000	43960000
chr10	43980000	44155000
chr10	44390000	44535000
chr10	44950000	45365000
chr10	45410000	45505000
chr10	45510000	45710000
chr10	45760000	45955000
chr10	48445000	48665000
chr10	49425000	49515000
chr10	49565000	49725000
chr10	49750000	49865000
chr10	49865000	50025000
chr10	50195000	50385000
chr10	50615000	50730000
chr10	52180000	52280000
chr10	52710000	53995000
chr10	54400000	54490000
chr10	54710000	54965000
chr10	58220000	58590000
chr10	59080000	59430000
chr10	59935000	60050000
chr10	60090000	60160000
chr10	60710000	60990000
chr10	61020000	61345000
chr10	61380000	61565000
chr10	61580000	61675000
chr10	61860000	61975000
chr10	62100000	62195000
chr10	62210000	62435000
chr10	62575000	62735000
chr10	63505000	63635000
chr10	63655000	63810000
chr10	63845000	64010000
chr10	64035000	64180000
chr10	64370000	64580000
chr10	64595000	64855000
chr10	65285000	65385000
chr10	65390000	65485000
chr10	67580000	67665000
chr10	69435000	69545000
chr10	69615000	69835000
chr10	69965000	70080000
chr10	70295000	70480000
chr10	70480000	70560000
chr10	70565000	70660000
chr10	70745000	70870000
chr10	70885000	70975000
chr10	71005000	71070000
chr10	71170000	71270000
chr10	71275000	71400000
chr10	71885000	71980000
chr10	71980000	72135000
chr10	72190000	72310000
chr10	72310000	72525000
chr10	72560000	72655000
chr10	72665000	73005000
chr10	73075000	73150000
chr10	73460000	73575000
chr10	73660000	73815000
chr10	73885000	73980000
chr10	73980000	74110000
chr10	74120000	74660000
chr10	74835000	74930000
chr10	75020000	75115000
chr10	75175000	75255000
chr10	75275000	75405000
chr10	75885000	76000000
chr10	76360000	76440000
chr10	76500000	76585000
chr10	76585000	76780000
chr10	76785000	76865000
chr10	77160000	77435000
chr10	78770000	78885000
chr10	79280000	79385000
chr10	79605000	79795000
chr10	80830000	80955000
chr10	80995000	81110000
chr10	81125000	81260000
chr10	81900000	81995000
chr10	82200000	82290000
chr10	82780000	82945000
chr10	84555000	84730000
chr10	85230000	85525000
chr10	85645000	85775000
chr10	85890000	85980000
chr10	86110000	86300000
chr10	86420000	88145000
chr10	88145000	88370000
chr10	88450000	88670000
chr10	89295000	89410000
chr10	89415000	89510000
chr10	89625000	89705000
chr10	89710000	89825000
chr10	89895000	90025000
chr10	90035000	90150000
chr10	90170000	90315000
chr10	90450000	90575000
chr10	90585000	90690000
chr10	90790000	90975000
chr10	91005000	91175000
chr10	91185000	91330000
chr10	91360000	91515000
chr10	91550000	91705000
chr10	91715000	91900000
chr10	92495000	92630000
chr10	92665000	92765000
chr10	92910000	93010000
chr10	93090000	93490000
chr10	93520000	93680000
chr10	93695000	93810000
chr10	93855000	93970000
chr10	94095000	94195000
chr10	94255000	94350000
chr10	94355000	94620000
chr10	94835000	95070000
chr10	95130000	95275000
chr10	95300000	95425000
chr10	95455000	95580000
chr10	96035000	96310000
chr10	96395000	96825000
chr10	97440000	97625000
chr10	97655000	97760000
chr10	97785000	97930000
chr10	97975000	98080000
chr10	98130000	98275000
chr10	98395000	98510000
chr10	98520000	98590000
chr10	98595000	98785000
chr10	98805000	98985000
chr10	99020000	99160000
chr10	99320000	99395000
chr10	99425000	99515000
chr10	99535000	99645000
chr10	99675000	99805000
chr10	99890000	99995000
chr10	100220000	100445000
chr10	100505000	101065000
chr10	101140000	101380000
chr10	101585000	101945000
chr10	102425000	102510000
chr10	102670000	102780000
chr10	103115000	103205000
chr10	103350000	103545000
chr10	103580000	103875000
chr10	103915000	103990000
chr10	104150000	104245000
chr10	104255000	104365000
chr10	104490000	104580000
chr10	104680000	104830000
chr10	104840000	105005000
chr10	105140000	105255000
chr10	105265000	105345000
chr10	105355000	105450000
chr10	105465000	105635000
chr10	105650000	105745000
chr10	106030000	106125000
chr10	107545000	108025000
chr10	108555000	108760000
chr10	109150000	109575000
chr10	109605000	109970000
chr10	111760000	111875000
chr10	112180000	112260000
chr10	112365000	112490000
chr10	112505000	112675000
chr10	112680000	112790000
chr10	113890000	114075000
chr10	114130000	114220000
chr10	114235000	115355000
chr10	115440000	115555000
chr10	116060000	116205000
chr10	116595000	116890000
chr10	117520000	118160000
chr10	118430000	118550000
chr10	118550000	118940000
chr10	118965000	119205000
chr10	119270000	119525000
chr10	120310000	120515000
chr10	120970000	121070000
chr10	121420000	121650000
chr10	121740000	122125000
chr10	122160000	122535000
chr10	122580000	122670000
chr10	122690000	123495000
chr10	123500000	123685000
chr10	124045000	124210000
chr10	124625000	124770000
chr10	125080000	125155000
chr10	125160000	125320000
chr10	125340000	125730000
chr10	125975000	126080000
chr10	126200000	126515000
chr10	126600000	126680000
chr10	126735000	126855000
chr10	127405000	127545000
chr10	129685000	129805000
chr10	129875000	129955000
chr10	131250000	131490000
chr10	131650000	131940000
chr10	132020000	133380000
chr10	133727527	133840000
chr10	134025000	134180000
chr10	134180000	134270000
chr10	134345000	134460000
chr10	134640000	135035000
chr10	135125000	135230000
chr10	135250000	135335000
chr11	245000	370000
chr11	405000	520000
chr11	620000	695000
chr11	925000	1030000
chr11	1212759	1610000
chr11	1715000	1845000
chr11	1855000	1990000
chr11	2055000	2180000
chr11	2320000	2445000
chr11	2560000	2910000
chr11	2955000	3125000
chr11	3690000	3835000
chr11	3870000	3985000
chr11	4000000	4080000
chr11	4165000	4610000
chr11	4635000	5050000
chr11	5215000	5405000
chr11	5620000	5735000
chr11	6260000	6385000
chr11	6390000	6505000
chr11	6550000	6620000
chr11	6625000	6705000
chr11	6825000	7085000
chr11	7375000	7465000
chr11	7480000	7715000
chr11	7910000	8010000
chr11	8020000	8130000
chr11	8225000	8350000
chr11	8355000	8600000
chr11	8710000	8840000
chr11	9000000	9170000
chr11	9190000	9305000
chr11	9415000	9530000
chr11	10220000	10360000
chr11	10430000	10565000
chr11	10955000	11050000
chr11	11055000	11290000
chr11	11385000	11650000
chr11	11815000	11990000
chr11	12070000	12305000
chr11	12340000	12935000
chr11	12975000	13195000
chr11	13230000	13385000
chr11	13535000	13680000
chr11	13935000	14280000
chr11	14310000	14400000
chr11	14545000	14935000
chr11	15110000	15235000
chr11	15310000	16720000
chr11	16810000	16955000
chr11	16960000	17090000
chr11	17100000	17230000
chr11	17240000	17380000
chr11	17400000	17555000
chr11	17750000	18005000
chr11	18135000	18240000
chr11	18250000	18425000
chr11	18430000	18530000
chr11	18550000	18675000
chr11	19330000	19575000
chr11	19580000	19765000
chr11	19780000	19930000
chr11	19955000	20140000
chr11	20165000	20380000
chr11	20390000	20525000
chr11	20650000	22170000
chr11	22180000	22335000
chr11	22635000	22850000
chr11	25985000	26275000
chr11	26545000	26690000
chr11	26775000	27155000
chr11	27195000	27330000
chr11	27870000	28035000
chr11	28130000	28345000
chr11	29255000	29355000
chr11	30380000	30935000
chr11	31395000	31980000
chr11	32050000	32205000
chr11	32215000	32320000
chr11	32330000	32755000
chr11	32975000	33095000
chr11	33190000	33275000
chr11	33275000	33365000
chr11	33870000	34005000
chr11	34200000	34265000
chr11	34385000	34520000
chr11	34565000	34925000
chr11	34950000	35015000
chr11	35015000	35190000
chr11	35265000	35415000
chr11	35635000	35840000
chr11	36310000	36525000
chr11	36580000	36695000
chr11	36700000	36785000
chr11	40160000	40320000
chr11	41265000	41465000
chr11	41505000	42570000
chr11	42720000	43320000
chr11	43330000	43475000
chr11	43490000	43905000
chr11	43905000	44085000
chr11	44125000	44275000
chr11	44305000	44550000
chr11	44955000	45130000
chr11	45150000	45355000
chr11	45385000	45795000
chr11	45870000	45945000
chr11	45950000	46140000
chr11	46155000	46250000
chr11	46255000	46370000
chr11	46405000	46570000
chr11	46570000	46645000
chr11	46745000	46840000
chr11	46910000	47180000
chr11	47195000	47290000
chr11	47295000	47385000
chr11	47500000	47600000
chr11	47740000	47870000
chr11	47875000	48150000
chr11	51190000	51580000
chr11	55670000	56585000
chr11	56860000	57045000
chr11	57215000	57310000
chr11	57325000	57420000
chr11	57495000	57585000
chr11	57600000	58295000
chr11	58295000	58415000
chr11	58435000	58560000
chr11	58820000	58920000
chr11	58980000	59060000
chr11	59065000	59205000
chr11	59315000	59440000
chr11	59495000	59585000
chr11	59880000	60025000
chr11	60030000	60115000
chr11	60130000	60245000
chr11	60260000	60385000
chr11	60450000	60530000
chr11	60540000	60675000
chr11	60680000	60955000
chr11	61080000	61195000
chr11	61215000	61505000
chr11	61560000	61655000
chr11	61920000	62095000
chr11	62170000	62320000
chr11	62345000	62480000
chr11	62495000	62650000
chr11	63240000	63405000
chr11	63430000	63510000
chr11	63580000	63745000
chr11	63765000	63930000
chr11	63950000	64115000
chr11	64310000	64410000
chr11	64545000	64685000
chr11	64690000	64775000
chr11	64780000	64875000
chr11	65030000	65100000
chr11	65130000	65290000
chr11	65295000	65385000
chr11	65435000	65620000
chr11	65625000	65770000
chr11	65830000	65910000
chr11	65910000	65985000
chr11	66160000	66250000
chr11	66330000	66445000
chr11	66460000	66610000
chr11	66840000	67005000
chr11	67010000	67115000
chr11	67160000	67275000
chr11	67800000	67890000
chr11	68010000	68080000
chr11	68080000	68155000
chr11	68230000	68350000
chr11	68675000	68860000
chr11	68870000	69020000
chr11	70050000	70295000
chr11	70330000	70620000
chr11	70640000	70800000
chr11	70800000	71145000
chr11	71165000	71280000
chr11	71680000	71825000
chr11	71990000	72145000
chr11	72170000	72285000
chr11	72290000	72400000
chr11	72425000	72535000
chr11	72600000	72890000
chr11	72890000	73000000
chr11	73000000	73110000
chr11	73115000	73380000
chr11	73495000	73635000
chr11	73665000	73790000
chr11	74085000	74170000
chr11	74175000	74290000
chr11	74310000	74445000
chr11	74480000	74585000
chr11	74640000	74730000
chr11	74745000	74835000
chr11	74845000	74965000
chr11	74985000	75110000
chr11	75135000	75255000
chr11	75295000	75405000
chr11	75500000	75600000
chr11	75605000	75860000
chr11	76295000	76400000
chr11	76420000	76515000
chr11	76520000	76630000
chr11	76750000	76825000
chr11	76830000	76905000
chr11	77030000	77330000
chr11	77380000	77770000
chr11	77935000	78120000
chr11	78125000	78285000
chr11	78345000	78850000
chr11	79095000	79240000
chr11	80420000	80695000
chr11	81480000	81715000
chr11	82420000	82575000
chr11	82690000	82780000
chr11	82785000	82880000
chr11	82905000	82990000
chr11	83100000	83510000
chr11	83545000	84075000
chr11	84450000	85290000
chr11	85405000	85560000
chr11	85660000	85750000
chr11	86165000	86325000
chr11	86650000	87020000
chr11	87055000	87150000
chr11	87825000	88285000
chr11	88305000	88660000
chr11	90010000	90205000
chr11	92660000	92945000
chr11	93285000	93385000
chr11	93395000	93545000
chr11	94145000	94240000
chr11	94245000	94350000
chr11	94355000	94675000
chr11	94705000	94790000
chr11	95555000	95735000
chr11	95995000	96075000
chr11	96170000	96287584
chr11	100435000	100820000
chr11	101725000	101895000
chr11	102580000	102945000
chr11	103060000	103485000
chr11	103530000	104055000
chr11	105860000	105955000
chr11	107175000	107330000
chr11	107430000	107575000
chr11	107655000	107800000
chr11	107805000	107870000
chr11	107895000	107990000
chr11	108015000	108100000
chr11	108340000	108535000
chr11	108550000	108795000
chr11	108825000	109605000
chr11	109815000	109975000
chr11	110150000	110245000
chr11	110335000	111130000
chr11	111225000	111305000
chr11	111325000	111430000
chr11	111640000	111735000
chr11	111800000	111875000
chr11	111875000	111960000
chr11	111975000	112060000
chr11	112075000	112160000
chr11	112450000	112545000
chr11	113170000	113410000
chr11	113635000	113755000
chr11	113800000	114150000
chr11	114185000	114470000
chr11	115030000	115180000
chr11	115800000	115865000
chr11	116200000	116585000
chr11	116640000	116740000
chr11	117040000	117105000
chr11	117110000	117200000
chr11	117290000	117355000
chr11	117690000	117815000
chr11	117820000	117930000
chr11	118055000	118230000
chr11	118240000	118440000
chr11	118560000	118650000
chr11	118655000	118830000
chr11	118990000	119070000
chr11	119070000	119200000
chr11	119525000	119630000
chr11	120105000	120190000
chr11	120200000	120365000
chr11	120380000	120585000
chr11	120695000	120815000
chr11	121185000	121320000
chr11	121335000	121465000
chr11	121525000	122060000
chr11	122080000	122400000
chr11	122495000	122650000
chr11	122970000	123130000
chr11	123165000	123355000
chr11	123360000	123450000
chr11	123465000	123610000
chr11	123930000	124095000
chr11	124270000	124475000
chr11	124540000	124610000
chr11	124825000	125015000
chr11	125030000	125285000
chr11	125335000	125455000
chr11	125560000	125745000
chr11	125805000	125935000
chr11	126070000	126160000
chr11	126175000	126300000
chr11	126575000	126870000
chr11	127890000	128025000
chr11	128155000	128340000
chr11	128425000	128500000
chr11	128505000	128720000
chr11	128740000	128840000
chr11	128975000	129210000
chr11	129230000	129630000
chr11	129765000	130020000
chr11	130100000	130185000
chr11	130305000	130765000
chr11	130930000	131095000
chr11	131445000	131550000
chr11	131735000	131810000
chr11	132145000	132280000
chr11	132945000	133715000
chr11	133790000	133905000
chr11	133915000	134015000
chr11	134030000	134135000
chr12	390000	500000
chr12	555000	670000
chr12	865000	930000
chr12	935000	1060000
chr12	1065000	1195000
chr12	1625000	1710000
chr12	1745000	1900000
chr12	1910000	2050000
chr12	2050000	2145000
chr12	2405000	2515000
chr12	2775000	2895000
chr12	2905000	3160000
chr12	3215000	3400000
chr12	3735000	3920000
chr12	4100000	4210000
chr12	4215000	4385000
chr12	4530000	4635000
chr12	4675000	4890000
chr12	4955000	5115000
chr12	5120000	5210000
chr12	5230000	6040000
chr12	6075000	6170000
chr12	6300000	6395000
chr12	6715000	6810000
chr12	6835000	6960000
chr12	6970000	7080000
chr12	7360000	7655000
chr12	7815000	7980000
chr12	8000000	8180000
chr12	8245000	8400000
chr12	8690000	8830000
chr12	8855000	9035000
chr12	9055000	9200000
chr12	9235000	9420000
chr12	9780000	9890000
chr12	9960000	10090000
chr12	10180000	10300000
chr12	10375000	10730000
chr12	11200000	11335000
chr12	11380000	11640000
chr12	11805000	11870000
chr12	11875000	11990000
chr12	12005000	12190000
chr12	12225000	12495000
chr12	12530000	12630000
chr12	12640000	12715000
chr12	12785000	12870000
chr12	12985000	13400000
chr12	13550000	13830000
chr12	14010000	14105000
chr12	14260000	14335000
chr12	14390000	14520000
chr12	14520000	14625000
chr12	14660000	14775000
chr12	14955000	15160000
chr12	15425000	15675000
chr12	15675000	15745000
chr12	15835000	15945000
chr12	16270000	16505000
chr12	16535000	17090000
chr12	17920000	18005000
chr12	18395000	19385000
chr12	19580000	19710000
chr12	19905000	20050000
chr12	20065000	20385000
chr12	21585000	21670000
chr12	21850000	22185000
chr12	22225000	22570000
chr12	22620000	22695000
chr12	22700000	22780000
chr12	22855000	23280000
chr12	24255000	24395000
chr12	24730000	24950000
chr12	24995000	25105000
chr12	25145000	25210000
chr12	25350000	25555000
chr12	25695000	26185000
chr12	26245000	26555000
chr12	26580000	26795000
chr12	26855000	26985000
chr12	26985000	27055000
chr12	27070000	27165000
chr12	27180000	27290000
chr12	27295000	27460000
chr12	27565000	27850000
chr12	27975000	28100000
chr12	28125000	28315000
chr12	28335000	28710000
chr12	28750000	29100000
chr12	29215000	29470000
chr12	29695000	30065000
chr12	30785000	30965000
chr12	30995000	31195000
chr12	31645000	31760000
chr12	31965000	32135000
chr12	32215000	32470000
chr12	32910000	33095000
chr12	34245000	34856694
chr12	38500000	38710000
chr12	38720000	38995000
chr12	39055000	39305000
chr12	39315000	39505000
chr12	39705000	39845000
chr12	39980000	40095000
chr12	40160000	40370000
chr12	40400000	40500000
chr12	40510000	40715000
chr12	40830000	41015000
chr12	41535000	42365000
chr12	42525000	42620000
chr12	42625000	42725000
chr12	42875000	42980000
chr12	43885000	44075000
chr12	44130000	44290000
chr12	45165000	45340000
chr12	45550000	45820000
chr12	45935000	46120000
chr12	46130000	46375000
chr12	46545000	46665000
chr12	46760000	47060000
chr12	47575000	47705000
chr12	48100000	48175000
chr12	48450000	48575000
chr12	48925000	49020000
chr12	49045000	49110000
chr12	49115000	49210000
chr12	49225000	49395000
chr12	49455000	49525000
chr12	49525000	49645000
chr12	49660000	49750000
chr12	49755000	49905000
chr12	50020000	50115000
chr12	50150000	50245000
chr12	50255000	50340000
chr12	50360000	50465000
chr12	50470000	50575000
chr12	50580000	50710000
chr12	50800000	50885000
chr12	50895000	51035000
chr12	51190000	51420000
chr12	51440000	51635000
chr12	51640000	51750000
chr12	51800000	51935000
chr12	52285000	52380000
chr12	52415000	52520000
chr12	52535000	52745000
chr12	52960000	53270000
chr12	53430000	53715000
chr12	53715000	53905000
chr12	53925000	54075000
chr12	54075000	54150000
chr12	54160000	54360000
chr12	54390000	54605000
chr12	54610000	54780000
chr12	54980000	55110000
chr12	55245000	55355000
chr12	55385000	55475000
chr12	55560000	56025000
chr12	56135000	56220000
chr12	56225000	56320000
chr12	56510000	56585000
chr12	56585000	56705000
chr12	56730000	56860000
chr12	56885000	57010000
chr12	57025000	57145000
chr12	57150000	57385000
chr12	57515000	57595000
chr12	57665000	57850000
chr12	57945000	58035000
chr12	58160000	58335000
chr12	58730000	58845000
chr12	59980000	60200000
chr12	62825000	62975000
chr12	62995000	63195000
chr12	64225000	64590000
chr12	64655000	64795000
chr12	64800000	64900000
chr12	64900000	65155000
chr12	65190000	65285000
chr12	65285000	65510000
chr12	66365000	66495000
chr12	66835000	67090000
chr12	67130000	67255000
chr12	67660000	67725000
chr12	67740000	67835000
chr12	68385000	68600000
chr12	68610000	68725000
chr12	68750000	68850000
chr12	68890000	69005000
chr12	69245000	69505000
chr12	69535000	69650000
chr12	69860000	69970000
chr12	70135000	70250000
chr12	70630000	70755000
chr12	70785000	70965000
chr12	70980000	71115000
chr12	71795000	71980000
chr12	72005000	72155000
chr12	72165000	72335000
chr12	72425000	72705000
chr12	75145000	75635000
chr12	75795000	75885000
chr12	76310000	76430000
chr12	76750000	76960000
chr12	77010000	77195000
chr12	78115000	78330000
chr12	78385000	78530000
chr12	79385000	79530000
chr12	79940000	80100000
chr12	80170000	80330000
chr12	80825000	81160000
chr12	81160000	81345000
chr12	82195000	82560000
chr12	82915000	83045000
chr12	83080000	83390000
chr12	85255000	85450000
chr12	85860000	85975000
chr12	88430000	88540000
chr12	88540000	88835000
chr12	89445000	89785000
chr12	90160000	90255000
chr12	90255000	90345000
chr12	91345000	91525000
chr12	92390000	92535000
chr12	92540000	92755000
chr12	92890000	92965000
chr12	93170000	93375000
chr12	93400000	93490000
chr12	93970000	94070000
chr12	94155000	94495000
chr12	94530000	94690000
chr12	94710000	94855000
chr12	95160000	95270000
chr12	95505000	95635000
chr12	95705000	95930000
chr12	95970000	96240000
chr12	96445000	96610000
chr12	96665000	96795000
chr12	96795000	96910000
chr12	97285000	97380000
chr12	97385000	97815000
chr12	98535000	98770000
chr12	98910000	99070000
chr12	99140000	99405000
chr12	99760000	100025000
chr12	100525000	101150000
chr12	101200000	101540000
chr12	101675000	101790000
chr12	101800000	102155000
chr12	102155000	102250000
chr12	102330000	102455000
chr12	102615000	102885000
chr12	102940000	103135000
chr12	103500000	103585000
chr12	103700000	103945000
chr12	103955000	104040000
chr12	104265000	104370000
chr12	104380000	104515000
chr12	104570000	104760000
chr12	104770000	104850000
chr12	105120000	105485000
chr12	105505000	105595000
chr12	105630000	105790000
chr12	105805000	106580000
chr12	106605000	106750000
chr12	107130000	107235000
chr12	107365000	107490000
chr12	107835000	108005000
chr12	108070000	108155000
chr12	108685000	108765000
chr12	108925000	109035000
chr12	109055000	109125000
chr12	109695000	109840000
chr12	109870000	110285000
chr12	110540000	110715000
chr12	110720000	110875000
chr12	110885000	111045000
chr12	111045000	111140000
chr12	111165000	111275000
chr12	111355000	111750000
chr12	111830000	111900000
chr12	112125000	112265000
chr12	112375000	112455000
chr12	112730000	112825000
chr12	112945000	113315000
chr12	113330000	113440000
chr12	113470000	113615000
chr12	113625000	113740000
chr12	113890000	114380000
chr12	114410000	114995000
chr12	115735000	116060000
chr12	116430000	116700000
chr12	116710000	117130000
chr12	117155000	117365000
chr12	117455000	117580000
chr12	117645000	118285000
chr12	118300000	118455000
chr12	118740000	118815000
chr12	119525000	119860000
chr12	119870000	119985000
chr12	120125000	120350000
chr12	120420000	120525000
chr12	120545000	120640000
chr12	120640000	120730000
chr12	120760000	120875000
chr12	121020000	121165000
chr12	121185000	121410000
chr12	121565000	121655000
chr12	121745000	121905000
chr12	121920000	122120000
chr12	122125000	122225000
chr12	122250000	122340000
chr12	122350000	122475000
chr12	122620000	122700000
chr12	122875000	122985000
chr12	123015000	123110000
chr12	123120000	123240000
chr12	123265000	123330000
chr12	123340000	123455000
chr12	123480000	123635000
chr12	123755000	123845000
chr12	123850000	123960000
chr12	123965000	124065000
chr12	124100000	124250000
chr12	124260000	124490000
chr12	124520000	124805000
chr12	124925000	125055000
chr12	125055000	125255000
chr12	125260000	125340000
chr12	125410000	125480000
chr12	125810000	125890000
chr12	125890000	125995000
chr12	127390000	127870000
chr12	129265000	129445000
chr12	130515000	130825000
chr12	130880000	131235000
chr12	131360000	131600000
chr12	132200000	132315000
chr12	132440000	132555000
chr12	132990000	133100000
chr12	133275000	133425000
chr13	19260000	20065000
chr13	20355000	20440000
chr13	20445000	20530000
chr13	20540000	20745000
chr13	20760000	21065000
chr13	21070000	21275000
chr13	21870000	22055000
chr13	22615000	22775000
chr13	22930000	23300000
chr13	23370000	23595000
chr13	24040000	24155000
chr13	24285000	24460000
chr13	24500000	24595000
chr13	24650000	24795000
chr13	25145000	25255000
chr13	25435000	25555000
chr13	25645000	25935000
chr13	26115000	26670000
chr13	26755000	26995000
chr13	27285000	27495000
chr13	27670000	27750000
chr13	27750000	27835000
chr13	27845000	27935000
chr13	28125000	28225000
chr13	28405000	28560000
chr13	28715000	28845000
chr13	29635000	29850000
chr13	30050000	30310000
chr13	30335000	30425000
chr13	30705000	30915000
chr13	30940000	31040000
chr13	31045000	31155000
chr13	31195000	31385000
chr13	31445000	31730000
chr13	31815000	31985000
chr13	32015000	32325000
chr13	32470000	32580000
chr13	32905000	33000000
chr13	33020000	33115000
chr13	33160000	33240000
chr13	33410000	33485000
chr13	33800000	34095000
chr13	34120000	34250000
chr13	34305000	34400000
chr13	34500000	34665000
chr13	34740000	35740000
chr13	35765000	36400000
chr13	36540000	36845000
chr13	37555000	37645000
chr13	39230000	39500000
chr13	39615000	40230000
chr13	41020000	41095000
chr13	41165000	41240000
chr13	41385000	41490000
chr13	41535000	41640000
chr13	41695000	41790000
chr13	41930000	42230000
chr13	42545000	42615000
chr13	42615000	42685000
chr13	42850000	43165000
chr13	43180000	43450000
chr13	43540000	43675000
chr13	43715000	44420000
chr13	44760000	45015000
chr13	45060000	45150000
chr13	45595000	45890000
chr13	45915000	46075000
chr13	46110000	46320000
chr13	46620000	46705000
chr13	46760000	46890000
chr13	46910000	47050000
chr13	47125000	47270000
chr13	47465000	47760000
chr13	48675000	48875000
chr13	49060000	49155000
chr13	49545000	49730000
chr13	49875000	50000000
chr13	50005000	50185000
chr13	50215000	50440000
chr13	50570000	50655000
chr13	50655000	50970000
chr13	51375000	51485000
chr13	51680000	51890000
chr13	52025000	52155000
chr13	52160000	52375000
chr13	52405000	52790000
chr13	53425000	53550000
chr13	59055000	59570000
chr13	59950000	60230000
chr13	60235000	61020000
chr13	61030000	61190000
chr13	62690000	62905000
chr13	65085000	66215000
chr13	66480000	66965000
chr13	70105000	70425000
chr13	73650000	74215000
chr13	74395000	74725000
chr13	75940000	76055000
chr13	76055000	76125000
chr13	76135000	76220000
chr13	76260000	76435000
chr13	76450000	76600000
chr13	77200000	77555000
chr13	77605000	77850000
chr13	77900000	78055000
chr13	78270000	78335000
chr13	78355000	78700000
chr13	78750000	79555000
chr13	79650000	79865000
chr13	79980000	80125000
chr13	80235000	80940000
chr13	81685000	82085000
chr13	85465000	86355000
chr13	91765000	91940000
chr13	92060000	92410000
chr13	92790000	95070000
chr13	95070000	95285000
chr13	95325000	95650000
chr13	95685000	95830000
chr13	95845000	95955000
chr13	95955000	96040000
chr13	96320000	96470000
chr13	96750000	97625000
chr13	97875000	98000000
chr13	98085000	98230000
chr13	98770000	99040000
chr13	99095000	99320000
chr13	99335000	99495000
chr13	99825000	99920000
chr13	99925000	100030000
chr13	100030000	100095000
chr13	100315000	100540000
chr13	100735000	100885000
chr13	101790000	102115000
chr13	102160000	102415000
chr13	102780000	103215000
chr13	103235000	103335000
chr13	103425000	103505000
chr13	103560000	103830000
chr13	103835000	104435000
chr13	105420000	105875000
chr13	106715000	107195000
chr13	107295000	107780000
chr13	107825000	108815000
chr13	108865000	108975000
chr13	109590000	110805000
chr13	110870000	111080000
chr13	111100000	111235000
chr13	111260000	111370000
chr13	111380000	111470000
chr13	111565000	111705000
chr13	112180000	112353994
chr13	112505000	112935000
chr13	113290000	113540000
chr13	113590000	113795000
chr13	113820000	114075000
chr13	114145000	114240000
chr13	114810000	114900000
chr13	114910000	114995000
chr14	20190000	20700000
chr14	20790000	20945000
chr14	20975000	21075000
chr14	21165000	21330000
chr14	21460000	21580000
chr14	21695000	21850000
chr14	21945000	22040000
chr14	22575000	22750000
chr14	22855000	22945000
chr14	22945000	23040000
chr14	23235000	23385000
chr14	23400000	23555000
chr14	23585000	23705000
chr14	23795000	23920000
chr14	23940000	24035000
chr14	24055000	24415000
chr14	24435000	24580000
chr14	24685000	24780000
chr14	24800000	24910000
chr14	25065000	25155000
chr14	25275000	25605000
chr14	30000000	30510000
chr14	30730000	31010000
chr14	31180000	31360000
chr14	31430000	31560000
chr14	31570000	31665000
chr14	31675000	31830000
chr14	32000000	32340000
chr14	32400000	32525000
chr14	32540000	32725000
chr14	33055000	33180000
chr14	33935000	34265000
chr14	34305000	34570000
chr14	34570000	34700000
chr14	34925000	35010000
chr14	35115000	35215000
chr14	35345000	35450000
chr14	35760000	35885000
chr14	36325000	36540000
chr14	36550000	36880000
chr14	37225000	37410000
chr14	37700000	38355000
chr14	39160000	39485000
chr14	39565000	39945000
chr14	40030000	40445000
chr14	45430000	45555000
chr14	45600000	45725000
chr14	46300000	46425000
chr14	49905000	50050000
chr14	50160000	50225000
chr14	50335000	50460000
chr14	50490000	50575000
chr14	50585000	50695000
chr14	50785000	51000000
chr14	51245000	51340000
chr14	51610000	51715000
chr14	52025000	52120000
chr14	52290000	52460000
chr14	52755000	52945000
chr14	53140000	53260000
chr14	53285000	53435000
chr14	53530000	53640000
chr14	54670000	54815000
chr14	55035000	55115000
chr14	55370000	55490000
chr14	55510000	55655000
chr14	55670000	55880000
chr14	55905000	56160000
chr14	56205000	56330000
chr14	57665000	57765000
chr14	58555000	58655000
chr14	58665000	58900000
chr14	58965000	59105000
chr14	60060000	60390000
chr14	60535000	60645000
chr14	60655000	60800000
chr14	60815000	61050000
chr14	61120000	61470000
chr14	61780000	61855000
chr14	61930000	62305000
chr14	62355000	62610000
chr14	62630000	63755000
chr14	63845000	64015000
chr14	64015000	64100000
chr14	64100000	64245000
chr14	64270000	64470000
chr14	64610000	64775000
chr14	64805000	64990000
chr14	65005000	65110000
chr14	65130000	65235000
chr14	65260000	65375000
chr14	65375000	65450000
chr14	65770000	65865000
chr14	65885000	66100000
chr14	66105000	66205000
chr14	66985000	67090000
chr14	67620000	67825000
chr14	67875000	68040000
chr14	68050000	68175000
chr14	68290000	68410000
chr14	68410000	68695000
chr14	68715000	68870000
chr14	68870000	68975000
chr14	69000000	69120000
chr14	69145000	69255000
chr14	69325000	69580000
chr14	69595000	69700000
chr14	69855000	69930000
chr14	69945000	70045000
chr14	70080000	70195000
chr14	70275000	70510000
chr14	70545000	70750000
chr14	70845000	71040000
chr14	71065000	71190000
chr14	71190000	71275000
chr14	71365000	71440000
chr14	71600000	71785000
chr14	71785000	71880000
chr14	72395000	72490000
chr14	73525000	73605000
chr14	73755000	73940000
chr14	73955000	74115000
chr14	74185000	74320000
chr14	74385000	74530000
chr14	74555000	74745000
chr14	74780000	75055000
chr14	75070000	75300000
chr14	75595000	75770000
chr14	75775000	75950000
chr14	75955000	76030000
chr14	76355000	76455000
chr14	76515000	76840000
chr14	76880000	77135000
chr14	77160000	77280000
chr14	77335000	77565000
chr14	77595000	77770000
chr14	77925000	78020000
chr14	78900000	79065000
chr14	81410000	81685000
chr14	81710000	81930000
chr14	81930000	82020000
chr14	88200000	88375000
chr14	88405000	88490000
chr14	89125000	89340000
chr14	89505000	89625000
chr14	89770000	89890000
chr14	89900000	89975000
chr14	90080000	90195000
chr14	90245000	90380000
chr14	90405000	90525000
chr14	90535000	90700000
chr14	91355000	91640000
chr14	91640000	91765000
chr14	91780000	91890000
chr14	91985000	92435000
chr14	92630000	92855000
chr14	93010000	93155000
chr14	93155000	93260000
chr14	93310000	93410000
chr14	93415000	93650000
chr14	93690000	94085000
chr14	94115000	94375000
chr14	94395000	94495000
chr14	94500000	94605000
chr14	94880000	95025000
chr14	95145000	95515000
chr14	95560000	95865000
chr14	95895000	96010000
chr14	96025000	96245000
chr14	96260000	96460000
chr14	96565000	96740000
chr14	96755000	96895000
chr14	97045000	97220000
chr14	97260000	97365000
chr14	97770000	97885000
chr14	99740000	99900000
chr14	99970000	100125000
chr14	100170000	100365000
chr14	100430000	100680000
chr14	100760000	100845000
chr14	100855000	101140000
chr14	101340000	102105000
chr14	102165000	102415000
chr14	102425000	102565000
chr14	102695000	102785000
chr14	102830000	102985000
chr14	102990000	103060000
chr14	103060000	103150000
chr14	103155000	103385000
chr14	103395000	103525000
chr14	103535000	103785000
chr14	104030000	104180000
chr14	104265000	104390000
chr14	104540000	105105000
chr14	105105000	105195000
chr14	105220000	105295000
chr14	105435000	105540000
chr14	105560000	105650000
chr14	105660000	105820000
chr14	105830000	105995000
chr14	106005000	106325000
chr14	106875000	106995000
chr15	22835000	23255000
chr15	23615000	23720000
chr15	25565000	25695000
chr15	26000000	26110000
chr15	29550000	29635000
chr15	30010000	30375000
chr15	31270000	31405000
chr15	31500000	31630000
chr15	31645000	31785000
chr15	31830000	32445000
chr15	33135000	33255000
chr15	33425000	33520000
chr15	33570000	34005000
chr15	34030000	34295000
chr15	34335000	34515000
chr15	34520000	34665000
chr15	34920000	35155000
chr15	35355000	35785000
chr15	35835000	36010000
chr15	36025000	36680000
chr15	36830000	37115000
chr15	37175000	37400000
chr15	37500000	38160000
chr15	38285000	38545000
chr15	38755000	38850000
chr15	38850000	38985000
chr15	39605000	39875000
chr15	39965000	40065000
chr15	40090000	40190000
chr15	40335000	40400000
chr15	40635000	40730000
chr15	40810000	40890000
chr15	40975000	41090000
chr15	41230000	41335000
chr15	42120000	42185000
chr15	42265000	42360000
chr15	42370000	42435000
chr15	42460000	42765000
chr15	42780000	42955000
chr15	42995000	43235000
chr15	43480000	43605000
chr15	43690000	43805000
chr15	44185000	44365000
chr15	44945000	45045000
chr15	45130000	45225000
chr15	45240000	45335000
chr15	45595000	45675000
chr15	45750000	45925000
chr15	46095000	47430000
chr15	47995000	48285000
chr15	48380000	48605000
chr15	48795000	48935000
chr15	49155000	49270000
chr15	49335000	49440000
chr15	49510000	50445000
chr15	50465000	50610000
chr15	50630000	50770000
chr15	50865000	50950000
chr15	50975000	51055000
chr15	51060000	51170000
chr15	51575000	51680000
chr15	51925000	52080000
chr15	52255000	52445000
chr15	52540000	52615000
chr15	52690000	52755000
chr15	52865000	52970000
chr15	53070000	54045000
chr15	54805000	54895000
chr15	55490000	55595000
chr15	55610000	55725000
chr15	55935000	56140000
chr15	56410000	56535000
chr15	56550000	56645000
chr15	56775000	57105000
chr15	57205000	57425000
chr15	57435000	57605000
chr15	57625000	57835000
chr15	58035000	58160000
chr15	58915000	59055000
chr15	59245000	59430000
chr15	59530000	59670000
chr15	60205000	60520000
chr15	60640000	60795000
chr15	61450000	62125000
chr15	62145000	62370000
chr15	62400000	62605000
chr15	62665000	63035000
chr15	63065000	63335000
chr15	63415000	63570000
chr15	63580000	63730000
chr15	63750000	63895000
[truncated: 4,049 more rows]
