# Supplementary material for: OCT4 impedes cell fate redirection by the melanocyte lineage master regulator MITF in mouse ESCs
Source: Nat Commun. 2017 Oct 18;8:1022. doi: 10.1038/s41467-017-01122-1 (PMC5647326; doi:10.1038/s41467-017-01122-1)
Supplement: Supplementary file 10 — Supplementary Data 7 [file 41467_2017_1122_MOESM10_ESM.xlsx]

## Sheet: Data
Supplementary Data 7. Enhancers_MITF with OCT4, P53
Enhancers_MITF_OCT4							Enhancers_MITF_P53
enhancer_chr	enhancer_start	enhancer_end	enhancer_width	number_of_TF1	number_of_TF2		enhancer_chr	enhancer_start	enhancer_end	enhancer_width	number_of_TF1	number_of_TF2
chr1	715537	715737	201	0	1		chr1	1360737	1363337	2601	1	0
chr1	1335537	1335737	201	0	1		chr1	1830340	1831140	801	1	0
chr1	1360737	1363337	2601	1	0		chr1	1840540	1840740	201	1	0
chr1	1555937	1556137	201	0	1		chr1	2055740	2057740	2001	1	0
chr1	1579937	1580137	201	0	1		chr1	2177540	2183140	5601	2	0
chr1	1614537	1615937	1401	0	1		chr1	2251940	2254140	2201	1	0
chr1	1830340	1831140	801	1	0		chr1	2514740	2515940	1201	1	0
chr1	1840540	1840740	201	1	0		chr1	2562540	2565340	2801	1	0
chr1	2055740	2057740	2001	1	0		chr1	3529940	3531540	1601	1	0
chr1	2177540	2183140	5601	2	0		chr1	5712413	5713413	1001	0	1
chr1	2251940	2254140	2201	1	0		chr1	5975213	5976013	801	1	0
chr1	2312740	2313140	401	0	1		chr1	6398213	6399613	1401	1	0
chr1	2514740	2515940	1201	1	0		chr1	6498613	6498813	201	1	0
chr1	2562540	2565340	2801	1	0		chr1	6536213	6537813	1601	1	0
chr1	3529940	3531540	1601	1	0		chr1	7438413	7441013	2601	1	0
chr1	5806413	5807613	1201	0	1		chr1	7462013	7462813	801	1	0
chr1	5814813	5815013	201	0	1		chr1	8137413	8137613	201	1	0
chr1	5975213	5976013	801	1	1		chr1	8467013	8472613	5601	1	0
chr1	6221613	6221813	201	0	1		chr1	9431613	9431813	201	1	0
chr1	6398213	6399613	1401	1	0		chr1	10737813	10743413	5601	1	1
chr1	6403213	6403413	201	0	1		chr1	10840013	10840213	201	1	0
chr1	6498613	6498813	201	1	0		chr1	10873613	10876213	2601	1	0
chr1	6519413	6521213	1801	0	1		chr1	10957813	10962813	5001	2	0
chr1	6536213	6537813	1601	1	0		chr1	11742613	11745013	2401	1	0
chr1	7438413	7441013	2601	1	0		chr1	12125013	12128213	3201	1	0
chr1	7462013	7462813	801	1	0		chr1	12538013	12539013	1001	1	0
chr1	8137413	8137613	201	1	0		chr1	12600813	12602413	1601	1	0
chr1	8467013	8472613	5601	1	0		chr1	15109413	15110213	801	1	0
chr1	8769813	8773413	3601	0	1		chr1	15221213	15223013	1801	1	0
chr1	9431613	9431813	201	1	0		chr1	15379213	15380413	1201	1	0
chr1	10412613	10412813	201	0	1		chr1	16276213	16278613	2401	1	0
chr1	10413613	10413813	201	0	1		chr1	16340213	16342813	2601	1	0
chr1	10687613	10687813	201	0	1		chr1	16405613	16406213	601	1	0
chr1	10737813	10743413	5601	1	0		chr1	16819413	16820813	1401	1	0
chr1	10774413	10777213	2801	0	1		chr1	17252613	17254813	2201	1	0
chr1	10797413	10799413	2001	0	1		chr1	17339013	17343213	4201	1	0
chr1	10819013	10819813	801	0	1		chr1	17641013	17642813	1801	0	1
chr1	10840013	10840213	201	1	0		chr1	17730813	17731613	801	1	0
chr1	10873613	10876213	2601	1	0		chr1	17868013	17869613	1601	1	0
chr1	10957813	10962813	5001	2	1		chr1	17880213	17883413	3201	1	0
chr1	11399613	11400413	801	0	1		chr1	17894413	17901613	7201	0	1
chr1	11742613	11745013	2401	1	1		chr1	18902413	18902813	401	1	0
chr1	12125013	12128213	3201	1	0		chr1	20014613	20016813	2201	1	0
chr1	12538013	12539013	1001	1	0		chr1	20432813	20433013	201	1	0
chr1	12600813	12602413	1601	1	1		chr1	20770213	20771213	1001	1	0
chr1	12612613	12613613	1001	0	1		chr1	21639413	21642013	2601	1	0
chr1	15109413	15110213	801	1	0		chr1	21823613	21824813	1201	1	0
chr1	15221213	15223013	1801	1	0		chr1	21990413	21991013	601	1	0
chr1	15379213	15380413	1201	1	0		chr1	22873013	22873213	201	1	0
chr1	15406013	15406213	201	0	1		chr1	22880013	22883813	3801	1	0
chr1	16212013	16213613	1601	0	1		chr1	23004013	23006613	2601	1	0
chr1	16276213	16278613	2401	1	0		chr1	23984013	23984213	201	1	0
chr1	16340213	16342813	2601	1	0		chr1	24633613	24639613	6001	1	0
chr1	16354213	16355813	1601	0	1		chr1	24666613	24669413	2801	1	0
chr1	16405613	16406213	601	1	0		chr1	25066213	25068013	1801	1	0
chr1	16819413	16820813	1401	1	0		chr1	25264213	25266013	1801	1	0
chr1	16875013	16875413	401	0	1		chr1	25345613	25346813	1201	1	0
chr1	17065813	17066013	201	0	1		chr1	25747213	25750013	2801	1	0
chr1	17074013	17074813	801	0	1		chr1	25893413	25896413	3001	1	0
chr1	17094213	17098213	4001	0	1		chr1	26104813	26105013	201	1	0
chr1	17214813	17215013	201	0	1		chr1	26197013	26197413	401	1	0
chr1	17252613	17254813	2201	1	0		chr1	26607413	26608413	1001	1	0
chr1	17339013	17343213	4201	1	0		chr1	26700213	26701413	1201	1	0
chr1	17730813	17731613	801	1	0		chr1	27625413	27628813	3401	1	0
chr1	17864613	17865413	801	0	1		chr1	27754813	27758613	3801	1	0
chr1	17868013	17869613	1601	1	0		chr1	27848813	27853213	4401	1	0
chr1	17880213	17883413	3201	1	0		chr1	27868413	27870013	1601	1	0
chr1	18531013	18532013	1001	0	1		chr1	28431613	28432413	801	1	0
chr1	18607813	18612013	4201	0	1		chr1	28974213	28974413	201	1	0
chr1	18802213	18803813	1601	0	1		chr1	29252813	29254813	2001	0	1
chr1	18902413	18902813	401	1	0		chr1	30155213	30156013	801	1	0
chr1	19639613	19640013	401	0	1		chr1	31618613	31619613	1001	2	0
chr1	19679213	19680613	1401	0	1		chr1	31927813	31928213	401	1	0
chr1	20014613	20016813	2201	1	1		chr1	32223813	32226013	2201	1	0
chr1	20432813	20433013	201	1	0		chr1	32417413	32418613	1201	1	0
chr1	20605013	20606413	1401	0	1		chr1	33178213	33179013	801	1	0
chr1	20770213	20771213	1001	1	0		chr1	33203013	33203613	601	1	0
chr1	21639413	21642013	2601	1	0		chr1	33338013	33338813	801	1	0
chr1	21823613	21824813	1201	1	0		chr1	33399413	33399813	401	1	0
chr1	21990413	21991013	601	1	0		chr1	33419213	33419413	201	1	0
chr1	22141213	22143613	2401	0	1		chr1	33603813	33604013	201	1	0
chr1	22235813	22242013	6201	0	1		chr1	34716613	34717213	601	1	0
chr1	22593813	22594213	401	0	1		chr1	36167213	36169013	1801	1	0
chr1	22644813	22649213	4401	0	1		chr1	37230013	37232213	2201	1	0
chr1	22873013	22873213	201	1	0		chr1	37309613	37310013	401	1	0
chr1	22880013	22883813	3801	1	0		chr1	37389613	37391013	1401	1	0
chr1	22898613	22899413	801	0	1		chr1	37406813	37408013	1201	1	0
chr1	23004013	23006613	2601	1	1		chr1	37913813	37916013	2201	1	0
chr1	23984013	23984213	201	1	0		chr1	38456213	38456413	201	1	0
chr1	24633613	24639613	6001	1	0		chr1	38802813	38803613	801	1	0
chr1	24663213	24665413	2201	0	1		chr1	39636013	39640813	4801	1	0
chr1	24666613	24669413	2801	1	0		chr1	40024213	40024413	201	1	0
chr1	24830613	24831413	801	0	1		chr1	41951013	41952613	1601	1	0
chr1	25066213	25068013	1801	1	0		chr1	43196413	43197013	601	1	0
chr1	25264213	25266013	1801	1	0		chr1	43443813	43444813	1001	0	1
chr1	25345613	25346813	1201	1	0		chr1	43470813	43475813	5001	0	1
chr1	25747213	25750013	2801	1	0		chr1	44229413	44231813	2401	1	0
chr1	25893413	25896413	3001	1	0		chr1	44249013	44249613	601	1	0
chr1	26104813	26105013	201	1	0		chr1	45057213	45059013	1801	1	0
chr1	26106013	26109213	3201	0	1		chr1	45988813	45989613	801	1	0
chr1	26197013	26197413	401	1	0		chr1	46392613	46397013	4401	1	0
chr1	26607413	26608413	1001	1	1		chr1	46484613	46486013	1401	1	0
chr1	26608613	26608813	201	0	1		chr1	46645013	46646413	1401	1	0
chr1	26609013	26610813	1801	0	2		chr1	52642012	52643012	1001	1	0
chr1	26615813	26618413	2601	0	1		chr1	52791412	52791812	401	1	0
chr1	26700213	26701413	1201	1	1		chr1	53565412	53565612	201	1	0
chr1	27625413	27628813	3401	1	0		chr1	53841212	53843012	1801	0	1
chr1	27721213	27722413	1201	0	1		chr1	54025012	54025612	601	0	1
chr1	27754813	27758613	3801	1	0		chr1	54749212	54749612	401	1	0
chr1	27792013	27792213	201	0	1		chr1	54786412	54786812	401	1	0
chr1	27848813	27853213	4401	1	0		chr1	54954012	54954612	601	1	0
chr1	27855613	27856413	801	0	1		chr1	55276612	55280812	4201	1	0
chr1	27868413	27870013	1601	1	0		chr1	56654812	56656212	1401	1	0
chr1	28431613	28432413	801	1	0		chr1	56914812	56919812	5001	1	0
chr1	28845213	28847213	2001	0	1		chr1	59162012	59163612	1601	1	0
chr1	28974213	28974413	201	1	0		chr1	60052612	60053212	601	1	0
chr1	30155213	30156013	801	1	0		chr1	61313412	61315612	2201	1	0
chr1	30395613	30400213	4601	0	1		chr1	61902012	61903012	1001	1	0
chr1	31276413	31279013	2601	0	1		chr1	62640412	62647212	6801	0	1
chr1	31618613	31619613	1001	2	0		chr1	63350012	63350412	401	1	0
chr1	31927813	31928213	401	1	0		chr1	63760212	63761812	1601	1	0
chr1	32223813	32226013	2201	1	0		chr1	64241812	64262612	20801	2	0
chr1	32417413	32418613	1201	1	0		chr1	64371612	64374612	3001	1	0
chr1	32534413	32535013	601	0	1		chr1	64507212	64507812	601	1	0
chr1	33003813	33004613	801	0	1		chr1	64709012	64712012	3001	1	0
chr1	33178213	33179013	801	1	0		chr1	65305612	65306012	401	1	0
chr1	33202013	33202813	801	0	1		chr1	66744212	66744612	401	1	0
chr1	33203013	33203613	601	1	0		chr1	66815212	66817012	1801	1	0
chr1	33219013	33219213	201	0	1		chr1	67923012	67924612	1601	1	0
chr1	33338013	33338813	801	1	0		chr1	69909812	69910012	201	1	0
chr1	33399413	33399813	401	1	0		chr1	76517612	76519412	1801	1	0
chr1	33419213	33419413	201	1	1		chr1	78587412	78587812	401	0	1
chr1	33603813	33604013	201	1	0		chr1	82197612	82197812	201	0	1
chr1	34633413	34635413	2001	0	1		chr1	82827212	82828212	1001	1	0
chr1	34716613	34717213	601	1	0		chr1	85439412	85439812	401	1	0
chr1	36167213	36169013	1801	1	0		chr1	86393212	86393612	401	1	0
chr1	37230013	37232213	2201	1	0		chr1	87382212	87383412	1201	1	0
chr1	37269413	37271213	1801	0	1		chr1	87565812	87566612	801	1	0
chr1	37272813	37273013	201	0	1		chr1	88554012	88554612	601	1	0
chr1	37309613	37310013	401	1	0		chr1	89843612	89844212	601	1	0
chr1	37389613	37391013	1401	1	0		chr1	90966612	90968612	2001	0	1
chr1	37406813	37408013	1201	1	0		chr1	92536412	92536812	401	1	0
chr1	37512413	37513013	601	0	1		chr1	93960412	93960612	201	1	0
chr1	37913813	37916013	2201	1	0		chr1	94283812	94284012	201	1	0
chr1	38456213	38456413	201	1	0		chr1	94800612	94800812	201	1	0
chr1	38529413	38532013	2601	0	1		chr1	95325212	95325412	201	1	0
chr1	38802813	38803613	801	1	0		chr1	95546212	95546612	401	1	0
chr1	38962613	38966013	3401	0	1		chr1	95871612	95876212	4601	1	0
chr1	39191813	39193213	1401	0	1		chr1	95982612	95985212	2601	0	1
chr1	39636013	39640813	4801	1	0		chr1	108083277	108083477	201	1	0
chr1	40024213	40024413	201	1	0		chr1	109644077	109644477	401	1	0
chr1	41951013	41952613	1601	1	0		chr1	109770077	109772277	2201	2	0
chr1	43196413	43197013	601	1	0		chr1	109826277	109828477	2201	1	0
chr1	43523813	43525413	1601	0	1		chr1	110159477	110160477	1001	1	0
chr1	44125213	44127013	1801	0	1		chr1	110472677	110474677	2001	1	0
chr1	44229413	44231813	2401	1	0		chr1	110751677	110752077	401	1	0
chr1	44249013	44249613	601	1	0		chr1	110879477	110880077	601	0	1
chr1	44269613	44269813	201	0	1		chr1	112934077	112934277	201	1	0
chr1	44554013	44556613	2601	0	1		chr1	116172077	116176477	4401	1	0
chr1	44780413	44781413	1001	0	1		chr1	116496477	116498077	1601	1	0
chr1	44966613	44969413	2801	0	1		chr1	116914477	116914877	401	1	0
chr1	44970013	44970213	201	0	1		chr1	117252877	117256677	3801	1	0
chr1	45057213	45059013	1801	1	0		chr1	120025477	120026877	1401	0	1
chr1	45081613	45082413	801	0	1		chr1	120202277	120203877	1601	1	0
chr1	45767213	45768013	801	0	1		chr1	143750477	143751077	601	1	0
chr1	45988813	45989613	801	1	0		chr1	147665376	147667176	1801	1	0
chr1	46392613	46397013	4401	1	0		chr1	148603376	148603776	401	1	0
chr1	46484613	46486013	1401	1	0		chr1	149296776	149297776	1001	1	0
chr1	46645013	46646413	1401	1	0		chr1	149585976	149586176	201	1	0
chr1	47185413	47185813	401	0	1		chr1	149712576	149713176	601	1	0
chr1	52642012	52643012	1001	1	1		chr1	149967376	149968976	1601	1	0
chr1	52791412	52791812	401	1	1		chr1	150232376	150233776	1401	1	0
chr1	53565412	53565612	201	1	0		chr1	151783976	151784176	201	1	0
chr1	53687012	53687212	201	0	1		chr1	153455376	153457176	1801	1	0
chr1	54749212	54749612	401	1	0		chr1	153498376	153499776	1401	1	0
chr1	54781012	54781212	201	0	1		chr1	153509376	153511176	1801	1	0
chr1	54786412	54786812	401	1	0		chr1	153700376	153700576	201	1	0
chr1	54954012	54954612	601	1	0		chr1	153845576	153846376	801	1	0
chr1	55276612	55280812	4201	1	0		chr1	154151776	154152576	801	0	1
chr1	56654812	56656212	1401	1	0		chr1	154450976	154451176	201	1	0
chr1	56914812	56919812	5001	1	0		chr1	154531776	154532376	601	1	0
chr1	57035212	57037012	1801	0	1		chr1	154837376	154839176	1801	1	0
chr1	57916212	57917612	1401	0	1		chr1	154956976	154957376	401	1	0
chr1	58071012	58071812	801	0	1		chr1	155279776	155280176	401	1	0
chr1	58703612	58705612	2001	0	1		chr1	156214976	156216776	1801	1	0
chr1	59162012	59163612	1601	1	0		chr1	156382576	156383776	1201	1	0
chr1	59251612	59251812	201	0	1		chr1	158161176	158163576	2401	2	0
chr1	60052612	60053212	601	1	0		chr1	159189176	159189976	801	1	0
chr1	61313412	61315612	2201	1	1		chr1	159913576	159914376	801	1	0
chr1	61713212	61717012	3801	0	1		chr1	160230176	160230776	601	1	0
chr1	61902012	61903012	1001	1	0		chr1	160310576	160311776	1201	1	0
chr1	62415412	62419812	4401	0	1		chr1	160657776	160657976	201	1	0
chr1	63350012	63350412	401	1	0		chr1	161558376	161560176	1801	1	0
chr1	63533412	63533612	201	0	1		chr1	163038576	163039576	1001	1	0
chr1	63760212	63761812	1601	1	1		chr1	167722176	167722376	201	1	0
chr1	64241812	64262612	20801	2	1		chr1	171415176	171415376	201	0	1
chr1	64371612	64374612	3001	1	0		chr1	172395177	172395377	201	1	0
chr1	64507212	64507812	601	1	0		chr1	173265577	173265777	201	1	0
chr1	64709012	64712012	3001	1	1		chr1	176272777	176273777	1001	1	0
chr1	64735012	64735412	401	0	1		chr1	176919577	176920577	1001	0	1
chr1	65305612	65306012	401	1	1		chr1	178026977	178028177	1201	1	0
chr1	65682012	65683012	1001	0	1		chr1	184025777	184026777	1001	1	0
chr1	66744212	66744612	401	1	0		chr1	200357577	200359577	2001	1	0
chr1	66815212	66817012	1801	1	0		chr1	200457577	200458177	601	1	0
chr1	67923012	67924612	1601	1	1		chr1	201389977	201391177	1201	0	1
chr1	69909812	69910012	201	1	0		chr1	201425577	201426577	1001	1	0
chr1	70681212	70681612	401	0	1		chr1	201560577	201563177	2601	1	0
chr1	72261612	72261812	201	0	1		chr1	201643777	201648777	5001	1	0
chr1	75321612	75322812	1201	0	1		chr1	201688777	201690977	2201	1	0
chr1	76517612	76519412	1801	1	0		chr1	201719377	201724177	4801	1	0
chr1	81691612	81692612	1001	0	1		chr1	202347577	202350977	3401	1	0
chr1	82040012	82040412	401	0	1		chr1	202681177	202682377	1201	1	0
chr1	82042812	82043412	601	0	1		chr1	203055377	203055577	201	1	0
chr1	82827212	82828212	1001	1	0		chr1	203493577	203494577	1001	1	0
chr1	83447412	83447612	201	0	1		chr1	203740777	203740977	201	1	0
chr1	84264812	84265812	1001	0	1		chr1	204046577	204054177	7601	1	0
chr1	85287212	85287812	601	0	1		chr1	205013777	205016377	2601	0	1
chr1	85288012	85288412	401	0	1		chr1	205261777	205265377	3601	1	0
chr1	85439412	85439812	401	1	1		chr1	205304977	205305577	601	1	0
chr1	86393212	86393612	401	1	0		chr1	205487577	205489577	2001	1	0
chr1	87382212	87383412	1201	1	0		chr1	205561577	205562177	601	1	0
chr1	87565812	87566612	801	1	0		chr1	205884377	205884977	601	1	0
chr1	87666012	87668212	2201	0	1		chr1	206137977	206138377	401	1	0
chr1	88554012	88554612	601	1	0		chr1	206484977	206486977	2001	1	0
chr1	89843612	89844212	601	1	0		chr1	206627177	206628977	1801	1	0
chr1	90369812	90380012	10201	0	1		chr1	207804177	207809377	5201	1	0
chr1	90738412	90740012	1601	0	1		chr1	208960177	208962577	2401	0	1
chr1	90966612	90968612	2001	0	2		chr1	209371577	209374177	2601	1	0
chr1	92536412	92536812	401	1	0		chr1	210703777	210704577	801	1	0
chr1	93960412	93960612	201	1	0		chr1	222438977	222439977	1001	0	1
chr1	94059212	94062412	3201	0	1		chr1	223183977	223185177	1201	1	0
chr1	94127612	94130812	3201	0	1		chr1	223925177	223925377	201	1	0
chr1	94283812	94284012	201	1	0		chr1	224031577	224031977	401	1	0
chr1	94800612	94800812	201	1	0		chr1	225067177	225069777	2601	1	0
chr1	95325212	95325412	201	1	0		chr1	225117977	225118777	801	1	0
chr1	95546212	95546612	401	1	0		chr1	226062777	226063577	801	1	0
chr1	95871612	95876212	4601	1	0		chr1	226632377	226632977	601	1	0
chr1	96712212	96712612	401	0	1		chr1	227543577	227545777	2201	1	0
chr1	96953212	96954412	1201	0	1		chr1	228268977	228269377	401	1	0
chr1	108083277	108083477	201	1	0		chr1	228594577	228594777	201	1	0
chr1	108974277	108976677	2401	0	1		chr1	229362777	229368577	5801	1	0
chr1	109385477	109385677	201	0	1		chr1	229828977	229833377	4401	1	0
chr1	109644077	109644477	401	1	0		chr1	229845577	229846977	1401	1	0
chr1	109770077	109772277	2201	2	0		chr1	230247177	230250377	3201	1	0
chr1	109826277	109828477	2201	1	1		chr1	230744377	230745377	1001	1	0
chr1	110159477	110160477	1001	1	0		chr1	232946177	232946377	201	1	0
chr1	110177677	110179477	1801	0	1		chr1	234752377	234755377	3001	2	0
chr1	110472677	110474677	2001	1	0		chr1	234918977	234922177	3201	1	0
chr1	110751677	110752077	401	1	0		chr1	235242377	235243377	1001	1	0
chr1	110951077	110951277	201	0	1		chr1	240077377	240078977	1601	1	0
chr1	112084477	112085077	601	0	1		chr10	517200	517400	201	1	0
chr1	112934077	112934277	201	1	0		chr10	530400	533200	2801	0	1
chr1	113057477	113058677	1201	0	1		chr10	592600	594800	2201	1	0
chr1	113255877	113256077	201	0	1		chr10	658800	661000	2201	1	1
chr1	113501077	113502877	1801	0	1		chr10	1092600	1093400	801	2	0
chr1	116172077	116176477	4401	1	0		chr10	3817600	3818600	1001	1	0
chr1	116496477	116498077	1601	1	0		chr10	3911400	3911600	201	1	0
chr1	116511677	116512677	1001	0	1		chr10	3927600	3927800	201	1	0
chr1	116914477	116914877	401	1	1		chr10	5325200	5326800	1601	1	0
chr1	117252877	117256677	3801	1	2		chr10	5728194	5728794	601	1	0
chr1	117402477	117404277	1801	0	1		chr10	6206594	6207194	601	1	0
chr1	119659277	119659877	601	0	1		chr10	7382394	7383194	801	1	0
chr1	119684077	119684677	601	0	1		chr10	7605594	7605994	401	1	0
chr1	120202277	120203877	1601	1	0		chr10	11116794	11118794	2001	1	0
chr1	120838477	120838877	401	0	1		chr10	11135994	11140194	4201	1	0
chr1	120840477	120840877	401	0	1		chr10	11246794	11249594	2801	1	0
chr1	143750477	143751077	601	1	0		chr10	11905794	11905994	201	1	0
chr1	144690443	144692643	2201	0	1		chr10	12806594	12810194	3601	1	0
chr1	144859243	144859643	401	0	1		chr10	13180794	13181994	1201	1	0
chr1	145022643	145024643	2001	0	1		chr10	13732194	13733794	1601	1	0
chr1	145506443	145506843	401	0	1		chr10	13766594	13766994	401	1	0
chr1	147627776	147628776	1001	0	1		chr10	13798994	13801994	3001	1	0
chr1	147665376	147667176	1801	1	1		chr10	13850594	13852994	2401	1	0
chr1	147923776	147925176	1401	0	1		chr10	13868994	13870394	1401	1	0
chr1	148603376	148603776	401	1	0		chr10	13997794	13997994	201	1	0
chr1	149214776	149215376	601	0	1		chr10	22935394	22935794	401	1	0
chr1	149215576	149216176	601	0	1		chr10	22943994	22945394	1401	1	0
chr1	149296776	149297776	1001	1	0		chr10	22959794	22960794	1001	1	0
chr1	149585976	149586176	201	1	1		chr10	22975794	22979994	4201	1	0
chr1	149712576	149713176	601	1	0		chr10	23340794	23340994	201	1	0
chr1	149967376	149968976	1601	1	0		chr10	23960794	23961194	401	1	0
chr1	150232376	150233776	1401	1	0		chr10	25397194	25397394	201	1	0
chr1	150274176	150276176	2001	0	1		chr10	26052994	26055394	2401	1	0
chr1	151783976	151784176	201	1	0		chr10	29430194	29431394	1201	0	1
chr1	151844576	151845776	1201	0	1		chr10	29485994	29486994	1001	1	0
chr1	153455376	153457176	1801	1	0		chr10	29851394	29852194	801	1	0
chr1	153498376	153499776	1401	1	0		chr10	30931594	30934594	3001	1	0
chr1	153509376	153511176	1801	1	0		chr10	32289794	32293994	4201	2	0
chr1	153678576	153678776	201	0	1		chr10	35709594	35710794	1201	0	1
chr1	153700376	153700576	201	1	0		chr10	35978994	35981394	2401	1	0
chr1	153845576	153846376	801	1	0		chr10	50365394	50366994	1601	1	0
chr1	153928976	153929576	601	0	1		chr10	52169994	52170594	601	1	0
chr1	154450976	154451176	201	1	0		chr10	53348794	53350794	2001	1	0
chr1	154531776	154532376	601	1	0		chr10	60456394	60457594	1201	1	0
chr1	154837376	154839176	1801	1	0		chr10	61997994	61998794	801	0	1
chr1	154909576	154910576	1001	0	1		chr10	64562994	64563794	801	1	0
chr1	154929376	154929976	601	0	1		chr10	64894394	64894994	601	0	1
chr1	154956976	154957376	401	1	0		chr10	70255794	70256994	1201	1	0
chr1	155211176	155211776	601	0	1		chr10	71148994	71152394	3401	1	0
chr1	155279776	155280176	401	1	0		chr10	71576194	71576794	601	1	0
chr1	156214976	156216776	1801	1	0		chr10	71597994	71600394	2401	1	0
chr1	156382576	156383776	1201	1	0		chr10	71684594	71685394	801	1	0
chr1	156658776	156658976	201	0	1		chr10	72295794	72298194	2401	1	0
chr1	157242776	157243576	801	0	1		chr10	73310394	73311394	1001	1	0
chr1	158161176	158163576	2401	2	1		chr10	73350594	73350994	401	1	0
chr1	159189176	159189976	801	1	0		chr10	74055194	74056994	1801	1	0
chr1	159913576	159914376	801	1	0		chr10	77726594	77727994	1401	1	0
chr1	160230176	160230776	601	1	0		chr10	78961194	78961394	201	1	0
chr1	160310576	160311776	1201	1	0		chr10	79458794	79459394	601	1	0
chr1	160313976	160314376	401	0	1		chr10	79473394	79473994	601	1	0
chr1	160379176	160381576	2401	0	1		chr10	79604594	79611194	6601	1	0
chr1	160456176	160456776	601	0	1		chr10	79644794	79645994	1201	1	0
chr1	160635776	160635976	201	0	1		chr10	80513994	80515394	1401	1	0
chr1	160657776	160657976	201	1	0		chr10	80672794	80677194	4401	1	0
chr1	161558376	161560176	1801	1	0		chr10	80704594	80704994	401	1	0
chr1	162035576	162035976	401	0	1		chr10	80914994	80920194	5201	1	0
chr1	163038576	163039576	1001	1	0		chr10	81828420	81828820	401	1	0
chr1	163471776	163475376	3601	0	1		chr10	82219420	82227420	8001	1	0
chr1	164542976	164544376	1401	0	1		chr10	82649420	82650220	801	0	1
chr1	164556176	164560376	4201	0	1		chr10	83625020	83626020	1001	1	0
chr1	164613976	164618976	5001	0	1		chr10	88150020	88150220	201	1	0
chr1	167435776	167437776	2001	0	1		chr10	88428020	88428820	801	1	0
chr1	167722176	167722376	201	1	0		chr10	88713220	88720820	7601	1	1
chr1	169448376	169451176	2801	0	1		chr10	89993820	89994220	401	1	0
chr1	169456176	169456776	601	0	1		chr10	90630020	90630220	201	1	0
chr1	171397776	171402176	4401	0	1		chr10	91000820	91003620	2801	1	0
chr1	171664777	171665577	801	0	1		chr10	92621620	92622020	401	1	0
chr1	172395177	172395377	201	1	0		chr10	93547620	93548820	1201	1	0
chr1	172492177	172492577	401	0	1		chr10	94799220	94799420	201	1	0
chr1	173265577	173265777	201	1	0		chr10	95194810	95200610	5801	1	0
chr1	174100377	174100977	601	0	1		chr10	95563410	95564010	601	1	0
chr1	175301377	175301977	601	0	1		chr10	97596810	97597410	601	0	1
chr1	176272777	176273777	1001	1	0		chr10	98167410	98167610	201	1	0
chr1	176518977	176521577	2601	0	1		chr10	98819610	98819810	201	1	0
chr1	178026977	178028177	1201	1	0		chr10	99238810	99241210	2401	1	0
chr1	181294777	181295177	401	0	1		chr10	99292210	99294610	2401	1	0
chr1	184025777	184026777	1001	1	0		chr10	99486210	99486810	601	1	0
chr1	185281577	185283177	1601	0	1		chr10	99538010	99538810	801	1	0
chr1	185614177	185617177	3001	0	1		chr10	102552010	102553810	1801	1	0
chr1	198283577	198284177	601	0	1		chr10	102768410	102768810	401	2	0
chr1	198901377	198902177	801	0	1		chr10	103402210	103405610	3401	1	0
chr1	199126777	199126977	201	0	1		chr10	103518610	103520410	1801	1	0
chr1	199716777	199717777	1001	0	1		chr10	103588610	103589610	1001	1	0
chr1	200357577	200359577	2001	1	0		chr10	103814810	103815010	201	1	0
chr1	200457577	200458177	601	1	0		chr10	103881410	103883210	1801	1	0
chr1	201088177	201088377	201	0	1		chr10	104342010	104343610	1601	1	0
chr1	201425577	201426577	1001	1	0		chr10	104383810	104395410	11601	1	0
chr1	201560577	201563177	2601	1	0		chr10	104559210	104563810	4601	1	0
chr1	201643777	201648777	5001	1	0		chr10	104802210	104805210	3001	1	0
chr1	201688777	201690977	2201	1	0		chr10	105250410	105250610	201	1	0
chr1	201719377	201724177	4801	1	0		chr10	105413410	105414010	601	1	0
chr1	201862777	201866377	3601	0	1		chr10	105427210	105430610	3401	2	0
chr1	202347577	202350977	3401	1	0		chr10	105477610	105477810	201	1	0
chr1	202681177	202682377	1201	1	0		chr10	105489210	105490810	1601	1	0
chr1	202946377	202947177	801	0	1		chr10	105516410	105518010	1601	1	0
chr1	203055377	203055577	201	1	0		chr10	105531010	105531610	601	1	0
chr1	203093577	203093777	201	0	1		chr10	105667410	105670810	3401	2	0
chr1	203446577	203446777	201	0	1		chr10	105825610	105828610	3001	1	0
chr1	203460577	203463377	2801	0	1		chr10	106050810	106052010	1201	1	0
chr1	203493577	203494577	1001	1	0		chr10	106085210	106096410	11201	1	1
chr1	203558377	203562777	4401	0	1		chr10	111673010	111673610	601	1	0
chr1	203740777	203740977	201	1	1		chr10	112132610	112133010	401	1	0
chr1	204010577	204010777	201	0	1		chr10	112246210	112249210	3001	1	0
chr1	204046577	204054177	7601	1	0		chr10	112400610	112401610	1001	1	0
chr1	204300977	204301577	601	0	1		chr10	114383810	114384010	201	1	0
chr1	204303177	204303577	401	0	1		chr10	114525610	114526010	401	1	0
chr1	204304377	204308177	3801	0	1		chr10	115373210	115376410	3201	1	0
chr1	204619777	204622577	2801	0	1		chr10	115604010	115604410	401	1	0
chr1	204927977	204928577	601	0	1		chr10	116231410	116233210	1801	1	0
chr1	205261777	205265377	3601	1	0		chr10	118592610	118600610	8001	2	0
chr1	205304977	205305577	601	1	0		chr10	120460610	120462010	1401	1	0
chr1	205460577	205463377	2801	0	1		chr10	123913410	123915010	1601	1	0
chr1	205487577	205489577	2001	1	0		chr10	123921410	123922410	1001	1	0
chr1	205561577	205562177	601	1	0		chr10	124017610	124019010	1401	1	0
chr1	205884377	205884977	601	1	0		chr10	124100410	124102210	1801	1	0
chr1	206137977	206138377	401	1	0		chr10	126209010	126210010	1001	1	0
chr1	206484977	206486977	2001	1	0		chr10	126396810	126398210	1401	1	0
chr1	206627177	206628977	1801	1	0		chr10	126411410	126413010	1601	1	0
chr1	207197977	207198577	601	0	1		chr10	126838010	126840810	2801	1	0
chr1	207198777	207199177	401	0	1		chr10	126841210	126842610	1401	1	0
chr1	207804177	207809377	5201	1	0		chr10	127913610	127914610	1001	1	0
chr1	209371577	209374177	2601	1	1		chr10	128375410	128376410	1001	0	1
chr1	210703777	210704577	801	1	0		chr10	133971810	133972010	201	1	0
chr1	211471377	211471977	601	0	1		chr10	134061810	134062210	401	1	0
chr1	212722977	212723577	601	0	1		chr10	134111410	134111810	401	1	0
chr1	214421977	214423377	1401	0	1		chr10	134219610	134226410	6801	1	0
chr1	214628377	214628577	201	0	1		chr10	134957810	134960410	2601	1	0
chr1	214926577	214927177	601	0	1		chr10	134971410	134973610	2201	1	0
chr1	215583577	215584577	1001	0	1		chr11	564400	564600	201	1	0
chr1	217794577	217795377	801	0	1		chr11	707200	711000	3801	1	0
chr1	218074377	218075777	1401	0	1		chr11	834000	835200	1201	2	0
chr1	218329577	218330577	1001	0	1		chr11	942200	947200	5001	1	0
chr1	220217177	220218777	1601	0	1		chr11	1281224	1281424	201	1	0
chr1	220976777	220976977	201	0	1		chr11	1585024	1586024	1001	1	0
chr1	222140777	222144577	3801	0	1		chr11	1722224	1722624	401	1	0
chr1	222438977	222439977	1001	0	1		chr11	1805024	1805224	201	1	0
chr1	223101377	223102177	801	0	1		chr11	2359424	2361224	1801	1	0
chr1	223183977	223185177	1201	1	1		chr11	2709024	2714024	5001	1	0
chr1	223925177	223925377	201	1	0		chr11	2923224	2923424	201	1	0
chr1	224031577	224031977	401	1	0		chr11	3400424	3401824	1401	1	0
chr1	224439577	224439977	401	0	1		chr11	3845824	3849824	4001	1	0
chr1	225067177	225069777	2601	1	0		chr11	5577824	5578224	401	1	0
chr1	225117977	225118777	801	1	1		chr11	6392624	6393224	601	1	0
chr1	226062777	226063577	801	1	0		chr11	8202424	8202624	201	1	0
chr1	226632377	226632977	601	1	0		chr11	8711424	8712024	601	1	0
chr1	226823177	226824377	1201	0	1		chr11	8847224	8849424	2201	1	0
chr1	226825777	226825977	201	0	1		chr11	9550824	9551624	801	2	0
chr1	226829177	226829377	201	0	1		chr11	10344024	10345624	1601	1	0
chr1	226830577	226831777	1201	0	1		chr11	10877624	10878224	601	1	0
chr1	226836977	226837577	601	0	1		chr11	10953624	10953824	201	1	0
chr1	227432577	227432777	201	0	1		chr11	11157424	11157824	401	1	0
chr1	227543577	227545777	2201	1	0		chr11	12439424	12440024	601	1	0
chr1	227562577	227562777	201	0	1		chr11	12702624	12703024	401	1	0
chr1	228268977	228269377	401	1	0		chr11	12806224	12806624	401	1	0
chr1	228594577	228594777	201	1	0		chr11	12824024	12825624	1601	1	0
chr1	229362777	229368577	5801	1	0		chr11	13279624	13283224	3601	1	0
chr1	229828977	229833377	4401	1	1		chr11	14346424	14347824	1401	1	0
chr1	229845577	229846977	1401	1	0		chr11	14562824	14564224	1401	1	0
chr1	230247177	230250377	3201	1	1		chr11	16067824	16069424	1601	0	1
chr1	230320977	230322177	1201	0	1		chr11	18727824	18728624	801	1	0
chr1	230369977	230370177	201	0	1		chr11	19094824	19096224	1401	1	0
chr1	230563377	230567177	3801	0	1		chr11	19452224	19453024	801	1	0
chr1	230710377	230710577	201	0	1		chr11	19697824	19699024	1201	1	0
chr1	230744377	230745377	1001	1	0		chr11	19791024	19795224	4201	1	0
chr1	232713577	232714977	1401	0	1		chr11	20023224	20024824	1601	1	0
chr1	232946177	232946377	201	1	0		chr11	22355024	22355224	201	0	1
chr1	233424777	233429377	4601	0	1		chr11	22645024	22645624	601	1	0
chr1	233429977	233430177	201	0	1		chr11	27440024	27440224	201	1	0
chr1	233500977	233504977	4001	0	1		chr11	34224424	34229224	4801	0	1
chr1	234752377	234755377	3001	2	0		chr11	34243824	34245424	1601	1	0
chr1	234918977	234922177	3201	1	0		chr11	34324424	34324624	201	1	0
chr1	235242377	235243377	1001	1	0		chr11	34416624	34417024	401	1	0
chr1	235793577	235794777	1201	0	1		chr11	36125624	36128024	2401	1	0
chr1	237473177	237473377	201	0	1		chr11	36129824	36134224	4401	1	0
chr1	240077377	240078977	1601	1	0		chr11	36340024	36341224	1201	1	0
chr1	242161577	242161777	201	0	1		chr11	36721824	36723224	1401	1	0
chr1	244226377	244226977	601	0	1		chr11	38151424	38152824	1401	0	1
chr1	245878377	245878577	201	0	1		chr11	43757424	43758824	1401	0	1
chr10	517200	517400	201	1	0		chr11	43935024	43936024	1001	1	0
chr10	592600	594800	2201	1	0		chr11	45837224	45838824	1601	1	0
chr10	658800	661000	2201	1	0		chr11	46273024	46274024	1001	1	0
chr10	1092600	1093400	801	2	0		chr11	46356824	46368424	11601	2	0
chr10	3816600	3816800	201	0	1		chr11	46695424	46697624	2201	1	0
chr10	3817600	3818600	1001	1	1		chr11	48012024	48013424	1401	1	0
chr10	3911400	3911600	201	1	0		chr11	48025624	48028024	2401	1	0
chr10	3927600	3927800	201	1	0		chr11	48057624	48058424	801	1	0
chr10	5325200	5326800	1601	1	0		chr11	48073224	48074824	1601	2	0
chr10	5728194	5728794	601	1	0		chr11	57110424	57111824	1401	1	0
chr10	5933394	5933994	601	0	1		chr11	58666624	58667624	1001	1	0
chr10	6181994	6183594	1601	0	1		chr11	58668824	58669424	601	1	0
chr10	6206594	6207194	601	1	0		chr11	58696224	58697424	1201	2	0
chr10	7382394	7383194	801	1	0		chr11	58722024	58723424	1401	1	0
chr10	7605594	7605994	401	1	0		chr11	59193424	59194624	1201	1	0
chr10	8121394	8121594	201	0	1		chr11	59326224	59327424	1201	0	1
chr10	11116794	11118794	2001	1	0		chr11	60299624	60299824	201	1	0
chr10	11135994	11140194	4201	1	0		chr11	60683624	60686424	2801	1	0
chr10	11246794	11249594	2801	1	0		chr11	60970024	60970424	401	1	0
chr10	11517994	11518394	401	0	1		chr11	61256024	61258024	2001	1	0
chr10	11905794	11905994	201	1	0		chr11	61528224	61529824	1601	1	0
chr10	12806594	12810194	3601	1	0		chr11	61657624	61657824	201	1	0
chr10	13180794	13181994	1201	1	0		chr11	61681024	61681224	201	1	0
chr10	13432594	13433194	601	0	1		chr11	61764824	61769624	4801	1	0
chr10	13482594	13482994	401	0	1		chr11	62032424	62032824	401	1	0
chr10	13732194	13733794	1601	1	0		chr11	62117024	62117624	601	1	0
chr10	13766594	13766994	401	1	0		chr11	62271824	62272424	601	1	0
chr10	13798994	13801994	3001	1	0		chr11	62327424	62330424	3001	1	0
chr10	13850594	13852994	2401	1	0		chr11	63195424	63196224	801	1	1
chr10	13868994	13870394	1401	1	0		chr11	63684624	63689024	4401	1	0
chr10	13997794	13997994	201	1	0		chr11	63787824	63796424	8601	1	0
chr10	14469194	14472794	3601	0	1		chr11	64090024	64092624	2601	1	0
chr10	14601994	14602194	201	0	1		chr11	64325624	64328224	2601	1	0
chr10	16277794	16277994	201	0	1		chr11	64334424	64336224	1801	2	0
chr10	17009794	17011194	1401	0	1		chr11	64914824	64915024	201	1	0
chr10	18334194	18334394	201	0	1		chr11	64937424	64937624	201	1	0
chr10	18423394	18423594	201	0	1		chr11	65010624	65011824	1201	1	0
chr10	20146994	20147194	201	0	1		chr11	65094024	65094224	201	1	0
chr10	20316994	20317394	401	0	1		chr11	65148624	65151024	2401	1	0
chr10	20538194	20538594	401	0	1		chr11	65184024	65189624	5601	2	0
chr10	21691194	21692994	1801	0	1		chr11	65338824	65339624	801	1	0
chr10	21802394	21803394	1001	0	1		chr11	65356824	65357624	801	1	0
chr10	21824994	21825394	401	0	1		chr11	65384424	65384624	201	1	0
chr10	22935394	22935794	401	1	0		chr11	66091824	66093224	1401	1	0
chr10	22943994	22945394	1401	1	0		chr11	66140224	66141224	1001	2	0
chr10	22959794	22960794	1001	1	0		chr11	66796024	66796224	201	1	0
chr10	22975794	22979994	4201	1	0		chr11	67525024	67527624	2601	1	0
chr10	23340794	23340994	201	1	0		chr11	67652424	67655024	2601	1	0
chr10	23960794	23961194	401	1	0		chr11	68091424	68091824	401	1	0
chr10	25397194	25397394	201	1	0		chr11	68584224	68584624	401	1	0
chr10	26052994	26055394	2401	1	0		chr11	69078824	69079224	401	1	0
chr10	26263994	26264394	401	0	1		chr11	69472019	69473619	1601	1	0
chr10	28759794	28761194	1401	0	1		chr11	69794152	69796152	2001	1	0
chr10	29485994	29486994	1001	1	0		chr11	69825752	69826152	401	1	0
chr10	29846594	29846794	201	0	1		chr11	70236352	70237152	801	1	0
chr10	29851394	29852194	801	1	0		chr11	70397552	70398352	801	0	1
chr10	30931594	30934594	3001	1	0		chr11	71277152	71277352	201	1	0
chr10	31361594	31363194	1601	0	1		chr11	71499752	71500552	801	1	0
chr10	31872594	31873394	801	0	1		chr11	72128152	72130552	2401	1	0
chr10	32289794	32293994	4201	2	0		chr11	72182152	72182752	601	1	0
chr10	34815194	34818594	3401	0	1		chr11	72474952	72476552	1601	1	0
chr10	35923794	35924994	1201	0	1		chr11	72858352	72859352	1001	1	0
chr10	35978994	35981394	2401	1	0		chr11	73149752	73149952	201	1	0
chr10	38185994	38186394	401	0	1		chr11	73150152	73150552	401	1	0
chr10	50365394	50366994	1601	1	0		chr11	75050552	75057152	6601	1	0
chr10	50567994	50568994	1001	0	1		chr11	75156552	75157152	601	1	0
chr10	51038194	51040994	2801	0	1		chr11	75201152	75203752	2601	1	0
chr10	52169994	52170594	601	1	0		chr11	78367552	78367752	201	1	0
chr10	52921794	52922194	401	0	1		chr11	83194952	83197552	2601	1	0
chr10	53287194	53287994	801	0	1		chr11	85035552	85036752	1201	1	0
chr10	53348794	53350794	2001	1	0		chr11	85242352	85243552	1201	1	0
chr10	53468194	53469794	1601	0	2		chr11	86188752	86189152	401	1	0
chr10	53616994	53617594	601	0	1		chr11	93916752	93917752	1001	1	0
chr10	54681794	54683794	2001	0	1		chr11	94035752	94037552	1801	1	0
chr10	60456394	60457594	1201	1	0		chr11	95068952	95073152	4201	1	0
chr10	61433794	61433994	201	0	1		chr11	101387190	101387790	601	1	0
chr10	62208394	62208594	201	0	1		chr11	102483390	102485190	1801	1	0
chr10	64562994	64563794	801	1	0		chr11	112687790	112690590	2801	1	0
chr10	70030394	70031594	1201	0	1		chr11	115034190	115036190	2001	1	0
chr10	70255794	70256994	1201	1	0		chr11	115092390	115093790	1401	1	0
chr10	70747794	70748394	601	0	1		chr11	116228390	116229390	1001	1	0
chr10	70997794	70997994	201	0	1		chr11	116291590	116295190	3601	1	0
chr10	71148994	71152394	3401	1	0		chr11	117009790	117010190	401	1	0
chr10	71576194	71576794	601	1	0		chr11	117237790	117237990	201	1	0
chr10	71597994	71600394	2401	1	0		chr11	117692390	117692790	401	1	0
chr10	71684594	71685394	801	1	0		chr11	117941590	117942590	1001	1	0
chr10	72054794	72055394	601	0	1		chr11	118065590	118065990	401	1	0
chr10	72295794	72298194	2401	1	1		chr11	118081190	118085390	4201	1	0
chr10	72646794	72647194	401	0	1		chr11	118186590	118188190	1601	1	0
chr10	73310394	73311394	1001	1	0		chr11	118285390	118287190	1801	2	0
chr10	73350594	73350994	401	1	0		chr11	118691190	118691790	601	1	0
chr10	73379994	73389594	9601	0	1		chr11	118757790	118759390	1601	1	0
chr10	74055194	74056994	1801	1	0		chr11	119208190	119209190	1001	1	0
chr10	76225394	76226594	1201	0	1		chr11	119988590	119989390	801	1	0
chr10	76831194	76831394	201	0	1		chr11	120151790	120152590	801	1	0
chr10	76847194	76847794	601	0	1		chr11	121332990	121339790	6801	1	0
chr10	76847994	76848394	401	0	1		chr11	124662590	124664190	1601	1	0
chr10	76966794	76968194	1401	0	1		chr11	125279390	125280790	1401	1	0
chr10	77726594	77727994	1401	1	0		chr11	125976790	125976990	201	1	0
chr10	78961194	78961394	201	1	0		chr11	126732590	126733390	801	0	1
chr10	79458794	79459394	601	1	0		chr11	128654390	128654990	601	1	0
chr10	79469394	79469794	401	0	1		chr11	129079390	129081990	2601	1	0
chr10	79473394	79473994	601	1	0		chr11	130272190	130275590	3401	1	0
chr10	79604594	79611194	6601	1	0		chr11	131991790	131996590	4801	0	1
chr10	79644794	79645994	1201	1	0		chr11	133817990	133820990	3001	1	0
chr10	80513994	80515394	1401	1	0		chr12	610939	613139	2201	1	0
chr10	80672794	80677194	4401	1	0		chr12	731739	733339	1601	1	0
chr10	80704594	80704994	401	1	0		chr12	2471539	2471739	201	1	0
chr10	80914994	80920194	5201	1	0		chr12	2792339	2794739	2401	1	0
chr10	81828420	81828820	401	1	0		chr12	3185739	3185939	201	1	0
chr10	81957020	81957220	201	0	1		chr12	3225739	3226139	401	1	0
chr10	82219420	82227420	8001	1	0		chr12	3239339	3240739	1401	1	0
chr10	83625020	83626020	1001	1	0		chr12	3284139	3284739	601	1	0
chr10	83665420	83666820	1401	0	1		chr12	3696739	3697339	601	1	0
chr10	88150020	88150220	201	1	1		chr12	4308939	4312739	3801	1	0
chr10	88428020	88428820	801	1	0		chr12	5179539	5180739	1201	1	0
chr10	88502020	88502220	201	0	1		chr12	6315939	6317339	1401	1	0
chr10	88713220	88720820	7601	1	1		chr12	6430939	6435939	5001	1	0
chr10	89374420	89374620	201	0	1		chr12	6505139	6505939	801	0	1
chr10	89993820	89994220	401	1	0		chr12	7315533	7315933	401	0	1
chr10	90630020	90630220	201	1	0		chr12	8012133	8014533	2401	1	0
chr10	90641220	90641820	601	0	1		chr12	8186533	8190733	4201	1	0
chr10	91000820	91003620	2801	1	0		chr12	8878133	8880133	2001	1	0
chr10	91405820	91407220	1401	0	1		chr12	11761933	11763933	2001	1	0
chr10	92143620	92144420	801	0	1		chr12	11904333	11906933	2601	1	0
chr10	92572620	92574420	1801	0	1		chr12	12208333	12211733	3401	1	0
chr10	92621620	92622020	401	1	0		chr12	13143333	13144733	1401	1	0
chr10	93547620	93548820	1201	1	0		chr12	13145533	13145733	201	1	0
chr10	94799220	94799420	201	1	0		chr12	13157733	13159733	2001	1	0
chr10	95030610	95034810	4201	0	1		chr12	13238933	13243933	5001	1	0
chr10	95185610	95186010	401	0	1		chr12	14305133	14305733	601	1	0
chr10	95194810	95200610	5801	1	0		chr12	14409133	14415733	6601	1	0
chr10	95508410	95509010	601	0	1		chr12	14930333	14930533	201	1	0
chr10	95563410	95564010	601	1	0		chr12	14957333	14957733	401	1	0
chr10	96980010	96982010	2001	0	1		chr12	22145533	22145933	401	1	0
chr10	98167410	98167610	201	1	0		chr12	24531333	24534133	2801	1	0
chr10	98200810	98202410	1601	0	1		chr12	25294533	25295133	601	1	0
chr10	98819610	98819810	201	1	0		chr12	26168133	26169533	1401	1	0
chr10	99087810	99088010	201	0	1		chr12	26170333	26170933	601	2	0
chr10	99238810	99241210	2401	1	0		chr12	26980733	26982733	2001	1	0
chr10	99292210	99294610	2401	1	0		chr12	32331133	32332133	1001	1	0
chr10	99398410	99398610	201	0	1		chr12	44315533	44316533	1001	1	0
chr10	99486210	99486810	601	1	0		chr12	46386133	46386933	801	1	0
chr10	99538010	99538810	801	1	0		chr12	46438933	46439133	201	1	0
chr10	100205410	100205810	401	0	1		chr12	46783933	46786533	2601	1	0
chr10	102404010	102406810	2801	0	1		chr12	46877533	46878133	601	1	0
chr10	102552010	102553810	1801	1	0		chr12	48045733	48046733	1001	1	0
chr10	102768410	102768810	401	2	0		chr12	48353533	48353933	401	1	0
chr10	102870610	102871610	1001	0	1		chr12	49276533	49278333	1801	1	0
chr10	103040410	103040610	201	0	1		chr12	51930333	51931533	1201	1	0
chr10	103346610	103346810	201	0	1		chr12	53195533	53195733	201	0	1
chr10	103402210	103405610	3401	1	0		chr12	54700733	54701133	401	1	0
chr10	103443010	103443610	601	0	1		chr12	56138933	56139533	601	1	0
chr10	103444610	103445210	601	0	1		chr12	56545133	56545333	201	1	0
chr10	103518610	103520410	1801	1	0		chr12	56856333	56858133	1801	1	0
chr10	103529810	103530410	601	0	1		chr12	62861733	62862933	1201	1	0
chr10	103588610	103589610	1001	1	0		chr12	63131533	63133733	2201	1	0
chr10	103814810	103815010	201	1	0		chr12	63350733	63351733	1001	1	0
chr10	103881410	103883210	1801	1	0		chr12	65087533	65090133	2601	1	0
chr10	104211610	104211810	201	0	1		chr12	67918733	67920533	1801	1	0
chr10	104342010	104343610	1601	1	0		chr12	68150133	68150533	401	1	0
chr10	104383810	104395410	11601	1	1		chr12	83150069	83151669	1601	1	0
chr10	104559210	104563810	4601	1	0		chr12	88976869	88977269	401	0	1
chr10	104802210	104805210	3001	1	0		chr12	93454469	93455869	1401	1	0
chr10	105250410	105250610	201	1	0		chr12	94134669	94135069	401	1	0
chr10	105413410	105414010	601	1	0		chr12	94135269	94135669	401	1	0
chr10	105427210	105430610	3401	2	0		chr12	94654269	94659069	4801	1	0
chr10	105477610	105477810	201	1	0		chr12	94919269	94919469	201	1	0
chr10	105489210	105490810	1601	1	0		chr12	97705869	97707469	1601	1	0
chr10	105516410	105518010	1601	1	0		chr12	98177469	98179469	2001	1	0
chr10	105531010	105531610	601	1	0		chr12	100854269	100854869	601	1	0
chr10	105667410	105670810	3401	2	0		chr12	103615470	103616270	801	0	1
chr10	105817410	105820210	2801	0	1		chr12	105144870	105145070	201	1	0
chr10	105825610	105828610	3001	1	1		chr12	105872470	105874270	1801	2	0
chr10	106050810	106052010	1201	1	0		chr12	106477470	106478870	1401	2	0
chr10	106085210	106096410	11201	1	1		chr12	107724470	107725870	1401	1	0
chr10	106099410	106100210	801	0	1		chr12	108027270	108030870	3601	1	0
chr10	108663610	108664610	1001	0	1		chr12	109031071	109033471	2401	2	0
chr10	111673010	111673610	601	1	0		chr12	109057671	109058471	801	1	0
chr10	111684610	111685810	1201	0	1		chr12	110319217	110320217	1001	1	0
chr10	112132610	112133010	401	1	0		chr12	112385817	112386217	401	1	0
chr10	112246210	112249210	3001	1	1		chr12	114296817	114302217	5401	1	0
chr10	112400610	112401610	1001	1	0		chr12	115342417	115342817	401	1	0
chr10	112442210	112442410	201	0	1		chr12	116774417	116778017	3601	1	0
chr10	114038410	114039010	601	0	1		chr12	117058017	117058417	401	1	0
chr10	114383810	114384010	201	1	0		chr12	119142417	119143417	1001	1	0
chr10	114429610	114430810	1201	0	1		chr12	119187217	119188817	1601	1	0
chr10	114525610	114526010	401	1	0		chr12	119647817	119648217	401	1	0
chr10	114582810	114583010	201	0	1		chr12	120501617	120502817	1201	1	0
chr10	114645810	114648410	2601	0	1		chr12	120546017	120547217	1201	1	0
chr10	114698410	114699210	801	0	1		chr12	122224217	122224617	401	0	1
chr10	114706210	114708810	2601	0	2		chr12	123210447	123211047	601	1	0
chr10	114877010	114877410	401	0	1		chr12	123336847	123337047	201	1	0
chr10	114927210	114929410	2201	0	1		chr12	123568847	123569847	1001	1	0
chr10	115059210	115059410	201	0	1		chr12	124584047	124584247	201	1	0
chr10	115373210	115376410	3201	1	0		chr12	125348447	125349047	601	1	0
chr10	115604010	115604410	401	1	0		chr12	128822447	128823447	1001	1	0
chr10	116231410	116233210	1801	1	0		chr12	129211247	129215047	3801	1	0
chr10	118592610	118600610	8001	2	0		chr12	129889447	129890047	601	1	0
chr10	120460610	120462010	1401	1	0		chr12	130274247	130277047	2801	1	0
chr10	122837010	122837210	201	0	1		chr12	132166647	132167847	1201	1	0
chr10	123345610	123345810	201	0	1		chr13	20355200	20355400	201	1	0
chr10	123483010	123483410	401	0	1		chr13	23028800	23031000	2201	1	0
chr10	123640410	123640610	201	0	1		chr13	24773400	24774000	601	1	0
chr10	123913410	123915010	1601	1	0		chr13	25102600	25104200	1601	1	0
chr10	123921410	123922410	1001	1	0		chr13	25725200	25728800	3601	1	0
chr10	123928410	123928810	401	0	1		chr13	26922400	26922600	201	1	0
chr10	123929010	123931810	2801	0	1		chr13	27093000	27093800	801	1	0
chr10	124017610	124019010	1401	1	0		chr13	27609600	27612000	2401	2	0
chr10	124100410	124102210	1801	1	0		chr13	27653400	27654800	1401	1	0
chr10	124884210	124884610	401	0	1		chr13	27788000	27788400	401	1	0
chr10	125769810	125771210	1401	0	1		chr13	28981000	28981400	401	1	0
chr10	126140410	126145810	5401	0	1		chr13	28995000	28997000	2001	1	0
chr10	126147410	126148810	1401	0	1		chr13	29011400	29015600	4201	1	0
chr10	126209010	126210010	1001	1	0		chr13	29215200	29215400	201	1	0
chr10	126396810	126398210	1401	1	0		chr13	30277000	30277800	801	1	0
chr10	126411410	126413010	1601	1	0		chr13	30634000	30634400	401	1	0
chr10	126418010	126418210	201	0	1		chr13	31416400	31419000	2601	1	0
chr10	126838010	126840810	2801	1	1		chr13	36494400	36496400	2001	0	1
chr10	126841210	126842610	1401	1	0		chr13	41019600	41019800	201	1	0
chr10	127571810	127572010	201	0	1		chr13	41245400	41249800	4401	1	0
chr10	127802610	127802810	201	0	1		chr13	42356000	42356400	401	1	0
chr10	127836210	127837810	1601	0	1		chr13	43605000	43605200	201	1	0
chr10	127913610	127914610	1001	1	0		chr13	45543800	45544000	201	1	0
chr10	130228810	130229410	601	0	1		chr13	45817200	45817600	401	1	0
chr10	130491810	130493210	1401	0	1		chr13	49551799	49554599	2801	1	0
chr10	131646210	131646410	201	0	1		chr13	49595599	49596799	1201	1	0
chr10	133358210	133359210	1001	0	1		chr13	50266199	50267199	1001	0	1
chr10	133971810	133972010	201	1	0		chr13	51875199	51879999	4801	1	0
chr10	134061810	134062210	401	1	0		chr13	52257599	52258199	601	0	1
chr10	134111410	134111810	401	1	0		chr13	53470999	53471199	201	0	1
chr10	134182610	134183610	1001	0	1		chr13	76463399	76464399	1001	1	0
chr10	134219610	134226410	6801	1	0		chr13	92870799	92871599	801	1	0
chr10	134283410	134283610	201	0	1		chr13	93931399	93932799	1401	1	0
chr10	134437810	134439010	1201	0	1		chr13	93966799	93966999	201	1	0
chr10	134957810	134960410	2601	1	0		chr13	94160799	94162999	2201	1	0
chr10	134971410	134973610	2201	1	0		chr13	97892799	97894799	2001	1	0
chr11	330800	331000	201	0	1		chr13	98627199	98627599	401	1	0
chr11	445800	446800	1001	0	1		chr13	99538199	99539199	1001	1	0
chr11	564400	564600	201	1	0		chr13	100337799	100347199	9401	1	0
chr11	707200	711000	3801	1	0		chr13	101177399	101179199	1801	0	1
chr11	834000	835200	1201	2	0		chr13	109919399	109920399	1001	1	0
chr11	934200	935200	1001	0	1		chr13	111862399	111867599	5201	1	0
chr11	942200	947200	5001	1	0		chr13	112289199	112290199	1001	1	0
chr11	955000	955200	201	0	1		chr13	112329399	112330799	1401	1	0
chr11	1281224	1281424	201	1	0		chr13	112999999	113008199	8201	1	0
chr11	1534224	1535024	801	0	1		chr13	113554599	113562199	7601	1	0
chr11	1585024	1586024	1001	1	0		chr13	113572999	113573199	201	1	0
chr11	1722224	1722624	401	1	0		chr13	114018399	114018999	601	1	0
chr11	1805024	1805224	201	1	0		chr14	20921360	20922160	801	1	0
chr11	2117624	2121824	4201	0	2		chr14	22634760	22635160	401	1	0
chr11	2359424	2361224	1801	1	0		chr14	23675360	23675960	601	1	0
chr11	2709024	2714024	5001	1	0		chr14	23980760	23982360	1601	2	0
chr11	2923224	2923424	201	1	0		chr14	24670360	24672760	2401	1	0
chr11	3166424	3166824	401	0	1		chr14	30208049	30208449	401	0	1
chr11	3400424	3401824	1401	1	0		chr14	31466249	31467049	801	0	1
chr11	3845824	3849824	4001	1	0		chr14	34904249	34904849	601	1	0
chr11	5577824	5578224	401	1	0		chr14	36736449	36741449	5001	1	0
chr11	6392624	6393224	601	1	0		chr14	44067050	44068050	1001	1	0
chr11	8202424	8202624	201	1	0		chr14	49893250	49894250	1001	1	0
chr11	8679624	8680224	601	0	1		chr14	50097450	50097850	401	1	0
chr11	8711424	8712024	601	1	0		chr14	50453650	50454050	401	1	0
chr11	8847224	8849424	2201	1	0		chr14	52170450	52172250	1801	0	1
chr11	9483824	9485024	1201	0	1		chr14	52266450	52267450	1001	1	0
chr11	9550824	9551624	801	2	0		chr14	52301050	52303050	2001	1	0
chr11	9554824	9556624	1801	0	1		chr14	55091650	55095050	3401	1	0
chr11	9584824	9585224	401	0	1		chr14	55116050	55121250	5201	1	0
chr11	9884624	9885224	601	0	1		chr14	55254050	55254250	201	0	1
chr11	10227024	10228024	1001	0	1		chr14	55656047	55656247	201	1	0
chr11	10329624	10330224	601	0	1		chr14	55879247	55879447	201	1	0
chr11	10330424	10332424	2001	0	1		chr14	57535247	57537247	2001	0	1
chr11	10344024	10345624	1601	1	0		chr14	57627047	57627447	401	1	0
chr11	10788024	10788624	601	0	1		chr14	58565047	58565447	401	1	0
chr11	10877624	10878224	601	1	0		chr14	59688247	59689047	801	1	0
chr11	10953624	10953824	201	1	0		chr14	60816647	60817447	801	1	0
chr11	11058824	11059024	201	0	1		chr14	61145447	61147847	2401	1	0
chr11	11157424	11157824	401	1	0		chr14	64526847	64528647	1801	1	0
chr11	11778224	11778424	201	0	1		chr14	64747047	64747247	201	1	0
chr11	11820824	11821224	401	0	1		chr14	65164647	65166247	1601	0	1
chr11	12439424	12440024	601	1	0		chr14	65612647	65612847	201	1	0
chr11	12702624	12703024	401	1	0		chr14	68160447	68161247	801	1	0
chr11	12806224	12806624	401	1	1		chr14	68407647	68409447	1801	1	1
chr11	12824024	12825624	1601	1	0		chr14	68853247	68854047	801	1	0
chr11	13279624	13283224	3601	1	0		chr14	69051647	69057047	5401	1	0
chr11	13894624	13895624	1001	0	1		chr14	69516447	69518847	2401	1	0
chr11	14346424	14347824	1401	1	0		chr14	69563647	69566047	2401	1	0
chr11	14562824	14564224	1401	1	0		chr14	70102447	70106647	4201	1	0
chr11	17908424	17910424	2001	0	1		chr14	70308247	70310447	2201	1	0
chr11	18727824	18728624	801	1	0		chr14	70757247	70761647	4401	1	0
chr11	19094824	19096224	1401	1	0		chr14	72073847	72074047	201	1	0
chr11	19433424	19434224	801	0	1		chr14	73146647	73147847	1201	1	0
chr11	19452224	19453024	801	1	0		chr14	73170247	73171447	1201	1	0
chr11	19691624	19692224	601	0	1		chr14	73751047	73755047	4001	1	0
chr11	19697824	19699024	1201	1	0		chr14	74812847	74814247	1401	1	0
chr11	19791024	19795224	4201	1	1		chr14	75013047	75013247	201	1	0
chr11	19931024	19931224	201	0	1		chr14	75114447	75116447	2001	1	0
chr11	19977624	19978224	601	0	1		chr14	75518247	75518447	201	1	0
chr11	20008824	20011024	2201	0	1		chr14	75627447	75627647	201	1	0
chr11	20023224	20024824	1601	1	0		chr14	75688647	75689447	801	1	0
chr11	20040624	20043624	3001	0	1		chr14	76348447	76349247	801	1	0
chr11	22043424	22043624	201	0	1		chr14	76549447	76552447	3001	1	0
chr11	22213024	22213624	601	0	1		chr14	77541847	77543847	2001	0	1
chr11	22645024	22645624	601	1	0		chr14	78552647	78553047	401	1	0
chr11	27325824	27327024	1201	0	1		chr14	78814647	78814847	201	1	0
chr11	27440024	27440224	201	1	0		chr14	80019247	80020047	801	1	0
chr11	27450424	27452424	2001	0	1		chr14	89932647	89933647	1001	1	0
chr11	27697424	27697624	201	0	1		chr14	90049647	90049847	201	1	0
chr11	27719224	27719424	201	0	1		chr14	90055847	90058247	2401	1	0
chr11	31801224	31802024	801	0	1		chr14	90070047	90070647	601	1	0
chr11	34243824	34245424	1601	1	0		chr14	90375247	90375447	201	1	0
chr11	34324424	34324624	201	1	0		chr14	92284247	92284847	601	1	0
chr11	34416624	34417024	401	1	0		chr14	92573047	92573647	601	1	0
chr11	36070224	36072024	1801	0	1		chr14	92866847	92868447	1601	1	0
chr11	36125624	36128024	2401	1	0		chr14	93505847	93510247	4401	1	0
chr11	36129824	36134224	4401	1	0		chr14	93511647	93514047	2401	1	0
chr11	36340024	36341224	1201	1	0		chr14	93578047	93579447	1401	1	0
chr11	36721824	36723224	1401	1	0		chr14	94849647	94850247	601	1	0
chr11	43935024	43936024	1001	1	0		chr14	95591847	95592647	801	1	0
chr11	44578424	44581624	3201	0	1		chr14	95620847	95622447	1601	1	0
chr11	44706624	44706824	201	0	1		chr14	95926847	95928247	1401	2	0
chr11	44732424	44734824	2401	0	1		chr14	96444047	96449247	5201	1	0
chr11	44760624	44766224	5601	0	1		chr14	99567247	99569047	1801	1	0
chr11	44775824	44776024	201	0	1		chr14	99723847	99729247	5401	1	0
chr11	44801224	44803224	2001	0	1		chr14	99750647	99751247	601	1	0
chr11	44855024	44857224	2201	0	1		chr14	99830047	99831047	1001	1	0
chr11	44925024	44928224	3201	0	1		chr14	99873647	99882047	8401	1	0
chr11	45556024	45556624	601	0	1		chr14	100153847	100154847	1001	1	0
chr11	45837224	45838824	1601	1	0		chr14	101296247	101299447	3201	2	0
chr11	46033424	46035224	1801	0	1		chr14	101771447	101772047	601	1	0
chr11	46255624	46256424	801	0	1		chr14	102382447	102386047	3601	1	0
chr11	46273024	46274024	1001	1	1		chr14	102607647	102609447	1801	1	0
chr11	46314824	46316824	2001	0	1		chr14	102657047	102657647	601	0	1
chr11	46317624	46319824	2201	0	1		chr14	103056047	103057247	1201	1	0
chr11	46356824	46368424	11601	2	3		chr14	103128647	103130647	2001	1	0
chr11	46695424	46697624	2201	1	0		chr14	103160847	103161047	201	1	0
chr11	46998024	46999224	1201	0	1		chr14	103161247	103161847	601	1	0
chr11	46999424	46999624	201	0	1		chr14	103215447	103216247	801	1	0
chr11	47082024	47084824	2801	0	1		chr14	103574047	103579847	5801	1	0
chr11	48012024	48013424	1401	1	0		chr14	103627447	103627647	201	1	0
chr11	48025624	48028024	2401	1	0		chr14	104286647	104287047	401	1	0
chr11	48057624	48058424	801	1	0		chr14	104321847	104323847	2001	1	0
chr11	48062424	48062624	201	0	1		chr14	104352247	104353247	1001	1	0
chr11	48073224	48074824	1601	2	0		chr14	104927155	104927555	401	1	0
chr11	57110424	57111824	1401	1	0		chr14	105338555	105340155	1601	1	0
chr11	58666624	58667624	1001	1	0		chr15	20638386	20638986	601	1	0
chr11	58668824	58669424	601	1	0		chr15	29406108	29407508	1401	1	0
chr11	58696224	58697424	1201	2	0		chr15	29432708	29433908	1201	2	0
chr11	58722024	58723424	1401	1	0		chr15	29633708	29634708	1001	1	0
chr11	59193424	59194624	1201	1	1		chr15	32663108	32663308	201	1	0
chr11	59888424	59889224	801	0	1		chr15	34681108	34681308	201	1	0
chr11	60299624	60299824	201	1	0		chr15	37348708	37349308	601	1	0
chr11	60683624	60686424	2801	1	0		chr15	39637108	39637908	801	1	0
chr11	60970024	60970424	401	1	1		chr15	39984308	39985708	1401	1	0
chr11	60970624	60972224	1601	0	1		chr15	40397108	40398908	1801	1	0
chr11	61256024	61258024	2001	1	0		chr15	40537108	40538308	1201	1	0
chr11	61528224	61529824	1601	1	0		chr15	41264108	41264708	601	1	1
chr11	61657624	61657824	201	1	0		chr15	41409108	41409508	401	1	0
chr11	61681024	61681224	201	1	0		chr15	41852908	41857908	5001	1	0
chr11	61764824	61769624	4801	1	0		chr15	42790508	42790708	201	1	0
chr11	62032424	62032824	401	1	1		chr15	48471108	48471308	201	1	0
chr11	62117024	62117624	601	1	0		chr15	50758708	50759308	601	1	0
chr11	62169024	62170224	1201	0	1		chr15	56546508	56546708	201	1	0
chr11	62271824	62272424	601	1	0		chr15	57512708	57513908	1201	1	0
chr11	62327424	62330424	3001	1	0		chr15	57633308	57633508	201	1	0
chr11	63195424	63196224	801	1	0		chr15	57736908	57739308	2401	1	0
chr11	63224224	63224424	201	0	1		chr15	57768308	57771708	3401	2	0
chr11	63532224	63533824	1601	0	1		chr15	58520308	58521708	1401	1	0
chr11	63614824	63616824	2001	0	1		chr15	60299508	60301908	2401	1	0
chr11	63684624	63689024	4401	1	0		chr15	61126508	61127508	1001	1	0
chr11	63787824	63796424	8601	1	1		chr15	61460708	61464508	3801	1	0
chr11	64090024	64092624	2601	1	1		chr15	61912708	61913308	601	1	0
chr11	64325624	64328224	2601	1	0		chr15	61972508	61974108	1601	1	0
chr11	64334424	64336224	1801	2	0		chr15	63067947	63069147	1201	1	0
chr11	64705024	64705224	201	0	1		chr15	63187747	63190347	2601	1	0
chr11	64914824	64915024	201	1	0		chr15	63367147	63372947	5801	1	1
chr11	64937424	64937624	201	1	0		chr15	63375147	63375747	601	1	0
chr11	64978824	64983624	4801	0	1		chr15	63383147	63383547	401	1	0
chr11	65010624	65011824	1201	1	0		chr15	63488147	63491147	3001	1	0
chr11	65094024	65094224	201	1	0		chr15	64991147	64991947	801	1	0
chr11	65148624	65151024	2401	1	0		chr15	65101147	65105947	4801	1	0
chr11	65184024	65189624	5601	2	0		chr15	65157747	65160147	2401	1	0
chr11	65338824	65339624	801	1	0		chr15	65196347	65197347	1001	1	0
chr11	65356824	65357624	801	1	0		chr15	66309546	66310946	1401	1	0
chr11	65384424	65384624	201	1	1		chr15	66348546	66351746	3201	1	0
chr11	65894024	65896224	2201	0	2		chr15	66357346	66361346	4001	2	0
chr11	66091824	66093224	1401	1	0		chr15	66393346	66394546	1201	1	0
chr11	66140224	66141224	1001	2	0		chr15	66413746	66413946	201	1	0
chr11	66336624	66339024	2401	0	1		chr15	66432146	66432946	801	1	0
chr11	66796024	66796224	201	1	0		chr15	66693946	66694346	401	1	0
chr11	67146624	67147424	801	0	1		chr15	66695146	66698946	3801	0	1
chr11	67349424	67350624	1201	0	1		chr15	66700346	66700546	201	1	0
chr11	67381224	67383024	1801	0	1		chr15	67570546	67570746	201	1	0
chr11	67525024	67527624	2601	1	0		chr15	67840146	67842146	2001	1	0
chr11	67579624	67580224	601	0	1		chr15	68206946	68208546	1601	1	0
chr11	67652424	67655024	2601	1	1		chr15	68572346	68572546	201	1	0
chr11	68091424	68091824	401	1	0		chr15	68599146	68600146	1001	0	1
chr11	68584224	68584624	401	1	0		chr15	68933346	68933746	401	1	0
chr11	68782024	68783224	1201	0	1		chr15	72460546	72462746	2201	1	0
chr11	68967624	68968824	1201	0	1		chr15	72945546	72945946	401	1	0
chr11	69078824	69079224	401	1	0		chr15	73530347	73530547	201	1	0
chr11	69472019	69473619	1601	1	0		chr15	73809747	73811947	2201	1	0
chr11	69523619	69524419	801	0	1		chr15	73922347	73924147	1801	1	0
chr11	69794152	69796152	2001	1	0		chr15	74257347	74259347	2001	1	0
chr11	69825752	69826152	401	1	0		chr15	76123145	76124745	1601	1	0
chr11	70236352	70237152	801	1	0		chr15	76352145	76352345	201	1	0
chr11	70840152	70840352	201	0	1		chr15	76445545	76446345	801	1	0
chr11	71277152	71277352	201	1	0		chr15	76939745	76939945	201	1	0
chr11	71499752	71500552	801	1	0		chr15	77072345	77072545	201	1	0
chr11	72128152	72130552	2401	1	0		chr15	77322145	77324145	2001	1	0
chr11	72182152	72182752	601	1	0		chr15	77891945	77893145	1201	1	0
chr11	72474952	72476552	1601	1	0		chr15	78029945	78036545	6601	1	0
chr11	72858352	72859352	1001	1	0		chr15	78612745	78616945	4201	1	0
chr11	73149752	73149952	201	1	1		chr15	78918345	78918545	201	1	0
chr11	73150152	73150552	401	1	1		chr15	79260545	79262545	2001	1	0
chr11	75050552	75057152	6601	1	1		chr15	82932545	82932745	201	1	0
chr11	75156552	75157152	601	1	1		chr15	83518146	83518746	601	1	0
chr11	75201152	75203752	2601	1	0		chr15	83978596	83981196	2601	0	1
chr11	75834352	75834552	201	0	1		chr15	84201996	84203596	1601	1	0
chr11	75967952	75968552	601	0	1		chr15	84361996	84364196	2201	1	0
chr11	76093152	76093352	201	0	1		chr15	86583396	86584996	1601	1	0
chr11	78362552	78362752	201	0	1		chr15	86778996	86781196	2201	1	0
chr11	78367552	78367752	201	1	0		chr15	87455396	87456596	1201	1	0
chr11	78821352	78821552	201	0	1		chr15	88007396	88007796	401	1	0
chr11	80038752	80040152	1401	0	1		chr15	88577396	88580996	3601	1	0
chr11	83194952	83197552	2601	1	0		chr15	88609796	88610396	601	1	0
chr11	85035552	85036752	1201	1	0		chr15	90456596	90456996	401	1	0
chr11	85242352	85243552	1201	1	0		chr15	90719596	90721596	2001	1	0
chr11	86188752	86189152	401	1	0		chr15	90968796	90969396	601	1	0
chr11	87681752	87682552	801	0	1		chr15	90994396	90994996	601	1	0
chr11	88154752	88155352	601	0	1		chr15	91150596	91154796	4201	1	0
chr11	92445152	92445552	401	0	1		chr15	91381596	91384396	2801	1	0
chr11	92445952	92446752	801	0	1		chr15	91432996	91433196	201	1	0
chr11	93478152	93478752	601	0	1		chr15	92488796	92494596	5801	1	0
chr11	93916752	93917752	1001	1	0		chr15	93646996	93649596	2601	2	0
chr11	94035752	94037552	1801	1	0		chr15	93784796	93786996	2201	1	0
chr11	94674352	94675352	1001	0	1		chr15	94665796	94667796	2001	1	0
chr11	95068952	95073152	4201	1	0		chr15	96472596	96472996	401	1	0
chr11	95829352	95829552	201	0	1		chr15	97162596	97162996	401	0	1
chr11	96070752	96072752	2001	0	1		chr15	97242396	97248596	6201	1	0
chr11	100166990	100167390	401	0	1		chr15	99328877	99332077	3201	1	0
chr11	101387190	101387790	601	1	0		chr15	99364077	99370477	6401	1	0
chr11	101989590	101990190	601	0	1		chr15	99978277	99979277	1001	1	0
chr11	102483390	102485190	1801	1	0		chr16	163400	164200	801	0	1
chr11	104765390	104765790	401	0	1		chr16	625799	626199	401	1	0
chr11	108422390	108422790	401	0	1		chr16	690999	691399	401	1	0
chr11	108766390	108766790	401	0	1		chr16	710199	711599	1401	1	0
chr11	112173390	112173590	201	0	1		chr16	1299199	1299399	201	1	0
chr11	112687790	112690590	2801	1	0		chr16	1333199	1333999	801	1	0
chr11	113754390	113755390	1001	0	1		chr16	1464799	1465399	601	1	0
chr11	114347790	114350390	2601	0	1		chr16	1525599	1526199	601	1	0
chr11	115034190	115036190	2001	1	0		chr16	1993999	1994999	1001	1	0
chr11	115092390	115093790	1401	1	0		chr16	2205399	2205799	401	1	0
chr11	115126590	115129390	2801	0	1		chr16	2789799	2790599	801	1	0
chr11	115278990	115280990	2001	0	1		chr16	2828799	2829599	801	1	0
chr11	115956990	115957790	801	0	1		chr16	2924399	2924799	401	1	0
chr11	116228390	116229390	1001	1	0		chr16	2953799	2953999	201	1	0
chr11	116291590	116295190	3601	1	0		chr16	3113799	3115199	1401	1	0
chr11	116859790	116861990	2201	0	1		chr16	3146199	3147999	1801	1	0
chr11	117009790	117010190	401	1	0		chr16	4013199	4014599	1401	1	0
chr11	117237790	117237990	201	1	0		chr16	4043399	4043599	201	1	0
chr11	117252790	117253790	1001	0	1		chr16	4049199	4050399	1201	1	0
chr11	117690190	117691590	1401	0	1		chr16	4401399	4401799	401	1	0
chr11	117692390	117692790	401	1	1		chr16	4615199	4615399	201	1	0
chr11	117941590	117942590	1001	1	0		chr16	4661599	4663999	2401	1	0
chr11	118065590	118065990	401	1	0		chr16	4837199	4838599	1401	1	0
chr11	118081190	118085390	4201	1	0		chr16	5399799	5400199	401	0	1
chr11	118186590	118188190	1601	1	0		chr16	8619999	8623399	3401	1	0
chr11	118285390	118287190	1801	2	0		chr16	8870099	8870299	201	1	0
chr11	118691190	118691790	601	1	0		chr16	9054699	9055699	1001	1	0
chr11	118757790	118759390	1601	1	0		chr16	9770899	9775499	4601	0	1
chr11	118798190	118798790	601	0	1		chr16	10886099	10887099	1001	1	0
chr11	118927990	118928190	201	0	1		chr16	11401499	11404099	2601	1	0
chr11	118966390	118966990	601	0	1		chr16	11415499	11415699	201	1	0
chr11	119208190	119209190	1001	1	0		chr16	11586699	11595299	8601	1	0
chr11	119631390	119631590	201	0	1		chr16	11712099	11712499	401	1	0
chr11	119967990	119968990	1001	0	1		chr16	12169299	12169899	601	1	0
chr11	119988590	119989390	801	1	0		chr16	12772899	12775699	2801	1	0
chr11	120151790	120152590	801	1	0		chr16	14398499	14405499	7001	1	0
chr11	121332990	121339790	6801	1	0		chr16	15397299	15397699	401	1	0
chr11	124539390	124539590	201	0	1		chr16	15644499	15645299	801	1	0
chr11	124662590	124664190	1601	1	0		chr16	17371699	17371899	201	0	1
chr11	125076190	125077590	1401	0	1		chr16	20818899	20819899	1001	1	0
chr11	125279390	125280790	1401	1	0		chr16	21430699	21431099	401	1	0
chr11	125976790	125976990	201	1	0		chr16	21533699	21538899	5201	1	0
chr11	126767990	126770190	2201	0	1		chr16	27249499	27249699	201	1	0
chr11	127967990	127968990	1001	0	1		chr16	27326699	27327899	1201	1	0
chr11	128160190	128160390	201	0	1		chr16	27610499	27612499	2001	1	0
chr11	128584790	128588390	3601	0	2		chr16	27647899	27648499	601	1	0
chr11	128590390	128591190	801	0	1		chr16	28893699	28895699	2001	1	0
chr11	128595790	128595990	201	0	1		chr16	29230099	29230699	601	1	0
chr11	128627590	128627990	401	0	1		chr16	29922899	29923499	601	1	0
chr11	128654390	128654990	601	1	0		chr16	30042099	30042299	201	1	0
chr11	129079390	129081990	2601	1	0		chr16	30101699	30102299	601	1	0
chr11	130272190	130275590	3401	1	0		chr16	30552499	30553099	601	1	0
chr11	133034990	133035390	401	0	1		chr16	30570299	30570499	201	1	0
chr11	133539390	133540190	801	0	1		chr16	30921299	30922699	1401	1	0
chr11	133817990	133820990	3001	1	0		chr16	47201099	47201499	401	1	0
chr12	610939	613139	2201	1	0		chr16	51671899	51672899	1001	1	0
chr12	731739	733339	1601	1	0		chr16	52150299	52152299	2001	1	0
chr12	2471539	2471739	201	1	0		chr16	53084499	53084699	201	1	0
chr12	2792339	2794739	2401	1	0		chr16	54100499	54100899	401	1	0
chr12	2901939	2902139	201	0	1		chr16	54909099	54909899	801	1	0
chr12	2942539	2944739	2201	0	1		chr16	56228499	56229299	801	1	0
chr12	3156739	3157539	801	0	1		chr16	56244899	56246699	1801	1	0
chr12	3185739	3185939	201	1	0		chr16	57983099	57983499	401	1	0
chr12	3225739	3226139	401	1	0		chr16	58269099	58269899	801	1	0
chr12	3239339	3240739	1401	1	0		chr16	64014699	64017699	3001	0	1
chr12	3284139	3284739	601	1	0		chr16	65112899	65113699	801	1	0
chr12	3582739	3584139	1401	0	1		chr16	65462899	65464699	1801	1	0
chr12	3696739	3697339	601	1	0		chr16	66310699	66312499	1801	1	0
chr12	3708739	3714339	5601	0	1		chr16	66397499	66399299	1801	1	0
chr12	3777739	3777939	201	0	1		chr16	66525099	66525299	201	1	0
chr12	4248539	4250539	2001	0	1		chr16	66614699	66615499	801	1	0
chr12	4251939	4252139	201	0	1		chr16	67233899	67234499	601	1	0
chr12	4299939	4300139	201	0	1		chr16	67328699	67329299	601	1	0
chr12	4308939	4312739	3801	1	0		chr16	67627099	67627299	201	0	1
chr12	5179539	5180739	1201	1	0		chr16	69019899	69020499	601	1	0
chr12	6183539	6184539	1001	0	1		chr16	71378499	71379699	1201	1	0
chr12	6192939	6194139	1201	0	1		chr16	71557899	71558899	1001	1	0
chr12	6194339	6196339	2001	0	1		chr16	71661499	71663099	1601	1	0
chr12	6310939	6315539	4601	0	1		chr16	71743299	71744299	1001	1	0
chr12	6315939	6317339	1401	1	1		chr16	72887899	72888299	401	1	0
chr12	6430939	6435939	5001	1	1		chr16	73697099	73698299	1201	1	0
chr12	6641139	6642339	1201	0	1		chr16	78029499	78030499	1001	1	0
chr12	6744539	6745339	801	0	1		chr16	78367699	78368099	401	1	0
chr12	6894339	6894539	201	0	2		chr16	79131699	79132499	801	1	0
chr12	6895539	6896739	1201	0	1		chr16	79383699	79385099	1401	0	1
chr12	7949533	7952733	3201	0	1		chr16	79597699	79598699	1001	1	0
chr12	8003533	8004733	1201	0	1		chr16	80499699	80500499	801	1	0
chr12	8012133	8014533	2401	1	1		chr16	81743099	81745899	2801	1	0
chr12	8025933	8026533	601	0	1		chr16	82740699	82742299	1601	1	0
chr12	8062533	8062733	201	0	1		chr16	82814899	82817299	2401	0	1
chr12	8186533	8190733	4201	1	1		chr16	83272499	83274099	1601	1	0
chr12	8606533	8607333	801	0	1		chr16	83874699	83877899	3201	1	0
chr12	8878133	8880133	2001	1	0		chr16	83880899	83883299	2401	1	0
chr12	8956933	8957733	801	0	1		chr16	83921099	83922099	1001	1	0
chr12	9826133	9826733	601	0	1		chr16	85108899	85109099	201	1	0
chr12	11694533	11694733	201	0	1		chr16	85169899	85171299	1401	0	1
chr12	11761933	11763933	2001	1	0		chr16	85342299	85342899	601	1	0
chr12	11904333	11906933	2601	1	0		chr16	85435699	85437499	1801	1	0
chr12	12208333	12211733	3401	1	0		chr16	85525099	85526699	1601	1	0
chr12	12709933	12712533	2601	0	1		chr16	85801099	85802699	1601	1	0
chr12	12965733	12966133	401	0	1		chr16	86068099	86068699	601	1	0
chr12	13132733	13133333	601	0	1		chr16	86332099	86332299	201	1	0
chr12	13143333	13144733	1401	1	0		chr16	86369099	86369299	201	1	0
chr12	13145533	13145733	201	1	0		chr16	86452899	86453099	201	1	0
chr12	13157733	13159733	2001	1	0		chr16	87405099	87405299	201	1	0
chr12	13238933	13243933	5001	1	0		chr16	87569499	87571099	1601	1	0
chr12	13549733	13550733	1001	0	1		chr16	87708899	87709299	401	1	0
chr12	14004533	14005333	801	0	1		chr16	87810699	87813299	2601	1	0
chr12	14305133	14305733	601	1	1		chr16	87909099	87914299	5201	1	0
chr12	14328133	14328733	601	0	1		chr16	87915699	87916499	801	1	0
chr12	14409133	14415733	6601	1	1		chr16	87919099	87919299	201	0	1
chr12	14930333	14930533	201	1	0		chr16	87957699	87958499	801	1	0
chr12	14957333	14957733	401	1	0		chr16	87997699	87998899	1201	1	0
chr12	18904733	18907733	3001	0	1		chr16	88134299	88134899	601	1	0
chr12	19015933	19018333	2401	0	1		chr16	88293899	88295899	2001	2	1
chr12	19048133	19049533	1401	0	1		chr16	88509299	88509499	201	1	0
chr12	19349533	19350333	801	0	1		chr16	88598499	88598899	401	1	0
chr12	22145533	22145933	401	1	0		chr17	182800	183000	201	1	0
chr12	22695533	22696333	801	0	1		chr17	564050	565650	1601	1	0
chr12	24531333	24534133	2801	1	0		chr17	880850	881050	201	1	0
chr12	25294533	25295133	601	1	0		chr17	1018050	1018850	801	1	0
chr12	26167133	26167333	201	0	1		chr17	1029050	1029250	201	1	0
chr12	26168133	26169533	1401	1	1		chr17	1366650	1366850	201	1	0
chr12	26170333	26170933	601	2	0		chr17	1615850	1617250	1401	1	0
chr12	26980733	26982733	2001	1	0		chr17	1672850	1674250	1401	1	0
chr12	31370133	31372333	2201	0	1		chr17	1849450	1850650	1201	1	0
chr12	31543733	31544333	601	0	1		chr17	2094050	2095850	1801	1	0
chr12	32163533	32164533	1001	0	1		chr17	2249050	2252650	3601	1	0
chr12	32165333	32169333	4001	0	1		chr17	3810651	3811451	801	0	1
chr12	32184133	32184533	401	0	1		chr17	6299476	6300076	601	1	0
chr12	32293133	32294133	1001	0	1		chr17	7016676	7018876	2201	1	0
chr12	32331133	32332133	1001	1	0		chr17	7196076	7196276	201	1	0
chr12	40014533	40014733	201	0	1		chr17	7426076	7426276	201	1	0
chr12	41131333	41131533	201	0	1		chr17	7531275	7531675	401	1	0
chr12	41759333	41759533	201	0	1		chr17	7964075	7965475	1401	1	0
chr12	44153533	44154533	1001	0	1		chr17	8236075	8236275	201	1	0
chr12	44315533	44316533	1001	1	0		chr17	13912475	13913475	1001	1	0
chr12	46386133	46386933	801	1	0		chr17	16842875	16843475	601	1	0
chr12	46438933	46439133	201	1	1		chr17	16907675	16907875	201	1	0
chr12	46783933	46786533	2601	1	0		chr17	17252675	17254675	2001	1	0
chr12	46877533	46878133	601	1	0		chr17	17530075	17530675	601	1	0
chr12	47448933	47449733	801	0	1		chr17	17666275	17666675	401	1	0
chr12	48045733	48046733	1001	1	0		chr17	17675075	17675275	201	1	0
chr12	48353533	48353933	401	1	0		chr17	17743675	17746075	2401	1	0
chr12	49276533	49278333	1801	1	0		chr17	19349408	19352208	2801	1	0
chr12	50134533	50134733	201	0	1		chr17	19568208	19568808	601	1	0
chr12	51775333	51777933	2601	0	1		chr17	26445873	26446273	401	1	0
chr12	51930333	51931533	1201	1	1		chr17	26839073	26839273	201	1	0
chr12	52431733	52432733	1001	0	1		chr17	27280074	27281074	1001	1	0
chr12	52630533	52632933	2401	0	1		chr17	27357874	27361274	3401	1	0
chr12	52808733	52809133	401	0	1		chr17	27454474	27455674	1201	1	0
chr12	53364333	53364533	201	0	1		chr17	27478474	27479074	601	1	0
chr12	54700733	54701133	401	1	0		chr17	28165874	28166474	601	1	0
chr12	55808733	55809333	601	0	1		chr17	30470687	30471087	401	1	0
chr12	55830733	55830933	201	0	1		chr17	31974487	31974887	401	1	0
chr12	56138933	56139533	601	1	1		chr17	32481087	32481487	401	1	0
chr12	56139733	56140733	1001	0	1		chr17	32740487	32741287	801	0	1
chr12	56141333	56141933	601	0	1		chr17	32790087	32790287	201	1	0
chr12	56235933	56237133	1201	0	1		chr17	33077287	33077687	401	1	0
chr12	56545133	56545333	201	1	0		chr17	35210487	35211287	801	1	0
chr12	56856333	56858133	1801	1	0		chr17	35550087	35550287	201	1	0
chr12	57424933	57425933	1001	0	1		chr17	35717087	35717487	401	1	0
chr12	62861733	62862933	1201	1	0		chr17	37363074	37365674	2601	1	0
chr12	63131533	63133733	2201	1	0		chr17	38574274	38574874	601	1	0
chr12	63350733	63351733	1001	1	0		chr17	38576074	38580274	4201	1	0
chr12	65087533	65090133	2601	1	0		chr17	38821674	38821874	201	1	0
chr12	66215133	66216333	1201	0	1		chr17	39153874	39154074	201	1	0
chr12	66483733	66483933	201	0	1		chr17	39215674	39216074	401	1	0
chr12	67918733	67920533	1801	1	1		chr17	39766074	39766474	401	1	0
chr12	68150133	68150533	401	1	1		chr17	40008274	40008474	201	1	0
chr12	68313533	68315333	1801	0	1		chr17	40162874	40166074	3201	1	0
chr12	69369733	69369933	201	0	1		chr17	40331874	40332274	401	1	0
chr12	69489933	69491933	2001	0	1		chr17	40400474	40401274	801	1	0
chr12	73500133	73500533	401	0	1		chr17	40576074	40577474	1401	1	0
chr12	79456669	79457269	601	0	1		chr17	42687674	42688474	801	1	0
chr12	79457469	79457869	401	0	1		chr17	42925274	42926074	801	1	0
chr12	82873069	82873469	401	0	1		chr17	43080874	43082274	1401	2	0
chr12	83150069	83151669	1601	1	0		chr17	43127474	43127674	201	1	0
chr12	85376869	85377469	601	0	1		chr17	43139874	43140274	401	1	0
chr12	85862669	85863669	1001	0	1		chr17	43222617	43222817	201	1	0
chr12	89256269	89257669	1401	0	1		chr17	43418817	43420217	1401	1	0
chr12	92500069	92503869	3801	0	1		chr17	43786817	43787817	1001	0	1
chr12	93042069	93043669	1601	0	1		chr17	44886636	44886836	201	0	1
chr12	93454469	93455869	1401	1	0		chr17	45328601	45329601	1001	0	1
chr12	94134669	94135069	401	1	0		chr17	45369001	45369601	601	1	0
chr12	94135269	94135669	401	1	0		chr17	45610401	45611201	801	1	0
chr12	94654269	94659069	4801	1	0		chr17	45779001	45779401	401	1	0
chr12	94919269	94919469	201	1	0		chr17	45974801	45975001	201	1	0
chr12	95128669	95128869	201	0	1		chr17	46071601	46074001	2401	1	0
chr12	96230469	96231469	1001	0	1		chr17	46122801	46124201	1401	1	0
chr12	97705869	97707469	1601	1	0		chr17	46255201	46256801	1601	1	0
chr12	97944669	97945069	401	0	1		chr17	52249401	52250201	801	1	0
chr12	97945269	97946869	1601	0	1		chr17	52332601	52335201	2601	1	0
chr12	98177469	98179469	2001	1	0		chr17	53947001	53948001	1001	1	0
chr12	100854269	100854869	601	1	0		chr17	55397001	55397201	201	1	0
chr12	101880269	101880469	201	0	1		chr17	55601201	55602801	1601	1	0
chr12	101958869	101962069	3201	0	1		chr17	55737601	55739801	2201	1	0
chr12	104642270	104643070	801	0	1		chr17	55956401	55960001	3601	1	0
chr12	104657470	104658070	601	0	1		chr17	56109801	56111001	1201	1	0
chr12	104898070	104898470	401	0	1		chr17	56641601	56643601	2001	1	0
chr12	105144870	105145070	201	1	0		chr17	56744401	56744601	201	1	0
chr12	105500070	105500670	601	0	1		chr17	58404418	58406018	1601	0	1
chr12	105502870	105506470	3601	0	2		chr17	58823618	58826618	3001	0	1
chr12	105872470	105874270	1801	2	2		chr17	60550068	60551268	1201	1	0
chr12	106477470	106478870	1401	2	0		chr17	63446938	63447138	201	1	0
chr12	107233870	107234470	601	0	1		chr17	63770738	63771338	601	1	0
chr12	107724470	107725870	1401	1	0		chr17	67424605	67427205	2601	1	0
chr12	108027270	108030870	3601	1	0		chr17	70348005	70348805	801	1	0
chr12	109031071	109033471	2401	2	0		chr17	70966405	70967805	1401	1	0
chr12	109046471	109048071	1601	0	1		chr17	71337405	71341805	4401	1	0
chr12	109057671	109058471	801	1	0		chr17	71354805	71362805	8001	1	0
chr12	110260017	110261217	1201	0	1		chr17	72048805	72049805	1001	1	0
chr12	110319217	110320217	1001	1	0		chr17	72245405	72245605	201	1	0
chr12	111497417	111499617	2201	0	1		chr17	72255805	72257405	1601	1	0
chr12	111500617	111500817	201	0	1		chr17	72915805	72917605	1801	1	0
chr12	111512217	111513017	801	0	1		chr17	72948005	72948805	801	1	0
chr12	111595817	111599017	3201	0	1		chr17	72952605	72953205	601	1	0
chr12	111616617	111616817	201	0	1		chr17	73638405	73640205	1801	1	0
chr12	112385817	112386217	401	1	1		chr17	73779805	73780605	801	1	0
chr12	112620417	112622417	2001	0	1		chr17	74077005	74078005	1001	0	1
chr12	112783617	112784617	1001	0	1		chr17	74100005	74100805	801	1	0
chr12	113587817	113588617	801	0	1		chr17	74437005	74442605	5601	1	0
chr12	113622017	113622217	201	0	1		chr17	74494005	74496205	2201	1	0
chr12	114296817	114302217	5401	1	0		chr17	74523405	74526605	3201	1	0
chr12	114434017	114434217	201	0	1		chr17	74938805	74939205	401	1	0
chr12	115342417	115342817	401	1	0		chr17	75310805	75311005	201	1	0
chr12	116774417	116778017	3601	1	0		chr17	75365805	75366005	201	1	0
chr12	117042817	117043417	601	0	1		chr17	75417005	75420405	3401	1	0
chr12	117058017	117058417	401	1	0		chr17	75566605	75568805	2201	1	0
chr12	117540017	117540817	801	0	1		chr17	75613405	75613805	401	1	0
chr12	119142417	119143417	1001	1	0		chr17	75806005	75808005	2001	1	0
chr12	119187217	119188817	1601	1	0		chr17	76164005	76164205	201	1	0
chr12	119590417	119591017	601	0	1		chr17	76252405	76254805	2401	1	0
chr12	119591417	119592217	801	0	1		chr17	76318805	76322205	3401	1	0
chr12	119609217	119609817	601	0	1		chr17	76357605	76367405	9801	1	0
chr12	119647817	119648217	401	1	0		chr17	76741805	76743005	1201	1	0
chr12	119895217	119896017	801	0	1		chr17	77093605	77094805	1201	1	0
chr12	120501617	120502817	1201	1	1		chr17	77219205	77220405	1201	1	0
chr12	120546017	120547217	1201	1	0		chr17	77383805	77384605	801	1	0
chr12	121436417	121437617	1201	0	1		chr17	77478805	77479405	601	1	0
chr12	123210447	123211047	601	1	0		chr17	77672805	77673205	401	1	0
chr12	123336847	123337047	201	1	0		chr17	77675605	77676405	801	0	1
chr12	123568847	123569847	1001	1	0		chr17	77903205	77903805	601	1	0
chr12	124584047	124584247	201	1	0		chr17	78009605	78009805	201	1	0
chr12	124984447	124986047	1601	0	1		chr17	78198205	78199605	1401	1	0
chr12	125348447	125349047	601	1	0		chr17	78289605	78289805	201	1	0
chr12	127508847	127509647	801	0	1		chr18	480000	480600	601	1	0
chr12	128821247	128822047	801	0	1		chr18	634400	635800	1401	1	0
chr12	128822447	128823447	1001	1	1		chr18	3118400	3119400	1001	1	0
chr12	128840847	128841447	601	0	1		chr18	3455400	3456400	1001	1	0
chr12	128858247	128859047	801	0	1		chr18	3584000	3586400	2401	1	0
chr12	129211247	129215047	3801	1	1		chr18	3594600	3599000	4401	1	0
chr12	129889447	129890047	601	1	0		chr18	4195400	4196600	1201	1	0
chr12	130274247	130277047	2801	1	0		chr18	7556400	7556600	201	1	0
chr12	130502247	130502847	601	0	1		chr18	9105800	9108000	2201	1	0
chr12	132166647	132167847	1201	1	0		chr18	9642400	9644600	2201	1	0
chr12	132268447	132271247	2801	0	1		chr18	9837600	9840200	2601	1	0
chr13	20355200	20355400	201	1	0		chr18	9854000	9854200	201	1	0
chr13	20679000	20679200	201	0	1		chr18	10067400	10068200	801	1	0
chr13	21984000	21985200	1201	0	1		chr18	10099600	10102800	3201	2	0
chr13	23028800	23031000	2201	1	0		chr18	11806600	11811400	4801	1	0
chr13	24773400	24774000	601	1	1		chr18	11849600	11850800	1201	1	0
chr13	25102600	25104200	1601	1	0		chr18	11984200	11984400	201	1	0
chr13	25452200	25453000	801	0	1		chr18	12026600	12027200	601	0	1
chr13	25725200	25728800	3601	1	0		chr18	12409000	12410600	1601	1	0
chr13	26922400	26922600	201	1	0		chr18	12597000	12598000	1001	1	0
chr13	27092200	27092600	401	0	1		chr18	13451200	13454200	3001	0	1
chr13	27093000	27093800	801	1	2		chr18	18941202	18941602	401	1	0
chr13	27268000	27268400	401	0	1		chr18	21065002	21065202	201	1	0
chr13	27572600	27572800	201	0	1		chr18	22408802	22410402	1601	1	0
chr13	27609600	27612000	2401	2	2		chr18	32131202	32131402	201	1	0
chr13	27653400	27654800	1401	1	0		chr18	32422002	32422202	201	1	0
chr13	27788000	27788400	401	1	0		chr18	32620402	32621202	801	1	0
chr13	28981000	28981400	401	1	0		chr18	37788802	37789002	201	1	0
chr13	28995000	28997000	2001	1	0		chr18	42331002	42331202	201	1	0
chr13	29011400	29015600	4201	1	0		chr18	43916202	43919202	3001	1	0
chr13	29215200	29215400	201	1	0		chr18	44732802	44733802	1001	2	0
chr13	30277000	30277800	801	1	0		chr18	44770602	44770802	201	0	1
chr13	30370800	30371000	201	0	1		chr18	45342002	45345402	3401	1	0
chr13	30634000	30634400	401	1	0		chr18	45656002	45656602	601	1	0
chr13	31416400	31419000	2601	1	0		chr18	46990802	46992402	1601	1	0
chr13	32651400	32651800	401	0	1		chr18	47016802	47017202	401	1	0
chr13	33110800	33111600	801	0	1		chr18	53448002	53448602	601	1	0
chr13	33160400	33160600	201	0	1		chr18	53530202	53532602	2401	1	0
chr13	34950400	34951000	601	0	1		chr18	54303802	54304402	601	1	0
chr13	35525600	35526400	801	0	1		chr18	54607802	54608202	401	1	0
chr13	37067400	37067600	201	0	1		chr18	65773020	65773420	401	1	0
chr13	37389600	37390000	401	0	1		chr18	66710220	66710820	601	1	0
chr13	37441200	37441600	401	0	1		chr18	70359820	70361020	1201	1	0
chr13	38910600	38910800	201	0	1		chr18	70992220	70993220	1001	0	1
chr13	39260000	39260200	201	0	1		chr18	72661812	72663612	1801	1	0
chr13	40152600	40153600	1001	0	1		chr18	74300412	74301412	1001	1	0
chr13	41019600	41019800	201	1	0		chr18	75716612	75719212	2601	1	0
chr13	41245400	41249800	4401	1	0		chr19	287400	290400	3001	1	0
chr13	42356000	42356400	401	1	0		chr19	679000	679400	401	1	0
chr13	43251600	43253000	1401	0	1		chr19	891600	892000	401	1	0
chr13	43447000	43449600	2601	0	1		chr19	1044800	1045200	401	1	0
chr13	43605000	43605200	201	1	0		chr19	1311600	1311800	201	1	0
chr13	43889600	43894600	5001	0	1		chr19	1354000	1354400	401	1	0
chr13	45081000	45083600	2601	0	1		chr19	1604200	1604400	201	1	0
chr13	45301000	45301200	201	0	1		chr19	1826000	1828000	2001	1	0
chr13	45543800	45544000	201	1	0		chr19	1855800	1856600	801	1	0
chr13	45817200	45817600	401	1	0		chr19	1993000	1993200	201	1	0
chr13	46845399	46845799	401	0	1		chr19	2096600	2097000	401	1	0
chr13	47024999	47025399	401	0	1		chr19	2331000	2333800	2801	1	0
chr13	49551799	49554599	2801	1	0		chr19	2567800	2568000	201	1	0
chr13	49594399	49595399	1001	0	1		chr19	2578200	2578600	401	1	0
chr13	49595599	49596799	1201	1	1		chr19	2586600	2588800	2201	1	0
chr13	50714199	50716199	2001	0	1		chr19	2726800	2727400	601	1	0
chr13	51875199	51879999	4801	1	0		chr19	2901600	2903200	1601	2	0
chr13	52321799	52322599	801	0	1		chr19	3149800	3150200	401	1	0
chr13	52370999	52372399	1401	0	1		chr19	3499200	3499800	601	1	0
chr13	52432799	52433199	401	0	1		chr19	3515800	3517200	1401	1	0
chr13	53605999	53606199	201	0	1		chr19	3577200	3577800	601	1	0
chr13	53739599	53739999	401	0	1		chr19	4082200	4082600	401	1	0
chr13	57989599	57989799	201	0	1		chr19	4337800	4338000	201	1	0
chr13	57990199	57990999	801	0	1		chr19	4342000	4342400	401	1	0
chr13	60118399	60119199	801	0	1		chr19	4407600	4410200	2601	1	0
chr13	66545599	66546199	601	0	1		chr19	4742200	4742800	601	1	0
chr13	76463399	76464399	1001	1	0		chr19	5090000	5090200	201	1	0
chr13	80056599	80057599	1001	0	1		chr19	5416600	5418400	1801	1	0
chr13	92870799	92871599	801	1	1		chr19	6481200	6482000	801	1	0
chr13	93931399	93932799	1401	1	0		chr19	7070600	7070800	201	0	1
chr13	93966799	93966999	201	1	0		chr19	8210600	8213600	3001	1	0
chr13	94160799	94162999	2201	1	0		chr19	8445000	8445800	801	1	0
chr13	94212199	94215999	3801	0	1		chr19	10563800	10565800	2001	1	0
chr13	97777799	97778199	401	0	1		chr19	10842400	10842600	201	1	0
chr13	97892799	97894799	2001	1	0		chr19	11175600	11175800	201	1	0
chr13	98627199	98627599	401	1	0		chr19	11264800	11265600	801	1	0
chr13	98829399	98829599	201	0	1		chr19	11785400	11785800	401	1	0
chr13	99136999	99137799	801	0	1		chr19	12305400	12306600	1201	1	0
chr13	99338399	99342599	4201	0	1		chr19	12778400	12779200	801	1	0
chr13	99538199	99539199	1001	1	0		chr19	12863000	12863400	401	1	0
chr13	99580599	99580799	201	0	1		chr19	12880200	12881400	1201	1	0
chr13	99598599	99598799	201	0	1		chr19	12904600	12905600	1001	1	0
chr13	99626199	99626399	201	0	1		chr19	12975600	12978000	2401	1	0
chr13	99646399	99646799	401	0	1		chr19	13927800	13929000	1201	1	0
chr13	100337799	100347199	9401	1	0		chr19	13949600	13951400	1801	1	0
chr13	101054999	101056399	1401	0	1		chr19	14403600	14407000	3401	1	0
chr13	107570799	107571199	401	0	1		chr19	14516200	14518000	1801	1	0
chr13	109919399	109920399	1001	1	0		chr19	14544000	14544200	201	1	0
chr13	110951599	110951999	401	0	1		chr19	16481800	16482000	201	1	0
chr13	111774399	111774599	201	0	1		chr19	17319800	17321400	1601	1	0
chr13	111775399	111775599	201	0	1		chr19	17691000	17691400	401	1	0
chr13	111862399	111867599	5201	1	1		chr19	17971600	17972800	1201	1	0
chr13	112289199	112290199	1001	1	1		chr19	17978800	17981000	2201	1	0
chr13	112329399	112330799	1401	1	0		chr19	18211400	18212200	801	1	0
chr13	112999999	113008199	8201	1	0		chr19	18434000	18435000	1001	1	0
chr13	113554599	113562199	7601	1	0		chr19	18450600	18451000	401	1	0
chr13	113572999	113573199	201	1	0		chr19	18479800	18481000	1201	1	0
chr13	114018399	114018999	601	1	0		chr19	18540800	18543600	2801	1	0
chr14	20921360	20922160	801	1	0		chr19	18748800	18749400	601	1	0
chr14	22634760	22635160	401	1	0		chr19	19429400	19430400	1001	1	0
chr14	23095360	23095960	601	0	1		chr19	19432800	19433400	601	1	0
chr14	23653160	23653360	201	0	1		chr19	19598400	19601200	2801	1	0
chr14	23675360	23675960	601	1	0		chr19	19747800	19748800	1001	1	0
chr14	23906160	23906360	201	0	1		chr19	33975960	33976160	201	1	0
chr14	23980760	23982360	1601	2	0		chr19	34394360	34395960	1601	1	0
chr14	24670360	24672760	2401	1	0		chr19	34814360	34815160	801	0	1
chr14	34904249	34904849	601	1	0		chr19	38523760	38528960	5201	1	0
chr14	35982049	35982449	401	0	1		chr19	38704360	38705360	1001	1	0
chr14	36199249	36200049	801	0	1		chr19	38734360	38736360	2001	0	1
chr14	36736449	36741449	5001	1	0		chr19	39224360	39225160	801	1	0
chr14	44067050	44068050	1001	1	0		chr19	39614760	39616360	1601	1	0
chr14	44249650	44250050	401	0	1		chr19	40501760	40502160	401	1	0
chr14	47512850	47514450	1601	0	1		chr19	40757760	40758760	1001	1	0
chr14	49893250	49894250	1001	1	0		chr19	41129960	41130360	401	1	0
chr14	50097450	50097850	401	1	1		chr19	41309560	41310560	1001	1	0
chr14	50453650	50454050	401	1	0		chr19	41954960	41955760	801	1	0
chr14	52266450	52267450	1001	1	0		chr19	42874960	42876560	1601	1	0
chr14	52301050	52303050	2001	1	0		chr19	43858960	43859160	201	1	0
chr14	52718250	52721250	3001	0	1		chr19	44038760	44040160	1401	1	0
chr14	55036250	55037050	801	0	1		chr19	45429560	45430160	601	1	0
chr14	55091650	55095050	3401	1	0		chr19	45640960	45641960	1001	1	0
chr14	55116050	55121250	5201	1	0		chr19	46003360	46004760	1401	0	1
chr14	55541447	55541847	401	0	1		chr19	46524760	46526560	1801	1	0
chr14	55656047	55656247	201	1	0		chr19	46634560	46638960	4401	1	0
chr14	55879247	55879447	201	1	0		chr19	47364160	47364360	201	1	0
chr14	56270047	56270247	201	0	1		chr19	47448160	47449160	1001	1	0
chr14	56348247	56349247	1001	0	1		chr19	47552560	47552960	401	0	1
chr14	56349447	56349847	401	0	1		chr19	47753960	47754560	601	1	0
chr14	57627047	57627447	401	1	0		chr19	48832588	48832988	401	1	0
chr14	58565047	58565447	401	1	0		chr19	48901988	48905388	3401	1	0
chr14	59688247	59689047	801	1	0		chr19	49337588	49338788	1201	2	0
chr14	59855647	59856047	401	0	1		chr19	50138588	50140388	1801	1	0
chr14	60816647	60817447	801	1	0		chr19	50146388	50147388	1001	1	0
chr14	61145447	61147847	2401	1	1		chr19	50373788	50374188	401	1	0
chr14	61946047	61946847	801	0	1		chr19	50619188	50620188	1001	1	0
chr14	64526847	64528647	1801	1	0		chr19	51156788	51157388	601	0	1
chr14	64747047	64747247	201	1	0		chr19	51794988	51800188	5201	1	0
chr14	65005647	65006447	801	0	1		chr19	52207988	52208588	601	1	0
chr14	65043847	65044047	201	0	1		chr19	52405788	52405988	201	1	0
chr14	65612647	65612847	201	1	0		chr19	53444388	53444788	401	1	0
chr14	67729247	67730047	801	0	1		chr19	53870588	53871188	601	1	0
chr14	68007447	68009847	2401	0	1		chr19	54115188	54117188	2001	1	0
chr14	68160447	68161247	801	1	0		chr19	54169788	54173988	4201	2	0
chr14	68407647	68409447	1801	1	0		chr19	54834988	54836388	1401	1	0
chr14	68720047	68721247	1201	0	1		chr19	55669988	55671788	1801	1	0
chr14	68853247	68854047	801	1	0		chr19	55853188	55853788	601	1	0
chr14	69051647	69057047	5401	1	0		chr19	55873788	55874588	801	1	0
chr14	69516447	69518847	2401	1	0		chr19	55888188	55888788	601	1	0
chr14	69563647	69566047	2401	1	0		chr19	55919588	55920388	801	2	0
chr14	70102447	70106647	4201	1	0		chr19	55999388	56001388	2001	2	0
chr14	70308247	70310447	2201	1	0		chr19	58298188	58298588	401	1	0
chr14	70757247	70761647	4401	1	0		chr19	58662588	58662788	201	1	0
chr14	71785647	71786247	601	0	1		chr19	59064588	59066188	1601	1	0
chr14	72073847	72074047	201	1	0		chr2	1627793	1630393	2601	1	0
chr14	72715447	72716247	801	0	1		chr2	1725993	1726793	801	1	0
chr14	73025647	73027047	1401	0	1		chr2	1774993	1776193	1201	1	0
chr14	73146647	73147847	1201	1	0		chr2	3172193	3173393	1201	1	0
chr14	73170247	73171447	1201	1	0		chr2	3676725	3677125	401	1	0
chr14	73254647	73255047	401	0	1		chr2	3706925	3707925	1001	0	1
chr14	73257647	73258447	801	0	1		chr2	7068749	7069549	801	1	0
chr14	73751047	73755047	4001	1	0		chr2	7075749	7076349	601	1	0
chr14	73778047	73778247	201	0	1		chr2	9292949	9293949	1001	1	0
chr14	74812847	74814247	1401	1	0		chr2	9309149	9309349	201	1	0
chr14	75013047	75013247	201	1	0		chr2	9369349	9369549	201	1	0
chr14	75114447	75116447	2001	1	0		chr2	9466749	9466949	201	1	0
chr14	75518247	75518447	201	1	0		chr2	9517349	9518949	1601	1	0
chr14	75627447	75627647	201	1	0		chr2	11004549	11004949	401	1	0
chr14	75688647	75689447	801	1	0		chr2	11211149	11213949	2801	2	0
chr14	76348447	76349247	801	1	0		chr2	11232749	11233149	401	1	0
chr14	76549447	76552447	3001	1	0		chr2	11887549	11888949	1401	1	0
chr14	76873247	76874647	1401	0	1		chr2	11918949	11919749	801	0	1
chr14	76874847	76876447	1601	0	1		chr2	20248119	20248919	801	1	0
chr14	78552647	78553047	401	1	0		chr2	20363919	20367119	3201	1	0
chr14	78814647	78814847	201	1	0		chr2	20783719	20785519	1801	0	1
chr14	80001047	80001647	601	0	1		chr2	23626495	23627895	1401	1	0
chr14	80019247	80020047	801	1	0		chr2	23725095	23725295	201	1	0
chr14	81787847	81790047	2201	0	1		chr2	23797695	23798495	801	1	0
chr14	88830447	88832647	2201	0	2		chr2	24085496	24086496	1001	1	0
chr14	89918647	89919047	401	0	1		chr2	24436096	24436296	201	1	0
chr14	89932647	89933647	1001	1	1		chr2	25451896	25454096	2201	1	0
chr14	90049647	90049847	201	1	0		chr2	25593896	25596296	2401	1	0
chr14	90055847	90058247	2401	1	0		chr2	26321096	26321696	601	2	0
chr14	90070047	90070647	601	1	0		chr2	26645896	26646896	1001	1	0
chr14	90375247	90375447	201	1	0		chr2	26862696	26864696	2001	1	0
chr14	91105047	91110247	5201	0	1		chr2	27147496	27148696	1201	1	0
chr14	91858447	91865647	7201	0	1		chr2	27431896	27433896	2001	2	0
chr14	92284247	92284847	601	1	0		chr2	27504496	27505096	601	1	0
chr14	92573047	92573647	601	1	0		chr2	27993696	27993896	201	1	0
chr14	92866847	92868447	1601	1	0		chr2	29090696	29091296	601	1	0
chr14	93505847	93510247	4401	1	0		chr2	29531896	29532096	201	1	0
chr14	93511647	93514047	2401	1	0		chr2	29532296	29532696	401	1	0
chr14	93578047	93579447	1401	1	0		chr2	30457296	30457496	201	1	0
chr14	94306247	94307047	801	0	1		chr2	30522696	30525496	2801	1	0
chr14	94849647	94850247	601	1	0		chr2	30687896	30688696	801	1	0
chr14	95155647	95156047	401	0	1		chr2	31107496	31109096	1601	1	0
chr14	95515047	95515647	601	0	1		chr2	32115696	32119696	4001	1	0
chr14	95591847	95592647	801	1	0		chr2	36589896	36593696	3801	1	0
chr14	95620847	95622447	1601	1	0		chr2	37424696	37426896	2201	1	0
chr14	95926847	95928247	1401	2	0		chr2	38726696	38727696	1001	1	0
chr14	96444047	96449247	5201	1	0		chr2	39591296	39594496	3201	1	0
chr14	96561447	96563647	2201	0	1		chr2	39722096	39722896	801	1	0
chr14	96814847	96815047	201	0	1		chr2	41626696	41627696	1001	1	0
chr14	99567247	99569047	1801	1	0		chr2	42091896	42092896	1001	1	0
chr14	99690447	99690847	401	0	1		chr2	42748296	42750896	2601	1	0
chr14	99723847	99729247	5401	1	0		chr2	43150896	43159696	8801	1	0
chr14	99750647	99751247	601	1	0		chr2	43181496	43181696	201	1	0
chr14	99830047	99831047	1001	1	0		chr2	43405296	43408896	3601	1	0
chr14	99873647	99882047	8401	1	0		chr2	43445696	43448496	2801	1	0
chr14	100153847	100154847	1001	1	0		chr2	43717496	43718896	1401	1	0
chr14	100300647	100300847	201	0	1		chr2	45450296	45451696	1401	0	1
chr14	100337847	100343047	5201	0	1		chr2	45690696	45692696	2001	2	0
chr14	100837447	100841247	3801	0	1		chr2	46460096	46460296	201	1	0
chr14	101296247	101299447	3201	2	0		chr2	46468496	46468696	201	1	0
chr14	101771447	101772047	601	1	0		chr2	47302696	47307296	4601	1	0
chr14	102311847	102312647	801	0	1		chr2	47483296	47484296	1001	1	0
chr14	102382447	102386047	3601	1	0		chr2	47862096	47864696	2601	2	0
chr14	102607647	102609447	1801	1	0		chr2	49032496	49032896	401	1	0
chr14	103056047	103057247	1201	1	1		chr2	54195296	54196096	801	1	0
chr14	103128647	103130647	2001	1	0		chr2	54605296	54605496	201	1	0
chr14	103160847	103161047	201	1	0		chr2	54789296	54790096	801	1	0
chr14	103161247	103161847	601	1	0		chr2	54984296	54985496	1201	1	0
chr14	103215447	103216247	801	1	0		chr2	60353296	60353696	401	0	1
chr14	103574047	103579847	5801	1	0		chr2	60597896	60598096	201	0	1
chr14	103627447	103627647	201	1	0		chr2	60602496	60603096	601	1	0
chr14	104201847	104202447	601	0	1		chr2	60649496	60651696	2201	1	0
chr14	104286647	104287047	401	1	0		chr2	60662296	60662496	201	1	0
chr14	104321847	104323847	2001	1	0		chr2	62299496	62303496	4001	1	0
chr14	104352247	104353247	1001	1	1		chr2	62547696	62550296	2601	1	0
chr14	104705647	104707247	1601	0	1		chr2	62558296	62558896	601	1	0
chr14	104927155	104927555	401	1	0		chr2	62753096	62754896	1801	1	0
chr14	105011155	105011555	401	0	1		chr2	64358096	64358296	201	1	0
chr14	105338555	105340155	1601	1	0		chr2	65106496	65108496	2001	1	0
chr15	20638386	20638986	601	1	0		chr2	65240696	65240896	201	1	0
chr15	28972959	28973759	801	0	1		chr2	66875296	66875696	401	1	0
chr15	29227508	29229308	1801	0	1		chr2	68645696	68646896	1201	0	1
chr15	29406108	29407508	1401	1	0		chr2	68913096	68913696	601	1	1
chr15	29408308	29408508	201	0	1		chr2	70205696	70206096	401	1	0
chr15	29432708	29433908	1201	2	0		chr2	70685492	70688692	3201	1	0
chr15	29633708	29634708	1001	1	0		chr2	70931692	70931892	201	1	0
chr15	32663108	32663308	201	1	0		chr2	71211492	71212492	1001	1	0
chr15	34681108	34681308	201	1	0		chr2	71410092	71412292	2201	1	0
chr15	37348708	37349308	601	1	0		chr2	74259092	74260292	1201	1	0
chr15	37424108	37424308	201	0	1		chr2	74414692	74415892	1201	1	0
chr15	39637108	39637908	801	1	0		chr2	74859292	74860492	1201	1	0
chr15	39739508	39739908	401	0	1		chr2	75680892	75681692	801	1	0
chr15	39984308	39985708	1401	1	0		chr2	84526489	84526689	201	1	0
chr15	40369108	40369708	601	0	1		chr2	85442289	85444689	2401	1	0
chr15	40397108	40398908	1801	1	0		chr2	85473089	85487889	14801	1	0
chr15	40537108	40538308	1201	1	0		chr2	85495289	85495489	201	1	0
chr15	40698908	40699708	801	0	1		chr2	85618289	85619089	801	1	0
chr15	41166708	41167108	401	0	1		chr2	85658689	85661489	2801	1	0
chr15	41264108	41264708	601	1	0		chr2	85683089	85684089	1001	1	0
chr15	41409108	41409508	401	1	0		chr2	86004489	86005089	601	1	0
chr15	41852908	41857908	5001	1	0		chr2	86077489	86077689	201	1	0
chr15	42790508	42790708	201	1	0		chr2	96515473	96516273	801	1	0
chr15	48471108	48471308	201	1	0		chr2	96830073	96830673	601	1	0
chr15	48731908	48733308	1401	0	1		chr2	96926073	96926873	801	1	0
chr15	50758708	50759308	601	1	0		chr2	97571873	97573873	2001	1	0
chr15	51705508	51705908	401	0	2		chr2	98610768	98611168	401	0	1
chr15	53402508	53404308	1801	0	1		chr2	100087568	100093568	6001	1	0
chr15	53423108	53423508	401	0	1		chr2	100983768	100985568	1801	1	0
chr15	53739508	53740908	1401	0	1		chr2	101727568	101730368	2801	0	1
chr15	56546508	56546708	201	1	0		chr2	101803568	101803768	201	1	0
chr15	57512708	57513908	1201	1	0		chr2	104639768	104641368	1601	1	0
chr15	57633308	57633508	201	1	0		chr2	105320168	105320568	401	1	0
chr15	57736908	57739308	2401	1	0		chr2	105658368	105658968	601	1	0
chr15	57768308	57771708	3401	2	0		chr2	109154768	109154968	201	1	0
chr15	58520308	58521708	1401	1	0		chr2	109236568	109237968	1401	1	0
chr15	60299508	60301908	2401	1	0		chr2	111574529	111574729	201	1	0
chr15	61126508	61127508	1001	1	0		chr2	111590729	111596529	5801	1	0
chr15	61336308	61336508	201	0	1		chr2	112133929	112135529	1601	1	0
chr15	61460708	61464508	3801	1	0		chr2	112642329	112642729	401	1	0
chr15	61912708	61913308	601	1	0		chr2	118309130	118311930	2801	1	0
chr15	61972508	61974108	1601	1	0		chr2	118561930	118562330	401	1	0
chr15	62779308	62779508	201	0	1		chr2	120232130	120234530	2401	1	0
chr15	63067947	63069147	1201	1	0		chr2	120995930	120997730	1801	1	0
chr15	63145747	63146547	801	0	1		chr2	121048330	121051730	3401	1	0
chr15	63187747	63190347	2601	1	0		chr2	122229130	122230530	1401	1	0
chr15	63305947	63306147	201	0	1		chr2	127861930	127863130	1201	1	0
chr15	63367147	63372947	5801	1	0		chr2	128116330	128117930	1601	1	0
chr15	63375147	63375747	601	1	1		chr2	128284730	128285530	801	1	0
chr15	63380347	63382947	2601	0	1		chr2	128564930	128565530	601	1	0
chr15	63383147	63383547	401	1	1		chr2	130816730	130816930	201	1	0
chr15	63488147	63491147	3001	1	0		chr2	131966530	131967130	601	1	0
chr15	63494747	63494947	201	0	1		chr2	133403130	133403930	801	1	0
chr15	64991147	64991947	801	1	0		chr2	134876130	134876730	601	1	0
chr15	65101147	65105947	4801	1	0		chr2	139689130	139689930	801	0	1
chr15	65157747	65160147	2401	1	0		chr2	144987730	144988330	601	1	0
chr15	65196347	65197347	1001	1	0		chr2	144998130	144998730	601	1	0
chr15	65625947	65630547	4601	0	1		chr2	149119530	149120330	801	1	0
chr15	66309546	66310946	1401	1	0		chr2	150152354	150152554	201	1	0
chr15	66348546	66351746	3201	1	0		chr2	153282754	153282954	201	1	0
chr15	66357346	66361346	4001	2	0		chr2	156763954	156764754	801	0	1
chr15	66393346	66394546	1201	1	0		chr2	159346354	159347954	1601	2	0
chr15	66413746	66413946	201	1	0		chr2	159702354	159702954	601	1	0
chr15	66432146	66432946	801	1	0		chr2	159851554	159852554	1001	1	0
chr15	66681346	66681946	601	0	1		chr2	161934554	161934954	401	0	1
chr15	66693946	66694346	401	1	0		chr2	167193754	167194154	401	1	0
chr15	66700346	66700546	201	1	0		chr2	171069154	171073354	4201	1	0
chr15	67069946	67070346	401	0	1		chr2	175351754	175351954	201	1	0
chr15	67570546	67570746	201	1	0		chr2	181969555	181972355	2801	1	0
chr15	67840146	67842146	2001	1	0		chr2	183493555	183493755	201	1	0
chr15	67999746	68000146	401	0	1		chr2	188864355	188864955	601	1	0
chr15	68177546	68177946	401	0	1		chr2	189318155	189322355	4201	0	1
chr15	68206946	68208546	1601	1	0		chr2	190753755	190753955	201	1	0
chr15	68572346	68572546	201	1	0		chr2	191078755	191082155	3401	1	0
chr15	68585346	68586546	1201	0	1		chr2	191738955	191739155	201	1	0
chr15	68602546	68603146	601	0	1		chr2	191931155	191932355	1201	1	0
chr15	68712346	68713946	1601	0	1		chr2	192089755	192090155	401	1	0
chr15	68862146	68867546	5401	0	1		chr2	198120555	198121155	601	0	1
chr15	68933346	68933746	401	1	0		chr2	200847155	200849755	2601	1	0
chr15	69281946	69283346	1401	0	1		chr2	201175155	201189355	14201	1	0
chr15	70730546	70730746	201	0	1		chr2	202737355	202738355	1001	1	0
chr15	72208346	72209146	801	0	1		chr2	202810955	202811755	801	1	0
chr15	72460546	72462746	2201	1	0		chr2	202837955	202838755	801	2	0
chr15	72945546	72945946	401	1	0		chr2	202948155	202949355	1201	1	0
chr15	73530347	73530547	201	1	0		chr2	203363555	203364155	601	1	0
chr15	73809747	73811947	2201	1	0		chr2	204584155	204587955	3801	1	0
chr15	73922347	73924147	1801	1	0		chr2	206222555	206223955	1401	1	0
chr15	74257347	74259347	2001	1	0		chr2	208198355	208200555	2201	1	0
chr15	75495947	75497347	1401	0	1		chr2	208341355	208341555	201	1	0
chr15	76123145	76124745	1601	1	0		chr2	208586355	208586955	601	1	0
chr15	76352145	76352345	201	1	0		chr2	208636155	208637755	1601	0	1
chr15	76419945	76421345	1401	0	1		chr2	215053555	215054355	801	1	0
chr15	76445545	76446345	801	1	0		chr2	216865755	216868355	2601	1	0
chr15	76939745	76939945	201	1	0		chr2	217273155	217273755	601	1	0
chr15	77072345	77072545	201	1	0		chr2	217417355	217418555	1201	1	0
chr15	77322145	77324145	2001	1	0		chr2	217483555	217485155	1601	1	0
chr15	77453545	77453745	201	0	1		chr2	217850355	217850955	601	1	0
chr15	77891945	77893145	1201	1	0		chr2	218895755	218897155	1401	2	0
chr15	78029945	78036545	6601	1	0		chr2	219283356	219284956	1601	1	0
chr15	78612745	78616945	4201	1	1		chr2	220071756	220071956	201	1	0
chr15	78918345	78918545	201	1	0		chr2	220295356	220295556	201	1	0
chr15	79260545	79262545	2001	1	0		chr2	222377556	222378356	801	1	0
chr15	79293345	79293545	201	0	1		chr2	222830556	222831356	801	1	0
chr15	79427745	79429545	1801	0	1		chr2	224428356	224428556	201	1	0
chr15	80524345	80524745	401	0	1		chr2	224794156	224796156	2001	1	0
chr15	82932545	82932745	201	1	0		chr2	224974756	224974956	201	1	0
chr15	83518146	83518746	601	1	0		chr2	231584556	231588756	4201	1	0
chr15	84201996	84203596	1601	1	0		chr2	231629956	231630956	1001	1	0
chr15	84361996	84364196	2201	1	0		chr2	232186356	232186956	601	1	0
chr15	86583396	86584996	1601	1	0		chr2	232215956	232216156	201	1	0
chr15	86778996	86781196	2201	1	0		chr2	232233156	232236956	3801	1	0
chr15	87455396	87456596	1201	1	0		chr2	232252956	232254356	1401	1	0
chr15	87743396	87743796	401	0	1		chr2	232256356	232259956	3601	1	0
chr15	88007396	88007796	401	1	0		chr2	232286156	232286756	601	1	0
chr15	88577396	88580996	3601	1	0		chr2	232316356	232318156	1801	1	0
chr15	88609796	88610396	601	1	0		chr2	232498356	232499556	1201	1	0
chr15	89158196	89159396	1201	0	1		chr2	232549156	232553156	4001	2	0
chr15	90456596	90456996	401	1	0		chr2	232569956	232571356	1401	0	1
chr15	90719596	90721596	2001	1	0		chr2	235343261	235343461	201	1	0
chr15	90855196	90855396	201	0	1		chr2	235436661	235438661	2001	1	0
chr15	90968796	90969396	601	1	0		chr2	235722261	235723261	1001	1	0
chr15	90994396	90994996	601	1	0		chr2	236233061	236234061	1001	1	0
chr15	91150596	91154796	4201	1	1		chr2	236293061	236294061	1001	1	0
chr15	91167196	91167996	801	0	1		chr2	236514061	236515061	1001	1	0
chr15	91381596	91384396	2801	1	0		chr2	236548061	236551661	3601	1	0
chr15	91415996	91417996	2001	0	1		chr2	236858261	236859461	1201	0	1
chr15	91432996	91433196	201	1	0		chr2	237702061	237702461	401	1	0
chr15	91670196	91672196	2001	0	1		chr2	237764461	237767061	2601	1	0
chr15	92488796	92494596	5801	1	0		chr2	238105661	238108861	3201	1	0
chr15	92576596	92577396	801	0	1		chr2	238471861	238473261	1401	1	0
chr15	93360796	93363796	3001	0	1		chr2	238497261	238498261	1001	1	0
chr15	93646996	93649596	2601	2	0		chr2	238804861	238805261	401	1	0
chr15	93784796	93786996	2201	1	0		chr2	239028261	239029661	1401	1	0
chr15	94665796	94667796	2001	1	0		chr2	239412061	239412261	201	1	0
chr15	96472596	96472996	401	1	0		chr2	240522063	240525063	3001	1	0
chr15	97242396	97248596	6201	1	0		chr2	242252727	242253527	801	1	0
chr15	99328877	99332077	3201	1	0		chr2	242556927	242557527	601	1	0
chr15	99364077	99370477	6401	1	0		chr20	291200	291600	401	1	0
chr15	99403477	99405077	1601	0	1		chr20	669000	670400	1401	1	0
chr15	99420477	99420677	201	0	1		chr20	1756600	1756800	201	1	0
chr15	99978277	99979277	1001	1	0		chr20	1846200	1846400	201	1	0
chr15	100319277	100319677	401	0	1		chr20	1860200	1862600	2401	1	0
chr16	621199	621599	401	0	1		chr20	2125400	2125600	201	1	0
chr16	625799	626199	401	1	0		chr20	2224800	2227400	2601	1	0
chr16	690999	691399	401	1	0		chr20	2514600	2515400	801	1	0
chr16	710199	711599	1401	1	0		chr20	2580400	2580600	201	1	0
chr16	849999	850199	201	0	1		chr20	3138400	3139200	801	1	0
chr16	1299199	1299399	201	1	1		chr20	3724800	3725400	601	1	0
chr16	1333199	1333999	801	1	0		chr20	4014200	4015000	801	1	0
chr16	1464799	1465399	601	1	0		chr20	4063000	4064600	1601	1	0
chr16	1525599	1526199	601	1	0		chr20	4089200	4090000	801	1	0
chr16	1993999	1994999	1001	1	1		chr20	4461000	4463000	2001	1	0
chr16	2205399	2205799	401	1	1		chr20	4667800	4670000	2201	1	0
chr16	2789799	2790599	801	1	0		chr20	4928600	4929000	401	1	0
chr16	2828799	2829599	801	1	0		chr20	12323400	12323600	201	1	0
chr16	2924399	2924799	401	1	0		chr20	13180000	13180200	201	1	0
chr16	2953799	2953999	201	1	0		chr20	14983800	14985000	1201	1	0
chr16	3102999	3103199	201	0	1		chr20	20427200	20427400	201	1	0
chr16	3113799	3115199	1401	1	0		chr20	21215000	21216200	1201	1	0
chr16	3146199	3147999	1801	1	0		chr20	23847600	23853200	5601	2	0
chr16	4013199	4014599	1401	1	0		chr20	25334000	25339400	5401	1	0
chr16	4043399	4043599	201	1	0		chr20	25511000	25515400	4401	1	0
chr16	4049199	4050399	1201	1	0		chr20	25529000	25532800	3801	1	0
chr16	4401399	4401799	401	1	0		chr20	30161139	30162339	1201	1	0
chr16	4615199	4615399	201	1	0		chr20	30196939	30197539	601	0	1
chr16	4661599	4663999	2401	1	0		chr20	30328739	30328939	201	1	0
chr16	4837199	4838599	1401	1	0		chr20	30329139	30329739	601	1	0
chr16	6093199	6094999	1801	0	1		chr20	30827939	30828539	601	1	0
chr16	6160599	6160799	201	0	1		chr20	31146339	31152539	6201	1	0
chr16	6288199	6288599	401	0	1		chr20	31260539	31264339	3801	1	0
chr16	7295799	7295999	201	0	1		chr20	31332339	31333139	801	1	0
chr16	8543599	8544599	1001	0	1		chr20	31452739	31452939	201	1	0
chr16	8619999	8623399	3401	1	0		chr20	31863939	31866139	2201	1	0
chr16	8870099	8870299	201	1	0		chr20	34521586	34523586	2001	1	0
chr16	9054699	9055699	1001	1	0		chr20	34543386	34543786	401	1	0
chr16	9248299	9250099	1801	0	1		chr20	34604986	34605786	801	1	0
chr16	10608099	10608499	401	0	1		chr20	34635586	34636586	1001	1	0
chr16	10744699	10744899	201	0	1		chr20	34760986	34761986	1001	0	1
chr16	10886099	10887099	1001	1	0		chr20	35074986	35076186	1201	1	0
chr16	11401499	11404099	2601	1	0		chr20	35856586	35858586	2001	1	0
chr16	11415499	11415699	201	1	0		chr20	35918986	35919386	401	1	0
chr16	11586699	11595299	8601	1	0		chr20	36045986	36046786	801	1	0
chr16	11637499	11638099	601	0	1		chr20	36321586	36321986	401	1	0
chr16	11712099	11712499	401	1	0		chr20	36496386	36498586	2201	2	0
chr16	12169299	12169899	601	1	0		chr20	36531986	36535786	3801	1	0
chr16	12772899	12775699	2801	1	0		chr20	37395386	37395586	201	1	0
chr16	13158699	13159099	401	0	1		chr20	37910786	37912186	1401	1	0
chr16	13623299	13623499	201	0	1		chr20	39091786	39092386	601	0	1
chr16	14398499	14405499	7001	1	0		chr20	41645986	41646986	1001	1	0
chr16	15397299	15397699	401	1	0		chr20	43354986	43356386	1401	2	0
chr16	15602499	15604699	2201	0	1		chr20	43381386	43381586	201	1	0
chr16	15644499	15645299	801	1	0		chr20	43424586	43425786	1201	1	0
chr16	17836899	17843499	6601	0	1		chr20	43934986	43938386	3401	1	0
chr16	19326099	19326299	201	0	1		chr20	43965186	43975786	10601	2	0
chr16	19407299	19407699	401	0	1		chr20	44632793	44634993	2201	1	0
chr16	19869499	19874699	5201	0	1		chr20	45187193	45187393	201	1	0
chr16	20818899	20819899	1001	1	0		chr20	45195993	45196193	201	1	0
chr16	21430699	21431099	401	1	0		chr20	45420393	45421393	1001	1	0
chr16	21528899	21529099	201	0	1		chr20	46432193	46433593	1401	1	0
chr16	21533699	21538899	5201	1	0		chr20	46472993	46473593	601	1	0
chr16	23970099	23971299	1201	0	1		chr20	46597593	46602993	5401	1	0
chr16	24056499	24058499	2001	0	1		chr20	46903993	46905793	1801	1	0
chr16	25236899	25237299	401	0	1		chr20	47012593	47014593	2001	1	0
chr16	25494699	25494899	201	0	1		chr20	47661993	47662193	201	1	0
chr16	25864899	25868899	4001	0	2		chr20	47900993	47901393	401	1	0
chr16	26096099	26096299	201	0	1		chr20	48188793	48189993	1201	1	0
chr16	26139499	26139699	201	0	1		chr20	48242393	48243193	801	1	0
chr16	26156299	26157299	1001	0	1		chr20	48375193	48375993	801	1	0
chr16	27249499	27249699	201	1	0		chr20	49031993	49032593	601	1	0
chr16	27326699	27327899	1201	1	0		chr20	49073393	49074993	1601	1	0
chr16	27610499	27612499	2001	1	0		chr20	49467593	49468593	1001	1	0
chr16	27647899	27648499	601	1	0		chr20	49480393	49481993	1601	1	0
chr16	28893699	28895699	2001	1	0		chr20	49485793	49488593	2801	1	0
chr16	29230099	29230699	601	1	0		chr20	50240993	50241393	401	1	0
chr16	29606899	29607699	801	0	1		chr20	50317993	50320593	2601	1	0
chr16	29625099	29627899	2801	0	1		chr20	52210393	52211193	801	1	0
chr16	29730099	29731499	1401	0	1		chr20	54933393	54933993	601	1	0
chr16	29922899	29923499	601	1	0		chr20	55291793	55291993	201	1	0
chr16	30042099	30042299	201	1	0		chr20	56048394	56048794	401	1	0
chr16	30101699	30102299	601	1	0		chr20	56087194	56087994	801	1	0
chr16	30552499	30553099	601	1	0		chr20	56202794	56202994	201	1	0
chr16	30570299	30570499	201	1	0		chr20	56235794	56237794	2001	1	0
chr16	30595899	30596099	201	0	1		chr20	56467394	56467994	601	1	0
chr16	30914299	30914899	601	0	1		chr20	57050594	57050994	401	1	0
chr16	30921299	30922699	1401	1	0		chr20	57228794	57237194	8401	0	1
chr16	47201099	47201499	401	1	1		chr20	57843205	57844805	1601	1	0
chr16	49400099	49404299	4201	0	1		chr20	58519805	58521405	1601	1	0
chr16	49626299	49626899	601	0	1		chr20	60075605	60076605	1001	1	0
chr16	49703899	49704099	201	0	1		chr20	60508805	60510605	1801	1	0
chr16	49742899	49743499	601	0	1		chr20	60948405	60954005	5601	1	0
chr16	49746699	49747899	1201	0	1		chr20	61157955	61158155	201	1	0
chr16	49773099	49773299	201	0	1		chr20	61201955	61205555	3601	1	0
chr16	51321699	51321899	201	0	1		chr20	61317155	61317955	801	2	0
chr16	51671899	51672899	1001	1	0		chr20	61407755	61408355	601	1	0
chr16	52150299	52152299	2001	1	0		chr20	61558355	61559955	1601	1	0
chr16	52152499	52152699	201	0	1		chr20	61612955	61614555	1601	1	0
chr16	53084499	53084699	201	1	0		chr20	61689955	61690755	801	1	0
chr16	53841299	53841499	201	0	1		chr20	61799355	61799755	401	1	0
chr16	54100499	54100899	401	1	0		chr20	61921755	61922755	1001	1	0
chr16	54909099	54909899	801	1	0		chr20	62112756	62114356	1601	1	0
chr16	55223099	55225499	2401	0	1		chr20	62204156	62204756	601	1	0
chr16	56128099	56128499	401	0	1		chr20	62258156	62258556	401	1	0
chr16	56228499	56229299	801	1	0		chr21	15134929	15135529	601	1	0
chr16	56244899	56246699	1801	1	0		chr21	31455329	31456729	1401	1	0
chr16	57927299	57927699	401	0	1		chr21	32849329	32849529	201	1	0
chr16	57983099	57983499	401	1	0		chr21	32896329	32897129	801	1	0
chr16	58269099	58269899	801	1	0		chr21	33364729	33364929	201	1	0
chr16	60011099	60011499	401	0	1		chr21	34738130	34741730	3601	1	0
chr16	65102099	65102699	601	0	1		chr21	35182330	35182530	201	1	0
chr16	65112899	65113699	801	1	0		chr21	36215930	36218730	2801	1	0
chr16	65462899	65464699	1801	1	0		chr21	36775930	36777530	1601	1	0
chr16	66310699	66312499	1801	1	0		chr21	36786730	36787530	801	1	0
chr16	66397499	66399299	1801	1	0		chr21	38736730	38737330	601	1	0
chr16	66525099	66525299	201	1	0		chr21	39673730	39674130	401	1	0
chr16	66614699	66615499	801	1	0		chr21	40721130	40721330	201	1	0
chr16	67233899	67234499	601	1	0		chr21	41642530	41644330	1801	1	0
chr16	67328699	67329299	601	1	0		chr21	43284731	43285531	801	1	0
chr16	69019899	69020499	601	1	0		chr21	43732731	43734531	1801	1	0
chr16	69027899	69030499	2601	0	1		chr21	43737131	43738531	1401	1	0
chr16	70229099	70230899	1801	0	1		chr21	43830131	43831331	1201	1	0
chr16	70487299	70487499	201	0	1		chr21	44165731	44165931	201	1	0
chr16	71378499	71379699	1201	1	0		chr21	44374931	44382331	7401	1	0
chr16	71557899	71558899	1001	1	0		chr21	44390931	44395331	4401	1	0
chr16	71644699	71645499	801	0	1		chr21	44581931	44583131	1201	1	0
chr16	71661499	71663099	1601	1	1		chr21	45080772	45081572	801	1	0
chr16	71743299	71744299	1001	1	1		chr21	45184172	45184372	201	1	0
chr16	71931099	71931899	801	0	1		chr21	45376772	45379772	3001	1	0
chr16	72887899	72888299	401	1	0		chr21	45552172	45552572	401	1	0
chr16	73389699	73391099	1401	0	1		chr21	45683172	45683772	601	1	0
chr16	73697099	73698299	1201	1	0		chr21	45799972	45800772	801	1	0
chr16	74059099	74068699	9601	0	1		chr21	46472972	46473172	201	1	0
chr16	77890099	77890899	801	0	1		chr21	46803572	46804172	601	1	0
chr16	77891099	77891499	401	0	1		chr21	46849372	46851172	1801	1	0
chr16	78001099	78003499	2401	0	1		chr22	18042000	18044400	2401	1	0
chr16	78029499	78030499	1001	1	0		chr22	18758800	18759200	401	1	0
chr16	78367699	78368099	401	1	0		chr22	19204600	19205000	401	1	0
chr16	79131699	79132499	801	1	0		chr22	19542000	19543000	1001	1	0
chr16	79597699	79598699	1001	1	0		chr22	19642000	19642400	401	1	0
chr16	80499699	80500499	801	1	0		chr22	19666400	19666600	201	1	0
chr16	81743099	81745899	2801	1	0		chr22	20402400	20405200	2801	1	0
chr16	81752699	81752899	201	0	1		chr22	21615000	21616200	1201	1	0
chr16	82172099	82173899	1801	0	1		chr22	23775000	23776200	1201	1	0
chr16	82216099	82216299	201	0	1		chr22	25398200	25398600	401	1	0
chr16	82740699	82742299	1601	1	0		chr22	25866000	25866400	401	0	1
chr16	83272499	83274099	1601	1	0		chr22	26071200	26071400	201	0	1
chr16	83653099	83653299	201	0	1		chr22	26330400	26332800	2401	1	0
chr16	83681499	83683499	2001	0	1		chr22	27570600	27571800	1201	1	0
chr16	83826299	83826499	201	0	1		chr22	27876000	27877600	1601	1	0
chr16	83874699	83877899	3201	1	0		chr22	27944000	27944800	801	1	0
chr16	83880899	83883299	2401	1	0		chr22	28012400	28013800	1401	1	0
chr16	83921099	83922099	1001	1	0		chr22	28029400	28029600	201	1	0
chr16	83986699	83987699	1001	0	1		chr22	28037000	28039200	2201	1	0
chr16	84028699	84030099	1401	0	1		chr22	28113800	28116000	2201	1	0
chr16	84169899	84173499	3601	0	1		chr22	28206200	28207400	1201	1	0
chr16	84324899	84326099	1201	0	1		chr22	28279000	28280600	1601	1	0
chr16	85108899	85109099	201	1	0		chr22	28525600	28526600	1001	1	0
chr16	85157299	85161299	4001	0	2		chr22	28753600	28754800	1201	1	0
chr16	85342299	85342899	601	1	0		chr22	29059000	29059200	201	1	0
chr16	85415899	85416699	801	0	1		chr22	29545800	29550400	4601	1	0
chr16	85418299	85419099	801	0	1		chr22	30047600	30048200	601	1	0
chr16	85435699	85437499	1801	1	0		chr22	30624200	30625200	1001	1	0
chr16	85525099	85526699	1601	1	0		chr22	30648600	30649400	801	1	0
chr16	85801099	85802699	1601	1	0		chr22	31290400	31291200	801	1	0
chr16	86068099	86068699	601	1	0		chr22	31479000	31480000	1001	1	0
chr16	86332099	86332299	201	1	0		chr22	34173800	34174000	201	1	0
chr16	86369099	86369299	201	1	0		chr22	34620600	34621600	1001	1	0
chr16	86452899	86453099	201	1	0		chr22	35166000	35166200	201	1	0
chr16	87405099	87405299	201	1	0		chr22	35655000	35655200	201	1	0
chr16	87569499	87571099	1601	1	0		chr22	35922254	35923254	1001	1	0
chr16	87594499	87595099	601	0	1		chr22	36029454	36030454	1001	1	0
chr16	87708899	87709299	401	1	0		chr22	36278654	36279654	1001	1	0
chr16	87810699	87813299	2601	1	0		chr22	36422454	36422854	401	1	0
chr16	87885299	87889299	4001	0	1		chr22	36544454	36544654	201	1	0
chr16	87909099	87914299	5201	1	0		chr22	36760254	36767654	7401	1	0
chr16	87915699	87916499	801	1	0		chr22	36775654	36776454	801	1	0
chr16	87957699	87958499	801	1	0		chr22	36902054	36902654	601	1	0
chr16	87997699	87998899	1201	1	0		chr22	36955054	36955254	201	0	1
chr16	88134299	88134899	601	1	0		chr22	36986454	36986654	201	1	0
chr16	88293899	88295899	2001	2	0		chr22	37296054	37298054	2001	1	0
chr16	88297899	88299899	2001	0	1		chr22	37520054	37520254	201	1	0
chr16	88509299	88509499	201	1	0		chr22	38036854	38037254	401	1	0
chr16	88598499	88598899	401	1	0		chr22	38246454	38246654	201	1	0
chr17	182800	183000	201	1	0		chr22	39361454	39362854	1401	1	0
chr17	564050	565650	1601	1	0		chr22	39376654	39379254	2601	1	0
chr17	781450	783450	2001	0	1		chr22	39409054	39411854	2801	1	0
chr17	825050	825250	201	0	1		chr22	39437454	39438254	801	1	0
chr17	827650	829450	1801	0	1		chr22	39544054	39548054	4001	1	0
chr17	880850	881050	201	1	0		chr22	39677454	39677854	401	1	0
chr17	1018050	1018850	801	1	0		chr22	39747254	39748854	1601	1	0
chr17	1029050	1029250	201	1	0		chr22	39930854	39932254	1401	1	0
chr17	1366650	1366850	201	1	0		chr22	40047054	40047254	201	1	0
chr17	1478050	1479250	1201	0	1		chr22	40392254	40399654	7401	1	0
chr17	1533850	1534250	401	0	1		chr22	40722654	40724454	1801	1	0
chr17	1615850	1617250	1401	1	0		chr22	41047454	41048454	1001	1	0
chr17	1672850	1674250	1401	1	0		chr22	41127454	41127654	201	1	0
chr17	1849450	1850650	1201	1	0		chr22	41612054	41614254	2201	1	0
chr17	1875650	1876450	801	0	1		chr22	41875054	41880054	5001	2	0
chr17	1906050	1906850	801	0	1		chr22	42461854	42462054	201	1	0
chr17	2094050	2095850	1801	1	0		chr22	42700656	42700856	201	1	0
chr17	2249050	2252650	3601	1	2		chr22	42798256	42801656	3401	1	0
chr17	4217051	4217251	201	0	1		chr22	43438056	43439256	1201	1	0
chr17	6299476	6300076	601	1	0		chr22	43966467	43968067	1601	1	0
chr17	6340276	6344076	3801	0	1		chr22	43976667	43976867	201	1	0
chr17	7016676	7018876	2201	1	0		chr22	43998467	43999667	1201	1	0
chr17	7081876	7082076	201	0	1		chr22	44477467	44479667	2201	1	0
chr17	7082876	7083276	401	0	1		chr22	45416136	45416336	201	1	0
chr17	7196076	7196276	201	1	0		chr22	45467136	45469736	2601	1	0
chr17	7426076	7426276	201	1	0		chr22	45704336	45705136	801	1	0
chr17	7493476	7494876	1401	0	1		chr22	47349736	47350536	801	1	0
chr17	7529675	7529875	201	0	1		chr22	49023368	49026968	3601	1	0
chr17	7531275	7531675	401	1	1		chr22	49310796	49312996	2201	1	0
chr17	7560875	7561675	801	0	1		chr3	3329800	3330200	401	0	1
chr17	7964075	7965475	1401	1	1		chr3	4753400	4754200	801	1	0
chr17	8236075	8236275	201	1	0		chr3	8539400	8542400	3001	1	0
chr17	8897875	8899875	2001	0	1		chr3	8774000	8775000	1001	1	0
chr17	8954075	8954875	801	0	1		chr3	8782600	8785400	2801	1	0
chr17	10020475	10024275	3801	0	1		chr3	11679400	11683000	3601	1	0
chr17	13912475	13913475	1001	1	0		chr3	12826600	12827200	601	1	0
chr17	13974075	13974675	601	0	1		chr3	13615399	13617999	2601	1	0
chr17	16384275	16393075	8801	0	1		chr3	14313596	14316396	2801	1	0
chr17	16589475	16591875	2401	0	1		chr3	14411596	14414796	3201	0	1
chr17	16842875	16843475	601	1	0		chr3	14964996	14965796	801	1	0
chr17	16907675	16907875	201	1	0		chr3	16536796	16537196	401	1	0
chr17	17252675	17254675	2001	1	0		chr3	17747396	17747596	201	0	1
chr17	17436275	17436475	201	0	1		chr3	23792196	23794396	2201	1	0
chr17	17530075	17530675	601	1	0		chr3	25465596	25466396	801	1	0
chr17	17566475	17567075	601	0	1		chr3	27729396	27729596	201	1	0
chr17	17666275	17666675	401	1	0		chr3	30622796	30623196	401	1	0
chr17	17675075	17675275	201	1	0		chr3	31547396	31548996	1601	1	0
chr17	17743675	17746075	2401	1	0		chr3	32390596	32391796	1201	1	0
chr17	18159875	18160875	1001	0	1		chr3	32797396	32797796	401	2	0
chr17	18413675	18414275	601	0	1		chr3	35915996	35916196	201	0	1
chr17	18908675	18909275	601	0	1		chr3	38010596	38010796	201	1	0
chr17	18968075	18968475	401	0	1		chr3	38181396	38181596	201	1	0
chr17	19301207	19302207	1001	0	1		chr3	40493596	40493996	401	1	0
chr17	19349408	19352208	2801	1	1		chr3	41037196	41041196	4001	1	0
chr17	19568208	19568808	601	1	0		chr3	41042796	41043396	601	1	0
chr17	20805608	20806008	401	0	1		chr3	42107396	42109596	2201	1	0
chr17	21044208	21045408	1201	0	1		chr3	43899396	43900396	1001	1	0
chr17	25899673	25902673	3001	0	1		chr3	45208196	45209596	1401	1	0
chr17	26175673	26177073	1401	0	1		chr3	46204396	46205396	1001	1	0
chr17	26321073	26321873	801	0	1		chr3	46644796	46645796	1001	1	0
chr17	26322673	26323473	801	0	1		chr3	47841596	47841796	201	1	0
chr17	26418273	26420273	2001	0	1		chr3	48055396	48055596	201	1	0
chr17	26445873	26446273	401	1	1		chr3	48056796	48056996	201	1	0
chr17	26839073	26839273	201	1	0		chr3	48317596	48318596	1001	1	0
chr17	27280074	27281074	1001	1	0		chr3	48661196	48662596	1401	1	0
chr17	27357874	27361274	3401	1	0		chr3	49002196	49002596	401	1	0
chr17	27436274	27437274	1001	0	1		chr3	49209796	49212196	2401	1	0
chr17	27454474	27455674	1201	1	0		chr3	49496196	49501396	5201	2	0
chr17	27478474	27479074	601	1	0		chr3	49701996	49703196	1201	1	0
chr17	28165874	28166474	601	1	0		chr3	50004196	50005396	1201	0	1
chr17	29605874	29606474	601	0	1		chr3	50247796	50249996	2201	1	0
chr17	29760874	29761074	201	0	1		chr3	50258796	50259796	1001	2	1
chr17	30470687	30471087	401	1	0		chr3	50272596	50273596	1001	1	0
chr17	31974487	31974887	401	1	0		chr3	50300996	50307796	6801	1	0
chr17	32366687	32367687	1001	0	2		chr3	50530996	50533596	2601	1	0
chr17	32481087	32481487	401	1	0		chr3	52014960	52015160	201	0	1
chr17	32790087	32790287	201	1	0		chr3	52065760	52067160	1401	2	0
chr17	33077287	33077687	401	1	0		chr3	52086560	52087560	1001	1	0
chr17	33176087	33176287	201	0	1		chr3	52254760	52254960	201	1	0
chr17	33177287	33177487	201	0	1		chr3	52418960	52419560	601	1	0
chr17	33179087	33179287	201	0	1		chr3	52545960	52546760	801	1	0
chr17	34011087	34012087	1001	0	1		chr3	53177160	53177360	201	1	0
chr17	35014887	35015087	201	0	1		chr3	53227360	53231160	3801	0	1
chr17	35036487	35036687	201	0	1		chr3	53312760	53313160	401	1	0
chr17	35037487	35037887	401	0	1		chr3	57022560	57023960	1401	1	0
chr17	35210487	35211287	801	1	0		chr3	57236760	57236960	201	1	0
chr17	35473487	35476687	3201	0	1		chr3	57933760	57935760	2001	1	0
chr17	35550087	35550287	201	1	1		chr3	58011160	58013960	2801	1	0
chr17	35717087	35717487	401	1	0		chr3	61211960	61212160	201	1	0
chr17	37201474	37204274	2801	0	1		chr3	61521760	61524560	2801	1	0
chr17	37221274	37221474	201	0	1		chr3	61684760	61691960	7201	1	0
chr17	37363074	37365674	2601	1	0		chr3	63936560	63936760	201	1	0
chr17	37734474	37737674	3201	0	1		chr3	63953360	63956360	3001	1	0
chr17	37793074	37793274	201	0	1		chr3	64009360	64009560	201	1	0
chr17	37844874	37847674	2801	0	1		chr3	64174760	64174960	201	1	0
chr17	38574274	38574874	601	1	0		chr3	65131360	65133160	1801	1	1
chr17	38576074	38580274	4201	1	0		chr3	71560310	71561110	801	1	0
chr17	38821674	38821874	201	1	0		chr3	72787310	72787710	401	1	0
chr17	39153874	39154074	201	1	0		chr3	73531910	73536910	5001	1	0
chr17	39164874	39165874	1001	0	1		chr3	84890710	84891510	801	1	0
chr17	39215674	39216074	401	1	0		chr3	85090910	85092110	1201	1	0
chr17	39703674	39706474	2801	0	1		chr3	87358910	87359310	401	1	0
chr17	39766074	39766474	401	1	0		chr3	99724510	99725110	601	1	0
chr17	39943474	39944074	601	0	1		chr3	101019110	101019310	201	1	0
chr17	39972874	39973074	201	0	1		chr3	111469910	111471110	1201	1	0
chr17	39974274	39976274	2001	0	2		chr3	112953310	112953710	401	1	0
chr17	40008274	40008474	201	1	0		chr3	113494910	113495310	401	1	0
chr17	40162874	40166074	3201	1	0		chr3	114413110	114413910	801	1	0
chr17	40331874	40332274	401	1	0		chr3	115578510	115583310	4801	1	0
chr17	40400474	40401274	801	1	1		chr3	116773710	116774110	401	1	0
chr17	40576074	40577474	1401	1	0		chr3	116868310	116868710	401	0	1
chr17	40580074	40581074	1001	0	1		chr3	120187110	120190110	3001	1	0
chr17	41178474	41179274	801	0	1		chr3	122996910	122998310	1401	0	1
chr17	42165074	42165274	201	0	1		chr3	124598310	124598510	201	1	0
chr17	42687674	42688474	801	1	0		chr3	124769310	124773310	4001	1	0
chr17	42925274	42926074	801	1	0		chr3	126062110	126062310	201	1	0
chr17	43080874	43082274	1401	2	1		chr3	126121110	126121510	401	1	0
chr17	43127474	43127674	201	1	0		chr3	126576510	126578110	1601	1	0
chr17	43139874	43140274	401	1	0		chr3	127191710	127192710	1001	1	0
chr17	43222617	43222817	201	1	0		chr3	127948110	127948310	201	1	0
chr17	43418817	43420217	1401	1	0		chr3	128900310	128900510	201	0	1
chr17	43423817	43424017	201	0	1		chr3	129116510	129117110	601	1	0
chr17	43486817	43488617	1801	0	1		chr3	129275110	129278110	3001	1	0
chr17	43848831	43849431	601	0	1		chr3	129897710	129900310	2601	1	0
chr17	43982173	43983973	1801	0	1		chr3	130247110	130247310	201	1	0
chr17	43985373	43985973	601	0	1		chr3	130567110	130569710	2601	1	0
chr17	44047764	44047964	201	0	1		chr3	130794510	130795110	601	1	0
chr17	44068563	44068763	201	0	1		chr3	132095310	132095710	401	1	0
chr17	44655484	44655884	401	0	1		chr3	132144710	132144910	201	1	0
chr17	45369001	45369601	601	1	0		chr3	132273710	132274310	601	1	0
chr17	45387401	45388601	1201	0	1		chr3	132562310	132563910	1601	1	0
chr17	45610401	45611201	801	1	0		chr3	133924510	133924710	201	1	0
chr17	45779001	45779401	401	1	0		chr3	135608110	135608710	601	1	0
chr17	45974801	45975001	201	1	0		chr3	135686510	135687510	1001	1	0
chr17	46071601	46074001	2401	1	0		chr3	135995710	135997310	1601	1	0
chr17	46122801	46124201	1401	1	0		chr3	138215110	138215910	801	1	0
chr17	46255201	46256801	1601	1	0		chr3	141943110	141943710	601	1	0
chr17	46262201	46262401	201	0	1		chr3	142316110	142317310	1201	1	0
chr17	47031601	47032201	601	0	1		chr3	144201710	144202910	1201	1	0
chr17	47354401	47354801	401	0	1		chr3	150316110	150320310	4201	1	0
chr17	52027001	52027201	201	0	1		chr3	150693310	150694910	1601	1	0
chr17	52249401	52250201	801	1	0		chr3	151988310	151988910	601	1	0
chr17	52332601	52335201	2601	1	0		chr3	156271106	156271506	401	1	0
chr17	53947001	53948001	1001	1	0		chr3	157736906	157738306	1401	0	1
chr17	54784801	54786401	1601	0	1		chr3	159507706	159507906	201	0	1
chr17	55051201	55051401	201	0	1		chr3	161090906	161091306	401	0	1
chr17	55397001	55397201	201	1	0		chr3	164596706	164597106	401	0	1
chr17	55601201	55602801	1601	1	0		chr3	171157706	171163906	6201	0	1
chr17	55737601	55739801	2201	1	0		chr3	171727306	171727906	601	1	0
chr17	55956401	55960001	3601	1	1		chr3	171823506	171823706	201	1	0
chr17	56109801	56111001	1201	1	0		chr3	171964706	171966906	2201	1	0
chr17	56641601	56643601	2001	1	0		chr3	172840506	172841906	1401	1	0
chr17	56744401	56744601	201	1	0		chr3	173329906	173330706	801	1	0
chr17	56832601	56832801	201	0	1		chr3	173946706	173952306	5601	1	0
chr17	58193018	58193418	401	0	1		chr3	176886106	176886306	201	1	0
chr17	60550068	60551268	1201	1	0		chr3	179542506	179544506	2001	0	1
chr17	63178338	63178538	201	0	1		chr3	184350906	184351506	601	1	0
chr17	63179138	63182738	3601	0	1		chr3	184624506	184629506	5001	1	0
chr17	63446938	63447138	201	1	0		chr3	185514706	185515306	601	1	0
chr17	63706738	63706938	201	0	1		chr3	185536906	185538506	1601	1	0
chr17	63707938	63709138	1201	0	1		chr3	185797106	185799906	2801	1	0
chr17	63770738	63771338	601	1	0		chr3	185927306	185928906	1601	1	0
chr17	64956338	64957138	801	0	1		chr3	187008106	187008306	201	1	0
chr17	67424605	67427205	2601	1	0		chr3	187632906	187633306	401	1	0
chr17	70348005	70348805	801	1	0		chr3	187769506	187771106	1601	1	0
chr17	70662205	70663805	1601	0	1		chr3	187983906	187986506	2601	1	0
chr17	70966405	70967805	1401	1	0		chr3	188016706	188017706	1001	1	0
chr17	71287405	71288205	801	0	1		chr3	189353906	189354306	401	1	0
chr17	71337405	71341805	4401	1	0		chr3	189707506	189709906	2401	1	0
chr17	71354805	71362805	8001	1	0		chr3	192956106	192956306	201	1	0
chr17	71547005	71549405	2401	0	1		chr3	193448306	193450106	1801	0	1
chr17	71581205	71586805	5601	0	2		chr3	195163711	195164111	401	1	0
chr17	71605805	71614805	9001	0	1		chr3	195342111	195342311	201	1	0
chr17	72048805	72049805	1001	1	0		chr3	195425020	195426220	1201	1	0
chr17	72245405	72245605	201	1	0		chr3	195784403	195785803	1401	1	0
chr17	72255805	72257405	1601	1	0		chr3	195834803	195835803	1001	1	0
chr17	72741205	72744205	3001	0	1		chr4	1261600	1261800	201	1	0
chr17	72915805	72917605	1801	1	0		chr4	1302200	1303400	1201	1	0
chr17	72948005	72948805	801	1	0		chr4	2048602	2049002	401	1	0
chr17	72952605	72953205	601	1	0		chr4	2064402	2064602	201	1	0
chr17	73246605	73251005	4401	0	1		chr4	2403802	2405402	1601	1	0
chr17	73336805	73337205	401	0	1		chr4	2433802	2434202	401	1	0
chr17	73342205	73344005	1801	0	1		chr4	2763602	2763802	201	0	1
chr17	73638405	73640205	1801	1	0		chr4	2778602	2781202	2601	1	0
chr17	73779805	73780605	801	1	0		chr4	2788602	2790402	1801	2	0
chr17	74100005	74100805	801	1	0		chr4	2934802	2935602	801	1	0
chr17	74209205	74209805	601	0	1		chr4	3078002	3078402	401	1	0
chr17	74210005	74210605	601	0	1		chr4	3343602	3344402	801	1	0
chr17	74437005	74442605	5601	1	0		chr4	3386402	3387802	1401	1	0
chr17	74494005	74496205	2201	1	0		chr4	4360099	4360699	601	1	0
chr17	74515005	74515605	601	0	1		chr4	4481699	4483699	2001	1	0
chr17	74523405	74526605	3201	1	0		chr4	4643099	4644299	1201	1	0
chr17	74938805	74939205	401	1	0		chr4	5074099	5074299	201	1	0
chr17	75310805	75311005	201	1	0		chr4	5956499	5958899	2401	1	0
chr17	75365805	75366005	201	1	0		chr4	6034899	6035099	201	1	0
chr17	75367205	75368605	1401	0	1		chr4	6939299	6947899	8601	1	0
chr17	75386805	75389605	2801	0	2		chr4	6962499	6965499	3001	1	0
chr17	75414605	75416205	1601	0	1		chr4	7828300	7828500	201	1	0
chr17	75417005	75420405	3401	1	0		chr4	7852300	7852700	401	1	0
chr17	75433005	75433405	401	0	1		chr4	8437500	8438100	601	1	0
chr17	75537605	75537805	201	0	1		chr4	10070902	10071102	201	1	0
chr17	75538205	75539205	1001	0	1		chr4	10497302	10499702	2401	1	0
chr17	75566605	75568805	2201	1	0		chr4	16207902	16209302	1401	1	0
chr17	75613405	75613805	401	1	0		chr4	17098502	17100102	1601	1	0
chr17	75743205	75746005	2801	0	1		chr4	24771102	24771302	201	1	0
chr17	75806005	75808005	2001	1	0		chr4	25951102	25953702	2601	1	0
chr17	76164005	76164205	201	1	1		chr4	30769902	30770902	1001	1	0
chr17	76252405	76254805	2401	1	0		chr4	37654805	37656205	1401	1	0
chr17	76318805	76322205	3401	1	0		chr4	38087005	38091005	4001	0	1
chr17	76357605	76367405	9801	1	0		chr4	38132805	38134805	2001	1	0
chr17	76741805	76743005	1201	1	0		chr4	40555843	40556643	801	0	1
chr17	76982605	76983405	801	0	2		chr4	40650243	40651643	1401	1	0
chr17	77093605	77094805	1201	1	1		chr4	40910243	40911443	1201	1	0
chr17	77219205	77220405	1201	1	0		chr4	40955643	40956243	601	0	1
chr17	77383805	77384605	801	1	0		chr4	47533443	47534043	601	0	1
chr17	77478805	77479405	601	1	0		chr4	48180443	48181043	601	1	0
chr17	77672805	77673205	401	1	0		chr4	53938843	53939043	201	1	0
chr17	77903205	77903805	601	1	0		chr4	55273843	55276843	3001	1	0
chr17	78009605	78009805	201	1	0		chr4	56414243	56415043	801	1	0
chr17	78198205	78199605	1401	1	0		chr4	57252443	57252843	401	0	1
chr17	78289605	78289805	201	1	0		chr4	57556243	57556643	401	1	0
chr17	78371605	78371805	201	0	1		chr4	62850005	62850205	201	1	0
chr18	480000	480600	601	1	0		chr4	63597805	63598405	601	1	0
chr18	624400	624800	401	0	1		chr4	66458405	66459405	1001	0	1
chr18	634400	635800	1401	1	0		chr4	71788136	71791936	3801	2	0
chr18	829800	831000	1201	0	1		chr4	77156776	77157776	1001	1	0
chr18	976000	976400	401	0	1		chr4	77353576	77354576	1001	1	0
chr18	3118400	3119400	1001	1	0		chr4	77467376	77469776	2401	1	0
chr18	3323200	3323800	601	0	1		chr4	77921576	77924376	2801	0	1
chr18	3445000	3447200	2201	0	1		chr4	78296976	78297976	1001	2	0
chr18	3455400	3456400	1001	1	0		chr4	79002176	79002976	801	1	0
chr18	3584000	3586400	2401	1	0		chr4	85088176	85088376	201	1	0
chr18	3594600	3599000	4401	1	0		chr4	89518777	89520377	1601	1	0
chr18	4083600	4086000	2401	0	1		chr4	92348177	92348777	601	0	1
chr18	4195400	4196600	1201	1	0		chr4	101034377	101037577	3201	1	0
chr18	5885200	5885600	401	0	1		chr4	102331777	102332777	1001	1	0
chr18	6357400	6358600	1201	0	1		chr4	112714751	112715551	801	1	0
chr18	7556400	7556600	201	1	0		chr4	113372751	113375351	2601	1	0
chr18	8676200	8676400	201	0	1		chr4	113777951	113778351	401	1	0
chr18	9096800	9098000	1201	0	1		chr4	114901751	114902351	601	1	0
chr18	9105800	9108000	2201	1	0		chr4	119989552	119990352	801	0	1
chr18	9642400	9644600	2201	1	0		chr4	121642550	121642950	401	1	0
chr18	9837600	9840200	2601	1	0		chr4	129201750	129201950	201	1	0
chr18	9854000	9854200	201	1	0		chr4	129382350	129383950	1601	1	0
chr18	10067400	10068200	801	1	0		chr4	129449950	129450950	1001	1	0
chr18	10099600	10102800	3201	2	0		chr4	129456550	129456950	401	1	0
chr18	11806600	11811400	4801	1	0		chr4	129473950	129474550	601	1	0
chr18	11849600	11850800	1201	1	0		chr4	129521550	129522750	1201	1	0
chr18	11984200	11984400	201	1	0		chr4	133901950	133904550	2601	1	0
chr18	12409000	12410600	1601	1	0		chr4	140051350	140052150	801	1	0
chr18	12597000	12598000	1001	1	0		chr4	140695950	140696950	1001	1	0
chr18	12638000	12638800	801	0	1		chr4	140999350	141000150	801	1	0
chr18	18941202	18941602	401	1	0		chr4	141294550	141294750	201	1	0
chr18	20418602	20419202	601	0	1		chr4	141436950	141437350	401	1	0
chr18	20765202	20765402	201	0	1		chr4	141664550	141665750	1201	1	0
chr18	20861602	20867002	5401	0	1		chr4	143453150	143453550	401	1	0
chr18	20882002	20883202	1201	0	1		chr4	146758750	146760750	2001	1	0
chr18	21065002	21065202	201	1	0		chr4	148972150	148973150	1001	1	0
chr18	22358802	22359802	1001	0	1		chr4	152340150	152340350	201	1	0
chr18	22408802	22410402	1601	1	1		chr4	153768350	153769750	1401	1	0
chr18	29190402	29192002	1601	0	1		chr4	154681950	154682150	201	1	0
chr18	29231402	29231602	201	0	1		chr4	157862750	157864950	2201	0	1
chr18	32126002	32130402	4401	0	1		chr4	159936150	159938550	2401	1	0
chr18	32131202	32131402	201	1	1		chr4	159941950	159947750	5801	1	0
chr18	32422002	32422202	201	1	0		chr4	166252750	166252950	201	1	0
chr18	32620402	32621202	801	1	0		chr4	166253350	166253550	201	1	0
chr18	33081402	33081802	401	0	1		chr4	169476425	169476625	201	1	0
chr18	35424002	35426002	2001	0	1		chr4	173984625	173984825	201	1	0
chr18	36068202	36068402	201	0	1		chr4	174138425	174140425	2001	1	1
chr18	37145202	37145602	401	0	1		chr4	176920006	176922206	2201	1	0
chr18	37145802	37146402	601	0	1		chr4	183110606	183111606	1001	1	0
chr18	37317202	37317402	201	0	1		chr4	184038806	184041806	3001	1	0
chr18	37788802	37789002	201	1	1		chr4	184075406	184076406	1001	1	0
chr18	40558402	40558602	201	0	1		chr4	184556406	184556806	401	1	0
chr18	40658602	40662002	3401	0	1		chr4	184879206	184881606	2401	1	0
chr18	42331002	42331202	201	1	0		chr4	185672206	185672606	401	1	0
chr18	43043002	43043802	801	0	1		chr4	186693206	186695206	2001	1	0
chr18	43185602	43186002	401	0	1		chr4	186726606	186726806	201	1	0
chr18	43336802	43341802	5001	0	1		chr4	186946206	186947006	801	1	0
chr18	43746402	43748202	1801	0	1		chr5	1607600	1608800	1201	1	0
chr18	43755602	43755802	201	0	1		chr5	3790000	3790600	601	1	0
chr18	43916202	43919202	3001	1	0		chr5	5177000	5184800	7801	1	0
chr18	44640202	44641802	1601	0	1		chr5	6765600	6766800	1201	1	0
chr18	44732802	44733802	1001	2	1		chr5	7594200	7597800	3601	1	0
chr18	45280602	45280802	201	0	1		chr5	10272400	10272800	401	1	0
chr18	45342002	45345402	3401	1	1		chr5	10635200	10638400	3201	1	0
chr18	45656002	45656602	601	1	0		chr5	14202800	14203000	201	1	0
chr18	45870002	45870802	801	0	1		chr5	15553200	15555800	2601	1	0
chr18	46485202	46487602	2401	0	1		chr5	15687400	15687800	401	0	1
chr18	46990802	46992402	1601	1	0		chr5	16508600	16509600	1001	1	0
chr18	47016802	47017202	401	1	0		chr5	31768843	31771043	2201	1	0
chr18	48033202	48033402	201	0	1		chr5	32210243	32210643	401	1	0
chr18	48395802	48396002	201	0	1		chr5	34917443	34918443	1001	1	0
chr18	49850002	49850202	201	0	1		chr5	40870843	40871643	801	1	0
chr18	51241202	51242002	801	0	1		chr5	43156243	43157243	1001	1	0
chr18	51596202	51597202	1001	0	1		chr5	53384243	53385043	801	0	1
chr18	53172202	53172402	201	0	1		chr5	54039643	54040243	601	1	0
chr18	53246802	53250602	3801	0	2		chr5	54232843	54233043	201	1	0
chr18	53251402	53253002	1601	0	1		chr5	54864443	54869243	4801	2	0
chr18	53257602	53257802	201	0	1		chr5	56148043	56148243	201	1	0
chr18	53448002	53448602	601	1	1		chr5	58096043	58097643	1601	1	0
chr18	53530202	53532602	2401	1	0		chr5	58894243	58894643	401	1	0
chr18	54303802	54304402	601	1	0		chr5	65277444	65278844	1401	0	1
chr18	54607802	54608202	401	1	0		chr5	67545244	67548444	3201	2	0
chr18	54665402	54665602	201	0	1		chr5	67571044	67571244	201	1	0
chr18	55682202	55682602	401	0	1		chr5	71504044	71507044	3001	0	1
chr18	60091020	60092820	1801	0	1		chr5	71639844	71640044	201	1	0
chr18	64382420	64382620	201	0	1		chr5	72576844	72578844	2001	1	0
chr18	64382820	64383020	201	0	1		chr5	72778244	72780644	2401	1	0
chr18	65773020	65773420	401	1	0		chr5	74988244	74988444	201	1	0
[truncated: 2,535 more rows]
