# Supplementary material for: OCT4 impedes cell fate redirection by the melanocyte lineage master regulator MITF in mouse ESCs
Source: Nat Commun. 2017 Oct 18;8:1022. doi: 10.1038/s41467-017-01122-1 (PMC5647326; doi:10.1038/s41467-017-01122-1)
Supplement: Supplementary file 11 — Supplementary Data 8 [file 41467_2017_1122_MOESM11_ESM.xlsx]

## Sheet: Data
Supplementary Data 8. GO_SOX2_MITF_HES1_GATA4_CDX2
SOX2_MITF														SOX2_HES1														SOX2_GATA4														SOX2_CDX2
Category	Term	Count	%	PValue	Genes	List Total	Pop Hits	Pop Total	Fold Enrichment	Bonferroni	Benjamini	FDR		Category	Term	Count	%	PValue	Genes	List Total	Pop Hits	Pop Total	Fold Enrichment	Bonferroni	Benjamini	FDR		Category	Term	Count	%	PValue	Genes	List Total	Pop Hits	Pop Total	Fold Enrichment	Bonferroni	Benjamini	FDR		Category	Term	Count	%	PValue	Genes	List Total	Pop Hits
GOTERM_BP_FAT	GO:0006357~regulation of transcription from RNA polymerase II promoter	196	6.65761	3.08945e-13	MEF2C, STAT5A, RORA, SHH, CTNNB1, CITED2, EPC1, APP, S1PR1, SIN3A, MED27, TRAK1, RARB, TWIST1, BARHL2, ZHX2, MED14, HNF4G, MED13, MECOM, PPARGC1A, MED10, PPARGC1B, HES1, HES5, JUN, TGIF1, PRDM1, HOXA13, TFCP2L1, T, HEXIM1, TCF4, BCOR, VEZF1, ARHGEF10L, BMP4, DNMT3A, BMP2, KLF7, IKZF2, KLF12, KLF9, KLF13, SMAD7, KLF10, MAML2, SMAD4, RYBP, SMAD3, SMAD2, SKI, USF2, DLX2, NOTCH1, ETS1, RNF2, JAZF1, T…	2233	727	13528	1.6333	1.43334e-09	1.43334e-09	5.83356e-10		GOTERM_BP_FAT	GO:0030182~neuron differentiation	101	4.98519	4.46505e-13	STRN, RORB, NR2E3, PRKG1, CXCL12, GDNF, SHH, KLHL1, TGFB2, ATOH1, APP, S1PR1, CD44, ANK3, ROBO1, NKX6-2, ROBO2, EGFR, BARHL2, MDGA2, PTPRR, CTNNA2, NCAM2, SLITRK1, ASCL1, SLITRK3, RASGRF1, FOXG1, EFNA5, SMARCA1, SLITRK6, SLITRK5, DST, KALRN, SOX1, PKHD1, SOX5, EPHB1, ARX, SEMA5A, ALCAM, HOXA1, PTK2, CRB1, MTPN, DMD, LHX4, B3GNT2, LAMB1, BMP4, BHLHE22, NTF3, NR4A2, NEUROG2, GAS1, NKX6-1, FEZF1, SA…	1489	438	13528	2.09501	1.81604e-09	1.81604e-09	8.31302e-10		GOTERM_BP_FAT	GO:0006357~regulation of transcription from RNA polymerase II promoter	215	7.2832	1.02671e-19	MEF2C, CDX2, RORA, SHH, CTNNB1, CITED2, APP, SIN3A, S1PR1, MED27, RARB, BARHL2, ZHX2, HNF4G, MECOM, PROX1, PPARGC1A, PPARGC1B, MED10, HES1, HES5, JUN, HES3, TGIF1, VGLL2, PRDM1, ST18, TFCP2L1, FOXH1, PLAGL1, HEXIM1, MAML3, TCF4, BCOR, VEZF1, BMP4, BMP2, KLF12, NTF3, KLF9, KLF13, SMAD7, MAML1, SMAD4, RYBP, SMAD3, SMAD2, UBP1, NKX6-1, DLX2, NOTCH1, CSRNP3, ETS1, RNF2, HOPX, TCF19, BMP7, ZFHX3, TCF1…	2228	727	13528	1.79565	4.71877e-16	4.71877e-16	1.93656e-16		GOTERM_BP_FAT	GO:0006357~regulation of transcription from RNA polymerase II promoter	158	8.09012	3.58148e-18	MEF2C, CDX1, CDX2, THRB, FOXO1, RORA, PDX1, FOXO3, ZNF254, CITED2, EPC1, SIN3A, PROP1, S1PR1, MYOCD, SMARCD2, NKX6-2, GATA4, RARB, AKIRIN2, SATB1, SATB2, ZHX2, SIX2, MECOM, PPARGC1A, HES1, HOXD9, PRDM7, HIF1A, HOXD8, JUN, SIX1, TFAP2B, TGIF1, VGLL2, TFAP2A, PRDM1, SMARCA2, HMGB2, SOX2, SOX5, SOX6, SOX9, WT1, MEIS2, HEXIM1, MAML3, TCF4, BCOR, RUNX2, ARHGEF10L, BMP4, BMP2, IKZF2, KLF12, NTF3, SMAD7…	1476	727
GOTERM_BP_FAT	GO:0000904~cell morphogenesis involved in differentiation	84	2.85326	1.26105e-11	ALS2, NRP2, GLI2, SHH, CTNNB1, TGFB2, DAB2, APP, SLC1A3, ANK3, ROBO1, CXCR4, POU4F1, SEMA3A, RPS27A, CDH23, PTPRM, EOMES, STXBP1, LEF1, NRXN1, SLIT1, SLIT2, CTNNA2, HES1, NCAM2, SLITRK3, HIF1A, CLIC5, UBC, CNTN4, SIAH1, EFNA5, LAMC1, SLITRK6, DST, GAP43, KALRN, PARD3, LPPR4, PKHD1, EPHB3, SOX9, HPRT1, CDH4, ARX, ALCAM, SEMA5A, IGF1R, MACF1, LHX2, BCL2, B3GNT2, ETV4, DCLK1, FN1, HNRNPAB, APC, ACTB…	2233	244	13528	2.08562	5.85e-08	2.925e-08	2.38091e-08		GOTERM_BP_FAT	GO:0000904~cell morphogenesis involved in differentiation	65	3.20829	1.69835e-11	NRP1, CXCL12, SHH, CTNNB1, TGFB2, ATOH1, APP, ANK3, ROBO1, CXCR4, POU4F1, ROBO2, SEMA3A, PRKCA, NRXN3, EOMES, LEF1, NRXN1, PROX1, SLIT3, CTNNA2, NCAM2, SLITRK1, SLITRK3, CLIC5, FOXG1, EFNA5, VCAN, SLITRK6, SLITRK5, DST, GAP43, KALRN, PARD3, PKHD1, SOX9, CDH4, EPHB1, ARX, ALCAM, SEMA5A, HOXA1, IGF1R, PTK2, BCL2, LHX4, B3GNT2, LAMB1, FN1, COL18A1, BMP2, NTF3, PTPRZ1, NTNG1, NR4A2, NEUROG2, LMX1A, G…	1489	244	13528	2.42026	6.9072e-08	3.4536e-08	3.16178e-08		GOTERM_BP_FAT	GO:0010629~negative regulation of gene expression	158	5.3523	3.83493e-17	MEF2C, CDX2, THRB, CITED2, CTNNB1, KDM1A, TBPL2, SIN3A, SND1, EED, RARB, INSR, AKIRIN2, SATB1, PTPRK, SATB2, SIX3, ZHX2, ZNF8, PROX1, FOXN3, HES1, HES5, SMARCE1, TIMELESS, TRIM33, PRDM6, HES3, TGIF1, PRDM1, ST18, SUDS3, HMGB1, HMGB2, GCLC, DRD3, TFCP2L1, SOX2, NOSTRIN, SOX6, SOX9, LIN28B, ZC3H8, NR2C1, FOXH1, TCF21, MEIS2, OVOL2, HEXIM1, TCF4, BCOR, HNRNPAB, ZNF423, BMP4, BMP2, KLF12, SMAD7, FOXA…	2228	504	13528	1.90347	1.76253e-13	8.81266e-14	7.23335e-14		GOTERM_BP_FAT	GO:0007389~pattern specification process	77	3.94265	1.13934e-15	CDX1, CDX2, NRP1, EDN1, DYNC2LI1, TBX20, PAX6, TP63, ZEB2, GLI2, CXCL12, PAX1, GLI3, CITED2, PROP1, CXCR4, NKX6-2, FOXF1, GATA4, DYNC2H1, HHIP, ASPH, NR2F2, CYR61, PITX2, SATB2, GSC, EMX2, LEF1, CYP26A1, ARL6, RTTN, HOXD9, HES1, ACVR2A, EYA1, HOXD8, HOXD3, FOXG1, SIX1, TGIF1, ROR2, DNAH11, SHROOM3, ALDH1A2, HOXA9, BCOR, AXIN2, LFNG, MLLT3, BMP4, LMX1B, TBX3, MAFB, TBX5, SMAD6, FTO, TGFBR2, SMAD4,…	1476	267
GOTERM_BP_FAT	GO:0045893~positive regulation of transcription, DNA-dependent	137	4.65353	1.56471e-11	MEF2C, THRA, THRB, STAT5A, FOXO1, RORB, RORA, FOXO3, NR2E3, GDNF, IL10, SHH, CITED2, CTNNB1, EPC1, APP, S1PR1, GATA6, FOXF1, GATA4, RARB, AKIRIN2, MED14, ARID1A, MED13, ARID1B, MECOM, PPARGC1A, PPARGC1B, AHR, HES1, ASCL1, HIF1A, HES5, JUN, TFAP2B, HOXA13, DRD3, SOX2, SOX5, SOX4, SOX6, SOX9, T, TCF21, MEIS2, OVOL2, TEAD4, TCF4, RUNX1, RUNX2, ARHGEF10L, HNRNPAB, BMP4, KLF7, BMP2, BHLHE23, IKZF2, EP…	2233	477	13528	1.73999	7.25866e-08	2.41955e-08	2.95423e-08		GOTERM_BP_FAT	GO:0006928~cell motion	102	5.03455	3.08854e-11	SLC22A16, PLXNA2, HMGCR, PRKG1, CD2AP, CXCL12, GDNF, SHH, TGFB2, VCL, CTTNBP2, ATOH1, APP, APOB, CD44, ANK3, ROBO1, ROBO2, TWIST1, PTPRK, BARHL2, CTNNA2, TNS3, ASCL1, FOXG1, CELF3, SDCBP, EFNA5, CAV2, SOX1, ITGA11, ASTN1, EPHB1, ARX, SEMA5A, ALCAM, HOXA1, PTK2, SFTPD, LHX4, ADRA2A, B3GNT2, FN1, VAV3, NTF3, PODXL, MET, NR4A2, NEUROG2, GAS1, KDR, FEZF1, SEMA6A, EPHA4, EPHA7, NPY, ETS1, NRP1, ZEB2, …	1489	475	13528	1.95095	1.25611e-07	4.18703e-08	5.74986e-08		GOTERM_BP_FAT	GO:0045449~regulation of transcription	573	19.4106	1.59684e-16	MEF2C, HOXD12, RORA, CITED2, CTNNB1, TBPL2, APP, EPC2, CDCA7, ZNF775, MED27, PHTF2, PATZ1, TIGD7, PTPRK, ZNF44, NDNL2, ZNF644, RREB1, ZNF507, BARHL2, ZHX2, ZNF648, EOMES, ZNF503, HNF4G, PROX2, MECOM, PROX1, MED10, ZNF37A, SCYL1, ZNF783, JUN, FOXG1, ZNF785, DPRX, TGIF1, SHOX, VGLL2, ST18, UNCX, CRTC3, ZNF611, VENTX, FOXH1, ARX, HESX1, HEXIM1, ZNF124, TCF4, VEZF1, ZNF398, ASXL2, NTF3, KLF12, KLF13,…	2228	2601	13528	1.33762	5.10259e-13	1.70086e-13	2.10942e-13		GOTERM_BP_FAT	GO:0045944~positive regulation of transcription from RNA polymerase II promoter	95	4.86431	1.64416e-15	MEF2C, CDX1, THRB, MITF, PAX6, FOXO1, TP63, PDX1, FOXO3, RORA, PAX2, GLI2, PAX1, CITED2, EPC1, FOS, S1PR1, PROP1, BARX2, MYOCD, GATA4, RARB, MKL2, FGF2, MYC, AKIRIN2, TBL1XR1, SATB2, SOX11, LEF1, SIX2, MECOM, PPARGC1A, NRIP1, HOXD9, HES1, PRDM7, HIF1A, ZMIZ1, JUN, SIX1, TFAP2B, VGLL2, FOXC1, CAND1, SMARCA2, GLIS3, HMGB2, SOX2, SOX5, SOX6, SOX9, TCF7L2, WT1, MEIS2, HAND1, HAND2, NFAT5, POU2F1, POU…	1476	371
GOTERM_BP_FAT	GO:0010605~negative regulation of macromolecule metabolic process	191	6.48777	1.98625e-11	MEF2C, A2M, THRA, MASP1, THRB, IDE, CBX3, NR2E3, CDC16, SHH, IL10, CTNNB1, CITED2, EPC1, TBPL2, EIF4EBP1, SIN3A, CDKN2A, WWP2, SND1, RARB, AKIRIN2, RPS27A, TWIST1, ANAPC1, PTPRK, ANAPC5, ANAPC4, SOCS1, ZHX2, GRIN2A, FOXN3, HES1, MAD2L1, TRIM33, HES5, JUN, TGIF1, PRDM1, EIF2AK3, CAV1, GCLC, DRD3, TFCP2L1, HUS1, SOX2, IGF2BP2, BDKRB2, IGF2BP3, SOX6, SOX9, TIMP3, ZC3H8, NR2C1, TCF21, MEIS2, OVOL2, H…	2233	734	13528	1.57646	9.21424e-08	2.30356e-08	3.75014e-08		GOTERM_BP_FAT	GO:0030030~cell projection organization	85	4.19546	3.56584e-11	NRP1, CROCC, STRN, LPAR3, GJA1, PRKG1, GDNF, CXCL12, PTEN, CD2AP, RAB3IP, SHH, VCL, SPAG16, KLHL1, ATOH1, APP, CD44, ANK3, CXCR4, ROBO1, ROBO2, POU4F1, SEMA3A, EGFR, PRKCA, NRXN3, NRXN1, BBS10, SLIT3, CTNNA2, NCAM2, SLITRK1, NCK2, SLITRK3, RASGRF1, CLIC5, FOXG1, SDCBP, EFNA5, VCAN, SLITRK6, SLITRK5, DST, GAP43, KALRN, DNAH9, PARD3, ONECUT1, PKHD1, TTC8, CDH4, EPHB1, ARX, ALCAM, SEMA5A, LINGO1, HO…	1489	368	13528	2.0985	1.45023e-07	3.62556e-08	6.63843e-08		GOTERM_BP_FAT	GO:0016481~negative regulation of transcription	144	4.87805	1.6512e-15	MEF2C, CDX2, THRB, CITED2, CTNNB1, KDM1A, TBPL2, SIN3A, EED, RARB, AKIRIN2, PTPRK, SATB1, SATB2, SIX3, ZHX2, ZNF8, PROX1, FOXN3, HES1, HES5, SMARCE1, TIMELESS, TRIM33, PRDM6, HES3, TGIF1, PRDM1, ST18, SUDS3, HMGB1, HMGB2, GCLC, DRD3, TFCP2L1, SOX2, NOSTRIN, SOX6, SOX9, ZC3H8, NR2C1, FOXH1, TCF21, MEIS2, OVOL2, HEXIM1, TCF4, BCOR, HNRNPAB, ZNF423, BMP2, KLF12, SMAD7, FOXA1, SMAD4, RYBP, LMCD1, SMA…	2228	459	13528	1.90488	7.65388e-12	1.91347e-12	3.14193e-12		GOTERM_BP_FAT	GO:0010629~negative regulation of gene expression	116	5.93958	3.98661e-15	MEF2C, CDX2, THRB, CBX3, PDX1, ZNF254, CITED2, EPC1, PROP1, SIN3A, NKX6-2, RARB, AKIRIN2, PTPRK, SATB1, SATB2, ZHX2, FOXN3, HES1, HOXD8, PRDM6, TGIF1, PRDM1, SMARCA2, HMGB2, SOX2, NOSTRIN, SOX6, SOX9, LIN28B, WT1, MEIS2, HEXIM1, PRKRA, TCF4, BCOR, RUNX2, BMP4, BMP2, KLF12, SMAD7, KLF10, SMAD4, RYBP, LMCD1, NDFIP2, SMAD2, FOXP1, HOXB4, DLX2, HDAC4, NR1I2, SALL4, TRPS1, HOPX, SCMH1, HDAC9, RBPJ, ZF…	1476	504
GOTERM_BP_FAT	GO:0030182~neuron differentiation	128	4.34783	2.18427e-11	ALS2, TUBB2B, TUBB2A, RPE65, RORB, JAG1, RORA, NR2E3, GDNF, SHH, TGFB2, APP, S1PR1, CD44, ANK3, ROBO1, OLIG1, RPS27A, CDH23, EGFR, PTPRM, MDGA2, BARHL2, PTPRR, CTNNA2, HES1, ASCL1, NCAM2, SLITRK3, HES5, RASGRF1, EFNA5, SLITRK6, DST, KALRN, LPPR4, PKHD1, SOX2, SOX5, NAPA, EPHB3, ARX, SEMA5A, ALCAM, TUBB, MACF1, CRB1, LHX2, DMD, B3GNT2, BMP4, PARD6B, KLF7, FSCN2, BHLHE22, GSX1, SMAD4, NR4A2, EN1, C…	2233	438	13528	1.77044	1.01329e-07	2.02657e-08	4.12401e-08		GOTERM_BP_FAT	GO:0031175~neuron projection development	66	3.25765	5.45328e-11	NRP1, STRN, GJA1, PRKG1, GDNF, CXCL12, PTEN, SHH, KLHL1, ATOH1, APP, CD44, ANK3, ROBO1, CXCR4, POU4F1, ROBO2, SEMA3A, PRKCA, EGFR, NRXN3, NRXN1, SLIT3, CTNNA2, NCAM2, SLITRK1, SLITRK3, RASGRF1, FOXG1, EFNA5, VCAN, SLITRK6, SLITRK5, DST, GAP43, KALRN, PARD3, PKHD1, CDH4, EPHB1, ARX, ALCAM, SEMA5A, LINGO1, HOXA1, IGF1R, PTK2, DMD, BCL2, LHX4, B3GNT2, LAMB1, NTF3, PTPRZ1, NTNG1, NR4A2, NEUROG2, LMX1…	1489	256	13528	2.3423	2.21785e-07	4.4357e-08	1.01522e-07		GOTERM_BP_FAT	GO:0045934~negative regulation of nucleobase, nucleoside, nucleotide and nucleic acid metabolic process	156	5.28455	1.76794e-15	MEF2C, CDX2, THRB, EDN1, CITED2, CTNNB1, KDM1A, TBPL2, SIN3A, EED, RARB, AKIRIN2, PTPRK, SATB1, SATB2, SIX3, ZHX2, ZNF8, PROX1, FOXN3, HES1, HES5, SMARCE1, TIMELESS, TRIM33, PRDM6, HES3, TGIF1, RPS13, PRDM1, ST18, SUDS3, HMGB1, HMGB2, GCLC, DRD3, TFCP2L1, HUS1, SOX2, NOSTRIN, SOX6, SOX9, ZC3H8, NR2C1, FOXH1, TCF21, MEIS2, OVOL2, HEXIM1, TCF4, BCOR, HNRNPAB, ZNF423, BMP2, KLF12, SMAD7, FOXA1, SMAD…	2228	512	13528	1.85001	8.16414e-12	1.63281e-12	3.35287e-12		GOTERM_BP_FAT	GO:0048598~embryonic morphogenesis	83	4.24987	4.58175e-15	DLC1, FGF9, LMO4, EDN1, PRRX1, SOBP, TP63, ZEB2, PDX1, GLI2, PAX2, GLI3, MAP3K7, SPRY2, FOXF1, CHST11, GATA4, DYNC2H1, RARB, COL11A1, MYC, IPMK, FLVCR1, RET, SATB2, GSC, VANGL2, LEF1, SIX2, MECOM, PTPRQ, HOXD9, HES1, ACVR2A, EYA1, CLIC5, HOXD3, KIAA1715, FOXG1, SIX1, TGIF1, TFAP2A, ROR2, FOXC1, EXT1, WNT5A, TWSG1, SHROOM3, SOX2, TCF7L2, MSX2, ALDH1A2, CHD7, HAND1, FBXW4, PRKRA, POU2F1, HOXA9, OTO…	1476	307
GOTERM_BP_FAT	GO:0010629~negative regulation of gene expression	142	4.82337	2.93599e-11	MEF2C, THRA, THRB, CBX3, NR2E3, CITED2, CTNNB1, EPC1, TBPL2, SIN3A, WWP2, SND1, RARB, AKIRIN2, TWIST1, PTPRK, ZHX2, FOXN3, HES1, HES5, TRIM33, TGIF1, PRDM1, GCLC, DRD3, TFCP2L1, SOX2, SOX6, SOX9, ZC3H8, NR2C1, TCF21, MEIS2, OVOL2, HEXIM1, SKIL, TCF4, BCOR, RUNX2, HNRNPAB, BMP4, DNMT3A, BMP2, KLF12, SMAD7, KLF10, SMAD4, RYBP, LMCD1, SMAD3, SKI, SMAD2, FOXP4, BRCA1, FOXP1, FOXP2, CDKN1C, HDAC4, DLX…	2233	504	13528	1.70688	1.362e-07	2.27001e-08	5.54327e-08		GOTERM_BP_FAT	GO:0048666~neuron development	78	3.84995	3.04572e-10	NRP1, STRN, GJA1, RORB, NR2E3, PRKG1, GDNF, CXCL12, PTEN, SHH, TGFB2, KLHL1, ATOH1, APP, CD44, ANK3, CXCR4, ROBO1, CNTNAP2, ROBO2, POU4F1, SEMA3A, EGFR, PRKCA, NRXN3, NRXN1, SLIT3, CTNNA2, NCAM2, ASCL1, SLITRK1, SLITRK3, PSEN1, RASGRF1, CLIC5, FOXG1, EFNA5, VCAN, SLITRK6, SLITRK5, DST, GAP43, KALRN, PARD3, IRX5, SOX1, PKHD1, CDH4, EPHB1, ARX, ALCAM, SEMA5A, LINGO1, HOXA1, IGF1R, PTK2, CRB1, DMD, …	1489	339	13528	2.09042	1.23869e-06	2.06449e-07	5.67013e-07		GOTERM_BP_FAT	GO:0051252~regulation of RNA metabolic process	420	14.2276	1.86093e-15	MEF2C, HOXD12, SYNCRIP, RORA, CTNNB1, CITED2, TBPL2, APP, MED27, PATZ1, ZNF44, NDNL2, RREB1, BARHL2, ZHX2, EOMES, HNF4G, MECOM, PROX1, MED10, ZNF37A, ZNF783, JUN, FOXG1, ZNF785, DPRX, TGIF1, VGLL2, RPS13, SHOX, ST18, UNCX, ZNF611, VENTX, FOXH1, HESX1, ARX, HEXIM1, ZNF124, TCF4, VEZF1, ZNF398, KLF12, NTF3, KLF13, ZNF621, ESRRG, ZNF626, ZSCAN2, TRPS1, ZNF213, RERE, KCNH1, HNF1B, LZTS1, ZNF486, ELF2…	2228	1813	13528	1.4066	8.67439e-12	1.44573e-12	3.56382e-12		GOTERM_BP_FAT	GO:0045893~positive regulation of transcription, DNA-dependent	111	5.68356	7.54007e-15	MEF2C, CDX1, CDX2, THRB, FOXO1, PDX1, RORA, FOXO3, IL10, CITED2, EPC1, S1PR1, PROP1, MYOCD, MDFIC, FOXF1, IFNG, GATA4, RARB, AKIRIN2, SATB2, SIX2, ARID1A, ARID1B, MECOM, PPARGC1A, HOXD9, HES1, PRDM7, HIF1A, JUN, SIX1, TFAP2B, VGLL2, SMARCA2, HMGB2, SOX2, SOX5, AFAP1L2, SOX6, SOX9, WT1, MEIS2, MAML3, TCF4, RUNX2, ARHGEF10L, BMP4, BMP2, IKZF2, NTF3, KLF12, MAFB, KLF13, MAML2, NR4A2, SMAD4, TEAD1, S…	1476	477
GOTERM_BP_FAT	GO:0051254~positive regulation of RNA metabolic process	137	4.65353	2.97499e-11	MEF2C, THRA, THRB, STAT5A, FOXO1, RORB, RORA, FOXO3, NR2E3, GDNF, IL10, SHH, CITED2, CTNNB1, EPC1, APP, S1PR1, GATA6, FOXF1, GATA4, RARB, AKIRIN2, MED14, ARID1A, MED13, ARID1B, MECOM, PPARGC1A, PPARGC1B, AHR, HES1, ASCL1, HIF1A, HES5, JUN, TFAP2B, HOXA13, DRD3, SOX2, SOX5, SOX4, SOX6, SOX9, T, TCF21, MEIS2, OVOL2, TEAD4, TCF4, RUNX1, RUNX2, ARHGEF10L, HNRNPAB, BMP4, KLF7, BMP2, BHLHE23, IKZF2, EP…	2233	481	13528	1.72552	1.3801e-07	1.97157e-08	5.61691e-08		GOTERM_BP_FAT	GO:0007409~axonogenesis	53	2.61599	4.79541e-10	NRP1, CXCL12, SHH, APP, ATOH1, ANK3, ROBO1, CXCR4, POU4F1, ROBO2, SEMA3A, PRKCA, NRXN3, NRXN1, CTNNA2, SLIT3, SLITRK1, NCAM2, SLITRK3, FOXG1, VCAN, EFNA5, SLITRK6, SLITRK5, DST, GAP43, KALRN, PARD3, PKHD1, CDH4, EPHB1, ARX, ALCAM, SEMA5A, HOXA1, IGF1R, PTK2, BCL2, LHX4, B3GNT2, NTF3, PTPRZ1, NTNG1, NR4A2, NEUROG2, GAS1, LMX1A, FEZF1, EPHA4, SEMA6A, EPHA7, ISL2, BMPR1B	1489	193	13528	2.49492	1.95029e-06	2.78613e-07	8.92749e-07		GOTERM_BP_FAT	GO:0048598~embryonic morphogenesis	107	3.62466	4.77128e-15	DLC1, LMO4, EDN1, GNA12, HOXD12, ZIC1, SHH, CTNNB1, ZIC2, MAP3K7, ATOH1, WNT3, TDGF1, GATA4, RARB, FRS2, FLVCR1, SATB2, EOMES, MECOM, PROX1, HES1, MIB1, HES3, KIAA1715, SIX1, DLD, FOXG1, TGIF1, TFAP2A, ROR2, EXT1, SOX2, BMPR2, HESX1, TCF21, OVOL2, LHX1, NKX3-2, BMP4, MAFB, FTO, TGFBR2, SMAD4, NEUROG1, SMAD3, SMAD2, NR4A3, DLX2, NOTCH2, NOTCH1, SALL4, DLX6, RNF2, PRKAR1A, BMP7, MAB21L2, KLF4, FOXA…	2228	307	13528	2.11623	2.19411e-11	3.13449e-12	9.00391e-12		GOTERM_BP_FAT	GO:0051254~positive regulation of RNA metabolic process	111	5.68356	1.3923e-14	MEF2C, CDX1, CDX2, THRB, FOXO1, PDX1, RORA, FOXO3, IL10, CITED2, EPC1, S1PR1, PROP1, MYOCD, MDFIC, FOXF1, IFNG, GATA4, RARB, AKIRIN2, SATB2, SIX2, ARID1A, ARID1B, MECOM, PPARGC1A, HOXD9, HES1, PRDM7, HIF1A, JUN, SIX1, TFAP2B, VGLL2, SMARCA2, HMGB2, SOX2, SOX5, AFAP1L2, SOX6, SOX9, WT1, MEIS2, MAML3, TCF4, RUNX2, ARHGEF10L, BMP4, BMP2, IKZF2, NTF3, KLF12, MAFB, KLF13, MAML2, NR4A2, SMAD4, TEAD1, S…	1476	481
GOTERM_BP_FAT	GO:0000902~cell morphogenesis	109	3.70245	3.74863e-11	ALS2, DYNC2LI1, SHH, TGFB2, CTNNB1, APP, DAB2, ANK3, ROBO1, FOXF1, RPS27A, SPN, CDH23, EGFR, PTPRM, EOMES, STK4, CTNNA2, HES1, NCAM2, SLITRK3, HIF1A, EFNA5, LAMC1, SLITRK6, DST, ADD1, KALRN, LPPR4, ONECUT1, PKHD1, TFCP2L1, SOX6, TTC8, SOX9, EPHB3, CCL4, ARX, SEMA5A, ALCAM, DOCK2, CRB1, MACF1, LHX2, DMD, CLASP1, B3GNT2, FN1, HNRNPAB, COL18A1, PARD6B, BMP2, KLF7, NR4A2, CELSR2, GAS1, NTN1, GAS7, PT…	2233	356	13528	1.8549	1.73899e-07	2.17373e-08	7.07757e-08		GOTERM_BP_FAT	GO:0048812~neuron projection morphogenesis	56	2.76407	8.50707e-10	NRP1, GJA1, CXCL12, SHH, APP, ATOH1, ANK3, ROBO1, CXCR4, POU4F1, ROBO2, SEMA3A, PRKCA, EGFR, NRXN3, NRXN1, CTNNA2, SLIT3, NCAM2, SLITRK1, SLITRK3, FOXG1, EFNA5, VCAN, SLITRK6, SLITRK5, DST, GAP43, KALRN, PARD3, PKHD1, CDH4, EPHB1, ARX, ALCAM, SEMA5A, HOXA1, IGF1R, PTK2, DMD, BCL2, LHX4, B3GNT2, NTF3, PTPRZ1, NTNG1, NR4A2, NEUROG2, GAS1, LMX1A, FEZF1, EPHA4, SEMA6A, ISL2, EPHA7, BMPR1B	1489	213	13528	2.38862	3.45982e-06	4.32478e-07	1.58374e-06		GOTERM_BP_FAT	GO:0006355~regulation of transcription, DNA-dependent	410	13.8889	6.34371e-15	MEF2C, HOXD12, RORA, CTNNB1, CITED2, TBPL2, APP, MED27, PATZ1, ZNF44, NDNL2, RREB1, BARHL2, ZHX2, EOMES, HNF4G, MECOM, PROX1, MED10, ZNF37A, ZNF783, JUN, FOXG1, ZNF785, DPRX, TGIF1, VGLL2, SHOX, ST18, UNCX, ZNF611, VENTX, FOXH1, HESX1, ARX, HEXIM1, ZNF124, VEZF1, TCF4, ZNF398, KLF12, NTF3, KLF13, ZNF621, ESRRG, ZNF626, ZSCAN2, TRPS1, ZNF213, RERE, KCNH1, HNF1B, LZTS1, ZNF486, ELF2, ZNF18, BACH2, …	2228	1773	13528	1.40409	2.90847e-11	3.63554e-12	1.19349e-11		GOTERM_BP_FAT	GO:0016481~negative regulation of transcription	107	5.47875	2.16849e-14	MEF2C, CDX2, THRB, CBX3, PDX1, ZNF254, CITED2, EPC1, PROP1, SIN3A, NKX6-2, RARB, AKIRIN2, PTPRK, SATB1, SATB2, ZHX2, FOXN3, HES1, HOXD8, PRDM6, TGIF1, PRDM1, SMARCA2, HMGB2, SOX2, NOSTRIN, SOX6, SOX9, WT1, MEIS2, HEXIM1, TCF4, BCOR, RUNX2, BMP2, KLF12, SMAD7, KLF10, SMAD4, RYBP, LMCD1, SMAD2, FOXP1, HOXB4, DLX2, HDAC4, SALL4, NR1I2, TRPS1, HOPX, SCMH1, HDAC9, RBPJ, ZFHX3, DNAJB6, KLF4, NR6A1, TBX…	1476	459
GOTERM_BP_FAT	GO:0016481~negative regulation of transcription	129	4.38179	3.09651e-10	MEF2C, THRA, THRB, CBX3, NR2E3, CITED2, CTNNB1, EPC1, TBPL2, SIN3A, RARB, AKIRIN2, TWIST1, PTPRK, ZHX2, FOXN3, HES1, HES5, TRIM33, TGIF1, PRDM1, GCLC, DRD3, TFCP2L1, SOX2, SOX6, SOX9, ZC3H8, NR2C1, TCF21, MEIS2, OVOL2, HEXIM1, SKIL, TCF4, BCOR, RUNX2, HNRNPAB, DNMT3A, BMP2, KLF12, SMAD7, KLF10, SMAD4, RYBP, LMCD1, SMAD3, SMAD2, SKI, FOXP4, BRCA1, FOXP1, FOXP2, CDKN1C, DLX2, HDAC4, NR1I2, SALL4, T…	2233	459	13528	1.70264	1.43647e-06	1.59608e-07	5.84635e-07		GOTERM_BP_FAT	GO:0035295~tube development	57	2.81343	1.0652e-09	NRP1, FGF7, FOXA2, LMO4, TBX20, ZEB2, GLI3, CXCL12, GDNF, SHH, CTNNB1, MAP3K7, SPRY2, CTTNBP2, CD44, GATA6, CXCR4, FOXF1, ROBO2, LOX, HHIP, FGF1, IPMK, FGF2, ALX1, TWIST1, CYR61, NKX2-6, PROX1, BCL2L11, TNS3, MAN2A1, PSEN1, TGIF1, TFAP2A, FOXC1, WNT5A, CAV2, SEMA5A, RGMA, ALDH1A2, HAND2, BCL2, SFTPD, HS6ST1, EGF, PCSK5, BMP4, BMP2, TGFBR2, IGF1, SMAD2, NR4A3, FOXP1, KDR, FOXP2, NFIB	1489	220	13528	2.35392	4.33214e-06	4.8135e-07	1.98305e-06		GOTERM_BP_FAT	GO:0051172~negative regulation of nitrogen compound metabolic process	156	5.28455	6.36277e-15	MEF2C, CDX2, THRB, EDN1, CITED2, CTNNB1, KDM1A, TBPL2, SIN3A, EED, RARB, AKIRIN2, PTPRK, SATB1, SATB2, SIX3, ZHX2, ZNF8, PROX1, FOXN3, HES1, HES5, SMARCE1, TIMELESS, TRIM33, PRDM6, HES3, TGIF1, RPS13, PRDM1, ST18, SUDS3, HMGB1, HMGB2, GCLC, DRD3, TFCP2L1, HUS1, SOX2, NOSTRIN, SOX6, SOX9, ZC3H8, NR2C1, FOXH1, TCF21, MEIS2, OVOL2, HEXIM1, TCF4, BCOR, HNRNPAB, ZNF423, BMP2, KLF12, SMAD7, FOXA1, SMAD…	2228	519	13528	1.82505	2.90847e-11	3.23164e-12	1.19349e-11		GOTERM_BP_FAT	GO:0045892~negative regulation of transcription, DNA-dependent	89	4.55709	6.40736e-14	MEF2C, CDX2, NR6A1, TBX20, PAX5, TP63, CBX3, PDX1, HSBP1, GLI2, PAX2, SCGB1A1, ZNF254, CITED2, SAP30, EPC1, PROP1, SIN3A, BARX2, NKX6-2, PRMT6, HEY2, RARB, NR2F2, FGF2, NR2F1, ATF7IP, ZNF281, TBL1XR1, SATB1, SATB2, GSC, SOX14, ZHX2, LEF1, TLE1, FOXN3, NRIP1, HES1, HOXD8, TGIF1, PRDM1, MDM4, SMARCA2, GLIS3, SOX2, NOSTRIN, SOX6, SOX9, WT1, NPAS1, MEIS2, HAND1, HEXIM1, POU2F1, BCOR, TCF4, ETV3, BMP2…	1476	356
GOTERM_BP_FAT	GO:0010557~positive regulation of macromolecule biosynthetic process	170	5.77446	3.20556e-10	MEF2C, BMP10, THRA, THRB, PDGFA, STAT5A, FOXO1, TLR4, RORB, NR2E3, RORA, FOXO3, TLR6, BMP15, GDNF, IL10, SHH, CTNNB1, CITED2, TGFB2, EPC1, APP, S1PR1, GATA6, FOXF1, GATA4, RARB, AKIRIN2, SAMD4A, RPS27A, SPN, SYK, IRS2, BARHL2, ARID1A, MED14, GRHL3, ARID1B, MED13, MECOM, IL21, PPARGC1A, IRS1, PPARGC1B, AHR, HES1, ASCL1, HIF1A, HES5, JUN, F2, TFAP2B, PDGFRA, HOXA13, DRD3, SOX2, SOX5, SOX4, SOX6, SO…	2233	654	13528	1.57477	1.48706e-06	1.48706e-07	6.05223e-07		GOTERM_BP_FAT	GO:0000902~cell morphogenesis	79	3.89931	1.38334e-09	NRP1, GJA1, CXCL12, RAB3IP, SHH, CTNNB1, TGFB2, ATOH1, APP, ANK3, CXCR4, ROBO1, FOXF1, POU4F1, ROBO2, SEMA3A, EGFR, PRKCA, NRXN3, EOMES, LEF1, NRXN1, PROX1, BBS10, SLIT3, CTNNA2, NCAM2, SLITRK1, SS18, SLITRK3, CLIC5, FOXG1, EFNA5, VCAN, SLITRK6, SLITRK5, DST, GAP43, KALRN, PARD3, SHROOM4, ONECUT1, PKHD1, SOX6, TTC8, IL7R, SOX9, CDH4, EPHB1, ARX, ALCAM, SEMA5A, HOXA1, IGF1R, PTK2, CRB1, DMD, BCL2,…	1489	356	13528	2.01612	5.62603e-06	5.62605e-07	2.57533e-06		GOTERM_BP_FAT	GO:0035295~tube development	84	2.84553	1.72147e-14	DLC1, NRP1, FOXA2, FGF9, LMO4, EDN1, TBX20, TP63, ZEB2, GLI2, PAX2, GDNF, GJA5, GLI3, SHH, ZIC2, CTNNB1, MAP3K7, SPRY2, BDNF, SPRY1, CD44, CTGF, GATA6, CXCR4, GATA4, ROBO2, HHIP, RARB, LOX, FGF1, FGF2, IPMK, ALX1, CFTR, PROX1, BCL2L11, SLIT2, GZF1, MYCN, PTHLH, HES1, MAN2A1, TNS3, MIB1, EYA1, TIMELESS, SIX1, PDGFRA, TGIF1, TFAP2A, ZFPM2, FOXC1, BMPR2, FOXH1, TCF21, ALDH1A2, RGMA, OVOL2, LHX1, HAN…	2228	220	13528	2.31833	7.90901e-11	7.90901e-12	3.24629e-11		GOTERM_BP_FAT	GO:0051253~negative regulation of RNA metabolic process	89	4.55709	1.78577e-13	MEF2C, CDX2, NR6A1, TBX20, PAX5, TP63, CBX3, PDX1, HSBP1, GLI2, PAX2, SCGB1A1, ZNF254, CITED2, SAP30, EPC1, PROP1, SIN3A, BARX2, NKX6-2, PRMT6, HEY2, RARB, NR2F2, FGF2, NR2F1, ATF7IP, ZNF281, TBL1XR1, SATB1, SATB2, GSC, SOX14, ZHX2, LEF1, TLE1, FOXN3, NRIP1, HES1, HOXD8, TGIF1, PRDM1, MDM4, SMARCA2, GLIS3, SOX2, NOSTRIN, SOX6, SOX9, WT1, NPAS1, MEIS2, HAND1, HEXIM1, POU2F1, BCOR, TCF4, ETV3, BMP2…	1476	362
GOTERM_BP_FAT	GO:0045941~positive regulation of transcription	151	5.12908	3.82131e-10	MEF2C, BMP10, THRA, THRB, STAT5A, FOXO1, RORB, RORA, FOXO3, NR2E3, BMP15, GDNF, IL10, SHH, CITED2, CTNNB1, EPC1, APP, S1PR1, GATA6, FOXF1, GATA4, RARB, AKIRIN2, RPS27A, GRHL3, MED14, ARID1A, ARID1B, MED13, MECOM, PPARGC1A, PPARGC1B, AHR, HES1, ASCL1, HIF1A, HES5, JUN, TFAP2B, HOXA13, DRD3, SOX2, SOX5, SOX4, SOX6, SOX9, T, TCF21, MEIS2, BLOC1S2, OVOL2, TEAD4, TCF4, RUNX1, RUNX2, ARHGEF10L, HNRNPAB…	2233	564	13528	1.62197	1.7727e-06	1.61155e-07	7.2148e-07		GOTERM_BP_FAT	GO:0001568~blood vessel development	61	3.01086	1.38345e-09	NRP1, TBX20, FOXO1, CXCL12, PTEN, SHH, CTNNB1, TGFB2, CITED2, MAP3K7, AGTR2, APOB, S1PR1, CD44, ROBO1, CXCR4, FOXF1, HEY2, SEMA3C, TGFA, ERAP1, ANGPT1, SOX17, LOX, NR2F2, FGF1, FGF2, CYR61, ARHGAP24, PROX1, NCL, PROK2, PSEN1, JUN, ZMIZ1, COL1A2, FOXC1, CAV1, CDH2, CDH5, ZFP36L1, SEMA5A, PTK2, HAND2, CHM, ZC3H12A, HS6ST1, EGF, PPAP2B, COL18A1, BMP4, KLF5, TGFBR2, ESX1, COL5A1, KDR, ANXA2, MEOX2, N…	1489	245	13528	2.26205	5.62649e-06	5.11501e-07	2.57554e-06		GOTERM_BP_FAT	GO:0045165~cell fate commitment	62	2.10027	1.94263e-14	FOXA2, MITF, PAX6, JAG1, GLI2, PAX2, GLI3, GDNF, SHH, CTNNB1, TGFB2, SPRY2, SPRY1, ATOH1, WNT3, PAX7, TDGF1, NR2F2, FGF1, FRS2, IFRD1, FGF2, FGF3, BARHL2, SIX3, PROX1, HES1, EYA1, HES5, SIX1, PRDM1, GAP43, ERBB4, ONECUT1, SOX2, SOX5, SOX6, RAG2, SOX9, TCF7L2, ITGB1, CYP26B1, POU2F1, TLX3, BMP4, BMP2, NTF3, TBX2, FOXA1, SMAD4, NEUROG1, NEUROG2, SMAD2, ISL1, NKX6-1, DLX2, NOTCH2, ISL2, NOTCH1, GCM1…	2228	139	13528	2.70829	8.92952e-11	8.11773e-12	3.66485e-11		GOTERM_BP_FAT	GO:0045934~negative regulation of nucleobase, nucleoside, nucleotide and nucleic acid metabolic process	111	5.68356	1.11196e-12	MEF2C, CDX2, THRB, EDN1, CBX3, PDX1, ZNF254, CITED2, EPC1, HTR1B, PROP1, SIN3A, NKX6-2, RARB, AKIRIN2, PTPRK, SATB1, SATB2, ZHX2, FOXN3, HES1, HOXD8, PRDM6, TGIF1, PRDM1, SMARCA2, HMGB2, HUS1, SOX2, NOSTRIN, SOX6, SOX9, WT1, MEIS2, HEXIM1, TCF4, BCOR, RUNX2, BMP2, KLF12, SMAD7, KLF10, SMAD4, RYBP, LMCD1, SMAD2, FOXP1, HOXB4, DLX2, HDAC4, NR1I2, SALL4, TRPS1, HOPX, SCMH1, HDAC9, RBPJ, ZFHX3, DNAJB…	1476	512
GOTERM_BP_FAT	GO:0032989~cellular component morphogenesis	115	3.90625	4.51118e-10	ALS2, BMP10, DYNC2LI1, SHH, TGFB2, CTNNB1, DAB2, APP, ANK3, ROBO1, FOXF1, RPS27A, SPN, CDH23, EGFR, PTPRM, OPA1, EOMES, STK4, CTNNA2, HES1, NCAM2, SLITRK3, HIF1A, EFNA5, LAMC1, SLITRK6, DST, ADD1, KALRN, LPPR4, ONECUT1, PKHD1, TFCP2L1, TTC8, SOX6, EPHB3, SOX9, ITGB1, CCL4, ARX, SEMA5A, ALCAM, DOCK2, CRB1, MACF1, LHX2, DMD, CLASP1, B3GNT2, FN1, HNRNPAB, COL18A1, PARD6B, BMP2, KLF7, NR4A2, CELSR2, …	2233	397	13528	1.7549	2.09273e-06	1.74395e-07	8.5173e-07		GOTERM_BP_FAT	GO:0007155~cell adhesion	130	6.41658	1.42898e-09	CADM1, NELL1, LMO7, CASK, POSTN, EDIL3, CXCL12, MEGF10, CD2AP, VCL, CTNNB1, REG3A, CD47, APP, S1PR1, CD44, ROBO1, COL12A1, ROBO2, NEGR1, EGFR, PTPRK, COL22A1, PTPRT, PTPRU, AJAP1, BCL2L11, CTNNA2, NCAM2, RND3, CD36, ROR2, DST, OLFM4, PKHD1, PCDH20, ASTN1, ITGA11, NINJ2, NEDD9, SOX9, SEMA5A, ALCAM, ITGB8, PCDHA11, ENTPD1, LAMB1, FN1, SPP1, COL18A1, ADAM23, PCDH10, CNKSR3, PCDH15, EMILIN2, PCDH17, …	1489	700	13528	1.68727	5.81164e-06	4.84304e-07	2.66029e-06		GOTERM_BP_FAT	GO:0010558~negative regulation of macromolecule biosynthetic process	160	5.42005	3.80937e-14	MEF2C, CDX2, THRB, EDN1, CTNNB1, CITED2, KDM1A, TBPL2, SIN3A, EED, RARB, AKIRIN2, SATB1, PTPRK, SATB2, SIX3, ZHX2, ZNF8, PROX1, FOXN3, HES1, HES5, SMARCE1, TIMELESS, TRIM33, BACE2, PRDM6, HES3, TGIF1, PRDM1, ST18, EIF2AK3, SUDS3, HMGB1, HMGB2, GCLC, ENPP1, DRD3, TFCP2L1, HUS1, SOX2, NOSTRIN, IGF2BP3, SOX6, SOX9, ZC3H8, NR2C1, FOXH1, TCF21, MEIS2, OVOL2, HEXIM1, EIF3E, TCF4, BCOR, HNRNPAB, ZNF423,…	2228	547	13528	1.77603	1.75019e-10	1.45849e-11	7.18314e-11		GOTERM_BP_FAT	GO:0051172~negative regulation of nitrogen compound metabolic process	112	5.73477	1.18592e-12	MEF2C, CDX2, THRB, EDN1, CBX3, PDX1, ZNF254, IL10, CITED2, EPC1, HTR1B, PROP1, SIN3A, NKX6-2, RARB, AKIRIN2, PTPRK, SATB1, SATB2, ZHX2, FOXN3, HES1, HOXD8, PRDM6, TGIF1, PRDM1, SMARCA2, HMGB2, HUS1, SOX2, NOSTRIN, SOX6, SOX9, WT1, MEIS2, HEXIM1, TCF4, BCOR, RUNX2, BMP2, KLF12, SMAD7, KLF10, SMAD4, RYBP, LMCD1, SMAD2, FOXP1, HOXB4, DLX2, HDAC4, NR1I2, SALL4, TRPS1, HOPX, SCMH1, HDAC9, RBPJ, ZFHX3,…	1476	519
GOTERM_BP_FAT	GO:0045944~positive regulation of transcription from RNA polymerase II promoter	109	3.70245	5.51787e-10	MEF2C, THRA, THRB, STAT5A, FOXO1, RORA, FOXO3, NR2E3, GDNF, SHH, CITED2, CTNNB1, EPC1, APP, S1PR1, GATA6, GATA4, RARB, AKIRIN2, MED14, MED13, MECOM, PPARGC1A, PPARGC1B, AHR, HES1, ASCL1, HIF1A, HES5, JUN, TFAP2B, DRD3, HOXA13, SOX2, SOX5, SOX6, SOX9, T, MEIS2, TEAD4, RUNX1, RUNX2, ARHGEF10L, BMP4, BMP2, IKZF2, BHLHE23, EPAS1, RFX4, KLF12, MAFB, KLF13, MAML2, GSX1, NR4A2, SMAD4, TEAD1, SMAD3, SMAD…	2233	371	13528	1.77991	2.55974e-06	1.96903e-07	1.0418e-06		GOTERM_BP_FAT	GO:0022610~biological adhesion	130	6.41658	1.54635e-09	CADM1, NELL1, LMO7, CASK, POSTN, EDIL3, CXCL12, MEGF10, CD2AP, VCL, CTNNB1, REG3A, CD47, APP, S1PR1, CD44, ROBO1, COL12A1, ROBO2, NEGR1, EGFR, PTPRK, COL22A1, PTPRT, PTPRU, AJAP1, BCL2L11, CTNNA2, NCAM2, RND3, CD36, ROR2, DST, OLFM4, PKHD1, PCDH20, ASTN1, ITGA11, NINJ2, NEDD9, SOX9, SEMA5A, ALCAM, ITGB8, PCDHA11, ENTPD1, LAMB1, FN1, SPP1, COL18A1, ADAM23, PCDH10, CNKSR3, PCDH15, EMILIN2, PCDH17, …	1489	701	13528	1.68486	6.289e-06	4.83771e-07	2.87881e-06		GOTERM_BP_FAT	GO:0010605~negative regulation of macromolecule metabolic process	200	6.77507	4.39022e-14	MEF2C, A2M, CDX2, EDN1, CDC16, SHH, CTNNB1, CITED2, TBPL2, SIN3A, RARB, IBTK, PTPRK, ANAPC4, GRIN2A, ZHX2, PROX1, HES1, HES5, JUN, PRDM6, BACE2, HES3, TGIF1, RPS13, ST18, PRDM1, EIF2AK3, SUDS3, ENPP1, TFCP2L1, HUS1, IGF2BP3, FOXH1, TCF21, HEXIM1, TCF4, BCOR, HNRNPAB, BMP4, BMP2, KLF12, SMAD7, SMAD6, SMAD4, NDFIP1, RYBP, SMAD3, SMAD2, UBP1, DLX2, NR1I2, TRPS1, RNF2, HOPX, RBPJ, ZFHX3, KLF4, ADAR, …	2228	734	13528	1.65445	2.01552e-10	1.5504e-11	8.27116e-11		GOTERM_BP_FAT	GO:0010558~negative regulation of macromolecule biosynthetic process	116	5.93958	1.51017e-12	MEF2C, CDX2, THRB, EDN1, CBX3, PDX1, ZNF254, IL10, CITED2, EPC1, PROP1, SIN3A, NKX6-2, RARB, AKIRIN2, PTPRK, SATB1, SATB2, ZHX2, FOXN3, HES1, HOXD8, PRDM6, TGIF1, PRDM1, SMARCA2, HMGB2, HUS1, SOX2, NOSTRIN, IGF2BP2, IGF2BP3, SOX6, SOX9, WT1, MEIS2, HEXIM1, ITGAV, EIF3E, TCF4, BCOR, RUNX2, BMP2, KLF12, SMAD7, KLF10, SMAD4, RYBP, LMCD1, SMAD2, FOXP1, HOXB4, DLX2, HDAC4, NR1I2, SALL4, TRPS1, HOPX, S…	1476	547
GOTERM_BP_FAT	GO:0051173~positive regulation of nitrogen compound metabolic process	167	5.67255	5.64841e-10	MEF2C, BMP10, THRA, THRB, PDGFA, STAT5A, FOXO1, RORB, RORA, FOXO3, NR2E3, BMP15, GDNF, IL10, SHH, CTNNB1, CITED2, EPC1, APP, S1PR1, GATA6, FOXF1, GATA4, RARB, DDAH1, AKIRIN2, RPS27A, EGFR, ARID1A, MED14, GRHL3, ARID1B, MED13, MECOM, PPARGC1A, PPARGC1B, AHR, HES1, ASCL1, HIF1A, HES5, JUN, TFAP2B, PDGFRA, HOXA13, ADORA2B, DRD3, SOX2, SOX5, SOX4, ABCA1, SOX6, SOX9, T, TCF21, MEIS2, BLOC1S2, OVOL2, T…	2233	644	13528	1.571	2.62029e-06	1.87164e-07	1.06644e-06		GOTERM_BP_FAT	GO:0048667~cell morphogenesis involved in neuron differentiation	54	2.66535	3.43295e-09	NRP1, CXCL12, SHH, APP, ATOH1, ANK3, ROBO1, CXCR4, POU4F1, ROBO2, SEMA3A, PRKCA, NRXN3, NRXN1, CTNNA2, SLIT3, SLITRK1, NCAM2, SLITRK3, CLIC5, FOXG1, VCAN, EFNA5, SLITRK6, SLITRK5, DST, GAP43, KALRN, PARD3, PKHD1, CDH4, EPHB1, ARX, ALCAM, SEMA5A, HOXA1, IGF1R, PTK2, BCL2, LHX4, B3GNT2, NTF3, PTPRZ1, NTNG1, NR4A2, NEUROG2, GAS1, LMX1A, FEZF1, EPHA4, SEMA6A, ISL2, EPHA7, BMPR1B	1489	209	13528	2.3474	1.39617e-05	9.97272e-07	6.39104e-06		GOTERM_BP_FAT	GO:0045893~positive regulation of transcription, DNA-dependent	144	4.87805	5.37581e-14	MEF2C, CDX2, THRB, CASK, RORA, FOXO3, GDNF, SHH, CITED2, CTNNB1, APP, ATOH1, S1PR1, MDFIC, GATA6, IFNG, TDGF1, GATA4, RARB, AKIRIN2, SATB2, SIX3, ARID1A, MECOM, PPARGC1A, PROX1, PPARGC1B, AHR, HES1, HIF1A, HES5, JUN, HES3, SIX1, TFAP2B, VGLL2, SMARCA1, CNBP, HMGB2, DRD3, SOX2, SOX5, SOX4, AFAP1L2, SOX6, SOX9, FOXH1, PLAGL1, TCF21, MEIS2, OVOL2, MAML3, TCF4, RUNX1, HNRNPAB, BMP4, TESC, BMP2, BHLHE…	2228	477	13528	1.833	2.46965e-10	1.76403e-11	1.01352e-10		GOTERM_BP_FAT	GO:0035295~tube development	62	3.1746	2.72663e-12	DLC1, NRP1, FGF9, PDGFA, LMO4, EDN1, TBX20, TP63, ZEB2, GLI2, PAX2, GLI3, CXCL12, MAP3K7, SPRY2, SPRY1, CXCR4, FOXF1, GATA4, ROBO2, RARB, HHIP, IPMK, FGF2, CYR61, RET, NKX2-6, VANGL2, BCL2L11, HES1, TNS3, MAN2A1, EYA1, SIX1, PDGFRA, TGIF1, TFAP2A, FOXC1, WNT5A, SHROOM3, ALDH1A2, HAND1, HAND2, BCL2, EGF, BMP4, BMP2, TBX3, TBX5, TGFBR2, SMAD4, IGF1, FZD3, SMAD2, FOXP1, KDR, SALL1, HOPX, GDF11, PTCH…	1476	220
GOTERM_BP_FAT	GO:0031328~positive regulation of cellular biosynthetic process	175	5.94429	7.29466e-10	MEF2C, BMP10, THRA, THRB, PDGFA, STAT5A, LHCGR, FOXO1, TLR4, RORB, NR2E3, RORA, FOXO3, TLR6, BMP15, GDNF, IL10, SHH, CTNNB1, CITED2, EPC1, APP, S1PR1, GATA6, FOXF1, GATA4, RARB, DDAH1, AKIRIN2, SAMD4A, RPS27A, SPN, SYK, EGFR, IRS2, BARHL2, ARID1A, MED14, GRHL3, ARID1B, MED13, MECOM, IL21, PPARGC1A, IRS1, PPARGC1B, AHR, HES1, ASCL1, HIF1A, HES5, JUN, TFAP2B, PDGFRA, HOXA13, ADORA2B, DRD3, SOX2, SO…	2233	685	13528	1.54772	3.38399e-06	2.256e-07	1.37726e-06		GOTERM_BP_FAT	GO:0001944~vasculature development	61	3.01086	3.73851e-09	NRP1, TBX20, FOXO1, CXCL12, PTEN, SHH, CTNNB1, TGFB2, CITED2, MAP3K7, AGTR2, APOB, S1PR1, CD44, ROBO1, CXCR4, FOXF1, HEY2, SEMA3C, TGFA, ERAP1, ANGPT1, SOX17, LOX, NR2F2, FGF1, FGF2, CYR61, ARHGAP24, PROX1, NCL, PROK2, PSEN1, JUN, ZMIZ1, COL1A2, FOXC1, CAV1, CDH2, CDH5, ZFP36L1, SEMA5A, PTK2, HAND2, CHM, ZC3H12A, HS6ST1, EGF, PPAP2B, COL18A1, BMP4, KLF5, TGFBR2, ESX1, COL5A1, KDR, ANXA2, MEOX2, N…	1489	251	13528	2.20798	1.52044e-05	1.01363e-06	6.95988e-06		GOTERM_BP_FAT	GO:0045941~positive regulation of transcription	163	5.52168	6.58978e-14	MEF2C, CDX2, THRB, GDF6, CASK, RORA, FOXO3, GDNF, ZXDA, SHH, CTNNB1, CITED2, APP, ATOH1, S1PR1, MDFIC, GATA6, IFNG, GATA4, TDGF1, RARB, AKIRIN2, RPS27A, SATB2, SIX3, ARID1A, MECOM, PPARGC1A, PROX1, PPARGC1B, AHR, HES1, HIF1A, HES5, JUN, HES3, SIX1, TFAP2B, VGLL2, SMARCA1, CNBP, HMGB2, DRD3, SOX2, SOX5, SOX4, AFAP1L2, SOX6, SOX9, FOXH1, PLAGL1, TCF21, MEIS2, OVOL2, MAML3, TCF4, RUNX1, HNRNPAB, ZNF…	2228	564	13528	1.7548	3.03094e-10	2.02063e-11	1.24389e-10		GOTERM_BP_FAT	GO:0031327~negative regulation of cellular biosynthetic process	117	5.99078	3.80076e-12	MEF2C, CDX2, THRB, PDGFA, EDN1, CBX3, PDX1, ZNF254, IL10, CITED2, EPC1, HTR1B, PROP1, SIN3A, NKX6-2, RARB, AKIRIN2, PTPRK, SATB1, SATB2, ZHX2, FOXN3, HES1, HOXD8, PRDM6, TGIF1, PRDM1, SMARCA2, HMGB2, HUS1, SOX2, NOSTRIN, IGF2BP2, IGF2BP3, SOX6, SOX9, WT1, MEIS2, HEXIM1, EIF3E, TCF4, BCOR, RUNX2, BMP2, KLF12, SMAD7, KLF10, SMAD4, RYBP, LMCD1, SMAD2, FOXP1, HOXB4, DLX2, HDAC4, NR1I2, SALL4, TRPS1, …	1476	561
GOTERM_BP_FAT	GO:0009891~positive regulation of biosynthetic process	177	6.01223	7.4618e-10	MEF2C, BMP10, THRA, THRB, PDGFA, STAT5A, LHCGR, FOXO1, TLR4, RORB, NR2E3, RORA, FOXO3, TLR6, BMP15, GDNF, SHH, IL10, CTNNB1, CITED2, TGFB2, EPC1, APP, S1PR1, GATA6, FOXF1, GATA4, RARB, DDAH1, AKIRIN2, SAMD4A, RPS27A, SPN, SYK, EGFR, IRS2, BARHL2, ARID1A, MED14, GRHL3, ARID1B, MED13, MECOM, IL21, PPARGC1A, IRS1, PPARGC1B, AHR, HES1, ASCL1, HIF1A, HES5, JUN, F2, TFAP2B, PDGFRA, HOXA13, ADORA2B, DRD…	2233	695	13528	1.54288	3.46152e-06	2.16346e-07	1.40882e-06		GOTERM_BP_FAT	GO:0048858~cell projection morphogenesis	60	2.9615	3.74974e-09	NRP1, GJA1, CXCL12, RAB3IP, SHH, APP, ATOH1, ANK3, ROBO1, CXCR4, POU4F1, ROBO2, SEMA3A, PRKCA, EGFR, NRXN3, NRXN1, BBS10, SLIT3, CTNNA2, NCAM2, SLITRK1, SLITRK3, FOXG1, EFNA5, VCAN, SLITRK6, SLITRK5, DST, GAP43, KALRN, PARD3, ONECUT1, PKHD1, TTC8, CDH4, EPHB1, ARX, ALCAM, SEMA5A, HOXA1, IGF1R, PTK2, DMD, BCL2, LHX4, B3GNT2, NTF3, PTPRZ1, NTNG1, NR4A2, NEUROG2, LMX1A, GAS1, FEZF1, EPHA4, SEMA6A, I…	1489	245	13528	2.22497	1.52501e-05	9.53138e-07	6.9808e-06		GOTERM_BP_FAT	GO:0045892~negative regulation of transcription, DNA-dependent	116	3.92954	6.88772e-14	MEF2C, CDX2, CITED2, CTNNB1, KDM1A, TBPL2, SIN3A, RARB, SATB1, SATB2, SIX3, ZHX2, ZNF8, PROX1, FOXN3, HES1, SMARCE1, HES5, HES3, TGIF1, PRDM1, ST18, HMGB1, DRD3, TFCP2L1, SOX2, NOSTRIN, SOX6, SOX9, NR2C1, FOXH1, TCF21, MEIS2, OVOL2, HEXIM1, TCF4, BCOR, HNRNPAB, BMP2, KLF12, SMAD7, FOXA1, SMAD4, RYBP, LMCD1, SMAD3, SMAD2, FOXP1, FOXP2, CDKN1C, DLX2, HDAC4, SALL4, TRPS1, RNF2, HOPX, HIVEP1, RBPJ, Z…	2228	356	13528	1.97846	3.1636e-10	1.97725e-11	1.29829e-10		GOTERM_BP_FAT	GO:0010628~positive regulation of gene expression	120	6.14439	3.83058e-12	MEF2C, CDX1, CDX2, THRB, GDF6, FOXO1, PDX1, RORA, FOXO3, IL10, ZXDA, CITED2, EPC1, PROP1, S1PR1, MYOCD, MDFIC, FOXF1, IFNG, GATA4, RARB, AKIRIN2, SATB2, SIX2, ARID1A, ARID1B, MECOM, PPARGC1A, HOXD9, HES1, PRDM7, HIF1A, JUN, SIX1, TFAP2B, VGLL2, PRDM1, SMARCA2, HMGB2, SOX2, SOX5, AFAP1L2, SOX6, SOX9, WT1, MEIS2, MAML3, TCF4, RUNX2, ARHGEF10L, BMP4, BMP2, IKZF2, NTF3, KLF12, MAFB, KLF13, MAML2, NR4…	1476	581
GOTERM_BP_FAT	GO:0035295~tube development	74	2.51359	7.72741e-10	DLC1, PDGFA, LMO4, ZEB2, GLI2, GDNF, SHH, LGR4, ZIC2, CTNNB1, MAP3K7, SPRY2, CTTNBP2, SPRY1, CD44, CTGF, GATA6, CXCR4, FOXF1, GATA4, RARB, LOX, FGF1, TWIST1, ALX1, CYR61, MAN1A2, CFTR, BCL2L11, SLIT2, GZF1, MYCN, HES1, TNS3, EYA1, PSEN2, PDGFRA, TGIF1, TFAP2A, ZFPM2, FOXC1, WNT5A, CAV2, BMPR2, SEMA5A, T, TCF21, OVOL2, HAND1, BCL2, SFTPD, PLXND1, TRAF4, SIM2, HECTD1, BMP4, BMP2, FLT1, EPAS1, TBX3,…	2233	220	13528	2.03776	3.58474e-06	2.10867e-07	1.45897e-06		GOTERM_BP_FAT	GO:0045165~cell fate commitment	41	2.02369	6.2782e-09	ERBB4, FOXA2, ONECUT1, POU6F2, MITF, SOX5, SOX6, RAG2, SOX9, GLI3, GDNF, SHH, TGFB2, CTNNB1, SPRY2, ATOH1, NKX6-2, BCL2, NR2F2, FGF1, IFRD1, FRS2, FGF2, BMP4, BMP2, NTF3, BARHL2, NEUROG2, SMAD2, GAS1, PROX1, NKX6-1, KDR, NOTCH2, DLX2, ASCL1, ISL2, PSEN1, KLF4, GAP43, TBX19	1489	139	13528	2.67983	2.55331e-05	1.50197e-06	1.1688e-05		GOTERM_BP_FAT	GO:0031327~negative regulation of cellular biosynthetic process	162	5.4878	8.50812e-14	MEF2C, CDX2, THRB, EDN1, CTNNB1, CITED2, KDM1A, TBPL2, SIN3A, EED, RARB, AKIRIN2, SATB1, PTPRK, SATB2, SIX3, ZHX2, ZNF8, PROX1, FOXN3, HES1, HES5, SMARCE1, TIMELESS, TRIM33, BACE2, PRDM6, HES3, TGIF1, PRDM1, ST18, EIF2AK3, SUDS3, HMGB1, HMGB2, GCLC, ENPP1, DRD3, TFCP2L1, HUS1, SOX2, NOSTRIN, IGF2BP3, SOX6, SOX9, ZC3H8, NR2C1, FOXH1, TCF21, MEIS2, OVOL2, HEXIM1, EIF3E, TCF4, BCOR, HNRNPAB, ZNF423,…	2228	561	13528	1.75336	3.90858e-10	2.29916e-11	1.60405e-10		GOTERM_BP_FAT	GO:0045941~positive regulation of transcription	117	5.99078	5.4806e-12	MEF2C, CDX1, CDX2, THRB, GDF6, FOXO1, PDX1, RORA, FOXO3, IL10, ZXDA, CITED2, EPC1, PROP1, S1PR1, MYOCD, MDFIC, FOXF1, IFNG, GATA4, RARB, AKIRIN2, SATB2, SIX2, ARID1A, ARID1B, MECOM, PPARGC1A, HOXD9, HES1, PRDM7, HIF1A, JUN, SIX1, TFAP2B, VGLL2, SMARCA2, HMGB2, SOX2, SOX5, AFAP1L2, SOX6, SOX9, WT1, MEIS2, MAML3, TCF4, RUNX2, ARHGEF10L, BMP4, BMP2, IKZF2, NTF3, KLF12, MAFB, KLF13, MAML2, NR4A2, SMA…	1476	564
GOTERM_BP_FAT	GO:0045892~negative regulation of transcription, DNA-dependent	105	3.56658	9.3142e-10	MEF2C, CBX3, NR2E3, CITED2, CTNNB1, TBPL2, EPC1, SIN3A, RARB, TWIST1, ZHX2, FOXN3, HES1, HES5, TGIF1, PRDM1, DRD3, TFCP2L1, SOX2, SOX6, SOX9, NR2C1, TCF21, MEIS2, OVOL2, HEXIM1, SKIL, TCF4, BCOR, HNRNPAB, DNMT3A, BMP2, KLF12, SMAD7, KLF10, LMCD1, RYBP, SMAD4, SMAD3, SMAD2, SKI, FOXP4, FOXP1, FOXP2, CDKN1C, DLX2, HDAC4, SALL4, RNF2, TRPS1, JAZF1, HIVEP1, HDAC9, RBPJ, ZFHX3, NCOR2, DNAJB6, KLF4, FO…	2233	356	13528	1.78683	4.32085e-06	2.40048e-07	1.75856e-06		GOTERM_BP_FAT	GO:0048870~cell motility	69	3.40573	1.00456e-08	SLC22A16, NRP1, PLXNA2, HMGCR, ZEB2, PRKG1, GDNF, CXCL12, PTEN, CD2AP, SHH, TGFB2, EDNRB, CTTNBP2, ATOH1, APOB, CD44, PEX2, ROBO1, CXCR4, SEMA3C, POU4F1, NR2F2, FGF2, TWIST1, NR2F1, PRKCA, PTPRK, ARHGEF7, BARHL2, CTNNA2, ASCL1, TNS3, NCK2, PSEN1, BTG1, CELF3, SDCBP, FOXC1, VCAN, CAV2, SOX1, ITGA11, ASTN1, KITLG, CDH2, DNAH7, DNAH8, ARX, PTK2, DNER, SFTPD, POU3F3, POU3F2, PPAP2B, FN1, THBS4, VAV3,…	1489	307	13528	2.04197	4.08546e-05	2.26974e-06	1.87016e-05		GOTERM_BP_FAT	GO:0051253~negative regulation of RNA metabolic process	117	3.96341	1.00044e-13	MEF2C, CDX2, CITED2, CTNNB1, KDM1A, TBPL2, SIN3A, RARB, SATB1, SATB2, SIX3, ZHX2, ZNF8, PROX1, FOXN3, HES1, SMARCE1, HES5, HES3, TGIF1, RPS13, PRDM1, ST18, HMGB1, DRD3, TFCP2L1, SOX2, NOSTRIN, SOX6, SOX9, NR2C1, FOXH1, TCF21, MEIS2, OVOL2, HEXIM1, TCF4, BCOR, HNRNPAB, BMP2, KLF12, SMAD7, FOXA1, SMAD4, RYBP, LMCD1, SMAD3, SMAD2, FOXP1, FOXP2, CDKN1C, DLX2, HDAC4, SALL4, TRPS1, RNF2, HOPX, HIVEP1, …	2228	362	13528	1.96244	4.59743e-10	2.55412e-11	1.88671e-10		GOTERM_BP_FAT	GO:0007423~sensory organ development	63	3.22581	5.58916e-12	FGF9, PDGFA, EDN1, MITF, PAX6, PRRX1, SOBP, FASLG, JAG1, PAX2, GLI3, TGFB2, SPRY2, RARB, COL11A1, MYC, KCNMA1, GSC, PTPRM, NKX2-6, PTF1A, SIX2, BCL2L11, PTPRQ, HES1, EYA1, CLIC5, FOXG1, SIX1, PDGFRA, TGIF1, FOXC1, CRYBA4, TWSG1, IRX5, SOX2, WT1, ALDH1A2, MEIS2, CHD7, PVRL1, BCL2, PVRL3, PRKRA, POU2F1, OTOP1, BMP4, MAF, NOX3, FOXL2, LMX1B, BHLHE22, MAFB, NF1, FZD3, COL5A2, DLX6, NTRK2, GDF11, BMPR…	1476	229
GOTERM_BP_FAT	GO:0045935~positive regulation of nucleobase, nucleoside, nucleotide and nucleic acid metabolic process	162	5.50272	9.72875e-10	MEF2C, BMP10, THRA, THRB, PDGFA, STAT5A, FOXO1, RORB, RORA, FOXO3, NR2E3, BMP15, GDNF, IL10, SHH, CITED2, CTNNB1, EPC1, APP, S1PR1, GATA6, FOXF1, GATA4, RARB, AKIRIN2, RPS27A, ARID1A, MED14, GRHL3, ARID1B, MED13, MECOM, PPARGC1A, PPARGC1B, AHR, HES1, ASCL1, HIF1A, HES5, JUN, TFAP2B, PDGFRA, HOXA13, ADORA2B, DRD3, SOX2, SOX5, SOX4, ABCA1, SOX6, SOX9, T, TCF21, MEIS2, BLOC1S2, OVOL2, TEAD4, TNKS, T…	2233	624	13528	1.57281	4.51316e-06	2.37535e-07	1.83683e-06		GOTERM_BP_FAT	GO:0051674~localization of cell	69	3.40573	1.00456e-08	SLC22A16, NRP1, PLXNA2, HMGCR, ZEB2, PRKG1, GDNF, CXCL12, PTEN, CD2AP, SHH, TGFB2, EDNRB, CTTNBP2, ATOH1, APOB, CD44, PEX2, ROBO1, CXCR4, SEMA3C, POU4F1, NR2F2, FGF2, TWIST1, NR2F1, PRKCA, PTPRK, ARHGEF7, BARHL2, CTNNA2, ASCL1, TNS3, NCK2, PSEN1, BTG1, CELF3, SDCBP, FOXC1, VCAN, CAV2, SOX1, ITGA11, ASTN1, KITLG, CDH2, DNAH7, DNAH8, ARX, PTK2, DNER, SFTPD, POU3F3, POU3F2, PPAP2B, FN1, THBS4, VAV3,…	1489	307	13528	2.04197	4.08546e-05	2.26974e-06	1.87016e-05		GOTERM_BP_FAT	GO:0010628~positive regulation of gene expression	166	5.62331	1.11334e-13	MEF2C, CDX2, THRB, GDF6, CASK, RORA, FOXO3, GDNF, ZXDA, SHH, CTNNB1, CITED2, APP, ATOH1, S1PR1, MDFIC, GATA6, IFNG, GATA4, TDGF1, RARB, AKIRIN2, RPS27A, SATB2, SIX3, ARID1A, MECOM, PPARGC1A, PROX1, PPARGC1B, AHR, HES1, HIF1A, HES5, JUN, HES3, SIX1, TFAP2B, VGLL2, PRDM1, SMARCA1, CNBP, HMGB2, DRD3, SOX2, SOX5, SOX4, AFAP1L2, SOX6, SOX9, FOXH1, PLAGL1, TCF21, MEIS2, OVOL2, MAML3, TCF4, RUNX1, HNRNP…	2228	581	13528	1.7348	5.11789e-10	2.69362e-11	2.10032e-10		GOTERM_BP_FAT	GO:0009890~negative regulation of biosynthetic process	118	6.04199	7.28395e-12	MEF2C, CDX2, THRB, PDGFA, EDN1, CBX3, PDX1, ZNF254, IL10, CITED2, EPC1, HTR1B, PROP1, SIN3A, NKX6-2, RARB, AKIRIN2, PTPRK, SATB1, SATB2, ZHX2, FOXN3, HES1, HOXD8, PRDM6, TGIF1, PRDM1, SMARCA2, HMGB2, HUS1, SOX2, NOSTRIN, IGF2BP2, IGF2BP3, SOX6, SOX9, WT1, MEIS2, HEXIM1, ITGAV, EIF3E, TCF4, BCOR, RUNX2, BMP2, KLF12, SMAD7, KLF10, SMAD4, RYBP, LMCD1, SMAD2, FOXP1, HOXB4, DLX2, HDAC4, NR1I2, SALL4, …	1476	573
GOTERM_BP_FAT	GO:0010628~positive regulation of gene expression	153	5.19701	1.03818e-09	MEF2C, BMP10, THRA, THRB, STAT5A, FOXO1, RORB, RORA, FOXO3, NR2E3, BMP15, GDNF, IL10, SHH, CITED2, CTNNB1, EPC1, APP, S1PR1, GATA6, FOXF1, GATA4, RARB, AKIRIN2, RPS27A, ARID1A, GRHL3, MED14, ARID1B, MED13, MECOM, PPARGC1A, PPARGC1B, AHR, HES1, ASCL1, HIF1A, HES5, JUN, TFAP2B, PRDM1, HOXA13, DRD3, SOX2, SOX5, SOX4, SOX6, SOX9, T, TCF21, MEIS2, BLOC1S2, OVOL2, TEAD4, TCF4, RUNX1, RUNX2, ARHGEF10L, …	2233	581	13528	1.59537	4.8161e-06	2.40806e-07	1.96013e-06		GOTERM_BP_FAT	GO:0007411~axon guidance	34	1.67818	2.04934e-08	NRP1, CDH4, CXCL12, SHH, EPHB1, ARX, SEMA5A, ALCAM, HOXA1, APP, ATOH1, CXCR4, ROBO1, ANK3, LHX4, ROBO2, SEMA3A, B3GNT2, NTF3, NRXN3, NEUROG2, NRXN1, GAS1, LMX1A, SLIT3, FEZF1, SEMA6A, EPHA4, ISL2, EPHA7, FOXG1, EFNA5, BMPR1B, GAP43	1489	107	13528	2.88692	8.33432e-05	4.38666e-06	3.81521e-05		GOTERM_BP_FAT	GO:0051254~positive regulation of RNA metabolic process	144	4.87805	1.12203e-13	MEF2C, CDX2, THRB, CASK, RORA, FOXO3, GDNF, SHH, CITED2, CTNNB1, APP, ATOH1, S1PR1, MDFIC, GATA6, IFNG, TDGF1, GATA4, RARB, AKIRIN2, SATB2, SIX3, ARID1A, MECOM, PPARGC1A, PROX1, PPARGC1B, AHR, HES1, HIF1A, HES5, JUN, HES3, SIX1, TFAP2B, VGLL2, SMARCA1, CNBP, HMGB2, DRD3, SOX2, SOX5, SOX4, AFAP1L2, SOX6, SOX9, FOXH1, PLAGL1, TCF21, MEIS2, OVOL2, MAML3, TCF4, RUNX1, HNRNPAB, BMP4, TESC, BMP2, BHLHE…	2228	481	13528	1.81776	5.15871e-10	2.57936e-11	2.11708e-10		GOTERM_BP_FAT	GO:0000122~negative regulation of transcription from RNA polymerase II promoter	69	3.53303	9.39075e-12	MEF2C, CDX2, NR6A1, TP63, PAX5, PDX1, HSBP1, PAX2, GLI2, ZNF254, SCGB1A1, CITED2, SAP30, EPC1, PROP1, SIN3A, BARX2, NKX6-2, HEY2, RARB, NR2F2, NR2F1, ATF7IP, ZNF281, TBL1XR1, SATB1, SATB2, GSC, SOX14, ZHX2, LEF1, TLE1, NRIP1, HES1, HOXD8, TGIF1, PRDM1, MDM4, SMARCA2, GLIS3, SOX2, SOX6, WT1, NPAS1, MEIS2, HAND1, HEXIM1, BCOR, TCF4, ETV3, KLF12, TBX2, JARID2, SMAD7, KLF10, LMCD1, RYBP, FOXP1, HOXB4…	1476	266
GOTERM_BP_FAT	GO:0051253~negative regulation of RNA metabolic process	106	3.60054	1.19941e-09	MEF2C, CBX3, NR2E3, CITED2, CTNNB1, TBPL2, EPC1, SIN3A, RARB, TWIST1, ZHX2, FOXN3, HES1, HES5, TGIF1, PRDM1, DRD3, TFCP2L1, SOX2, SOX6, SOX9, NR2C1, TCF21, MEIS2, OVOL2, HEXIM1, NPM1, SKIL, TCF4, BCOR, HNRNPAB, DNMT3A, BMP2, KLF12, SMAD7, KLF10, LMCD1, RYBP, SMAD4, SMAD3, SMAD2, SKI, FOXP4, FOXP1, FOXP2, CDKN1C, DLX2, HDAC4, SALL4, RNF2, TRPS1, JAZF1, HIVEP1, HDAC9, RBPJ, ZFHX3, NCOR2, DNAJB6, KL…	2233	362	13528	1.77395	5.56405e-06	2.64955e-07	2.26454e-06		GOTERM_BP_FAT	GO:0032990~cell part morphogenesis	60	2.9615	2.11674e-08	NRP1, GJA1, CXCL12, RAB3IP, SHH, APP, ATOH1, ANK3, ROBO1, CXCR4, POU4F1, ROBO2, SEMA3A, PRKCA, EGFR, NRXN3, NRXN1, BBS10, SLIT3, CTNNA2, NCAM2, SLITRK1, SLITRK3, FOXG1, EFNA5, VCAN, SLITRK6, SLITRK5, DST, GAP43, KALRN, PARD3, ONECUT1, PKHD1, TTC8, CDH4, EPHB1, ARX, ALCAM, SEMA5A, HOXA1, IGF1R, PTK2, DMD, BCL2, LHX4, B3GNT2, NTF3, PTPRZ1, NTNG1, NR4A2, NEUROG2, LMX1A, GAS1, FEZF1, EPHA4, SEMA6A, I…	1489	256	13528	2.12937	8.60841e-05	4.30438e-06	3.94068e-05		GOTERM_BP_FAT	GO:0045935~positive regulation of nucleobase, nucleoside, nucleotide and nucleic acid metabolic process	174	5.89431	2.81544e-13	MEF2C, CDX2, THRB, GDF6, CASK, RORA, FOXO3, GDNF, ZXDA, SHH, CTNNB1, CITED2, APP, ATOH1, S1PR1, MDFIC, GATA6, IFNG, GATA4, TDGF1, RARB, INSR, AKIRIN2, RPS27A, SATB2, SIX3, ARID1A, MECOM, PPARGC1A, PROX1, PPARGC1B, AHR, HES1, PTHLH, HIF1A, HES5, JUN, HES3, SIX1, TFAP2B, PDGFRA, VGLL2, SMARCA1, CNBP, HMGB2, ADORA2B, DRD3, SOX2, SOX5, SOX4, AFAP1L2, ABCA1, SOX6, SOX9, FOXH1, PLAGL1, TCF21, MEIS2, OV…	2228	624	13528	1.6931	1.29402e-09	6.16198e-11	5.31053e-10		GOTERM_BP_FAT	GO:0030182~neuron differentiation	97	4.96672	9.88604e-12	RORA, JAG1, CXCL12, KLHL1, TGFB2, NRCAM, S1PR1, ROBO1, ANK3, NKX6-2, ROBO2, UNC5C, RET, PTPRM, MDGA2, EMX2, PTPRR, LIFR, CTNNA2, HOXD9, HES1, SLITRK1, NCAM2, FOXG1, EFNA5, SLITRK6, SLITRK5, KALRN, DRD1, SOX2, SOX5, ALCAM, ARX, PVRL1, MTPN, DMD, BMP4, NTF3, BHLHE22, SMAD4, NR4A2, GAS7, NKX6-1, NTRK3, EPHA4, DLX2, SEMA6A, NTRK2, MAP2, BMP7, NRP2, CCKAR, NRP1, OPCML, AGTPBP1, PAX6, GJA1, PAX2, GLI2,…	1476	438
GOTERM_BP_FAT	GO:0051172~negative regulation of nitrogen compound metabolic process	139	4.72147	2.02537e-09	MEF2C, THRA, THRB, CBX3, NR2E3, IL10, CITED2, CTNNB1, EPC1, TBPL2, SIN3A, RARB, AKIRIN2, TWIST1, PTPRK, ZHX2, FOXN3, HES1, HES5, TRIM33, TGIF1, PRDM1, CAV1, GCLC, DRD3, TFCP2L1, HUS1, SOX2, SOX6, SOX9, ZC3H8, NR2C1, TCF21, MEIS2, OVOL2, HEXIM1, NPM1, SKIL, TCF4, BCOR, RUNX2, HNRNPAB, DNMT3A, BMP2, KLF12, SMAD7, KLF10, SMAD4, RYBP, LMCD1, SMAD3, SKI, SMAD2, FOXP4, BRCA1, FOXP1, FOXP2, CDKN1C, DLX2…	2233	519	13528	1.62253	9.39565e-06	4.27077e-07	3.82399e-06		GOTERM_BP_FAT	GO:0016477~cell migration	62	3.06022	6.2767e-08	NRP1, PLXNA2, HMGCR, ZEB2, PRKG1, GDNF, PTEN, CD2AP, CXCL12, SHH, TGFB2, CTTNBP2, EDNRB, ATOH1, CD44, PEX2, ROBO1, CXCR4, SEMA3C, POU4F1, NR2F2, FGF2, TWIST1, NR2F1, PRKCA, PTPRK, ARHGEF7, BARHL2, CTNNA2, NCK2, TNS3, ASCL1, PSEN1, BTG1, SDCBP, FOXC1, VCAN, CAV2, SOX1, ITGA11, ASTN1, KITLG, CDH2, ARX, PTK2, DNER, SFTPD, POU3F3, POU3F2, PPAP2B, FN1, THBS4, VAV3, PODXL, MET, NR4A2, NEUROG2, COL5A1, …	1489	276	13528	2.0409	0.000255241	1.21558e-05	0.000116852		GOTERM_BP_FAT	GO:0051173~positive regulation of nitrogen compound metabolic process	178	6.02981	3.4286e-13	MEF2C, CDX2, THRB, GDF6, EDN1, CASK, RORA, FOXO3, GDNF, ZXDA, SHH, CTNNB1, CITED2, APP, ATOH1, S1PR1, MDFIC, GATA6, IFNG, GATA4, TDGF1, RARB, INSR, AKIRIN2, RPS27A, EGFR, SATB2, SIX3, ARID1A, MECOM, PPARGC1A, PROX1, PPARGC1B, AHR, HES1, PTHLH, HIF1A, HES5, JUN, HES3, SIX1, TFAP2B, PDGFRA, VGLL2, SMARCA1, CNBP, HMGB2, ADORA2B, DRD3, SOX2, SOX5, SOX4, AFAP1L2, ABCA1, SOX6, SOX9, FOXH1, PLAGL1, TCF2…	2228	644	13528	1.67823	1.57568e-09	7.16217e-11	6.46649e-10		GOTERM_BP_FAT	GO:0010605~negative regulation of macromolecule metabolic process	141	7.21966	1.14455e-11	MEF2C, A2M, CDX2, THRB, IDE, EDN1, CBX3, PDX1, ZNF254, IL10, CITED2, EPC1, PROP1, SIN3A, NKX6-2, RARB, AKIRIN2, PTPRK, SATB1, SATB2, ANAPC4, ZHX2, GRIN2A, FOXN3, HES1, MAD2L1, HOXD8, JUN, PRDM6, TGIF1, PRDM1, SMARCA2, HMGB2, HUS1, SOX2, NOSTRIN, IGF2BP2, IGF2BP3, SOX6, SOX9, LIN28B, WT1, MEIS2, HEXIM1, ITGAV, EIF3E, PRKRA, TCF4, BCOR, RUNX2, BMP4, BMP2, KLF12, SMAD7, SMAD6, KLF10, SMAD4, RYBP, LM…	1476	734
GOTERM_BP_FAT	GO:0001944~vasculature development	80	2.71739	2.55243e-09	RTN4, NRP2, PDGFA, PRRX1, FOXO1, JAG1, MMP2, SHH, CTNNB1, CITED2, TGFB2, MAP3K7, SHB, APOB, S1PR1, CD44, CTGF, ROBO1, CXCR4, FOXF1, HEY2, QKI, MKL2, LOX, NR2F2, FGF1, ANGPT2, CYR61, PTPRJ, ARHGAP24, NCL, SLIT2, PROK2, HIF1A, PLXDC1, JUN, ZMIZ1, ZFPM2, FOXC1, ZFAND5, CAV1, WARS2, TCF7L2, CDH5, GJC1, ZFP36L1, SEMA5A, T, TCF21, CHD7, HAND1, CHM, VEZF1, PLXND1, PPAP2B, C1GALT1, SCG2, KLF5, BMP4, PLAT…	2233	251	13528	1.93091	1.18406e-05	5.14813e-07	4.8191e-06		GOTERM_BP_FAT	GO:0048514~blood vessel morphogenesis	51	2.51728	9.95469e-08	NRP1, TBX20, PTEN, CXCL12, SHH, CTNNB1, TGFB2, CITED2, MAP3K7, AGTR2, APOB, S1PR1, ROBO1, CXCR4, FOXF1, HEY2, ERAP1, TGFA, SEMA3C, ANGPT1, SOX17, NR2F2, FGF1, FGF2, CYR61, ARHGAP24, NCL, PROX1, PROK2, JUN, ZMIZ1, FOXC1, CAV1, CDH2, ZFP36L1, SEMA5A, PTK2, HAND2, ZC3H12A, HS6ST1, EGF, COL18A1, BMP4, KLF5, TGFBR2, ANXA2, KDR, MEOX2, NTRK2, ADRA1B, AMOT	1489	211	13528	2.19597	0.000404775	1.84024e-05	0.000185324		GOTERM_BP_FAT	GO:0009890~negative regulation of biosynthetic process	162	5.4878	5.97648e-13	MEF2C, CDX2, THRB, EDN1, CTNNB1, CITED2, KDM1A, TBPL2, SIN3A, EED, RARB, AKIRIN2, SATB1, PTPRK, SATB2, SIX3, ZHX2, ZNF8, PROX1, FOXN3, HES1, HES5, SMARCE1, TIMELESS, TRIM33, BACE2, PRDM6, HES3, TGIF1, PRDM1, ST18, EIF2AK3, SUDS3, HMGB1, HMGB2, GCLC, ENPP1, DRD3, TFCP2L1, HUS1, SOX2, NOSTRIN, IGF2BP3, SOX6, SOX9, ZC3H8, NR2C1, FOXH1, TCF21, MEIS2, OVOL2, HEXIM1, EIF3E, TCF4, BCOR, HNRNPAB, ZNF423,…	2228	573	13528	1.71664	2.74672e-09	1.19423e-10	1.12724e-09		GOTERM_BP_FAT	GO:0045935~positive regulation of nucleobase, nucleoside, nucleotide and nucleic acid metabolic process	124	6.34921	2.42338e-11	MEF2C, CDX1, CDX2, THRB, PDGFA, GDF6, FOXO1, RORA, PDX1, FOXO3, IL10, ZXDA, CITED2, EPC1, PROP1, S1PR1, MYOCD, MDFIC, FOXF1, IFNG, GATA4, RARB, AKIRIN2, SATB2, SIX2, ARID1A, ARID1B, MECOM, PPARGC1A, HOXD9, HES1, PRDM7, HIF1A, JUN, SIX1, PDGFRA, TFAP2B, VGLL2, SMARCA2, DRD1, HMGB2, SOX2, SOX5, AFAP1L2, SOX6, SOX9, WT1, MEIS2, TNKS, MAML3, TCF4, RUNX2, ARHGEF10L, BMP4, BMP2, IKZF2, NTF3, KLF12, MAF…	1476	624
GOTERM_BP_FAT	GO:0048667~cell morphogenesis involved in neuron differentiation	70	2.37772	2.85464e-09	ALS2, NRP2, GLI2, SHH, APP, SLC1A3, ANK3, ROBO1, CXCR4, POU4F1, SEMA3A, RPS27A, CDH23, PTPRM, STXBP1, NRXN1, SLIT1, SLIT2, CTNNA2, HES1, NCAM2, SLITRK3, CLIC5, UBC, CNTN4, EFNA5, SIAH1, SLITRK6, DST, GAP43, KALRN, PARD3, LPPR4, PKHD1, HPRT1, EPHB3, CDH4, ARX, ALCAM, SEMA5A, IGF1R, MACF1, LHX2, BCL2, B3GNT2, ETV4, DCLK1, APC, ACTB, PARD6B, KLF7, CREB1, NFASC, NR4A2, CELSR2, GAS1, NTN1, PTPN11, SEM…	2233	209	13528	2.02907	1.32426e-05	5.51777e-07	5.38968e-06		GOTERM_BP_FAT	GO:0051094~positive regulation of developmental process	61	3.01086	1.94404e-07	THRB, FOXA2, BTC, GLI3, SHH, CTNNB1, TGFB2, AGTR1, ATOH1, APOB, SMAP1, GATA6, ROBO1, NKX6-2, HEY2, ERAP1, ROBO2, NRG1, FGF2, BOC, DDAH1, AP3B1, PRKCA, LYN, ADAMTS20, EOMES, LIG4, PROX1, CD83, ACVR2A, INHBA, CD36, BTG1, F3, JUN, SCIN, FOXG1, NPPC, TGIF1, SEMA4D, KITLG, IL7R, CDH4, BCL2, VWC2, RUNX1, BMP4, BMP2, NTF3, KL, TGFBR2, SMAD2, NKX6-1, NTRK3, PLA2G4A, ID2, ETS1, AMOT, BMPR1B, IGFBP3, WNT7A	1489	278	13528	1.99354	0.000790327	3.43751e-05	0.000361916		GOTERM_BP_FAT	GO:0045944~positive regulation of transcription from RNA polymerase II promoter	117	3.96341	6.49303e-13	MEF2C, THRB, CASK, RORA, FOXO3, GDNF, SHH, CITED2, CTNNB1, APP, ATOH1, S1PR1, GATA6, TDGF1, GATA4, RARB, AKIRIN2, SATB2, SIX3, MECOM, PPARGC1A, PPARGC1B, AHR, HES1, HIF1A, HES5, HES3, JUN, SIX1, TFAP2B, VGLL2, CNBP, HMGB2, DRD3, SOX2, SOX5, SOX6, SOX9, FOXH1, PLAGL1, MEIS2, MAML3, RUNX1, BMP4, BMP2, BHLHE23, EPAS1, NTF3, KLF12, MAFB, KLF13, MAML1, FOXA1, SMAD4, NR4A2, SMAD3, SMAD2, NEUROG2, NR4A3…	2228	371	13528	1.91483	2.98399e-09	1.24333e-10	1.22462e-09		GOTERM_BP_FAT	GO:0045165~cell fate commitment	45	2.30415	2.66034e-11	SOX2, MITF, SOX5, PAX6, SOX6, JAG1, RAG2, SOX9, PAX2, GLI2, ITGB1, GLI3, TCF7L2, TGFB2, SPRY2, SPRY1, BCL2, NKX6-2, POU2F1, NR2F2, IFRD1, FGF2, RUNX2, FGF3, BMP4, BMP2, NTF3, TBX2, IL7, PTF1A, SMAD4, SMAD2, ISL1, NKX6-1, KDR, HES1, NOTCH2, DLX2, EYA1, SALL1, CDON, SIX1, PRDM1, KLF4, GAP43	1476	139
GOTERM_BP_FAT	GO:0045934~negative regulation of nucleobase, nucleoside, nucleotide and nucleic acid metabolic process	137	4.65353	2.86102e-09	MEF2C, THRA, THRB, CBX3, NR2E3, CITED2, CTNNB1, EPC1, TBPL2, SIN3A, RARB, AKIRIN2, TWIST1, PTPRK, ZHX2, FOXN3, HES1, HES5, TRIM33, TGIF1, PRDM1, GCLC, DRD3, TFCP2L1, HUS1, SOX2, SOX6, SOX9, ZC3H8, NR2C1, TCF21, MEIS2, OVOL2, HEXIM1, NPM1, SKIL, TCF4, BCOR, RUNX2, HNRNPAB, DNMT3A, BMP2, KLF12, SMAD7, KLF10, SMAD4, RYBP, LMCD1, SMAD3, SKI, SMAD2, FOXP4, BRCA1, FOXP1, FOXP2, CDKN1C, DLX2, HDAC4, NR1…	2233	512	13528	1.62105	1.32722e-05	5.3089e-07	5.40173e-06		GOTERM_BP_FAT	GO:0032989~cellular component morphogenesis	79	3.89931	2.00808e-07	NRP1, GJA1, CXCL12, RAB3IP, SHH, CTNNB1, TGFB2, ATOH1, APP, ANK3, CXCR4, ROBO1, FOXF1, POU4F1, ROBO2, SEMA3A, EGFR, PRKCA, NRXN3, EOMES, LEF1, NRXN1, PROX1, BBS10, SLIT3, CTNNA2, NCAM2, SLITRK1, SS18, SLITRK3, CLIC5, FOXG1, EFNA5, VCAN, SLITRK6, SLITRK5, DST, GAP43, KALRN, PARD3, SHROOM4, ONECUT1, PKHD1, SOX6, TTC8, IL7R, SOX9, CDH4, EPHB1, ARX, ALCAM, SEMA5A, HOXA1, IGF1R, PTK2, CRB1, DMD, BCL2,…	1489	397	13528	1.8079	0.000816351	3.40279e-05	0.000373838		GOTERM_BP_FAT	GO:0031328~positive regulation of cellular biosynthetic process	185	6.26694	1.08545e-12	MEF2C, CDX2, THRB, GDF6, EDN1, CASK, TLR4, RORA, FOXO3, GDNF, ZXDA, SHH, CTNNB1, CITED2, APP, ATOH1, S1PR1, MDFIC, GATA6, IFNG, GATA4, TDGF1, RARB, INSR, AKIRIN2, RPS27A, SPN, EGFR, IRS2, SATB2, BARHL2, SIX3, ARID1A, MECOM, PPARGC1A, IRS1, PROX1, PPARGC1B, AHR, HES1, PTHLH, HIF1A, HES5, JUN, HES3, SIX1, TFAP2B, PDGFRA, VGLL2, SMARCA1, CNBP, HMGB2, ADORA2B, DRD3, SOX2, SOX5, SOX4, AFAP1L2, ABCA1, …	2228	685	13528	1.63983	4.9888e-09	1.99552e-10	2.04738e-09		GOTERM_BP_FAT	GO:0007507~heart development	59	3.02099	3.17839e-11	DLC1, NRP2, NRP1, EDN1, TBX20, GJA1, GLI2, CXADR, GLI3, TGFB2, CITED2, MYOCD, GATA4, SEMA3C, MKL2, RARB, NRG1, COL11A1, NKX2-6, VANGL2, MECOM, ADM, ZMIZ1, FOXC1, ADAMTS1, ADAM19, FKBP1A, SOX6, SOX9, ITGB1, GJC1, MSX2, ALDH1A2, CHD7, HAND1, HAND2, HEXIM1, BCOR, BMP4, BMP2, TBX3, TBX2, SMAD7, TBX5, NF1, TGFBR2, TEAD1, SMAD2, ISL1, FOXP1, SALL4, ID2, PKP2, ID1, HOPX, PTCH1, ID3, HDAC9, RBPJ	1476	215
GOTERM_BP_FAT	GO:0031327~negative regulation of cellular biosynthetic process	147	4.99321	3.28958e-09	MEF2C, THRA, THRB, PDGFA, CBX3, NR2E3, IL10, CITED2, CTNNB1, EPC1, TBPL2, EIF4EBP1, SIN3A, RARB, AKIRIN2, TWIST1, PTPRK, ZHX2, FOXN3, HES1, HES5, TRIM33, TGIF1, PRDM1, EIF2AK3, CAV1, GCLC, DRD3, TFCP2L1, HUS1, SOX2, IGF2BP2, IGF2BP3, SOX6, SOX9, ZC3H8, NR2C1, TCF21, MEIS2, OVOL2, HEXIM1, SFTPD, SKIL, TCF4, BCOR, RUNX2, HNRNPAB, DNMT3A, BMP2, KLF12, SMAD7, KLF10, SMAD4, RYBP, LMCD1, SMAD3, SKI, SM…	2233	561	13528	1.58745	1.52602e-05	5.86936e-07	6.21086e-06		GOTERM_BP_FAT	GO:0007268~synaptic transmission	64	3.15893	2.122e-07	SYT1, GLRA1, SYT4, GRIK1, GRIK2, AGTPBP1, GLRA3, LPAR3, CTNNB1, SLC1A4, CTTNBP2, APP, HTR1B, GRID2, FGF2, SLC1A1, HTR1F, HTR1E, PRKCA, GABRG1, KCNMA1, KCND2, SLC25A4, NRXN3, GRIN2A, NRXN1, GRM1, PCLO, CTNNA2, GRM3, CBLN1, PSEN1, GRM8, GRM7, HTR7, SDCBP, UNC13C, CAV2, TAC1, CACNB2, PAH, RIMS1, AMPH, HCRTR2, PTK2, GAD2, SYN3, DMD, PPP3CA, GAD1, NOVA1, DTNA, GABRA2, NTF3, DLGAP2, HOMER1, SLC17A6, GR…	1489	298	13528	1.9512	0.000862644	3.45201e-05	0.000395046		GOTERM_BP_FAT	GO:0010557~positive regulation of macromolecule biosynthetic process	178	6.02981	1.49225e-12	MEF2C, CDX2, THRB, GDF6, CASK, TLR4, RORA, FOXO3, GDNF, ZXDA, SHH, CTNNB1, TGFB2, CITED2, APP, ATOH1, S1PR1, MDFIC, GATA6, IFNG, GATA4, TDGF1, RARB, INSR, AKIRIN2, RPS27A, SPN, IRS2, SATB2, BARHL2, SIX3, ARID1A, MECOM, PPARGC1A, IRS1, PROX1, PPARGC1B, AHR, HES1, HIF1A, HES5, JUN, HES3, SIX1, TFAP2B, PDGFRA, VGLL2, SMARCA1, CNBP, HMGB2, DRD3, SOX2, SOX5, SOX4, AFAP1L2, SOX6, SOX9, FOXH1, PLAGL1, T…	2228	654	13528	1.65257	6.85838e-09	2.63784e-10	2.81465e-09		GOTERM_BP_FAT	GO:0010557~positive regulation of macromolecule biosynthetic process	128	6.55402	3.21369e-11	MEF2C, CDX1, CDX2, THRB, PDGFA, GDF6, FOXO1, RORA, PDX1, FOXO3, IL10, ZXDA, CITED2, TGFB2, EPC1, PROP1, S1PR1, MYOCD, MDFIC, FOXF1, IFNG, GATA4, RARB, AKIRIN2, SAMD4A, SPN, SATB2, SIX2, ARID1A, ARID1B, MECOM, PPARGC1A, IRS1, HOXD9, HES1, PRDM7, HIF1A, JUN, SIX1, PDGFRA, TFAP2B, VGLL2, SMARCA2, HMGB2, SOX2, SOX5, AFAP1L2, SOX6, SOX9, WT1, MEIS2, TNKS, MAML3, TCF4, RUNX2, ARHGEF10L, BMP4, BMP2, IKZ…	1476	654
GOTERM_BP_FAT	GO:0010558~negative regulation of macromolecule biosynthetic process	144	4.8913	3.47209e-09	MEF2C, THRA, THRB, CBX3, NR2E3, IL10, CITED2, CTNNB1, EPC1, TBPL2, EIF4EBP1, SIN3A, RARB, AKIRIN2, TWIST1, PTPRK, ZHX2, FOXN3, HES1, HES5, TRIM33, TGIF1, PRDM1, EIF2AK3, GCLC, DRD3, TFCP2L1, HUS1, SOX2, IGF2BP2, IGF2BP3, SOX6, SOX9, ZC3H8, NR2C1, TCF21, MEIS2, OVOL2, HEXIM1, SFTPD, SKIL, TCF4, BCOR, RUNX2, HNRNPAB, DNMT3A, BMP2, KLF12, SMAD7, KLF10, SMAD4, RYBP, LMCD1, SMAD3, SKI, SMAD2, FOXP4, B…	2233	547	13528	1.59485	1.61069e-05	5.96556e-07	6.55545e-06		GOTERM_BP_FAT	GO:0007267~cell-cell signaling	108	5.3307	2.16074e-07	SYT1, GRIK1, SYT4, GRIK2, FGF16, LPAR3, FGF13, IL15, GDNF, VIPR2, TNFSF18, SHH, TGFB2, CTNNB1, PGR, CTTNBP2, HTR1B, APP, GRID2, FRS2, HTR1F, HTR1E, KCND2, GRIN2A, PCLO, CTNNA2, CBLN1, HTR7, SDCBP, EFNA5, STC1, UNC13C, WNT5A, CAV2, PANX1, MME, CACNB2, PAH, RIMS1, EPHB1, ADCYAP1, SEMA5A, HCRTR2, PTK2, GAD2, CRB1, DMD, GAD1, NOVA1, BMP4, BMP2, GABRA2, NTF3, SMAD2, HGF, HOMER1, NPY, NTRK2, ADRA1B, RI…	1489	600	13528	1.63535	0.000878385	3.37983e-05	0.000402258		GOTERM_BP_FAT	GO:0060284~regulation of cell development	76	2.57453	1.93076e-12	XRCC4, LZTS1, NRP1, FOXA2, EDN1, PAX6, LRRC4C, GLI2, SHH, TGFB2, NRCAM, BDNF, ATOH1, TIAM1, ROBO1, MAPT, ROBO2, SEMA3A, CDK5RAP2, FGF2, RPS27A, LYN, BARHL2, LIG4, PROX1, SLIT2, HES1, MIB1, EYA1, HES5, CCND2, BTG1, HES3, FOXG1, SIX1, TGIF1, CNTN4, KALRN, DRD3, DRD2, SOX2, SOX5, CDH2, CDH4, OTP, VWC2, POU3F2, MBNL3, TLX3, SPP1, BMP4, BMP2, BHLHE23, TBX3, NTF3, SMAD7, MAP1B, FOXA1, NLGN1, SMAD4, SMA…	2228	205	13528	2.25101	8.87391e-09	3.28663e-10	3.64181e-09		GOTERM_BP_FAT	GO:0031328~positive regulation of cellular biosynthetic process	132	6.75883	4.64216e-11	MEF2C, CDX1, CDX2, THRB, PDGFA, GDF6, LHCGR, EDN1, FOXO1, RORA, PDX1, FOXO3, ZXDA, IL10, CITED2, EPC1, PROP1, S1PR1, MYOCD, MDFIC, FOXF1, IFNG, GATA4, RARB, AKIRIN2, SAMD4A, SPN, SATB2, SIX2, ARID1A, ARID1B, MECOM, PPARGC1A, IRS1, HOXD9, HES1, PRDM7, HIF1A, JUN, SIX1, PDGFRA, TFAP2B, VGLL2, SMARCA2, HMGB2, DRD1, SOX2, SOX5, AFAP1L2, SOX6, SOX9, WT1, MEIS2, TNKS, MAML3, TCF4, RUNX2, ARHGEF10L, BMP…	1476	685
GOTERM_BP_FAT	GO:0001568~blood vessel development	78	2.64946	4.35924e-09	RTN4, NRP2, PDGFA, PRRX1, FOXO1, JAG1, MMP2, SHH, CTNNB1, CITED2, TGFB2, MAP3K7, SHB, APOB, S1PR1, CD44, CTGF, ROBO1, CXCR4, FOXF1, HEY2, QKI, MKL2, LOX, NR2F2, FGF1, ANGPT2, CYR61, PTPRJ, ARHGAP24, NCL, SLIT2, PROK2, HIF1A, PLXDC1, JUN, ZMIZ1, ZFPM2, FOXC1, CAV1, WARS2, TCF7L2, CDH5, GJC1, ZFP36L1, SEMA5A, T, CHD7, HAND1, CHM, VEZF1, PLXND1, PPAP2B, C1GALT1, SCG2, KLF5, BMP4, PLAT, COL18A1, FLT1…	2233	245	13528	1.92874	2.02223e-05	7.22232e-07	8.23043e-06		GOTERM_BP_FAT	GO:0007423~sensory organ development	53	2.61599	2.38639e-07	GJA8, MITF, SOBP, FASLG, RORB, NR2E3, ZEB1, GLI3, SHH, CTNNB1, TGFB2, SPRY2, ATOH1, COL11A1, FRS2, KCNMA1, EGFR, RAX, NKX2-6, PROX1, BCL2L11, PTPRQ, ASCL1, CLIC5, FOXG1, TGIF1, FOXC1, CRYBA4, IRX5, SOX1, NHS, EPHB1, HOXA1, ALDH1A2, MEIS2, CRB1, BCL2, POU3F4, COL8A1, BMP4, NOX3, BHLHE22, MAFB, GAS1, NR4A3, COL5A2, COL5A1, FOXP2, NTRK2, BMPR1B, MAB21L1, MAB21L2, KLF4	1489	229	13528	2.10271	0.000970073	3.59454e-05	0.000444267		GOTERM_BP_FAT	GO:0009891~positive regulation of biosynthetic process	186	6.30081	2.24665e-12	MEF2C, CDX2, THRB, GDF6, EDN1, CASK, TLR4, RORA, FOXO3, GDNF, ZXDA, SHH, CTNNB1, TGFB2, CITED2, APP, ATOH1, S1PR1, MDFIC, GATA6, IFNG, GATA4, TDGF1, RARB, INSR, AKIRIN2, SPN, RPS27A, EGFR, IRS2, SATB2, BARHL2, SIX3, ARID1A, MECOM, PPARGC1A, IRS1, PROX1, PPARGC1B, AHR, HES1, PTHLH, HIF1A, HES5, JUN, HES3, SIX1, TFAP2B, PDGFRA, VGLL2, SMARCA1, CNBP, HMGB2, ADORA2B, DRD3, SOX2, SOX5, SOX4, AFAP1L2, …	2228	695	13528	1.62497	1.03256e-08	3.68771e-10	4.23758e-09		GOTERM_BP_FAT	GO:0009891~positive regulation of biosynthetic process	133	6.81004	6.27945e-11	MEF2C, CDX1, CDX2, THRB, PDGFA, GDF6, LHCGR, EDN1, FOXO1, RORA, PDX1, FOXO3, ZXDA, IL10, CITED2, TGFB2, EPC1, PROP1, S1PR1, MYOCD, MDFIC, FOXF1, IFNG, GATA4, RARB, AKIRIN2, SAMD4A, SPN, SATB2, SIX2, ARID1A, ARID1B, MECOM, PPARGC1A, IRS1, HOXD9, HES1, PRDM7, HIF1A, JUN, SIX1, PDGFRA, TFAP2B, VGLL2, SMARCA2, HMGB2, DRD1, SOX2, SOX5, AFAP1L2, SOX6, SOX9, WT1, MEIS2, TNKS, MAML3, TCF4, RUNX2, ARHGEF1…	1476	695
GOTERM_BP_FAT	GO:0048666~neuron development	99	3.36277	5.20431e-09	ALS2, RPE65, RORB, NR2E3, GDNF, SHH, TGFB2, APP, CD44, ROBO1, ANK3, RPS27A, CDH23, EGFR, PTPRM, CTNNA2, HES1, NCAM2, ASCL1, SLITRK3, RASGRF1, EFNA5, SLITRK6, DST, KALRN, LPPR4, PKHD1, EPHB3, ARX, SEMA5A, ALCAM, CRB1, MACF1, LHX2, DMD, B3GNT2, PARD6B, KLF7, FSCN2, NR4A2, CELSR2, EN1, EN2, GAS1, NTN1, GAS7, PTPN11, SALL3, CDKN1C, SEMA6A, EPHA4, NOTCH1, EPHA7, S100B, NTRK2, MAP2, CYFIP1, BMP7, NRP2,…	2233	339	13528	1.76921	2.41425e-05	8.3251e-07	9.82597e-06		GOTERM_BP_FAT	GO:0042127~regulation of cell proliferation	133	6.56466	3.16121e-07	BTC, STRN, FOXO1, TTK, IL15, NR2E3, SHH, TGFB2, CTNNB1, PGR, CD47, CTTNBP2, AGTR1, HTR1A, S1PR1, ASPH, MAP2K5, EGFR, PTPRK, IRS2, NKX2-6, LIG4, PTPRU, MECOM, IRS1, PROX1, TNS3, F3, FGFR1OP, JUN, FOXG1, TGIF1, RIPK2, ADAMTS1, SMARCA2, CAV2, CAV1, ERBB4, SOX4, SOX9, ARX, KRAS, SFTPD, ADRA2A, EGF, LAMB1, TRAF5, KLF5, BMP4, COL18A1, BMP2, TGFBR2, SMAD2, GAS1, FOXP1, FOXP2, KDR, HDAC4, NOTCH2, PLA2G4A…	1489	787	13528	1.53538	0.00128484	4.59156e-05	0.000588514		GOTERM_BP_FAT	GO:0000904~cell morphogenesis involved in differentiation	85	2.8794	4.08499e-12	NRP2, NRP1, PAX6, GLI2, PAX2, SHH, CTNNB1, TGFB2, NRCAM, BDNF, ATOH1, DAB2, APP, ANK3, UNC5A, ROBO1, CXCR4, POU4F1, ROBO2, SEMA3A, UNC5C, RPS27A, PTPRM, NRXN3, EOMES, LEF1, NRXN1, PROX1, SLIT2, SLIT3, CTNNA2, HES1, NCAM2, SLITRK1, SLITRK3, HIF1A, CLIC5, FOXG1, CNTN4, SIAH1, EFNA5, LAMC1, SLITRK6, DST, GAP43, KALRN, DCC, PARD3, PKHD1, DRD2, SOX9, CDH4, ARX, ALCAM, PVRL1, TNR, LHX2, BCL11B, LHX4, T…	2228	244	13528	2.11518	1.87745e-08	6.47395e-10	7.70495e-09		GOTERM_BP_FAT	GO:0051173~positive regulation of nitrogen compound metabolic process	125	6.40041	1.01186e-10	MEF2C, CDX1, CDX2, THRB, PDGFA, GDF6, EDN1, FOXO1, RORA, PDX1, FOXO3, IL10, ZXDA, CITED2, EPC1, PROP1, S1PR1, MYOCD, MDFIC, FOXF1, IFNG, GATA4, RARB, AKIRIN2, SATB2, SIX2, ARID1A, ARID1B, MECOM, PPARGC1A, HOXD9, HES1, PRDM7, HIF1A, JUN, SIX1, PDGFRA, TFAP2B, VGLL2, SMARCA2, DRD1, HMGB2, SOX2, SOX5, AFAP1L2, SOX6, SOX9, WT1, MEIS2, TNKS, MAML3, TCF4, RUNX2, ARHGEF10L, BMP4, BMP2, IKZF2, NTF3, KLF1…	1476	644
GOTERM_BP_FAT	GO:0030030~cell projection organization	105	3.56658	6.7716e-09	ALS2, PDGFA, CROCC, DYNC2LI1, LPAR1, GDNF, SHH, APP, CD44, ANK3, ROBO1, RPS27A, CDH23, EGFR, PTPRM, ACTN2, CTNNA2, NCAM2, SLITRK3, SPAG6, RASGRF1, CC2D2A, SDCBP, EFNA5, SLITRK6, DST, KALRN, LPPR4, ONECUT1, PKHD1, TTC8, EPHB3, CAPZB, ARX, SEMA5A, ALCAM, MACF1, LHX2, DMD, B3GNT2, FGD4, KLF5, PARD6B, KLF7, VAV3, NR4A2, CELSR2, GAS1, NTN1, GAS7, PTPN11, SEMA6A, EPHA4, EPHA7, NOTCH1, S100B, ITGA6, MAP…	2233	368	13528	1.72857	3.14129e-05	1.04711e-06	1.27851e-05		GOTERM_BP_FAT	GO:0060284~regulation of cell development	48	2.3692	6.68433e-07	LZTS1, NRP1, FOXA2, SOX5, LRRC4C, CDH2, CDH4, SHH, TGFB2, LINGO1, ATOH1, PTK2, ROBO1, BCL2, NKX6-2, VWC2, ROBO2, POU3F2, CDK5RAP2, SEMA3A, BOC, FGF2, SPP1, BMP4, BMP2, LYN, NTF3, BARHL2, SMAD2, LMX1A, LIG4, PROX1, NKX6-1, NTRK3, HDAC4, DLX2, ASCL1, ISL2, PSEN1, BTG1, NTRK2, FOXG1, TGIF1, ID4, SEMA4D, WNT7A, IGFBP3, KALRN	1489	205	13528	2.12729	0.00271483	9.37376e-05	0.0012444		GOTERM_BP_FAT	GO:0007389~pattern specification process	90	3.04878	7.15151e-12	HNF1B, CDX2, NRP1, FOXA2, TBX20, DYNC2LI1, EDN1, HOXD12, PAX6, TP63, ZEB2, GLI2, ZIC1, PAX1, GLI3, SHH, CITED2, CTNNB1, WNT3, CXCR4, PAX7, GATA4, TDGF1, HHIP, NR2F2, FRS2, PITX2, ALX1, SATB2, RAX, GSC, OTX1, SIX3, LEF1, PCDH8, RTTN, HES1, ACVR2A, MIB1, EYA1, BTG2, HES3, SIX1, FOXG1, TGIF1, ROR2, TBX18, UNCX, BMPR2, TTC8, ZBTB16, TCF7L1, FOXH1, ALDH1A2, OVOL2, LHX1, LHX2, LEFTY2, CYP26B1, NKX3-2, …	2228	267	13528	2.04668	3.28683e-08	1.09561e-09	1.3489e-08		GOTERM_BP_FAT	GO:0043009~chordate embryonic development	77	3.94265	1.55302e-10	DLC1, CDX2, FGF9, LMO4, EDN1, PRRX1, PAX6, ZEB2, HOXD1, GLI2, PAX1, GLI3, CITED2, MAP3K7, FOXF1, CHST11, GATA4, MKL2, COL11A1, IPMK, FLVCR1, SATB2, GSC, ADAM10, NKX2-6, VANGL2, PTPRR, LEF1, SIX2, MECOM, BCL2L11, RBBP8, HOXD9, HES1, MAN2A1, ACVR2A, EYA1, HIF1A, HOXD3, ZMIZ1, SIX1, PDGFRA, TGIF1, TFAP2A, ROR2, FOXC1, KIAA1217, PRDM1, SHROOM3, TCF7L2, ITGB1, ALDH1A2, CHD7, HAND1, HAND2, HOXA9, AXIN2…	1476	331
GOTERM_BP_FAT	GO:0048812~neuron projection morphogenesis	70	2.37772	6.94069e-09	ALS2, NRP2, GLI2, SHH, APP, ANK3, ROBO1, CXCR4, POU4F1, SEMA3A, RPS27A, EGFR, PTPRM, STXBP1, NRXN1, SLIT1, SLIT2, CTNNA2, NCAM2, SLITRK3, ADM, UBC, CNTN4, EFNA5, SIAH1, SLITRK6, DST, GAP43, KALRN, PARD3, LPPR4, PKHD1, HPRT1, EPHB3, CDH4, ARX, ALCAM, SEMA5A, IGF1R, MACF1, LHX2, BCL2, DMD, B3GNT2, ETV4, DCLK1, APC, ACTB, PARD6B, KLF7, CREB1, NFASC, NR4A2, CELSR2, GAS1, NTN1, GAS7, PTPN11, SEMA6A, E…	2233	213	13528	1.99096	3.21974e-05	1.03864e-06	1.31043e-05		GOTERM_BP_FAT	GO:0019226~transmission of nerve impulse	70	3.45508	8.92319e-07	SYT1, GLRA1, GRIK1, SYT4, GRIK2, AGTPBP1, GLRA3, LPAR3, CTNNB1, SLC1A4, CTTNBP2, APP, HTR1B, S1PR1, NMUR2, GRID2, CNTNAP2, FGF2, SLC1A1, HTR1F, HTR1E, PRKCA, GABRG1, KCNMA1, KCND2, SLC25A4, NRXN3, GRIN2A, NRXN1, PCLO, GRM1, CTNNA2, GRM3, CBLN1, PSEN1, GRM8, SBF2, GRM7, HTR7, NAB1, SDCBP, UNC13C, CAV2, TAC1, CACNB2, PAH, RIMS1, AMPH, HCRTR2, PTK2, GAD2, SYN3, DMD, POU3F2, PPP3CA, GAD1, NOVA1, DTNA…	1489	350	13528	1.81706	0.00362249	0.000120962	0.0016612		GOTERM_BP_FAT	GO:0030182~neuron differentiation	129	4.36992	8.59924e-12	EDN3, STRN, JAG1, RORA, GDNF, SHH, KLHL1, TGFB2, NRCAM, APP, ATOH1, BDNF, S1PR1, CD44, ANK3, ROBO1, UNC5A, ATXN10, ROBO2, UNC5C, RPS27A, EGFR, PTPRM, MDGA2, BARHL2, LIFR, CTNNA2, HES1, SLITRK1, NCAM2, SLITRK3, HES5, FOXG1, EFNA5, SLITRK6, SMARCA1, DST, KALRN, SOX1, PKHD1, DRD2, SOX2, SOX5, NAPA, OTP, ARX, ALCAM, PVRL1, CRB1, LHX1, LHX2, MTPN, LHX4, B3GNT2, BMP4, FSCN2, BHLHE22, NTF3, FOXA1, SMAD4…	2228	438	13528	1.78827	3.95221e-08	1.27491e-09	1.62197e-08		GOTERM_BP_FAT	GO:0009792~embryonic development ending in birth or egg hatching	77	3.94265	2.42987e-10	DLC1, CDX2, FGF9, LMO4, EDN1, PRRX1, PAX6, ZEB2, HOXD1, GLI2, PAX1, GLI3, CITED2, MAP3K7, FOXF1, CHST11, GATA4, MKL2, COL11A1, IPMK, FLVCR1, SATB2, GSC, ADAM10, NKX2-6, VANGL2, PTPRR, LEF1, SIX2, MECOM, BCL2L11, RBBP8, HOXD9, HES1, MAN2A1, ACVR2A, EYA1, HIF1A, HOXD3, ZMIZ1, SIX1, PDGFRA, TGIF1, TFAP2A, ROR2, FOXC1, KIAA1217, PRDM1, SHROOM3, TCF7L2, ITGB1, ALDH1A2, CHD7, HAND1, HAND2, HOXA9, AXIN2…	1476	334
GOTERM_BP_FAT	GO:0009890~negative regulation of biosynthetic process	148	5.02717	8.1143e-09	MEF2C, THRA, THRB, PDGFA, CBX3, NR2E3, IL10, CITED2, CTNNB1, EPC1, TBPL2, EIF4EBP1, SIN3A, RARB, AKIRIN2, TWIST1, PTPRK, ZHX2, FOXN3, HES1, HES5, TRIM33, TGIF1, PRDM1, EIF2AK3, CAV1, GCLC, DRD3, TFCP2L1, HUS1, SOX2, IGF2BP2, IGF2BP3, SOX6, SOX9, ZC3H8, NR2C1, TCF21, MEIS2, OVOL2, HEXIM1, SFTPD, SKIL, TCF4, BCOR, RUNX2, HNRNPAB, DNMT3A, BMP2, KLF12, SMAD7, KLF10, SMAD4, RYBP, LMCD1, SMAD3, SKI, SM…	2233	573	13528	1.56478	3.76415e-05	1.17632e-06	1.53202e-05		GOTERM_BP_FAT	GO:0045597~positive regulation of cell differentiation	51	2.51728	1.39959e-06	FOXA2, THRB, BTC, GLI3, SHH, CTNNB1, TGFB2, AGTR1, APOB, ATOH1, SMAP1, GATA6, ROBO1, NKX6-2, ROBO2, NRG1, BOC, FGF2, AP3B1, LYN, ADAMTS20, EOMES, LIG4, CD83, ACVR2A, INHBA, CD36, BTG1, JUN, FOXG1, SCIN, NPPC, TGIF1, SEMA4D, KITLG, IL7R, CDH4, BCL2, VWC2, RUNX1, BMP4, BMP2, NTF3, TGFBR2, SMAD2, NKX6-1, NTRK3, ID2, ETS1, BMPR1B, IGFBP3	1489	229	13528	2.02336	0.00567597	0.0001836	0.00260555		GOTERM_BP_FAT	GO:0006350~transcription	454	15.3794	1.71598e-11	MEF2C, HOXD12, RORA, CTNNB1, CITED2, TBPL2, EPC2, CDCA7, ZNF775, MED27, PHTF2, PATZ1, ZNF44, ZNF644, RREB1, ZNF507, BARHL2, ZHX2, ZNF648, EOMES, ZNF503, HNF4G, PROX2, PROX1, MED10, ZNF37A, SCYL1, ZNF783, JUN, FOXG1, ZNF785, DPRX, TGIF1, SHOX, VGLL2, ST18, UNCX, CRTC3, ZNF611, DIDO1, FOXH1, HESX1, ARX, HEXIM1, ZNF124, TCF4, VEZF1, ASXL2, ZNF398, KLF12, KLF13, ZNF621, ESRRG, ZNF521, ZNF626, ZSCAN2,…	2228	2101	13528	1.31204	7.88666e-08	2.46458e-09	3.23665e-08		GOTERM_BP_FAT	GO:0035239~tube morphogenesis	41	2.09933	2.51408e-10	DLC1, SHROOM3, NRP1, LMO4, TBX20, EDN1, TP63, ZEB2, PAX2, GLI2, GLI3, CXCL12, MAP3K7, SPRY2, HAND1, CXCR4, HAND2, FOXF1, BCL2, GATA4, EGF, IPMK, CYR61, BMP4, BMP2, RET, TBX3, TGFBR2, VANGL2, SMAD4, IGF1, FZD3, BCL2L11, KDR, EYA1, SIX1, TGIF1, TFAP2A, PBX1, PTCH1, BMP7	1476	127
GOTERM_BP_FAT	GO:0031175~neuron projection development	79	2.68342	1.60888e-08	ALS2, NRP2, GLI2, GDNF, SHH, EFHD1, APP, CD44, ANK3, ROBO1, CXCR4, POU4F1, SEMA3A, RPS27A, EGFR, PTPRM, STXBP1, NRXN1, SLIT1, SLIT2, CTNNA2, NCAM2, SLITRK3, ADM, RASGRF1, UBC, CNTN4, SIAH1, EFNA5, SLITRK6, DST, GAP43, KALRN, PARD3, LPPR4, PKHD1, EPHB3, HPRT1, CDH4, ARX, ALCAM, SEMA5A, LINGO1, IGF1R, MACF1, LHX2, DMD, BCL2, B3GNT2, ETV4, DCLK1, APC, ACTB, PARD6B, IL6, KLF7, GNAO1, CREB1, NFASC, NR…	2233	256	13528	1.86953	7.46334e-05	2.2617e-06	3.03764e-05		GOTERM_BP_FAT	GO:0001654~eye development	35	1.72754	1.47767e-06	GJA8, IRX5, SOX1, MITF, FASLG, RORB, NR2E3, ZEB1, NHS, GLI3, SHH, EPHB1, TGFB2, CTNNB1, ALDH1A2, MEIS2, CRB1, COL8A1, FRS2, BMP4, RAX, BHLHE22, GAS1, COL5A2, PROX1, COL5A1, FOXP2, NTRK2, TGIF1, FOXC1, BMPR1B, MAB21L1, MAB21L2, CRYBA4, KLF4	1489	132	13528	2.40898	0.00599166	0.000187785	0.0027509		GOTERM_BP_FAT	GO:0007411~axon guidance	47	1.59214	7.39533e-11	NRP2, DCC, NRP1, PAX6, GLI2, CDH4, SHH, ARX, ALCAM, BDNF, ATOH1, APP, PVRL1, CXCR4, ROBO1, ANK3, UNC5A, TNR, LHX2, LHX4, ROBO2, B3GNT2, UNC5C, SEMA3A, RPS27A, PTPRM, NTF3, NRXN3, NEUROG2, NRXN1, ISL1, NTN1, SLIT2, SLIT3, EPHA4, SEMA6A, ISL2, EPHA7, FOXG1, SIAH1, EFNA5, CNTN4, BMPR1B, APBB2, BMP7, GAP43, FEZ1	2228	107	13528	2.66706	3.39889e-07	1.02997e-08	1.39489e-07		GOTERM_BP_FAT	GO:0051252~regulation of RNA metabolic process	279	14.2857	2.91031e-10	MEF2C, CDX1, CDX2, SYNCRIP, RORA, ZNF254, CITED2, EPC1, SIN3A, S1PR1, NKX6-2, FOXF1, IFNG, RARB, PITX2, NKX2-6, EMX2, ZHX2, MECOM, PPARGC1A, ZNF37A, HES1, PRDM7, ZNF783, JUN, DPRX, FOXG1, TGIF1, VGLL2, PRDM1, AFAP1L2, ARX, HEXIM1, MAML3, ARNTL2, TCF4, BCOR, ARHGEF10L, BMP4, BMP2, IKZF2, NTF3, KLF12, SMAD7, KLF13, KLF10, SMAD6, MAML2, RYBP, SMAD4, SMAD2, NKX6-1, DLX2, NOTCH2, ZFHX4, NR1I2, CSRNP3,…	1476	1813
GOTERM_BP_FAT	GO:0007409~axonogenesis	64	2.17391	2.24911e-08	ALS2, NRP2, GLI2, SHH, APP, ANK3, ROBO1, CXCR4, POU4F1, SEMA3A, RPS27A, PTPRM, STXBP1, NRXN1, SLIT1, SLIT2, CTNNA2, NCAM2, SLITRK3, UBC, EFNA5, SIAH1, CNTN4, SLITRK6, DST, GAP43, KALRN, PARD3, LPPR4, PKHD1, EPHB3, CDH4, ARX, ALCAM, SEMA5A, IGF1R, MACF1, LHX2, BCL2, B3GNT2, ETV4, DCLK1, APC, ACTB, PARD6B, KLF7, CREB1, NFASC, NR4A2, GAS1, NTN1, PTPN11, SEMA6A, EPHA4, ISL2, EPHA7, NOTCH1, S100B, MAP…	2233	193	13528	2.00894	0.000104331	3.0687e-06	4.24641e-05		GOTERM_BP_FAT	GO:0007167~enzyme linked receptor protein signaling pathway	68	3.35637	1.61269e-06	NRP1, FGF7, GRIK2, GDF6, FGF16, FOXO1, CLNK, PTEN, TGFB2, MAP3K7, ANGPT1, NRG1, FGF1, FGF2, FRS2, EGFR, PTPRK, IRS2, PTPRT, PTPRU, STXBP4, ALK, IRS1, SS18, ACVR2A, NCK2, CHRDL1, DOK5, JUN, COL1A2, ROR2, FOXC1, REPS2, ERBB4, GREM2, EPHB1, ADCYAP1, MSX2, IGF1R, PTK2, RGMB, PIK3R3, UBE2D1, EGF, PIK3R1, BMP4, GUCY2F, BMP2, PTPRD, PTPRE, KL, SMAD6, TGFBR2, MET, MSTN, SMAD2, HGF, EPHA1, KDR, EPHA3, NTR…	1489	342	13528	1.80643	0.00653737	0.000198733	0.00300227		GOTERM_BP_FAT	GO:0006928~cell motion	134	4.5393	8.75468e-11	EDN3, SLC22A16, HMGCR, PLXNA2, CAPZA2, ENPEP, GDNF, SHH, VCL, TGFB2, NRCAM, APP, APOB, ATOH1, BDNF, DAB1, CD44, ANK3, ROBO1, UNC5A, CTGF, IFNG, ROBO2, UNC5C, RPS27A, PTPRK, SATB2, PTPRM, BARHL2, DCDC2, CTNNA2, TNS3, TNS1, HIF1A, CATSPER3, SIX1, FOXG1, EFNA5, LAMC1, ZFAND5, SOX1, ENPP2, DRD2, ASTN1, ARF6, ITGB1, ARX, ALCAM, OVOL2, PVRL1, LHX2, DNAJA1, LHX4, SCARB1, B3GNT2, FN1, VAV3, NTF3, PODXL, …	2228	475	13528	1.71289	4.02365e-07	1.18343e-08	1.65129e-07		GOTERM_BP_FAT	GO:0060284~regulation of cell development	55	2.81618	3.98823e-10	LZTS1, NRP1, EDN1, PAX6, LRRC4C, GLI2, TGFB2, NRCAM, MYOCD, ROBO1, NKX6-2, ROBO2, SEMA3A, FGF2, HES1, EYA1, CCND2, BTG1, HOXD3, FOXG1, SIX1, NPTN, TGIF1, CNTN4, KALRN, IRX3, SOX2, SOX5, CDH2, CDH4, LINGO1, BCL2, POU3F2, BMP4, BMP2, TBX3, NTF3, SMAD7, NF1, SMAD4, SMAD2, LMX1A, ISL1, NKX6-1, NTRK3, DLX2, HDAC4, NTRK2, PBX1, ID4, HDAC9, BMP7, IGFBP3, ZFHX3, WNT7A	1476	205
GOTERM_BP_FAT	GO:0048598~embryonic morphogenesis	90	3.05707	2.27202e-08	DLC1, LMO4, GNA12, PRRX1, ZEB2, GLI2, ZIC1, SHH, ZIC2, CTNNB1, MAP3K7, SPRY2, HLX, FOXF1, CHST11, GATA4, RARB, COL11A1, MYC, FRS2, TWIST1, CDH23, ALX1, TBX15, OTX1, EOMES, LEF1, MBNL1, MECOM, SLIT2, HES1, EYA1, CLIC5, KIAA1715, PSEN2, TGIF1, TFAP2A, FOXC1, TXNRD1, EXT1, WNT5A, HOXA13, SOX2, BMPR2, COL2A1, TCF7L2, T, TCF21, CHD7, OVOL2, HAND1, MACF1, ALDH1A3, FBN2, PPAP2B, OTOP1, HECTD1, BMP4, FOX…	2233	307	13528	1.77602	0.000105394	3.0114e-06	4.28968e-05		GOTERM_BP_FAT	GO:0001764~neuron migration	22	1.08588	2.47275e-06	CAV2, SOX1, BARHL2, MET, NR4A2, NEUROG2, PRKG1, CXCL12, ARX, FEZF1, ASCL1, CTTNBP2, PTK2, ATOH1, PSEN1, CXCR4, PEX2, FYN, DNER, NR2F2, NR2F1, TWIST1	1489	64	13528	3.12307	0.0100063	0.000295741	0.00460335		GOTERM_BP_FAT	GO:0007409~axonogenesis	69	2.3374	1.4365e-10	NRP2, NRP1, PAX6, GLI2, PAX2, SHH, NRCAM, BDNF, ATOH1, APP, ANK3, UNC5A, ROBO1, CXCR4, POU4F1, ROBO2, SEMA3A, UNC5C, RPS27A, PTPRM, NRXN3, NRXN1, SLIT2, SLIT3, CTNNA2, NCAM2, SLITRK1, SLITRK3, FOXG1, CNTN4, EFNA5, SIAH1, SLITRK6, DST, GAP43, KALRN, DCC, PARD3, PKHD1, DRD2, CDH4, ARX, ALCAM, PVRL1, TNR, LHX2, BCL11B, LHX4, TNN, B3GNT2, SNAP25, DCLK1, NTF3, CREB1, MAP1B, NR4A2, NEUROG2, ISL1, NTN1,…	2228	193	13528	2.17075	6.60214e-07	1.88633e-08	2.70949e-07		GOTERM_BP_FAT	GO:0048568~embryonic organ development	49	2.50896	4.57265e-10	FGF9, EDN1, PRRX1, SOBP, GLI2, PAX2, GLI3, CITED2, SPRY2, FOXF1, GATA4, CHST11, MKL2, RARB, MYC, COL11A1, SATB2, GSC, SIX2, PTPRQ, HOXD9, EYA1, HIF1A, CLIC5, HOXD3, FOXG1, SIX1, ROR2, TFAP2A, PRDM1, SOX2, TCF7L2, ALDH1A2, CHD7, HAND1, PRKRA, OTOP1, FOXL2, CEBPB, MAFB, TGFBR2, FZD3, HOXB3, HOXB4, DLX2, HOXB1, DLX6, PBX1, BMP7	1476	172
GOTERM_BP_FAT	GO:0048858~cell projection morphogenesis	76	2.58152	2.42984e-08	ALS2, NRP2, DYNC2LI1, GLI2, RAB3IP, SHH, APP, ANK3, ROBO1, CXCR4, POU4F1, SEMA3A, RPS27A, EGFR, PTPRM, STXBP1, NRXN1, ARL6, SLIT1, SLIT2, CTNNA2, NCAM2, SLITRK3, ADM, UBC, CNTN4, SIAH1, EFNA5, SLITRK6, DST, GAP43, KALRN, PARD3, LPPR4, ONECUT1, PKHD1, TTC8, EPHB3, HPRT1, CDH4, ARX, ALCAM, SEMA5A, IGF1R, MACF1, LHX2, BCL2, DMD, B3GNT2, ETV4, DCLK1, APC, ACTB, PARD6B, KLF7, CREB1, NFASC, NR4A2, CELS…	2233	245	13528	1.87928	0.000112714	3.13111e-06	4.58764e-05		GOTERM_BP_FAT	GO:0050767~regulation of neurogenesis	40	1.97433	3.10925e-06	LZTS1, NRP1, FOXA2, SOX5, CDH2, LRRC4C, CDH4, SHH, LINGO1, PTK2, ATOH1, ROBO1, BCL2, NKX6-2, VWC2, ROBO2, POU3F2, CDK5RAP2, SEMA3A, SPP1, BMP4, BMP2, LYN, NTF3, BARHL2, LMX1A, LIG4, NKX6-1, NTRK3, DLX2, ASCL1, ISL2, PSEN1, NTRK2, FOXG1, TGIF1, ID4, SEMA4D, WNT7A, KALRN	1489	166	13528	2.18923	0.0125657	0.00036123	0.00578824		GOTERM_BP_FAT	GO:0007423~sensory organ development	77	2.6084	3.08999e-10	GJA8, FGF9, MITF, EDN1, PAX6, JAG1, PAX2, ZIC1, GLI3, SHH, CTNNB1, TGFB2, SPRY2, BDNF, ATOH1, RARB, COL11A1, MYC, FRS2, EGFR, KCNMA1, GSC, PTPRM, RAX, OTX1, SIX3, PROX1, BCL2L11, HES1, EYA1, HES5, CLIC5, FOXG1, SIX1, PDGFRA, TGIF1, FOXC1, CLN8, CRYBA4, IRX5, SOX1, SOX2, NFYC, COL2A1, HESX1, ALDH1A2, MEIS2, PVRL1, CRB1, ALDH1A3, BCL11B, MAP3K1, PVRL3, NKX3-2, POU2F1, POU3F4, MAF, BMP4, FOXL2, BHLH…	2228	229	13528	2.04161	1.42016e-06	3.94489e-08	5.82827e-07		GOTERM_BP_FAT	GO:0003002~regionalization	53	2.71377	7.7704e-10	CDX1, EDN1, TBX20, PAX6, TP63, ZEB2, GLI2, PAX1, GLI3, PROP1, NKX6-2, GATA4, DYNC2H1, HHIP, NR2F2, GSC, EMX2, LEF1, CYP26A1, HOXD9, HES1, ACVR2A, HOXD8, HOXD3, FOXG1, TGIF1, ROR2, ALDH1A2, HOXA9, AXIN2, LFNG, MLLT3, BMP4, TBX3, LMX1B, MAFB, SMAD6, SMAD4, SMAD2, NKX6-1, HOXB3, HOXB4, DLX2, HOXB1, MEOX2, GDF11, PBX1, PTCH1, SP8, RBPJ, PBX3, BMPR1B, WNT7A	1476	197
GOTERM_BP_FAT	GO:0032990~cell part morphogenesis	78	2.64946	3.66842e-08	ALS2, NRP2, COX10, DYNC2LI1, GLI2, RAB3IP, SHH, APP, ANK3, ROBO1, CXCR4, POU4F1, SEMA3A, RPS27A, EGFR, OPA1, PTPRM, STXBP1, NRXN1, ARL6, SLIT1, SLIT2, CTNNA2, NCAM2, SLITRK3, ADM, UBC, CNTN4, SIAH1, EFNA5, SLITRK6, DST, GAP43, KALRN, PARD3, LPPR4, ONECUT1, PKHD1, TTC8, EPHB3, HPRT1, CDH4, ARX, ALCAM, SEMA5A, IGF1R, MACF1, LHX2, BCL2, DMD, B3GNT2, ETV4, DCLK1, APC, ACTB, PARD6B, KLF7, CREB1, NFASC…	2233	256	13528	1.84586	0.000170163	4.59939e-06	6.92613e-05		GOTERM_BP_FAT	GO:0030323~respiratory tube development	29	1.43139	3.22055e-06	WNT5A, CAV2, FGF7, FOXA2, GLI3, SHH, CTNNB1, SPRY2, ALDH1A2, CTTNBP2, GATA6, FOXF1, SFTPD, HS6ST1, HHIP, LOX, FGF1, PCSK5, FGF2, BMP4, TGFBR2, SMAD2, PROX1, FOXP1, KDR, FOXP2, MAN2A1, TNS3, NFIB	1489	102	13528	2.58307	0.0130126	0.000363767	0.00599544		GOTERM_BP_FAT	GO:0048667~cell morphogenesis involved in neuron differentiation	72	2.43902	3.69616e-10	NRP2, NRP1, PAX6, GLI2, PAX2, SHH, NRCAM, BDNF, ATOH1, APP, ANK3, UNC5A, ROBO1, CXCR4, POU4F1, ROBO2, SEMA3A, UNC5C, RPS27A, PTPRM, NRXN3, NRXN1, SLIT2, SLIT3, CTNNA2, HES1, NCAM2, SLITRK1, SLITRK3, CLIC5, FOXG1, CNTN4, EFNA5, SIAH1, SLITRK6, DST, GAP43, KALRN, DCC, PARD3, PKHD1, DRD2, CDH4, ARX, ALCAM, PVRL1, TNR, LHX2, BCL11B, LHX4, TNN, B3GNT2, SNAP25, DCLK1, NTF3, CREB1, MAP1B, NR4A2, CELSR2,…	2228	209	13528	2.09173	1.69875e-06	4.59123e-08	6.97161e-07		GOTERM_BP_FAT	GO:0001568~blood vessel development	61	3.1234	9.83007e-10	NRP2, CDX2, NRP1, FGF9, PDGFA, EDN1, TBX20, PRRX1, FOXO1, JAG1, CXCL12, TGFB2, CITED2, MAP3K7, ARHGAP22, SHB, S1PR1, PROP1, MYOCD, ROBO1, CXCR4, FOXF1, CCBE1, HEY2, SEMA3C, QKI, ANGPT1, MKL2, NR2F2, ANGPT2, FGF2, CYR61, HIF1A, JUN, ZMIZ1, FOXC1, CDH2, TCF7L2, CDH5, WT1, GJC1, ZFP36L1, CHD7, HAND1, HAND2, ITGAV, EGF, C1GALT1, COL18A1, BMP4, TBX3, IL8, SMAD7, NF1, TGFBR2, KDR, CDH13, MEOX2, ID1, NT…	1476	245
GOTERM_BP_FAT	GO:0000122~negative regulation of transcription from RNA polymerase II promoter	80	2.71739	4.4902e-08	MEF2C, HELT, NR6A1, NR2E3, GLI2, CTNNB1, CITED2, SAP30, EPC1, SIN3A, BARX2, HEY2, RARB, NR2F2, TWIST1, ALX1, NR2F1, ATF7IP, ZNF281, TBL1XR1, ZHX2, LEF1, TLE1, GZF1, NRIP1, HES1, NCOA2, HES5, TGIF1, ZFPM2, PRDM1, MDM4, MTDH, DRD3, TFCP2L1, SOX2, SOX6, NR2C1, MEIS2, HAND1, HEXIM1, POU3F3, BCL6, SKIL, BCOR, TCF4, FOXD3, SIM2, ETV3, DNMT3A, KLF12, TBX2, JARID2, SMAD7, KLF10, LMCD1, RYBP, SMAD3, SKI, …	2233	266	13528	1.82202	0.000208279	5.48158e-06	8.4777e-05		GOTERM_BP_FAT	GO:0060541~respiratory system development	30	1.48075	3.50942e-06	WNT5A, CAV2, FGF7, FOXA2, ANO1, GLI3, SHH, CTNNB1, CTTNBP2, ALDH1A2, SPRY2, GATA6, FOXF1, SFTPD, HS6ST1, LOX, HHIP, FGF1, FGF2, BMP4, TGFBR2, SMAD2, PROX1, FOXP1, FOXP2, KDR, MAN2A1, TNS3, ASCL1, NFIB	1489	108	13528	2.52369	0.0141715	0.000385678	0.00653319		GOTERM_BP_FAT	GO:0001944~vasculature development	82	2.77778	3.7861e-10	NRP2, CDX2, NRP1, FGF9, ATP5B, EDN1, TBX20, ENPEP, JAG1, MMP2, GJA5, SHH, CTNNB1, TGFB2, CITED2, MAP3K7, SHB, APOB, S1PR1, CD44, CTGF, ROBO1, CXCR4, CCBE1, HEY2, TDGF1, QKI, ERAP1, ANGPT1, LOX, SOX17, NR2F2, FGF1, FGF2, PTPRJ, EFNB2, ARHGAP24, PROX1, NCL, SLIT2, PROK2, MIB1, HIF1A, JUN, ZMIZ1, COL1A2, ZFPM2, FOXC1, ZFAND5, WARS2, CDH2, TCF7L2, CDH5, ZFP36L1, TCF21, HAND2, HS6ST1, VEZF1, PPAP2B, C…	2228	251	13528	1.98362	1.74009e-06	4.57919e-08	7.14126e-07		GOTERM_BP_FAT	GO:0001944~vasculature development	62	3.1746	9.85953e-10	NRP2, CDX2, NRP1, FGF9, PDGFA, EDN1, TBX20, PRRX1, FOXO1, JAG1, CXCL12, TGFB2, CITED2, MAP3K7, ARHGAP22, SHB, S1PR1, PROP1, MYOCD, ROBO1, CXCR4, FOXF1, CCBE1, HEY2, SEMA3C, QKI, ANGPT1, MKL2, NR2F2, ANGPT2, FGF2, CYR61, EFNB2, HIF1A, JUN, ZMIZ1, FOXC1, CDH2, TCF7L2, CDH5, WT1, GJC1, ZFP36L1, CHD7, HAND1, HAND2, ITGAV, EGF, C1GALT1, COL18A1, BMP4, TBX3, IL8, SMAD7, NF1, TGFBR2, KDR, CDH13, MEOX2, …	1476	251
GOTERM_BP_FAT	GO:0045165~cell fate commitment	50	1.69837	5.52867e-08	POU6F2, MITF, JAG1, GLI2, GDNF, SHH, TGFB2, CTNNB1, SPRY2, SPRY1, OLIG1, FGF1, NR2F2, FRS2, IFRD1, BARHL2, DLL1, HES1, ASCL1, EYA1, HES5, PSEN2, PRDM1, GAP43, ONECUT1, SOX2, SOX5, RAG2, SOX6, SOX9, TCF7L2, ITGB1, BCL2, TEAD4, RUNX2, BMP4, BMP2, TBX2, GSX1, SMAD4, SMAD2, GAS1, KDR, DLX2, NOTCH2, NOTCH1, ISL2, GCM1, CDON, KLF4	2233	139	13528	2.17921	0.000256442	6.57626e-06	0.000104384		GOTERM_BP_FAT	GO:0051960~regulation of nervous system development	44	2.17177	3.77758e-06	LZTS1, NRP1, FOXA2, SOX5, LRRC4C, CDH2, CDH4, SHH, LINGO1, PTK2, ATOH1, ROBO1, BCL2, NKX6-2, VWC2, ROBO2, POU3F2, CDK5RAP2, SEMA3A, EGF, FGF2, SPP1, BMP4, PRKCA, BMP2, LYN, NTF3, BARHL2, IGF1, LMX1A, LIG4, NKX6-1, NTRK3, DLX2, ASCL1, ISL2, PSEN1, NTRK2, FOXG1, TGIF1, ID4, SEMA4D, WNT7A, KALRN	1489	192	13528	2.08205	0.015246	0.00040422	0.00703239		GOTERM_BP_FAT	GO:0051960~regulation of nervous system development	67	2.26965	8.77074e-10	XRCC4, LZTS1, NRP1, FOXA2, PAX6, LRRC4C, GLI2, SHH, NRCAM, BDNF, ATOH1, TIAM1, ROBO1, MAPT, IFNG, ROBO2, SEMA3A, CDK5RAP2, FGF2, RPS27A, LYN, BARHL2, LIG4, SLIT2, HES1, MIB1, EYA1, HES5, CCND2, HES3, FOXG1, SIX1, TGIF1, CNTN4, EIF2AK3, KALRN, DRD3, DRD2, SOX2, SOX5, CDH2, CDH4, OTP, PVRL1, LHX1, VWC2, POU3F2, TLX3, SNAP25, SPP1, BMP4, BMP2, NTF3, MAP1B, FOXA1, NLGN1, ISL1, NTN1, NKX6-1, NTRK3, DL…	2228	192	13528	2.11881	4.03103e-06	1.0336e-07	1.65432e-06		GOTERM_BP_FAT	GO:0006355~regulation of transcription, DNA-dependent	271	13.8761	1.15538e-09	MEF2C, CDX1, CDX2, RORA, ZNF254, CITED2, EPC1, SIN3A, S1PR1, NKX6-2, FOXF1, IFNG, RARB, PITX2, NKX2-6, EMX2, ZHX2, MECOM, PPARGC1A, ZNF37A, HES1, PRDM7, ZNF783, JUN, DPRX, FOXG1, TGIF1, VGLL2, PRDM1, AFAP1L2, ARX, HEXIM1, MAML3, ARNTL2, TCF4, BCOR, ARHGEF10L, BMP4, BMP2, IKZF2, NTF3, KLF12, SMAD7, KLF13, KLF10, SMAD6, MAML2, RYBP, SMAD4, SMAD2, NKX6-1, DLX2, NOTCH2, ZFHX4, NR1I2, CSRNP3, ETS1, DL…	1476	1773
GOTERM_BP_FAT	GO:0048514~blood vessel morphogenesis	67	2.27582	6.72076e-08	RTN4, NRP2, PDGFA, PRRX1, JAG1, SHH, CTNNB1, CITED2, TGFB2, MAP3K7, SHB, APOB, S1PR1, CTGF, ROBO1, CXCR4, FOXF1, HEY2, QKI, MKL2, NR2F2, FGF1, ANGPT2, CYR61, PTPRJ, ARHGAP24, NCL, SLIT2, PROK2, HIF1A, JUN, ZMIZ1, PLXDC1, ZFPM2, FOXC1, CAV1, WARS2, GJC1, ZFP36L1, SEMA5A, T, HAND1, PLXND1, VEZF1, C1GALT1, SCG2, KLF5, COL18A1, PLAT, BMP4, FLT1, EPAS1, IL8, SMAD7, MYO1E, NF1, TGFBR2, COL15A1, STAB2, …	2233	211	13528	1.9237	0.000311727	7.79437e-06	0.000126891		GOTERM_BP_FAT	GO:0014031~mesenchymal cell development	19	0.937808	3.97008e-06	BMP2, EOMES, LEF1, KITLG, ZEB2, HGF, SOX9, GDNF, SHH, CTNNB1, TGFB2, EDNRB, ALDH1A2, HAND2, BCL2, SEMA3C, FOXC1, NRG1, ALX1	1489	51	13528	3.38472	0.0160167	0.000413923	0.00739074		GOTERM_BP_FAT	GO:0048812~neuron projection morphogenesis	72	2.43902	9.52402e-10	NRP2, NRP1, PAX6, GLI2, PAX2, SHH, NRCAM, BDNF, ATOH1, APP, ANK3, UNC5A, ROBO1, CXCR4, POU4F1, ROBO2, SEMA3A, UNC5C, RPS27A, EGFR, PTPRM, NRXN3, LIFR, NRXN1, SLIT2, SLIT3, CTNNA2, NCAM2, SLITRK1, SLITRK3, FOXG1, CNTN4, EFNA5, SIAH1, SLITRK6, DST, GAP43, KALRN, DCC, PARD3, PKHD1, DRD2, CDH4, ARX, ALCAM, PVRL1, TNR, LHX2, BCL11B, LHX4, TNN, B3GNT2, SNAP25, DCLK1, NTF3, CREB1, MAP1B, NR4A2, CELSR2, …	2228	213	13528	2.05244	4.37723e-06	1.09431e-07	1.7964e-06		GOTERM_BP_FAT	GO:0010604~positive regulation of macromolecule metabolic process	151	7.73169	1.37226e-09	MEF2C, DLC1, CDX1, CDX2, THRB, PDGFA, GDF6, BTRC, FOXO1, RORA, PDX1, FOXO3, ZXDA, IL10, TGFB2, CITED2, EPC1, PROP1, S1PR1, MYOCD, MDFIC, FOXF1, IFNG, GATA4, RARB, AKIRIN2, SAMD4A, SPN, SATB2, ANAPC4, SIX2, ARID1A, ARID1B, MECOM, PPARGC1A, IRS1, HES1, HOXD9, PRDM7, HIF1A, JUN, SIX1, TFAP2B, PDGFRA, VGLL2, PRDM1, SMARCA2, HMGB2, SOX2, SOX5, AFAP1L2, SOX6, SOX9, WT1, MEIS2, TNKS, MAML3, TCF4, RUNX2,…	1476	857
GOTERM_BP_FAT	GO:0007167~enzyme linked receptor protein signaling pathway	96	3.26087	7.56565e-08	BMP10, MPZL1, GRIK2, PDGFA, STAT5A, FOXO1, RPE65, FSTL1, CLNK, DDR2, TGFB2, SLC2A8, MAP3K7, FOS, EIF4EBP1, GP6, CTGF, TIAM1, GAB1, FGF1, RAPGEF1, FRS2, GHR, SYK, PTPRJ, EGFR, PTPRK, IRS2, SOCS2, SOCS5, ALK, IRS1, NCK2, SS18, GRB10, CHRDL1, JUN, PDGFRA, ROR1, FOXC1, EIF2AK3, ZFAND5, REPS2, USP9X, BMPR2, FKBP1A, BDKRB2, EPHB3, GREM2, IGF1R, UBE2D3, RGMB, SORBS1, SH2B2, UBE2D1, PIK3R3, GIGYF1, PIK3R…	2233	342	13528	1.70055	0.000350909	8.56022e-06	0.000142843		GOTERM_BP_FAT	GO:0048762~mesenchymal cell differentiation	19	0.937808	3.97008e-06	BMP2, EOMES, LEF1, KITLG, ZEB2, HGF, SOX9, GDNF, SHH, CTNNB1, TGFB2, EDNRB, ALDH1A2, HAND2, BCL2, SEMA3C, FOXC1, NRG1, ALX1	1489	51	13528	3.38472	0.0160167	0.000413923	0.00739074		GOTERM_BP_FAT	GO:0000122~negative regulation of transcription from RNA polymerase II promoter	84	2.84553	1.4387e-09	MEF2C, CDX2, HELT, TP63, PAX5, ZNF202, PAWR, PAX2, GLI2, CTNNB1, CITED2, SAP30, KDM1A, SIN3A, GFI1B, HEY2, RARB, NR2F2, NR2F1, ALX1, ATF7IP, ZNF281, TBL1XR1, SATB1, SATB2, GSC, SOX14, ZHX2, LEF1, ZNF8, TLE1, MBD2, PROX1, GZF1, NRIP1, HES1, NCOA2, HES5, HES3, TGIF1, ZFPM2, PRDM1, ST18, MDM4, GLIS3, HMGB1, DRD3, TFCP2L1, SOX2, GLIS1, SOX6, NR2C1, FOXH1, MEIS2, HEXIM1, POU3F3, BCL6, BCOR, TCF4, FOXD…	2228	266	13528	1.91741	6.61225e-06	1.61275e-07	2.71365e-06		GOTERM_BP_FAT	GO:0000904~cell morphogenesis involved in differentiation	60	3.0722	2.27989e-09	NRP2, CCKAR, NRP1, PAX6, GLI2, PAX2, CXCL12, TGFB2, NRCAM, SLC1A3, ANK3, ROBO1, CXCR4, ROBO2, UNC5C, SEMA3A, PTPRM, NRXN3, STXBP1, LEF1, NRXN1, CTNNA2, SLIT3, HES1, NCAM2, SLITRK1, HIF1A, CLIC5, FOXG1, VCAN, EFNA5, CNTN4, SLITRK6, SLITRK5, GAP43, KALRN, SOX9, CDH4, ARX, ALCAM, PVRL1, TNR, BCL2, DCX, FN1, COL18A1, BMP2, NTF3, PTPRZ1, NR4A2, LMX1A, HGF, ISL1, EPHA4, SEMA6A, ANTXR1, BMPR1B, APBB2, B…	1476	244
GOTERM_BP_FAT	GO:0010604~positive regulation of macromolecule metabolic process	200	6.79348	9.50782e-08	MEF2C, DLC1, STAT5A, RORB, CDC16, RORA, SHH, CTNNB1, CITED2, AGTR1, EPC1, APP, S1PR1, FOXF1, RARB, SYK, ANAPC1, ANAPC5, ANAPC4, BARHL2, MED14, MED13, MECOM, PPARGC1A, PPARGC1B, HES1, HES5, JUN, F2, PDGFRA, PRDM1, HOXA13, T, TCF21, TNKS, TCF4, ARHGEF10L, HNRNPAB, BMP4, KLF5, BMP2, KLF7, IKZF2, KLF12, KLF13, SMAD7, MAML2, SMAD4, SMAD3, SMAD2, KLF15, USF2, DLX2, CBLB, NOTCH1, ETS1, ETS2, SMURF1, BMP…	2233	857	13528	1.41382	0.00044097	1.05016e-05	0.000179512		GOTERM_BP_FAT	GO:0045893~positive regulation of transcription, DNA-dependent	86	4.24482	4.03944e-06	E2F3, ELF1, THRB, FOXK1, FOXA2, GRIP1, MITF, TBX20, CASK, FOXO1, RORB, ZEB1, NR2E3, GDNF, SHH, CITED2, CTNNB1, ATOH1, APP, S1PR1, PAX9, MDFIC, GATA6, FOXF1, FOXF2, NOBOX, NR2F2, FGF2, ALX1, TBL1XR1, AR, CCNH, SOX11, LEF1, MED13, ARID1B, MECOM, PROX1, PPARGC1A, NRIP1, ASCL1, MURC, INHBA, ZMIZ1, JUN, TFAP2B, FOXC1, CAND1, SMARCA1, SMARCA2, TBX19, SOX5, SOX4, SOX6, SOX9, HOXA1, MEIS2, REL, HAND2, NF…	1489	477	13528	1.63802	0.0162942	0.000410626	0.00751985		GOTERM_BP_FAT	GO:0050767~regulation of neurogenesis	60	2.03252	1.60387e-09	XRCC4, LZTS1, NRP1, FOXA2, PAX6, LRRC4C, GLI2, SHH, NRCAM, ATOH1, BDNF, TIAM1, ROBO1, MAPT, ROBO2, CDK5RAP2, SEMA3A, LYN, BARHL2, LIG4, SLIT2, HES1, MIB1, EYA1, HES5, CCND2, HES3, FOXG1, SIX1, TGIF1, CNTN4, KALRN, DRD3, DRD2, SOX2, SOX5, CDH2, CDH4, OTP, VWC2, POU3F2, TLX3, SPP1, BMP4, BMP2, NTF3, MAP1B, FOXA1, NLGN1, ISL1, NTN1, NKX6-1, NTRK3, DLX2, ISL2, NOTCH1, PBX1, ID4, BMP7, WNT7A	2228	166	13528	2.19463	7.37134e-06	1.75509e-07	3.02518e-06		GOTERM_BP_FAT	GO:0048562~embryonic organ morphogenesis	40	2.04813	4.2134e-09	FGF9, SOX2, EDN1, PRRX1, SOBP, PAX2, GLI2, GLI3, TCF7L2, SPRY2, CHD7, CHST11, GATA4, PRKRA, RARB, COL11A1, MYC, OTOP1, FOXL2, SATB2, GSC, MAFB, TGFBR2, SIX2, FZD3, PTPRQ, HOXD9, HOXB3, DLX2, HOXB4, HOXB1, EYA1, DLX6, HOXD3, CLIC5, FOXG1, SIX1, ROR2, TFAP2A, BMP7	1476	133
GOTERM_BP_FAT	GO:0045449~regulation of transcription	518	17.5951	2.26554e-07	MEF2C, RORB, RORA, MXI1, CITED2, CTNNB1, EPC1, TBPL2, APP, EPC2, ZNF775, FOXF1, MED27, PHTF2, PATZ1, TIGD7, PTPRK, NDNL2, ZNF644, RREB1, BARHL1, RCOR1, ZNF507, BARHL2, ZHX2, ZNF648, EOMES, HMG20A, MED14, ZNF503, MED13, HNF4G, MECOM, MED10, SCYL1, JUN, ZNF785, TGIF1, VGLL3, TGIF2, VGLL4, CRTC3, ZNF516, ARX, T, HEXIM1, TCF4, VEZF1, ARHGEF10L, ASXL2, DNMT3A, KLF12, KLF13, KLF10, ZNF621, KLF17, KLF14…	2233	2601	13528	1.20652	0.00105043	2.44412e-05	0.000427742		GOTERM_BP_FAT	GO:0035239~tube morphogenesis	33	1.62883	4.94544e-06	NRP1, FOXA2, LMO4, TBX20, ZEB2, GLI3, CXCL12, SHH, CTNNB1, SEMA5A, MAP3K7, RGMA, SPRY2, CD44, CXCR4, HAND2, FOXF1, BCL2, EGF, IPMK, ALX1, CYR61, TWIST1, BMP4, BMP2, TGFBR2, IGF1, NR4A3, BCL2L11, KDR, PSEN1, TGIF1, TFAP2A	1489	127	13528	2.36075	0.0199122	0.000490444	0.00920639		GOTERM_BP_FAT	GO:0001568~blood vessel development	79	2.67615	1.61516e-09	NRP2, CDX2, NRP1, FGF9, ATP5B, EDN1, TBX20, ENPEP, JAG1, MMP2, GJA5, SHH, CTNNB1, TGFB2, CITED2, MAP3K7, SHB, APOB, S1PR1, CD44, CTGF, ROBO1, CXCR4, CCBE1, HEY2, TDGF1, ERAP1, QKI, ANGPT1, LOX, SOX17, NR2F2, FGF1, FGF2, PTPRJ, ARHGAP24, PROX1, NCL, SLIT2, PROK2, MIB1, HIF1A, JUN, ZMIZ1, COL1A2, ZFPM2, FOXC1, WARS2, CDH2, TCF7L2, CDH5, ZFP36L1, HAND2, HS6ST1, VEZF1, PPAP2B, C1GALT1, SCG2, KLF5, CO…	2228	245	13528	1.95785	7.42326e-06	1.72635e-07	3.04648e-06		GOTERM_BP_FAT	GO:0000902~cell morphogenesis	77	3.94265	5.19568e-09	NRP2, CCKAR, NRP1, DYNC2LI1, PAX6, GJA1, GLI2, PAX2, CXCL12, TGFB2, NRCAM, ANK1, SLC1A3, ANK3, ROBO1, CXCR4, FOXF1, DYNC2H1, ROBO2, SEMA3A, UNC5C, SPN, ZW10, PTPRM, NRXN3, VANGL2, LIFR, STXBP1, LEF1, NRXN1, ARL6, SLIT3, CTNNA2, HES1, NCAM2, SLITRK1, HIF1A, ADM, CLIC5, FOXG1, CNTN4, EFNA5, VCAN, SLITRK6, SLITRK5, GAP43, KALRN, SHROOM3, SOX6, SOX9, CDH4, ARX, ALCAM, PVRL1, TNR, DMD, BCL2, DCX, FN1,…	1476	356
GOTERM_BP_FAT	GO:0006928~cell motion	122	4.14402	2.64884e-07	SLC22A16, PLXNA2, CAPZA2, MYLIP, GDNF, IL10, SHH, TGFB2, CTTNBP2, APP, APOB, DAB1, CD44, ANK3, ROBO1, CTGF, RPS27A, SYK, TWIST1, PTPRK, PTPRM, BARHL1, BARHL2, CTNNA2, ASCL1, TNS3, TNS1, HIF1A, CCR4, SDCBP, EFNA5, LAMC1, CAV2, ZFAND5, EPHB3, CCL4, CAPZB, ITGB1, ARX, SEMA5A, ALCAM, DOCK2, TUBB, OVOL2, MACF1, LHX2, SFTPD, ADRA2A, SCARB1, STRBP, B3GNT2, ARHGDIA, FN1, PLAT, KLF7, VAV3, PODXL, MET, NR4…	2233	475	13528	1.55601	0.00122804	2.79268e-05	0.000500111		GOTERM_BP_FAT	GO:0060485~mesenchyme development	19	0.937808	5.45245e-06	BMP2, EOMES, LEF1, KITLG, ZEB2, HGF, SOX9, GDNF, SHH, CTNNB1, TGFB2, EDNRB, ALDH1A2, HAND2, BCL2, SEMA3C, FOXC1, NRG1, ALX1	1489	52	13528	3.31963	0.0219311	0.000527841	0.0101502		GOTERM_BP_FAT	GO:0048729~tissue morphogenesis	63	2.13415	2.5835e-09	DLC1, LMO4, TP63, ZEB2, JAG1, GLI2, PAX2, GLI3, SHH, CTNNB1, TGFB2, ZIC2, MAP3K7, WNT3, CD44, TDGF1, COL11A1, IPMK, ALX1, EOMES, LEF1, PCDH8, PROX1, SLIT2, GZF1, MIB1, EYA1, TIMELESS, SIX1, COL1A2, TGIF1, TFAP2A, FOXC1, TBX18, FRAS1, BMPR2, TPM1, TCF7L1, TCF21, RGMA, ALDH1A2, FOXQ1, OVOL2, ALDH1A3, BMP4, BMP2, TBX3, SMAD7, TBX5, GRSF1, SMAD4, SMAD3, SMAD2, FZD3, NR4A3, NOTCH2, NOTCH1, FREM2, PRKA…	2228	180	13528	2.12513	1.18737e-05	2.69859e-07	4.87295e-06		GOTERM_BP_FAT	GO:0048514~blood vessel morphogenesis	53	2.71377	1.02105e-08	NRP2, NRP1, PDGFA, FGF9, TBX20, EDN1, PRRX1, JAG1, CXCL12, TGFB2, CITED2, MAP3K7, SHB, ARHGAP22, S1PR1, MYOCD, ROBO1, CXCR4, FOXF1, HEY2, CCBE1, QKI, SEMA3C, ANGPT1, MKL2, NR2F2, ANGPT2, FGF2, CYR61, HIF1A, JUN, ZMIZ1, FOXC1, CDH2, WT1, GJC1, ZFP36L1, HAND1, HAND2, EGF, C1GALT1, COL18A1, BMP4, IL8, SMAD7, NF1, TGFBR2, KDR, CDH13, MEOX2, ID1, NTRK2, RBPJ	1476	211
GOTERM_BP_FAT	GO:0060284~regulation of cell development	64	2.17391	2.69854e-07	XRCC5, RTN4, LZTS1, GLI2, SHH, TGFB2, MBP, ACTR3, TIAM1, ROBO1, MAPT, CDK5RAP2, SEMA3A, RPS27A, BARHL2, DLL1, SLIT2, HES1, ASCL1, EYA1, HES5, BTG1, UBC, NPTN, TGIF1, TGIF2, CNTN4, SEMA4D, KALRN, IRX3, DRD3, SOX2, SOX5, CDH4, TTC3, LINGO1, BCL2, ARHGDIA, SPP1, BMP4, BMP2, BHLHE23, TBX3, SMAD7, NF1, NLGN1, SMAD4, SMAD3, SMAD2, NTN1, NTRK3, DLX2, HDAC4, ISL2, NOTCH1, NTRK2, TGFBR3, ID4, BMP7, HDAC9,…	2233	205	13528	1.89135	0.00125107	2.78186e-05	0.000509496		GOTERM_BP_FAT	GO:0030324~lung development	28	1.38203	5.48929e-06	WNT5A, CAV2, FGF7, FOXA2, GLI3, SHH, CTNNB1, SPRY2, ALDH1A2, CTTNBP2, GATA6, FOXF1, SFTPD, HS6ST1, HHIP, LOX, FGF1, FGF2, BMP4, TGFBR2, SMAD2, PROX1, FOXP1, KDR, FOXP2, MAN2A1, TNS3, NFIB	1489	99	13528	2.56958	0.0220776	0.000519051	0.0102188		GOTERM_BP_FAT	GO:0043009~chordate embryonic development	97	3.28591	5.53136e-09	DLC1, XRCC4, CDX2, LMO4, EDN1, GNA12, HOXD1, SHH, CITED2, ZIC2, MAP3K7, KDM1A, APOB, DAB2, G2E3, GATA6, TDGF1, GATA4, FLVCR1, SATB2, EOMES, LIG4, MECOM, PROX1, BCL2L11, ASCL2, HES1, MIB1, HIF1A, HES3, SIX1, PDGFRA, TGIF1, TFAP2A, ROR2, PRDM1, ZFAND5, ITGB1, OVOL2, NKX3-2, BMP4, CUBN, EPAS1, MYO1E, TGFBR2, SMAD2, DLX2, SALL4, HOPX, RBPJ, HNF1B, FOXA2, FGF9, PAX6, ZEB2, GLI2, PAX1, GLI3, PAX7, CHST…	2228	331	13528	1.77935	2.54218e-05	5.64936e-07	1.04331e-05		GOTERM_BP_FAT	GO:0048812~neuron projection morphogenesis	53	2.71377	1.43763e-08	NRP2, CCKAR, NRP1, PAX6, GJA1, GLI2, PAX2, CXCL12, NRCAM, ANK3, ROBO1, CXCR4, ROBO2, UNC5C, SEMA3A, PTPRM, NRXN3, STXBP1, LIFR, NRXN1, CTNNA2, SLIT3, SLITRK1, NCAM2, ADM, FOXG1, VCAN, EFNA5, CNTN4, SLITRK6, SLITRK5, GAP43, KALRN, CDH4, ARX, ALCAM, PVRL1, TNR, BCL2, DMD, DCX, NTF3, PTPRZ1, NR4A2, LMX1A, ISL1, GAS7, EPHA4, SEMA6A, BMPR1B, BMP7, APBB2, FEZ2	1476	213
GOTERM_BP_FAT	GO:0006468~protein amino acid phosphorylation	160	5.43478	3.70039e-07	BMP10, STK38, STAT5A, LPAR2, LPAR1, PRKX, TGFB2, PRKACG, MAP3K7, PSKH2, CTTNBP2, APP, MAP3K4, MAP3K9, PIK3C3, GAB1, TLK1, STK39, FRS2, MAP2K5, SYK, EGFR, TYRO3, BCR, MYO3A, STK24, ROCK2, MYLK3, PIK3CD, PIM1, RPS6KC1, PIM2, WNK2, MARK3, STK4, WEE1, STK3, SPAG9, MAP4K4, SCYL1, F2, PDGFRA, ROR1, RIPK2, EIF2AK3, LRRK1, KALRN, CAV2, ADORA2B, FGR, PTPLAD1, MAPKAPK5, BLK, HUS1, STK17B, BMPR2, ADRBK2, CH…	2233	667	13528	1.45325	0.00171514	3.7317e-05	0.000698648		GOTERM_BP_FAT	GO:0051254~positive regulation of RNA metabolic process	86	4.24482	5.67306e-06	E2F3, ELF1, THRB, FOXK1, FOXA2, GRIP1, MITF, TBX20, CASK, FOXO1, RORB, ZEB1, NR2E3, GDNF, SHH, CITED2, CTNNB1, ATOH1, APP, S1PR1, PAX9, MDFIC, GATA6, FOXF1, FOXF2, NOBOX, NR2F2, FGF2, ALX1, TBL1XR1, AR, CCNH, SOX11, LEF1, MED13, ARID1B, MECOM, PROX1, PPARGC1A, NRIP1, ASCL1, MURC, INHBA, ZMIZ1, JUN, TFAP2B, FOXC1, CAND1, SMARCA1, SMARCA2, TBX19, SOX5, SOX4, SOX6, SOX9, HOXA1, MEIS2, REL, HAND2, NF…	1489	481	13528	1.6244	0.0228083	0.000524236	0.0105609		GOTERM_BP_FAT	GO:0010604~positive regulation of macromolecule metabolic process	205	6.94444	7.05068e-09	MEF2C, DLC1, CDX2, GDF6, CDC16, RORA, SHH, CTNNB1, CITED2, APP, S1PR1, IFNG, RARB, ANAPC4, BARHL2, MECOM, PROX1, PPARGC1A, PPARGC1B, HES1, HES5, HES3, JUN, PDGFRA, VGLL2, PRDM1, AFAP1L2, PLAGL1, FOXH1, TCF21, KLKB1, TNKS, MAML3, TCF4, HNRNPAB, BMP4, KLF5, BMP2, KLF12, NTF3, KLF13, SMAD7, MAML1, SMAD4, NDFIP1, ESRRG, SMAD3, SMAD2, DLX2, CBLB, NOTCH1, CSRNP3, ETS1, ETS2, BMP7, KLF4, HNF1B, FOXA2, G…	2228	857	13528	1.45242	3.24044e-05	7.04455e-07	1.32988e-05		GOTERM_BP_FAT	GO:0045449~regulation of transcription	365	18.6892	2.59158e-08	MEF2C, CDX1, CDX2, GDF6, RORA, MXI1, ZNF254, CITED2, EPC1, S1PR1, SIN3A, NKX6-2, FOXF1, PHTF2, IFNG, RARB, PITX2, PTPRK, NKX2-6, EMX2, ZHX2, PIM1, ZNF503, MECOM, PPARGC1A, ZNF37A, HES1, PRDM7, SCYL1, ZNF783, PRDM6, JUN, PRDM5, DPRX, FOXG1, TGIF1, VGLL2, CDCA7L, PRDM1, VGLL4, AFAP1L2, ARX, KRAS, HEXIM1, DMD, MAML3, ARNTL2, BCOR, TCF4, ARHGEF10L, BMP4, BMP2, IKZF2, NTF3, KLF12, SMAD7, KLF13, KLF10,…	1476	2601
GOTERM_BP_FAT	GO:0045597~positive regulation of cell differentiation	69	2.34375	3.86373e-07	XRCC5, THRB, STAT5A, ITPKB, FOXO3, JAG1, GLI2, SHH, TGFB2, CTNNB1, ACTR3, AGTR1, APOB, TIAM1, GATA6, ROBO1, HLX, MAPT, FNDC3B, SYK, SH3PXD2B, SOCS3, EOMES, SOCS5, IL21, SLIT2, CD83, INHBA, HIF1A, CD36, BTG1, JUN, SCIN, NPPC, NPTN, TGIF1, TGIF2, SEMA4D, IRX3, SOX2, BMPR2, KITLG, IL7R, CDH4, BCL2, ZAP70, RUNX1, RUNX2, ARHGDIA, APC, BMP4, LPL, BMP2, IL6, KLF10, TGFBR2, SMAD4, SMAD3, SMAD2, NTN1, LEP…	2233	229	13528	1.8254	0.00179078	3.81351e-05	0.000729486		GOTERM_BP_FAT	GO:0030900~forebrain development	37	1.82626	6.05378e-06	ERBB4, SOX1, ZEB2, PRKG1, GLI3, SHH, CTNNB1, ARX, ALDH1A2, APP, POU3F4, POU3F3, POU3F2, NR2F2, FRS2, NR2F1, BMP4, RAX, NKX2-6, LEF1, NEUROG2, LMX1A, MECOM, FOXP2, ATRX, FEZF1, SALL3, DLX2, ASCL1, DKK1, PSEN1, FYN, FOXG1, AVPR1A, ID4, TBX19, NFIB	1489	152	13528	2.21155	0.0243202	0.000546979	0.0112696		GOTERM_BP_FAT	GO:0000902~cell morphogenesis	102	3.45528	7.95863e-09	DYNC2LI1, SHH, TGFB2, CTNNB1, NRCAM, BDNF, ATOH1, APP, DAB2, ANK1, ANK3, UNC5A, ROBO1, ROBO2, UNC5C, RPS27A, SPN, EGFR, PTPRM, LIFR, EOMES, PROX1, CTNNA2, HES1, SLITRK1, NCAM2, SLITRK3, HIF1A, FOXG1, EFNA5, LAMC1, SLITRK6, DST, KALRN, ONECUT1, PKHD1, DRD2, TFCP2L1, SOX6, TTC8, SOX9, ARX, ALCAM, PVRL1, CRB1, LHX2, LHX4, CLASP1, B3GNT2, HNRNPAB, FN1, COL18A1, BMP2, NTF3, NR4A2, CELSR2, NEUROG2, NTN…	2228	356	13528	1.73968	3.65772e-05	7.78252e-07	1.50114e-05		GOTERM_BP_FAT	GO:0032989~cellular component morphogenesis	81	4.14747	3.10523e-08	NRP2, CCKAR, NRP1, DYNC2LI1, PAX6, GJA1, GLI2, PAX2, CXCL12, TGFB2, NRCAM, ANK1, SLC1A3, ANK3, ROBO1, CXCR4, FOXF1, DYNC2H1, ROBO2, SEMA3A, UNC5C, SPN, ZW10, OPA1, PTPRM, NRXN3, VANGL2, LIFR, STXBP1, LEF1, NRXN1, ARL6, SLIT3, CTNNA2, HES1, NCAM2, SLITRK1, HIF1A, ADM, CLIC5, FOXG1, CNTN4, EFNA5, VCAN, PMP22, SLITRK6, SLITRK5, GAP43, KALRN, SHROOM3, SOX6, SOX9, CDH4, ITGB1, ARX, ALCAM, CD9, PVRL1, …	1476	397
GOTERM_BP_FAT	GO:0060541~respiratory system development	40	1.3587	6.05111e-07	WNT5A, CAV2, PDGFA, SOX2, ANO1, BMPR2, GLI2, SHH, CTNNB1, CTTNBP2, TCF21, SPRY2, CHD7, CTGF, GATA6, FOXF1, ALDH1A3, SFTPD, LOX, FGF1, SIM2, BMP4, MAN1A2, EPAS1, TGFBR2, CFTR, SMAD2, FOXP1, KDR, FOXP2, MYCN, HES1, TNS3, ASCL1, NOTCH1, PSEN2, PDGFRA, MAPK8IP3, ZFPM2, NFIB	2233	108	13528	2.24378	0.00280318	5.84798e-05	0.00114247		GOTERM_BP_FAT	GO:0031328~positive regulation of cellular biosynthetic process	113	5.57749	8.66472e-06	THRB, GDF6, LHCGR, CASK, FOXO1, RORB, TLR4, NR2E3, BMP15, GDNF, SHH, ZXDA, CITED2, CTNNB1, ATOH1, APP, AGTR2, S1PR1, MDFIC, GATA6, FOXF1, FOXF2, DDAH1, EGFR, IRS2, BARHL2, MED13, ARID1B, MECOM, PPARGC1A, PROX1, IRS1, ASCL1, JUN, TFAP2B, SMARCA1, SMARCA2, RNF20, SOX5, SOX4, SOX6, SOX9, HOXA1, MEIS2, RUNX1, KLF5, BMP4, BMP2, NTF3, KLF12, MAFB, MAML2, ESRRG, NR4A2, MSTN, SMAD2, NEUROG2, NR4A3, DLX2,…	1489	685	13528	1.49874	0.0346259	0.000765785	0.0161297		GOTERM_BP_FAT	GO:0030900~forebrain development	55	1.86314	7.96288e-09	DLC1, PAX6, ZEB2, GLI2, GLI3, SHH, CTNNB1, KDM1A, SLC1A2, APP, DAB1, NR2F2, FRS2, NR2F1, GSC, RAX, OTX1, SIX3, LEF1, MECOM, TACC2, HES1, EYA1, FOXG1, CEP120, SOX1, ERBB4, DRD2, SOX3, SOX2, OTP, ARX, HESX1, ALDH1A2, LHX1, ALDH1A3, LHX2, POU3F4, POU3F3, POU3F2, DCLK1, BMP4, TBX3, CREB1, NEUROG2, ISL1, FOXP2, SALL3, DLX2, NOTCH1, DKK1, FYN, AVPR1A, ID4, LRP2	2228	152	13528	2.19704	3.65967e-05	7.62446e-07	1.50194e-05		GOTERM_BP_FAT	GO:0006928~cell motion	92	4.7107	4.40441e-08	NRP2, SLC22A16, CCKAR, NRP1, HMGCR, CAPZA2, PAX6, ZEB2, GLI2, CXCL12, IL10, VCL, TGFB2, NRCAM, EDNRB, ANK3, PEX2, ROBO1, CXCR4, IFNG, SEMA3C, ROBO2, SEMA3A, UNC5C, NR2F2, FGF2, NR2F1, PTPRK, RET, SATB2, PTPRM, NRXN3, EMX2, DCDC2, NRXN1, ELMO1, SLIT3, CTNNA2, TNS3, TNS1, HIF1A, BTG1, SIX1, FOXG1, SDCBP, FOXC1, CNTN4, EFNA5, VCAN, IL12B, GAP43, DNAH11, DRD1, ENPP2, KITLG, SPOCK1, CDH2, DNAH8, CDH4,…	1476	475
GOTERM_BP_FAT	GO:0048729~tissue morphogenesis	57	1.93614	7.89924e-07	DLC1, BMP10, CRYGS, LMO4, ZEB2, JAG1, GLI2, SHH, CTNNB1, TGFB2, ZIC2, MAP3K7, CD44, FOXF1, COL11A1, TWIST1, ALX1, EOMES, LEF1, SLIT2, GZF1, EYA1, TGIF1, TFAP2A, FOXC1, TXNRD1, BMPR2, FKBP1A, TCF7L1, T, TCF21, FOXQ1, MACF1, HAND1, OVOL2, ALDH1A3, BCL2, HECTD1, BMP4, BMP2, TBX3, SMAD7, SMAD4, SMAD3, SMAD2, FZD3, NR4A3, NOTCH2, NOTCH1, FREM2, ZIC5, PRKAR1A, TGFBR3, PTCH1, BMP7, WNT7A, KLF4	2233	180	13528	1.91844	0.00365775	7.47821e-05	0.0014914		GOTERM_BP_FAT	GO:0001763~morphogenesis of a branching structure	23	1.13524	8.89028e-06	BMP4, BMP2, NRP1, FOXA2, TBX20, TGFBR2, CTNND2, IGF1, GLI3, CXCL12, SHH, CTNNB1, KDR, SEMA5A, DLX2, SPRY2, EPHA7, CD44, CXCR4, FOXF1, BCL2, EGF, CYR61	1489	74	13528	2.82381	0.0355111	0.000769001	0.0165495		GOTERM_BP_FAT	GO:0009792~embryonic development ending in birth or egg hatching	97	3.28591	9.14587e-09	DLC1, XRCC4, CDX2, LMO4, EDN1, GNA12, HOXD1, SHH, CITED2, ZIC2, MAP3K7, KDM1A, APOB, DAB2, G2E3, GATA6, TDGF1, GATA4, FLVCR1, SATB2, EOMES, LIG4, MECOM, PROX1, BCL2L11, ASCL2, HES1, MIB1, HIF1A, HES3, SIX1, PDGFRA, TGIF1, TFAP2A, ROR2, PRDM1, ZFAND5, ITGB1, OVOL2, NKX3-2, BMP4, CUBN, EPAS1, MYO1E, TGFBR2, SMAD2, DLX2, SALL4, HOPX, RBPJ, HNF1B, FOXA2, FGF9, PAX6, ZEB2, GLI2, PAX1, GLI3, PAX7, CHST…	2228	334	13528	1.76337	4.20335e-05	8.57845e-07	1.72507e-05		GOTERM_BP_FAT	GO:0048858~cell projection morphogenesis	57	2.91859	4.82431e-08	NRP2, CCKAR, NRP1, DYNC2LI1, PAX6, GJA1, GLI2, PAX2, CXCL12, NRCAM, ANK3, ROBO1, CXCR4, DYNC2H1, ROBO2, UNC5C, SEMA3A, PTPRM, NRXN3, VANGL2, STXBP1, LIFR, NRXN1, ARL6, CTNNA2, SLIT3, NCAM2, SLITRK1, ADM, FOXG1, VCAN, EFNA5, CNTN4, SLITRK6, SLITRK5, GAP43, KALRN, CDH4, ARX, ALCAM, PVRL1, TNR, BCL2, DMD, DCX, NTF3, PTPRZ1, NR4A2, LMX1A, ISL1, GAS7, EPHA4, SEMA6A, BMPR1B, APBB2, BMP7, FEZ2	1476	245
GOTERM_BP_FAT	GO:0007423~sensory organ development	68	2.30978	8.48369e-07	CRYGS, PDGFA, MITF, PRRX1, FASLG, RORB, NR2E3, JAG1, ZIC1, SHH, CTNNB1, TGFB2, CRYGA, SPRY2, GRIN2B, RARB, COL11A1, FRS2, MYC, CDH23, EGFR, PTPRM, OTX1, DLL1, BCL2L11, HES1, ASCL1, EYA1, HES5, CLIC5, PDGFRA, TGIF1, FOXC1, TGIF2, CLN8, CRYBA4, IRX5, SOX2, NFYC, COL2A1, NHS, MEIS2, CHD7, CRB1, ALDH1A3, BCL2, APC, OTOP1, BMP4, DFNA5, FOXL2, BHLHE23, LMX1B, BHLHE22, FSCN2, MAFB, NF1, FZD3, GAS1, NR4A…	2233	229	13528	1.79895	0.00392785	7.87086e-05	0.00160175		GOTERM_BP_FAT	GO:0009891~positive regulation of biosynthetic process	114	5.62685	1.02465e-05	THRB, GDF6, LHCGR, CASK, FOXO1, RORB, TLR4, NR2E3, BMP15, GDNF, SHH, ZXDA, CITED2, TGFB2, CTNNB1, ATOH1, APP, AGTR2, S1PR1, MDFIC, GATA6, FOXF1, FOXF2, DDAH1, EGFR, IRS2, BARHL2, MED13, ARID1B, MECOM, PPARGC1A, PROX1, IRS1, ASCL1, JUN, TFAP2B, SMARCA1, SMARCA2, RNF20, SOX5, SOX4, SOX6, SOX9, HOXA1, MEIS2, RUNX1, KLF5, BMP4, BMP2, NTF3, KLF12, MAFB, MAML2, NR4A2, ESRRG, MSTN, SMAD2, NEUROG2, NR4A3…	1489	695	13528	1.49025	0.0408164	0.000867805	0.0190739		GOTERM_BP_FAT	GO:0051674~localization of cell	91	3.08266	9.39756e-09	NRP2, SLC22A16, EDN3, NRP1, PLXNA2, HMGCR, ATP5B, PAX6, ZEB2, ENPEP, GDNF, SHH, TGFB2, NRCAM, ATOH1, APOB, DAB1, CD44, CTGF, PEX2, ROBO1, CXCR4, IFNG, POU4F1, NR2F2, FGF2, NR2F1, PTPRK, SATB2, CCDC88A, ARHGEF7, BARHL2, DCDC2, SLIT2, CTNNA2, TNS3, NCK2, TNS1, HIF1A, CATSPER3, BTG1, ITGB1BP1, NCK1, SIX1, FOXC1, IL12B, LAMC1, DCC, ZFAND5, SOX1, DRD2, ASTN1, KITLG, CDH2, ITGB1, DNAH5, ARX, OVOL2, DNE…	2228	307	13528	1.79979	4.31902e-05	8.63823e-07	1.77255e-05		GOTERM_BP_FAT	GO:0048667~cell morphogenesis involved in neuron differentiation	51	2.61137	5.46002e-08	NRP2, CCKAR, NRP1, PAX6, PAX2, GLI2, CXCL12, NRCAM, SLC1A3, ANK3, ROBO1, CXCR4, ROBO2, UNC5C, SEMA3A, PTPRM, NRXN3, STXBP1, NRXN1, CTNNA2, SLIT3, HES1, SLITRK1, NCAM2, CLIC5, FOXG1, VCAN, EFNA5, CNTN4, SLITRK6, SLITRK5, GAP43, KALRN, CDH4, ARX, ALCAM, PVRL1, BCL2, TNR, DCX, NTF3, PTPRZ1, NR4A2, LMX1A, ISL1, EPHA4, SEMA6A, BMP7, APBB2, BMPR1B, FEZ2	1476	209
GOTERM_BP_FAT	GO:0035239~tube morphogenesis	44	1.49457	1.24291e-06	DLC1, LMO4, ZEB2, GLI2, SHH, LGR4, CTNNB1, ZIC2, SEMA5A, MAP3K7, T, TCF21, SPRY2, CD44, OVOL2, HAND1, CXCR4, FOXF1, BCL2, GATA4, PLXND1, ALX1, HECTD1, TWIST1, CYR61, BMP4, BMP2, FLT1, TBX3, TGFBR2, SMAD4, FZD3, NR4A3, BCL2L11, KDR, MYCN, GZF1, EYA1, NOTCH1, ZIC5, TGIF1, TFAP2A, PTCH1, BMP7	2233	127	13528	2.09891	0.00574926	0.000113049	0.00234664		GOTERM_BP_FAT	GO:0045941~positive regulation of transcription	96	4.7384	1.27645e-05	E2F3, ELF1, THRB, FOXK1, FOXA2, GRIP1, GDF6, MITF, TBX20, CASK, FOXO1, RORB, ZEB1, NR2E3, BMP15, GDNF, GLI3, ZXDA, SHH, CITED2, CTNNB1, ATOH1, APP, S1PR1, PAX9, MDFIC, GATA6, FOXF1, FOXF2, NOBOX, NR2F2, FGF2, ALX1, TBL1XR1, AR, CCNH, SOX11, LEF1, MED13, ARID1B, MECOM, PROX1, PPARGC1A, NRIP1, ASCL1, MURC, INHBA, ZMIZ1, JUN, TFAP2B, FOXC1, CAND1, SMARCA1, SMARCA2, RNF20, TBX19, SOX5, SOX4, SOX6, SO…	1489	564	13528	1.54643	0.050589	0.0010589	0.0237606		GOTERM_BP_FAT	GO:0048870~cell motility	91	3.08266	9.39756e-09	NRP2, SLC22A16, EDN3, NRP1, PLXNA2, HMGCR, ATP5B, PAX6, ZEB2, ENPEP, GDNF, SHH, TGFB2, NRCAM, ATOH1, APOB, DAB1, CD44, CTGF, PEX2, ROBO1, CXCR4, IFNG, POU4F1, NR2F2, FGF2, NR2F1, PTPRK, SATB2, CCDC88A, ARHGEF7, BARHL2, DCDC2, SLIT2, CTNNA2, TNS3, NCK2, TNS1, HIF1A, CATSPER3, BTG1, ITGB1BP1, NCK1, SIX1, FOXC1, IL12B, LAMC1, DCC, ZFAND5, SOX1, DRD2, ASTN1, KITLG, CDH2, ITGB1, DNAH5, ARX, OVOL2, DNE…	2228	307	13528	1.79979	4.31902e-05	8.63823e-07	1.77255e-05		GOTERM_BP_FAT	GO:0007411~axon guidance	33	1.68971	6.12435e-08	NRP2, NRP1, PAX6, GLI2, CDH4, CXCL12, ARX, ALCAM, PVRL1, CXCR4, ROBO1, ANK3, TNR, ROBO2, UNC5C, SEMA3A, PTPRM, NTF3, NRXN3, NRXN1, LMX1A, ISL1, SLIT3, SEMA6A, EPHA4, FOXG1, CNTN4, EFNA5, BMPR1B, BMP7, APBB2, FEZ2, GAP43	1476	107
GOTERM_BP_FAT	GO:0007411~axon guidance	39	1.32473	1.35348e-06	NRP2, GLI2, EPHB3, CDH4, SHH, ARX, SEMA5A, ALCAM, APP, CXCR4, ROBO1, ANK3, LHX2, SEMA3A, B3GNT2, ETV4, RPS27A, KLF7, PTPRM, NFASC, NRXN1, GAS1, NTN1, SLIT1, SLIT2, SEMA6A, EPHA4, ISL2, EPHA7, UBC, MAPK8IP3, CNTN4, SIAH1, EFNA5, BMPR1B, APBB2, BMP7, GAP43, FEZ1	2233	107	13528	2.20814	0.00625911	0.000120738	0.00255539		GOTERM_BP_FAT	GO:0045664~regulation of neuron differentiation	33	1.62883	1.38679e-05	NRP1, LZTS1, FOXA2, SOX5, CDH2, LRRC4C, CDH4, SHH, LINGO1, PTK2, ATOH1, ROBO1, BCL2, VWC2, ROBO2, POU3F2, CDK5RAP2, SEMA3A, SPP1, BARHL2, LMX1A, NKX6-1, NTRK3, ASCL1, ISL2, PSEN1, NTRK2, FOXG1, TGIF1, ID4, SEMA4D, WNT7A, KALRN	1489	133	13528	2.25425	0.05484	0.00112739	0.0258143		GOTERM_BP_FAT	GO:0016477~cell migration	84	2.84553	9.85979e-09	NRP2, EDN3, NRP1, PLXNA2, HMGCR, ATP5B, PAX6, ZEB2, ENPEP, GDNF, SHH, TGFB2, NRCAM, ATOH1, DAB1, CD44, CTGF, PEX2, ROBO1, CXCR4, IFNG, POU4F1, NR2F2, FGF2, NR2F1, PTPRK, SATB2, CCDC88A, ARHGEF7, BARHL2, DCDC2, SLIT2, CTNNA2, TNS3, NCK2, TNS1, HIF1A, BTG1, ITGB1BP1, NCK1, SIX1, FOXC1, IL12B, LAMC1, DCC, ZFAND5, SOX1, DRD2, ASTN1, KITLG, CDH2, ITGB1, ARX, OVOL2, DNER, PRSS3, POU3F3, TNN, SCARB1, PO…	2228	276	13528	1.84794	4.53146e-05	8.88541e-07	1.85973e-05		GOTERM_BP_FAT	GO:0007409~axonogenesis	48	2.45776	7.66435e-08	NRP2, CCKAR, NRP1, PAX6, PAX2, GLI2, CDH4, CXCL12, ARX, ALCAM, NRCAM, PVRL1, CXCR4, ROBO1, ANK3, TNR, BCL2, ROBO2, UNC5C, SEMA3A, DCX, PTPRM, NTF3, PTPRZ1, NRXN3, STXBP1, NR4A2, LMX1A, NRXN1, ISL1, CTNNA2, SLIT3, SLITRK1, NCAM2, EPHA4, SEMA6A, FOXG1, VCAN, EFNA5, CNTN4, BMPR1B, APBB2, SLITRK6, BMP7, SLITRK5, FEZ2, GAP43, KALRN	1476	193
GOTERM_BP_FAT	GO:0016310~phosphorylation	182	6.18207	2.25998e-06	BMP10, STK38, STAT5A, LPAR2, LPAR1, PRKX, TGFB2, PRKACG, MAP3K7, PSKH2, CTTNBP2, TOP1, APP, MAP3K4, MAP3K9, PIK3C3, GAB1, STK39, TLK1, FRS2, MAP2K5, SYK, EGFR, TYRO3, BCR, MYO3A, STK24, ROCK2, MYLK3, PIK3CD, PIM1, RPS6KC1, PIM2, WNK2, MARK3, STK4, WEE1, STK3, SPAG9, MAP4K4, SCYL1, F2, ROR1, PDGFRA, RIPK2, EIF2AK3, LRRK1, KALRN, CAV2, ADORA2B, FGR, PTPLAD1, MAPKAPK5, BLK, HUS1, STK17B, BMPR2, ADRB…	2233	800	13528	1.37824	0.0104293	0.000197793	0.00426685		GOTERM_BP_FAT	GO:0008284~positive regulation of cell proliferation	75	3.70188	1.4876e-05	NAMPT, E2F3, NRP1, FGF7, BTC, TTK, IL15, SHH, TGFB2, CD47, HTR1A, S1PR1, HEY2, TGFA, NRG1, FGF1, FGF2, MAP2K5, CDK13, PRKCA, EGFR, IRS2, STS, ADAM10, LYN, NKX2-6, CDK6, LIG4, PROX1, IRS1, TNS3, PRKCQ, NCK2, F3, FGFR1OP, JUN, ZMIZ1, FOXG1, TGIF1, RIPK2, TBX18, ERBB4, SOX4, KITLG, TAC1, ALDH1A2, IGF1R, KRAS, BCL2, ADRA2A, CAMK2D, POU3F2, EGF, LAMB1, TRAF5, KLF5, COL18A1, BMP4, TNFSF4, TGFBR2, IGF1,…	1489	414	13528	1.64589	0.0587072	0.00118559	0.0276906		GOTERM_BP_FAT	GO:0045597~positive regulation of cell differentiation	73	2.4729	1.23016e-08	XRCC4, CDX2, MSR1, THRB, FOXA2, PAX6, FOXO3, JAG1, GLI2, GLI3, SHH, CTNNB1, TGFB2, NRCAM, BDNF, ATOH1, APOB, TIAM1, GATA6, ROBO1, MAPT, ROBO2, NRG1, FGF2, SH3PXD2B, LYN, SOCS3, EOMES, SOCS5, LIG4, SLIT2, ACVR2A, CD83, HIF1A, CD36, BTG1, JUN, FOXG1, NPPC, TGIF1, DRD2, SOX2, BMPR2, KITLG, CDH4, OTP, ZAP70, VWC2, RUNX1, BMP4, LPL, BMP2, TESC, NTF3, TBX5, MAP1B, TGFBR2, FOXA1, SMAD4, SMAD3, SMAD2, NT…	2228	229	13528	1.93556	5.65364e-05	1.08727e-06	2.32029e-05		GOTERM_BP_FAT	GO:0048736~appendage development	32	1.6385	8.35341e-08	WNT5A, FGF9, PRRX1, TP63, GLI3, MSX2, ALDH1A2, CHD7, FBXW4, CHST11, DYNC2H1, HOXA9, RARB, ASPH, NR2F2, FLVCR1, TBX3, TBX5, FTO, LEF1, MECOM, HOXD9, NOTCH2, SALL4, MEOX2, DLX6, KIAA1715, PBX1, PTCH1, SP8, BMPR1B, WNT7A	1476	103
GOTERM_BP_FAT	GO:0010941~regulation of cell death	184	6.25	3.29567e-06	MEF2C, XRCC5, DLC1, MAEA, CADM1, GRIK2, STAT5A, FOXO1, TLR4, PMAIP1, SGMS1, FOXO3, GDNF, SHH, CRADD, IL10, TGFB2, CITED2, MAP3K7, PECR, CUL5, APP, CDKN2A, CD44, TIAM1, RARB, SPN, RPS27A, EGFR, SOCS2, SOCS3, BARHL1, GRIN2A, PIM1, ACTN1, FADD, ACTN2, PIM2, STK4, BCL2L11, STK3, RASGRF2, RASGRF1, JUN, F2, RIPK2, TNFAIP3, EIF2AK3, KALRN, NMNAT1, GCLC, HOXA13, STK17B, AKAP13, SOX4, STK17A, CHEK2, BDKRB…	2233	815	13528	1.36774	0.0151724	0.000283083	0.00622219		GOTERM_BP_FAT	GO:0016337~cell-cell adhesion	55	2.71471	1.69549e-05	CADM1, LMO7, CD2AP, CTNNB1, REG3A, CD44, ROBO1, ROBO2, COL11A1, ALX1, EGFR, PCDH11X, PCDH9, PTPRT, PCDH7, PTPRU, CTNNA2, NCAM2, PSEN1, ROR2, DCHS2, PARD3, PKHD1, PCDH20, NINJ2, ASTN1, CTNND2, CLDN10, CDH2, SOX9, CDH4, CDH5, CDH6, CDH8, CDH7, CDH9, FAT3, FAT4, BCL2, CD2, PCDHA11, PCDH10, PCDH15, PCDH17, PCDH19, PCDH18, CDH12, PKP2, FREM2, CDH18, DSG1, DSC3, BMPR1B, CDH10, CDH11	1489	276	13528	1.81047	0.0666324	0.0013252	0.0315598		GOTERM_BP_FAT	GO:0031175~neuron projection development	79	2.67615	1.4548e-08	NRP2, NRP1, PAX6, STRN, GLI2, PAX2, GDNF, SHH, KLHL1, NRCAM, EFHD1, BDNF, ATOH1, APP, CD44, ANK3, ATXN10, UNC5A, ROBO1, CXCR4, POU4F1, ROBO2, SEMA3A, UNC5C, RPS27A, EGFR, PTPRM, NRXN3, LIFR, NRXN1, SLIT2, SLIT3, CTNNA2, NCAM2, SLITRK1, SLITRK3, FOXG1, CNTN4, SIAH1, EFNA5, SLITRK6, DST, GAP43, KALRN, DCC, PARD3, PKHD1, DRD2, CDH4, ARX, ALCAM, PVRL1, TNR, LHX2, BCL11B, LHX4, TNN, B3GNT2, SNAP25, DC…	2228	256	13528	1.87372	6.68605e-05	1.26156e-06	2.74402e-05		GOTERM_BP_FAT	GO:0060173~limb development	32	1.6385	8.35341e-08	WNT5A, FGF9, PRRX1, TP63, GLI3, MSX2, ALDH1A2, CHD7, FBXW4, CHST11, DYNC2H1, HOXA9, RARB, ASPH, NR2F2, FLVCR1, TBX3, TBX5, FTO, LEF1, MECOM, HOXD9, NOTCH2, SALL4, MEOX2, DLX6, KIAA1715, PBX1, PTCH1, SP8, BMPR1B, WNT7A	1476	103
GOTERM_BP_FAT	GO:0043009~chordate embryonic development	88	2.98913	3.30833e-06	DLC1, ALS2, LMO4, GNA12, PRRX1, ZEB2, GLI2, SHH, ZIC2, CITED2, MAP3K7, DAB2, APOB, GRIN2B, GATA6, FOXF1, CHST11, GATA4, MSGN1, MKL2, COL11A1, TWIST1, ALX1, TBX15, ADAM10, PTPRR, EOMES, LEF1, DLL1, MBNL1, MECOM, BCL2L11, HES1, EYA1, HIF1A, ZMIZ1, PSEN2, PDGFRA, TGIF1, TFAP2A, ZFPM2, FOXC1, PRDM1, ADD1, ZFAND5, COL2A1, TCF7L2, ITGB1, T, CHD7, OVOL2, HAND1, TEAD4, DAD1, BTF3, APBA2, ETNK2, AXIN2, TE…	2233	331	13528	1.61064	0.0152302	0.000279004	0.00624609		GOTERM_BP_FAT	GO:0042698~ovulation cycle	21	1.03653	2.1069e-05	EGFR, BMP4, BMP2, FGF7, LHCGR, MSTN, TIMP4, FSHR, SIRT1, NRIP1, TGFB2, KDR, PGR, INHBA, PLA2G4A, BCL2, FOXC1, ANGPT1, NOBOX, ADAMTS1, BMPR1B	1489	67	13528	2.84763	0.0821198	0.00161546	0.0392163		GOTERM_BP_FAT	GO:0060541~respiratory system development	43	1.45664	1.82333e-08	FOXA2, FGF9, SOX2, BMPR2, GLI2, GLI3, SHH, CTNNB1, HESX1, TCF21, SPRY2, ALDH1A2, CTGF, GATA6, ALDH1A3, POU2F1, HS6ST1, LOX, HHIP, FGF1, FGF2, BMP4, EPAS1, TBX5, FOXA1, TGFBR2, SMAD2, CFTR, PROX1, FOXP1, FOXP2, MYCN, HES1, PTHLH, TNS3, MAN2A1, NOTCH1, TIMELESS, SP3, PDGFRA, CRH, HOPX, ZFPM2	2228	108	13528	2.41748	8.37969e-05	1.55186e-06	3.43913e-05		GOTERM_BP_FAT	GO:0016202~regulation of striated muscle tissue development	21	1.07527	9.30736e-08	BMP4, TBX3, FGF9, TBX5, TGFBR2, CENPF, LEF1, CXADR, HDAC4, MYOCD, BTG1, BCL2, MTPN, HEY2, GATA4, MKL2, HDAC9, NRG1, IGFBP3, ZFHX3, FGF2	1476	50
GOTERM_BP_FAT	GO:0045596~negative regulation of cell differentiation	63	2.13995	4.29033e-06	RTN4, STAT5A, EZH2, TLR4, JAG1, GLI2, SHH, CTNNB1, MBP, HLX, SEMA3A, USH2A, TWIST1, DLL1, CDK6, SOCS5, HES1, INHBA, CCND1, HES5, RIF1, CNTN4, IRX3, CAV1, DRD3, SOX2, ABCA1, SOX9, TCF7L2, ITGB1, TTC3, ZC3H8, LINGO1, OVOL2, BCL6, AXIN2, RUNX1, ARHGDIA, SPP1, APC, BMP4, TBX3, MAFB, SMAD7, NF1, SMAD3, SKI, WWTR1, NTN1, SIRT1, DLX2, NOTCH2, HDAC4, ISL2, NOTCH1, TGFBR3, ID4, BMP7, OMG, ZFHX3, RBM15, KL…	2233	216	13528	1.76698	0.0197061	0.000355345	0.00810001		GOTERM_BP_FAT	GO:0001525~angiogenesis	35	1.72754	2.1641e-05	NRP1, TBX20, PTEN, CXCL12, SHH, TGFB2, CTNNB1, SEMA5A, MAP3K7, PTK2, S1PR1, CXCR4, ROBO1, HAND2, TGFA, ZC3H12A, ERAP1, HS6ST1, ANGPT1, SOX17, EGF, FGF1, FGF2, CYR61, BMP4, KLF5, COL18A1, TGFBR2, ARHGAP24, NCL, KDR, ANXA2, PROK2, MEOX2, JUN	1489	148	13528	2.14855	0.0842526	0.00162857	0.0402807		GOTERM_BP_FAT	GO:0003002~regionalization	65	2.2019	1.961e-08	HNF1B, FOXA2, EDN1, TBX20, PAX6, TP63, ZEB2, GLI2, PAX1, GLI3, SHH, CTNNB1, WNT3, PAX7, GATA4, TDGF1, HHIP, NR2F2, FRS2, ALX1, GSC, OTX1, SIX3, LEF1, PCDH8, HES1, ACVR2A, MIB1, BTG2, HES3, FOXG1, TGIF1, ROR2, TBX18, BMPR2, ZBTB16, TCF7L1, FOXH1, ALDH1A2, OVOL2, LHX1, LHX2, CYP26B1, MLLT3, BMP4, LMX1B, TBX3, MAFB, SMAD6, GRSF1, SMAD4, CELSR2, SMAD2, NKX6-1, DLX2, NOTCH1, MEOX2, RNF2, LRP6, PBX1, S…	2228	197	13528	2.00339	9.01237e-05	1.63869e-06	3.6988e-05		GOTERM_BP_FAT	GO:0032990~cell part morphogenesis	58	2.96979	9.61087e-08	NRP2, CCKAR, NRP1, DYNC2LI1, PAX6, GJA1, GLI2, PAX2, CXCL12, NRCAM, ANK3, ROBO1, CXCR4, DYNC2H1, ROBO2, UNC5C, SEMA3A, PTPRM, OPA1, NRXN3, VANGL2, STXBP1, LIFR, NRXN1, ARL6, CTNNA2, SLIT3, NCAM2, SLITRK1, ADM, FOXG1, VCAN, EFNA5, CNTN4, SLITRK6, SLITRK5, GAP43, KALRN, CDH4, ARX, ALCAM, PVRL1, TNR, BCL2, DMD, DCX, NTF3, PTPRZ1, NR4A2, LMX1A, ISL1, GAS7, EPHA4, SEMA6A, BMPR1B, APBB2, BMP7, FEZ2	1476	256
GOTERM_BP_FAT	GO:0042127~regulation of cell proliferation	178	6.0462	4.38313e-06	DLC1, BMP10, CNOT8, PDGFA, STAT5A, FOXO1, NR2E3, JAG1, MXI1, SHH, IL10, CTNNB1, TGFB2, AGTR1, CTTNBP2, CD47, CUL5, CDKN2A, S1PR1, GATA4, RARB, ASPH, AKIRIN2, SPN, MAP2K5, SYK, EGFR, PTPRK, IRS2, PTPRM, MFGE8, MECOM, IL21, IRS1, HES1, TNS3, HIF1A, ADAMTS8, FGFR1OP, JUN, PDGFRA, TGIF1, RIPK2, WFDC1, LAMC1, CAV2, CAV1, DRD3, SOX2, BMPR2, ST8SIA1, SOX4, BDKRB2, SOX9, ITGB1, SESN1, FTH1, ARX, IL12RB2,…	2233	787	13528	1.37022	0.0201281	0.000356663	0.00827522		GOTERM_BP_FAT	GO:0045944~positive regulation of transcription from RNA polymerase II promoter	68	3.35637	2.73695e-05	ELF1, THRB, FOXA2, MITF, CASK, FOXO1, ZEB1, NR2E3, GDNF, SHH, CTNNB1, CITED2, ATOH1, APP, S1PR1, PAX9, GATA6, NOBOX, FGF2, ALX1, TBL1XR1, AR, CCNH, SOX11, LEF1, MED13, MECOM, PPARGC1A, NRIP1, ASCL1, MURC, INHBA, JUN, ZMIZ1, TFAP2B, FOXC1, CAND1, SMARCA2, TBX19, SOX5, SOX6, SOX9, HOXA1, MEIS2, HAND2, NFAT5, POU3F3, POU3F2, RUNX1, BMP4, BMP2, NTF3, KLF12, MAFB, MAML2, NR4A2, IGF1, SMAD2, NEUROG2, N…	1489	371	13528	1.66523	0.105342	0.00202183	0.0509409		GOTERM_BP_FAT	GO:0048858~cell projection morphogenesis	76	2.57453	2.20461e-08	NRP2, NRP1, DYNC2LI1, PAX6, GLI2, PAX2, RAB3IP, SHH, NRCAM, BDNF, ATOH1, APP, ANK3, UNC5A, ROBO1, CXCR4, POU4F1, ROBO2, SEMA3A, UNC5C, RPS27A, EGFR, PTPRM, NRXN3, LIFR, NRXN1, SLIT2, SLIT3, CTNNA2, NCAM2, SLITRK1, SLITRK3, FOXG1, CNTN4, SIAH1, EFNA5, SLITRK6, DST, GAP43, KALRN, DCC, PARD3, ONECUT1, PKHD1, DRD2, TTC8, CDH4, ARX, ALCAM, PVRL1, TNR, LHX2, BCL11B, LHX4, TNN, B3GNT2, SNAP25, DCLK1, NT…	2228	245	13528	1.8835	0.000101319	1.80936e-06	4.15829e-05		GOTERM_BP_FAT	GO:0007156~homophilic cell adhesion	37	1.89452	1.03677e-07	CADM1, CLSTN2, PCDH20, CDH2, ITGB1, CDH4, CDH5, PCDHAC2, CDH6, CDH8, CDH7, CDH20, CDH9, FAT3, PVRL1, ROBO1, FAT4, PVRL3, ROBO2, RET, PTPRM, PCDH10, PCDH9, PCDH15, PTPRT, PCDH7, PCDH17, PCDH19, CDH12, CDH13, AMIGO2, CDH18, DSG1, DSC3, NPTN, CDH10, CDH11	1476	131
GOTERM_BP_FAT	GO:0009792~embryonic development ending in birth or egg hatching	88	2.98913	4.88664e-06	DLC1, ALS2, LMO4, GNA12, PRRX1, ZEB2, GLI2, SHH, ZIC2, CITED2, MAP3K7, DAB2, APOB, GRIN2B, GATA6, FOXF1, CHST11, GATA4, MSGN1, MKL2, COL11A1, TWIST1, ALX1, TBX15, ADAM10, PTPRR, EOMES, LEF1, DLL1, MBNL1, MECOM, BCL2L11, HES1, EYA1, HIF1A, ZMIZ1, PSEN2, PDGFRA, TGIF1, TFAP2A, ZFPM2, FOXC1, PRDM1, ADD1, ZFAND5, COL2A1, TCF7L2, ITGB1, T, CHD7, OVOL2, HAND1, TEAD4, DAD1, BTF3, APBA2, ETNK2, AXIN2, TE…	2233	334	13528	1.59618	0.0224141	0.000390771	0.00922578		GOTERM_BP_FAT	GO:0051173~positive regulation of nitrogen compound metabolic process	105	5.18263	3.10428e-05	THRB, GDF6, FOXO1, CASK, RORB, NR2E3, BMP15, GDNF, SHH, ZXDA, CITED2, CTNNB1, ATOH1, APP, AGTR2, S1PR1, GATA6, MDFIC, FOXF1, FOXF2, DDAH1, EGFR, MED13, ARID1B, MECOM, PROX1, PPARGC1A, ASCL1, JUN, TFAP2B, SMARCA1, RNF20, SMARCA2, SOX5, SOX4, SOX6, SOX9, HOXA1, MEIS2, RUNX1, BMP4, KLF5, BMP2, NTF3, KLF12, MAFB, MAML2, ESRRG, NR4A2, MSTN, SMAD2, NEUROG2, NR4A3, DLX2, HDAC4, EBF3, ETS1, SMARCC1, KLF4…	1489	644	13528	1.4813	0.118608	0.00225198	0.0577758		GOTERM_BP_FAT	GO:0030030~cell projection organization	103	3.48916	2.51877e-08	CROCC, DYNC2LI1, STRN, LPAR1, GDNF, SHH, KLHL1, VCL, NRCAM, BDNF, ATOH1, APP, CD44, ANK3, UNC5A, ROBO1, ATXN10, ROBO2, UNC5C, RPS27A, EGFR, PTPRM, LIFR, CTNNA2, SLITRK1, NCAM2, SLITRK3, SPAG6, FOXG1, EFNA5, SLITRK6, DST, KALRN, ONECUT1, PKHD1, DRD2, ARF6, TTC8, ARX, ALCAM, PVRL1, LHX2, LHX4, B3GNT2, KLF5, VAV3, NTF3, NR4A2, CELSR2, NEUROG2, NTN1, SEMA6A, EPHA4, EPHA7, NOTCH1, ITGA6, MAP2, CYFIP1,…	2228	368	13528	1.69945	0.000115756	2.03092e-06	4.75084e-05		GOTERM_BP_FAT	GO:0042127~regulation of cell proliferation	134	6.86124	1.11505e-07	DLC1, CDX2, APOBEC1, PDGFA, EDN1, FOXO1, JAG1, PDX1, IL15, MXI1, IL10, TGFB2, HTR1A, S1PR1, MYOCD, IFNG, GATA4, RARB, ASPH, AKIRIN2, SPN, PTPRK, PTPRM, NKX2-6, LIFR, MECOM, VASH2, IRS1, HES1, TNS3, HIF1A, JUN, FOXG1, PDGFRA, TGIF1, ADAMTS1, PMP22, SMARCA2, PPP2R3B, SOX2, ST8SIA1, SOX9, ITGB1, ARX, KRAS, PRKRA, EGF, AXIN2, RUNX2, BMP4, COL18A1, BMP2, KLF10, TGFBR2, TNFRSF13B, SMAD4, SMAD2, FOXP1, …	1476	787
GOTERM_BP_FAT	GO:0051094~positive regulation of developmental process	76	2.58152	5.65477e-06	XRCC5, BMP10, THRB, STAT5A, ITPKB, FOXO3, JAG1, GLI2, SHH, TGFB2, CTNNB1, ACTR3, AGTR1, APOB, ROBO1, TIAM1, GATA6, HLX, MAPT, HEY2, GATA4, MKL2, DDAH1, FNDC3B, SYK, SH3PXD2B, SOCS3, EOMES, SOCS5, IL21, SLIT2, INHBA, CD83, HIF1A, CD36, BTG1, JUN, SCIN, NPPC, NPTN, TGIF1, TGIF2, SEMA4D, IRX3, SOX2, BMPR2, KITLG, IL7R, CDH4, BCL2, ZAP70, RUNX1, RUNX2, ARHGDIA, APC, BMP4, LPL, BMP2, IL6, KLF10, TGFBR…	2233	278	13528	1.6562	0.0258915	0.000444521	0.0106759		GOTERM_BP_FAT	GO:0043062~extracellular structure organization	37	1.82626	3.11629e-05	GJA10, CADM1, ERBB4, SPOCK2, GLRA2, UTRN, CACNB2, POSTN, CDH2, TGFB2, CTNNB1, GPHN, PTK2, APP, ANK3, FOXF1, DNER, FOXF2, COL12A1, POU4F1, LOX, COL11A1, CYR61, COL18A1, DNM3, RXFP1, NRXN3, ADAMTS20, NRXN1, COL5A2, COL5A1, ANXA2, EGFLAM, NLGN4X, COL1A2, FOXC1, WNT7A	1489	163	13528	2.06231	0.119039	0.00222107	0.0579993		GOTERM_BP_FAT	GO:0045664~regulation of neuron differentiation	49	1.65989	3.01202e-08	LZTS1, NRP1, FOXA2, SOX2, SOX5, PAX6, CDH2, LRRC4C, GLI2, CDH4, SHH, NRCAM, BDNF, ATOH1, ROBO1, TIAM1, MAPT, VWC2, ROBO2, POU3F2, SEMA3A, CDK5RAP2, TLX3, SPP1, MAP1B, BARHL2, FOXA1, NLGN1, ISL1, NTN1, SLIT2, NKX6-1, NTRK3, HES1, MIB1, ISL2, NOTCH1, EYA1, HES5, CCND2, HES3, SIX1, FOXG1, TGIF1, ID4, CNTN4, PBX1, WNT7A, KALRN	2228	133	13528	2.23698	0.000138423	2.38677e-06	5.68121e-05		GOTERM_BP_FAT	GO:0001763~morphogenesis of a branching structure	26	1.33129	1.23802e-07	NRP1, TBX20, EDN1, CTNND2, GLI2, PAX2, CXCL12, GLI3, SPRY2, CXCR4, BCL2, FOXF1, EGF, CYR61, BMP4, BMP2, TBX3, TGFBR2, SMAD4, IGF1, KDR, DLX2, EYA1, SIX1, PBX1, BMP7	1476	74
GOTERM_BP_FAT	GO:0043067~regulation of programmed cell death	182	6.18207	5.98531e-06	MEF2C, XRCC5, DLC1, MAEA, CADM1, GRIK2, STAT5A, FOXO1, TLR4, PMAIP1, SGMS1, FOXO3, GDNF, SHH, CRADD, IL10, TGFB2, CITED2, MAP3K7, PECR, CUL5, APP, CDKN2A, CD44, TIAM1, RARB, SPN, RPS27A, EGFR, SOCS2, SOCS3, BARHL1, GRIN2A, PIM1, ACTN1, FADD, ACTN2, PIM2, STK4, BCL2L11, STK3, RASGRF2, RASGRF1, JUN, F2, RIPK2, TNFAIP3, EIF2AK3, KALRN, NMNAT1, GCLC, HOXA13, STK17B, AKAP13, SOX4, STK17A, CHEK2, BDKRB…	2233	812	13528	1.35788	0.027384	0.000462659	0.0112999		GOTERM_BP_FAT	GO:0006468~protein amino acid phosphorylation	108	5.3307	3.14591e-05	STK38, GDF6, CASK, TTK, LPAR3, PRKG1, PRKX, TGFB2, PSKH2, MAP3K7, CTTNBP2, APP, MDFIC, MAP3K8, PIK3C3, TLK1, TLK2, FRS2, MAP2K6, MAP2K5, PIK3CG, EGFR, BCR, MYO3A, ROCK2, STK3, CDKL4, RIPK2, ROR2, CSNK1G3, KALRN, CAV2, ERBB4, MAPKAPK5, STK17B, ULK4, RIOK2, EPHB1, SGK223, PTK2, VRK1, VRK2, ADRA2A, EGF, GUCY2F, BMP2, TGFBR2, MET, MAP2K4, SMAD2, HGF, EPHA1, KDR, EPHA3, NTRK3, EPHA4, EPHA7, EPHA6, PLK…	1489	667	13528	1.47108	0.120099	0.00220354	0.0585504		GOTERM_BP_FAT	GO:0051094~positive regulation of developmental process	83	2.81165	3.16026e-08	XRCC4, CDX2, MSR1, THRB, FOXA2, FGF9, PAX6, FOXO3, JAG1, GLI2, GLI3, SHH, TGFB2, CTNNB1, NRCAM, BDNF, ATOH1, APOB, TIAM1, GATA6, ROBO1, MAPT, HEY2, GATA4, ERAP1, ROBO2, NRG1, INSR, FGF2, SH3PXD2B, LYN, SOCS3, EOMES, SOCS5, LIG4, PROX1, SLIT2, ACVR2A, CD83, HIF1A, CD36, BTG1, JUN, FOXG1, NPPC, TGIF1, DRD2, SOX2, BMPR2, KITLG, CDH4, OTP, ZAP70, VWC2, RUNX1, BMP4, LPL, BMP2, TESC, NTF3, KL, TBX5, MA…	2228	278	13528	1.81281	0.000145235	2.46178e-06	5.9608e-05		GOTERM_BP_FAT	GO:0048634~regulation of muscle development	21	1.07527	1.37522e-07	BMP4, TBX3, FGF9, TBX5, TGFBR2, CENPF, LEF1, CXADR, HDAC4, MYOCD, BTG1, BCL2, MTPN, HEY2, GATA4, MKL2, HDAC9, NRG1, IGFBP3, ZFHX3, FGF2	1476	51
GOTERM_BP_FAT	GO:0006796~phosphate metabolic process	212	7.20109	7.17138e-06	PDP1, STAT5A, LPAR2, LPAR1, PRKX, PSKH2, MAP3K7, CTTNBP2, APP, MAP3K4, MAP3K9, PIK3C3, GAB1, TLK1, SYK, MAP2K5, PTPRJ, TYRO3, PTPRK, PTPRM, BCR, ROCK2, MYLK3, PIK3CD, PTPRR, PIM1, PIM2, WNK2, MARK3, PTPDC1, SPAG9, SCYL1, F2, PDGFRA, ROR1, EIF2AK3, PPP2R3A, LPPR4, PTPLAD1, HUS1, DUSP10, STK17B, ADRBK2, DUSP12, STK17A, CHEK2, PXK, EPHB3, SGK223, VRK1, VRK2, DUSP16, ZAP70, TNKS, GPD2, BMP2, SMAD7, E…	2233	973	13528	1.31998	0.0327208	0.000545231	0.013539		GOTERM_BP_FAT	GO:0045935~positive regulation of nucleobase, nucleoside, nucleotide and nucleic acid metabolic process	102	5.03455	3.70413e-05	ELF1, E2F3, FOXA2, FOXK1, THRB, GRIP1, GDF6, MITF, TBX20, CASK, FOXO1, RORB, ZEB1, NR2E3, BMP15, GDNF, GLI3, ZXDA, SHH, CTNNB1, CITED2, APP, ATOH1, S1PR1, PAX9, MDFIC, GATA6, FOXF1, FOXF2, GUCY1A3, NOBOX, NR2F2, FGF2, ALX1, TBL1XR1, AR, CCNH, SOX11, RXFP2, LEF1, ARID1B, MED13, MECOM, PPARGC1A, PROX1, NRIP1, UBE2N, ASCL1, MURC, INHBA, JUN, ZMIZ1, NPPC, TFAP2B, FOXC1, CAND1, SMARCA1, SMARCA2, RNF20…	1489	624	13528	1.4851	0.139851	0.00255013	0.0689363		GOTERM_BP_FAT	GO:0001763~morphogenesis of a branching structure	33	1.11789	4.74689e-08	NRP1, FOXA2, DRD2, TBX20, EDN1, CTNND2, PAX2, GLI2, GLI3, SHH, CTNNB1, TCF21, SPRY2, CD44, CXCR4, TDGF1, BMP4, BMP2, FLT1, TBX3, FOXA1, TGFBR2, SMAD4, GZF1, MYCN, DLX2, NOTCH1, EPHA7, EYA1, TIMELESS, SIX1, PBX1, BMP7	2228	74	13528	2.7077	0.000218143	3.63611e-06	8.95348e-05		GOTERM_BP_FAT	GO:0048762~mesenchymal cell differentiation	21	1.07527	1.37522e-07	NRP2, RET, BMP2, EDN1, LEF1, CYP26A1, KITLG, ZEB2, HGF, ISL1, SOX9, TGFB2, EDNRB, ALDH1A2, HIF1A, HAND2, BCL2, SEMA3C, FOXC1, BMP7, NRG1	1476	51
GOTERM_BP_FAT	GO:0006793~phosphorus metabolic process	212	7.20109	7.17138e-06	PDP1, STAT5A, LPAR2, LPAR1, PRKX, PSKH2, MAP3K7, CTTNBP2, APP, MAP3K4, MAP3K9, PIK3C3, GAB1, TLK1, SYK, MAP2K5, PTPRJ, TYRO3, PTPRK, PTPRM, BCR, ROCK2, MYLK3, PIK3CD, PTPRR, PIM1, PIM2, WNK2, MARK3, PTPDC1, SPAG9, SCYL1, F2, PDGFRA, ROR1, EIF2AK3, PPP2R3A, LPPR4, PTPLAD1, HUS1, DUSP10, STK17B, ADRBK2, DUSP12, STK17A, CHEK2, PXK, EPHB3, SGK223, VRK1, VRK2, DUSP16, ZAP70, TNKS, GPD2, BMP2, SMAD7, E…	2233	973	13528	1.31998	0.0327208	0.000545231	0.013539		GOTERM_BP_FAT	GO:0010628~positive regulation of gene expression	96	4.7384	4.21627e-05	E2F3, ELF1, THRB, FOXK1, FOXA2, GRIP1, GDF6, MITF, TBX20, CASK, FOXO1, RORB, ZEB1, NR2E3, BMP15, GDNF, GLI3, ZXDA, SHH, CITED2, CTNNB1, ATOH1, APP, S1PR1, PAX9, MDFIC, GATA6, FOXF1, FOXF2, NOBOX, NR2F2, FGF2, ALX1, TBL1XR1, AR, CCNH, SOX11, LEF1, MED13, ARID1B, MECOM, PROX1, PPARGC1A, NRIP1, ASCL1, MURC, INHBA, ZMIZ1, JUN, TFAP2B, FOXC1, CAND1, SMARCA1, SMARCA2, RNF20, TBX19, SOX5, SOX4, SOX6, SO…	1489	581	13528	1.50118	0.157582	0.00285391	0.0784641		GOTERM_BP_FAT	GO:0001657~ureteric bud development	21	0.711382	5.14817e-08	BMP4, BMP2, SMAD4, PAX2, GLI3, GDNF, SLIT2, SHH, GZF1, TCF21, BDNF, EYA1, SPRY1, CD44, LHX1, SALL1, SIX1, ROBO2, PBX1, FOXC1, RARB	2228	35	13528	3.64309	0.000236582	3.87884e-06	9.71036e-05		GOTERM_BP_FAT	GO:0014031~mesenchymal cell development	21	1.07527	1.37522e-07	NRP2, RET, BMP2, EDN1, LEF1, CYP26A1, KITLG, ZEB2, HGF, ISL1, SOX9, TGFB2, EDNRB, ALDH1A2, HIF1A, HAND2, BCL2, SEMA3C, FOXC1, BMP7, NRG1	1476	51
GOTERM_BP_FAT	GO:0042981~regulation of apoptosis	180	6.11413	7.31266e-06	MEF2C, XRCC5, DLC1, MAEA, CADM1, GRIK2, STAT5A, FOXO1, TLR4, PMAIP1, SGMS1, FOXO3, GDNF, SHH, CRADD, IL10, TGFB2, CITED2, MAP3K7, PECR, CUL5, APP, CDKN2A, CD44, TIAM1, RARB, RPS27A, SPN, EGFR, SOCS2, SOCS3, BARHL1, GRIN2A, PIM1, ACTN1, FADD, ACTN2, PIM2, STK4, BCL2L11, STK3, RASGRF2, RASGRF1, JUN, F2, RIPK2, TNFAIP3, EIF2AK3, KALRN, NMNAT1, GCLC, HOXA13, STK17B, AKAP13, SOX4, STK17A, CHEK2, BDKRB…	2233	804	13528	1.35632	0.0333546	0.000547005	0.0138057		GOTERM_BP_FAT	GO:0010464~regulation of mesenchymal cell proliferation	10	0.493583	4.43068e-05	IRS2, TGFBR2, ZEB1, GAS1, TBX18, IRS1, SHH, FOXP1, KDR, FOXP2	1489	18	13528	5.04738	0.164896	0.00294973	0.0824526		GOTERM_BP_FAT	GO:0048514~blood vessel morphogenesis	67	2.26965	6.15747e-08	NRP2, NRP1, FGF9, ATP5B, EDN1, TBX20, JAG1, ENPEP, SHH, CTNNB1, TGFB2, CITED2, MAP3K7, SHB, APOB, S1PR1, CTGF, ROBO1, CXCR4, CCBE1, HEY2, TDGF1, ERAP1, QKI, ANGPT1, SOX17, NR2F2, FGF1, FGF2, PTPRJ, ARHGAP24, PROX1, NCL, SLIT2, PROK2, HIF1A, JUN, ZMIZ1, ZFPM2, FOXC1, WARS2, CDH2, ZFP36L1, HAND2, HS6ST1, VEZF1, C1GALT1, SCG2, KLF5, COL18A1, BMP4, FLT1, EPAS1, AIMP1, SMAD7, MYO1E, TGFBR2, UBP1, ANXA…	2228	211	13528	1.92802	0.000282957	4.56446e-06	0.000116141		GOTERM_BP_FAT	GO:0048754~branching morphogenesis of a tube	24	1.22888	1.50135e-07	BMP4, BMP2, NRP1, TBX3, TBX20, EDN1, TGFBR2, SMAD4, IGF1, GLI2, PAX2, GLI3, CXCL12, KDR, SPRY2, EYA1, CXCR4, FOXF1, BCL2, SIX1, PBX1, BMP7, EGF, CYR61	1476	65
GOTERM_BP_FAT	GO:0007155~cell adhesion	160	5.43478	7.64989e-06	CTNNAL1, DLC1, THRA, MAEA, CADM1, EDIL3, MEGF10, CTNNB1, CD47, APP, DAB1, S1PR1, CD44, ROBO1, CTGF, CSF3R, COL12A1, FNDC3A, SPON1, CDH23, SYK, EGFR, TYRO3, PTPRK, PTPRM, COL22A1, ACTN1, MFGE8, ACTN2, SSPN, SIRPA, BCL2L11, CTNNA2, HES1, NCAM1, RND3, NCAM2, CD36, HES5, LSAMP, NPTN, LAMC1, DST, CD226, PLXNC1, OLFM4, PKHD1, PCDH20, NINJ2, ITGB5, NEDD9, SOX9, CCL4, ITGB1, SEMA5A, ALCAM, ITGB8, SCARB1,…	2233	700	13528	1.38474	0.0348657	0.000563143	0.0144423		GOTERM_BP_FAT	GO:0048754~branching morphogenesis of a tube	20	0.987167	4.65212e-05	BMP4, BMP2, NRP1, FOXA2, TBX20, TGFBR2, IGF1, CXCL12, GLI3, SHH, CTNNB1, KDR, SEMA5A, SPRY2, CD44, CXCR4, FOXF1, BCL2, EGF, CYR61	1489	65	13528	2.79547	0.172384	0.00304706	0.0865718		GOTERM_BP_FAT	GO:0002009~morphogenesis of an epithelium	40	1.35501	7.30898e-08	FRAS1, DLC1, LMO4, TP63, ZEB2, JAG1, GLI2, PAX2, GLI3, SHH, CTNNB1, ZIC2, MAP3K7, TCF21, RGMA, ALDH1A2, CD44, OVOL2, ALDH1A3, IPMK, ALX1, BMP4, BMP2, TBX5, GRSF1, SMAD4, PCDH8, FZD3, PROX1, GZF1, NOTCH2, MIB1, EYA1, TIMELESS, FREM2, SIX1, TGIF1, TFAP2A, PBX1, TBX18	2228	101	13528	2.40468	0.000335864	5.33206e-06	0.00013786		GOTERM_BP_FAT	GO:0043583~ear development	30	1.5361	1.54551e-07	FGF9, PDGFA, SOX2, EDN1, PRRX1, SOBP, JAG1, PAX2, SPRY2, CHD7, BCL2, PRKRA, COL11A1, MYC, OTOP1, KCNMA1, NOX3, GSC, MAFB, SIX2, FZD3, BCL2L11, PTPRQ, HES1, EYA1, DLX6, CLIC5, SIX1, FOXG1, PDGFRA	1476	95
GOTERM_BP_FAT	GO:0007010~cytoskeleton organization	108	3.66848	8.07229e-06	DLC1, BMP10, MAEA, CROCC, VPS54, CAPZA2, CTNNB1, HOOK1, CTTNBP2, PACSIN1, PACSIN2, ANK3, RALA, ROCK2, CECR2, ACTN1, PLK1S1, RND3, FGFR1OP, SDCBP, STMN1, DST, ADD1, CAV2, CAV1, DIAPH3, SSH2, NEDD9, MYO9B, DAAM1, RCC1, CAPZB, ITGB1, CORO2B, DOCK2, PFN2, TUBB, BLOC1S2, MACF1, DMD, NPM1, ADRA2A, TNKS, CLASP1, FGD4, EPB41, FSCN2, FSCN1, BFSP2, GAS7, BRCA1, SEMA6A, MAP2, ANTXR1, ABL1, ABL2, DNAJB6, ARH…	2233	436	13528	1.50066	0.036755	0.000584946	0.0152397		GOTERM_BP_FAT	GO:0009953~dorsal/ventral pattern formation	19	0.937808	5.00578e-05	BMP4, FOXA2, SMAD6, TBX20, SMAD2, CXXC4, GAS1, GLI3, NKX6-1, SHH, CTNNB1, PSEN1, NKX6-2, FOXG1, TGIF1, HHIP, SP8, BMPR1B, WNT7A	1489	60	13528	2.87701	0.184203	0.00322637	0.0931502		GOTERM_BP_FAT	GO:0032990~cell part morphogenesis	77	2.6084	7.46515e-08	NRP2, NRP1, COX10, DYNC2LI1, PAX6, GLI2, PAX2, RAB3IP, SHH, NRCAM, BDNF, ATOH1, APP, ANK3, UNC5A, ROBO1, CXCR4, POU4F1, ROBO2, SEMA3A, UNC5C, RPS27A, EGFR, PTPRM, NRXN3, LIFR, NRXN1, SLIT2, SLIT3, CTNNA2, NCAM2, SLITRK1, SLITRK3, FOXG1, CNTN4, SIAH1, EFNA5, SLITRK6, DST, GAP43, KALRN, DCC, PARD3, ONECUT1, PKHD1, DRD2, TTC8, CDH4, ARX, ALCAM, PVRL1, TNR, LHX2, BCL11B, LHX4, TNN, B3GNT2, SNAP25, DC…	2228	256	13528	1.82629	0.00034304	5.3609e-06	0.000140806		GOTERM_BP_FAT	GO:0051960~regulation of nervous system development	47	2.40655	1.76287e-07	IRX3, LZTS1, NRP1, SOX2, SOX5, PAX6, LRRC4C, CDH2, GLI2, CDH4, NRCAM, LINGO1, PVRL1, ROBO1, BCL2, NKX6-2, IFNG, ROBO2, POU3F2, SEMA3A, EGF, FGF2, BMP4, BMP2, NTF3, NF1, IGF1, LMX1A, ISL1, NKX6-1, HES1, NTRK3, DLX2, EYA1, CCND2, HOXD3, NTRK2, FOXG1, SIX1, NPTN, TGIF1, PBX1, CNTN4, ID4, BMP7, WNT7A, KALRN	1476	192
GOTERM_BP_FAT	GO:0022610~biological adhesion	160	5.43478	8.22546e-06	CTNNAL1, DLC1, THRA, MAEA, CADM1, EDIL3, MEGF10, CTNNB1, CD47, APP, DAB1, S1PR1, CD44, ROBO1, CTGF, CSF3R, COL12A1, FNDC3A, SPON1, CDH23, SYK, EGFR, TYRO3, PTPRK, PTPRM, COL22A1, ACTN1, MFGE8, ACTN2, SSPN, SIRPA, BCL2L11, CTNNA2, HES1, NCAM1, RND3, NCAM2, CD36, HES5, LSAMP, NPTN, LAMC1, DST, CD226, PLXNC1, OLFM4, PKHD1, PCDH20, NINJ2, ITGB5, NEDD9, SOX9, CCL4, ITGB1, SEMA5A, ALCAM, ITGB8, SCARB1,…	2233	701	13528	1.38276	0.0374392	0.000586875	0.0155289		GOTERM_BP_FAT	GO:0007389~pattern specification process	52	2.56663	5.56791e-05	NRP1, FOXA2, TBX20, ZEB2, ZEB1, GLI3, CXCL12, SHH, CITED2, CTNNB1, BARX1, CXCR4, FOXF1, NKX6-2, ASPH, HHIP, NR2F2, FRS2, ALX1, CYR61, RAX, LEF1, ACVR2A, ASCL1, PSEN1, FOXG1, TGIF1, ROR2, TBX18, CXXC4, TTC8, SEMA5A, HOXA1, ALDH1A2, PCSK5, MLLT3, BMP4, MAFB, SMAD6, TGFBR2, FTO, SMAD2, GAS1, NKX6-1, DLX2, NOTCH2, MEOX2, RFX3, SP8, BMPR1B, WNT7A, BMP5	1489	267	13528	1.76942	0.202643	0.00353208	0.103606		GOTERM_BP_FAT	GO:0030323~respiratory tube development	40	1.35501	9.97237e-08	FOXA2, FGF9, BMPR2, GLI2, GLI3, SHH, CTNNB1, TCF21, ALDH1A2, SPRY2, CTGF, GATA6, HS6ST1, LOX, HHIP, FGF1, FGF2, TRAF4, BMP4, EPAS1, TBX5, FOXA1, TGFBR2, SMAD2, CFTR, PROX1, FOXP1, FOXP2, MYCN, HES1, PTHLH, TNS3, MAN2A1, NOTCH1, TIMELESS, SP3, PDGFRA, CRH, HOPX, ZFPM2	2228	102	13528	2.3811	0.000458225	7.05121e-06	0.000188097		GOTERM_BP_FAT	GO:0002009~morphogenesis of an epithelium	31	1.5873	1.85981e-07	DLC1, SHROOM3, LMO4, TP63, ZEB2, JAG1, PDX1, PAX2, GLI2, GLI3, MAP3K7, ALDH1A2, BCL2, FOXF1, IPMK, CHUK, BMP4, BMP2, RET, TBX5, VANGL2, SMAD4, FZD3, NOTCH2, HOXB4, EYA1, SIX1, TGIF1, TFAP2A, PBX1, PTCH1	1476	101
GOTERM_BP_FAT	GO:0030323~respiratory tube development	36	1.22283	8.4447e-06	WNT5A, CAV2, PDGFA, BMPR2, GLI2, SHH, CTNNB1, CTTNBP2, TCF21, SPRY2, CTGF, GATA6, FOXF1, SFTPD, LOX, FGF1, TRAF4, SIM2, BMP4, MAN1A2, EPAS1, TGFBR2, CFTR, SMAD2, FOXP1, FOXP2, MYCN, KDR, HES1, TNS3, NOTCH1, PSEN2, PDGFRA, MAPK8IP3, ZFPM2, NFIB	2233	102	13528	2.13819	0.0384177	0.000593387	0.0159428		GOTERM_BP_FAT	GO:0010557~positive regulation of macromolecule biosynthetic process	105	5.18263	5.80314e-05	THRB, GDF6, CASK, FOXO1, RORB, TLR4, NR2E3, BMP15, GDNF, SHH, ZXDA, CITED2, TGFB2, CTNNB1, ATOH1, APP, S1PR1, GATA6, MDFIC, FOXF1, FOXF2, IRS2, BARHL2, MED13, ARID1B, MECOM, PROX1, IRS1, PPARGC1A, ASCL1, JUN, TFAP2B, SMARCA1, RNF20, SMARCA2, SOX5, SOX4, SOX6, SOX9, HOXA1, MEIS2, RUNX1, BMP4, KLF5, BMP2, NTF3, KLF12, MAFB, MAML2, ESRRG, NR4A2, MSTN, SMAD2, NEUROG2, NR4A3, DLX2, HDAC4, EBF3, ETS1, …	1489	654	13528	1.45865	0.210236	0.0036245	0.10798		GOTERM_BP_FAT	GO:0030324~lung development	39	1.32114	1.28728e-07	FOXA2, FGF9, BMPR2, GLI2, GLI3, SHH, CTNNB1, TCF21, ALDH1A2, SPRY2, CTGF, GATA6, HS6ST1, LOX, HHIP, FGF1, FGF2, BMP4, EPAS1, TBX5, FOXA1, TGFBR2, SMAD2, CFTR, PROX1, FOXP1, FOXP2, MYCN, HES1, PTHLH, TNS3, MAN2A1, NOTCH1, TIMELESS, SP3, PDGFRA, CRH, HOPX, ZFPM2	2228	99	13528	2.39193	0.000591458	8.96409e-06	0.000242803		GOTERM_BP_FAT	GO:0048666~neuron development	70	3.58423	1.87084e-07	NRP2, CCKAR, NRP1, OPCML, PAX6, GJA1, GLI2, PAX2, CXCL12, TGFB2, KLHL1, NRCAM, SLC1A3, ANK3, ROBO1, CXCR4, ROBO2, SEMA3A, UNC5C, RET, PTPRM, NRXN3, LIFR, STXBP1, NRXN1, SLIT3, CTNNA2, HOXD9, HES1, NCAM2, SLITRK1, ADM, CLIC5, FOXG1, EFNA5, VCAN, CNTN4, SLITRK6, SLITRK5, GAP43, KALRN, DRD1, IRX5, CDH4, ARX, ALCAM, LINGO1, PVRL1, TNR, DMD, BCL2, DCX, GNAO1, LMX1B, NTF3, PTPRZ1, NR4A2, LMX1A, ISL1, G…	1476	339
GOTERM_BP_FAT	GO:0030324~lung development	35	1.18886	1.10659e-05	WNT5A, CAV2, PDGFA, BMPR2, GLI2, SHH, CTNNB1, CTTNBP2, SPRY2, TCF21, CTGF, GATA6, FOXF1, SFTPD, LOX, FGF1, SIM2, BMP4, MAN1A2, EPAS1, TGFBR2, CFTR, SMAD2, FOXP1, FOXP2, MYCN, KDR, HES1, TNS3, NOTCH1, PSEN2, PDGFRA, MAPK8IP3, ZFPM2, NFIB	2233	99	13528	2.14179	0.0500397	0.000765902	0.0208909		GOTERM_BP_FAT	GO:0008406~gonad development	28	1.38203	6.1244e-05	FGF7, HMGCR, ZFP42, LHCGR, SOX9, ANKRD7, CDH6, PGR, OSR1, BCL2, NOBOX, ANGPT1, SRD5A2, LHX9, BMP4, AR, RXFP2, FSHR, SIRT1, BCL2L11, NRIP1, KDR, INHBA, ACVR2A, PLA2G4A, ADAMTS1, FOXC1, BMPR1B	1489	112	13528	2.27132	0.220488	0.00376693	0.113955		GOTERM_BP_FAT	GO:0007507~heart development	67	2.26965	1.35728e-07	DLC1, NRP2, NRP1, EDN1, TBX20, FGF12, GLI2, CXADR, GJA5, GLI3, SHH, CTNNB1, TGFB2, CITED2, OSR1, GATA6, TDGF1, GATA4, CALCRL, RARB, NRG1, COL11A1, INSR, PTPRJ, ADIPOR2, MECOM, PROX1, MIB1, ZMIZ1, ZFPM2, FOXC1, ADAMTS1, IRX4, ERBB4, SOX4, COL2A1, SOX6, SOX9, TPM1, ITGB1, FOXH1, MSX2, ALDH1A2, OVOL2, HAND2, HEXIM1, BCOR, BMP4, BMP2, TBX3, TBX2, SMAD7, TBX5, TGFBR2, SMAD2, ISL1, COL5A1, FOXP1, NOTCH…	2228	215	13528	1.89215	0.000623612	9.31051e-06	0.000256007		GOTERM_BP_FAT	GO:0060485~mesenchyme development	21	1.07527	2.00714e-07	NRP2, RET, BMP2, EDN1, LEF1, CYP26A1, KITLG, ZEB2, HGF, ISL1, SOX9, TGFB2, EDNRB, ALDH1A2, HIF1A, HAND2, BCL2, SEMA3C, FOXC1, BMP7, NRG1	1476	52
GOTERM_BP_FAT	GO:0048568~embryonic organ development	52	1.7663	1.10938e-05	PRRX1, ZIC1, GLI2, SHH, CITED2, SPRY2, HLX, FOXF1, GATA4, CHST11, MKL2, RARB, COL11A1, FRS2, MYC, CDH23, ALX1, TBX15, NOTO, OTX1, EOMES, EYA1, HIF1A, CLIC5, TFAP2A, ZFPM2, PRDM1, SOX2, COL2A1, TCF7L2, T, TCF21, CHD7, HAND1, OVOL2, ALDH1A3, SH2B3, OTOP1, FOXD3, FOXL2, CEBPB, EPAS1, MAFB, TGFBR2, HSPG2, FZD3, GAS1, NR4A3, DLX2, HOXB1, GFPT1, BMP7	2233	172	13528	1.83155	0.0501625	0.000756542	0.0209435		GOTERM_BP_FAT	GO:0050808~synapse organization	19	0.937808	6.37949e-05	GJA10, DNM3, CADM1, ERBB4, SPOCK2, NRXN3, UTRN, GLRA2, CACNB2, NRXN1, CDH2, CTNNB1, GPHN, APP, ANK3, DNER, NLGN4X, POU4F1, WNT7A	1489	61	13528	2.82985	0.228534	0.00386508	0.118699		GOTERM_BP_FAT	GO:0035239~tube morphogenesis	46	1.55827	1.5026e-07	DLC1, NRP1, FOXA2, LMO4, TBX20, EDN1, TP63, ZEB2, PAX2, GLI2, GLI3, SHH, CTNNB1, ZIC2, MAP3K7, TCF21, SPRY2, RGMA, CD44, OVOL2, CXCR4, HAND2, GATA4, IPMK, ALX1, BMP4, BMP2, FLT1, TBX3, FOXA1, TGFBR2, SMAD4, FZD3, NR4A3, BCL2L11, GZF1, MYCN, MIB1, EYA1, NOTCH1, TIMELESS, SIX1, TGIF1, TFAP2A, PBX1, BMP7	2228	127	13528	2.19924	0.000690356	1.01557e-05	0.000283416		GOTERM_BP_FAT	GO:0007155~cell adhesion	121	6.1956	2.20328e-07	DLC1, CADM1, NELL2, POSTN, EDIL3, CXCL12, MEGF10, VCL, PNN, NRCAM, CDH20, S1PR1, ROBO1, ROBO2, NEGR1, SPON1, PTPRK, TYRO3, RET, PTPRM, PTPRT, AJAP1, SSPN, SIRPA, BCL2L11, CTNNA2, HES1, NCAM2, RND3, HAS1, LSAMP, NPTN, ROR2, PCDH20, NEDD9, COL28A1, ITGB5, SOX9, ITGB1, PCDHAC2, ALCAM, PVRL1, ITGAV, PVRL3, SCARB1, SSX2IP, FN1, COL18A1, LPP, CNKSR3, PCDH10, PCDH15, PCDH17, PCDH19, COL14A1, NLGN4Y, PKP…	1476	700
GOTERM_BP_FAT	GO:0051056~regulation of small GTPase mediated signal transduction	69	2.34375	1.5091e-05	DLC1, ALS2, PREX1, ITPKB, LPAR2, LPAR1, MCF2L, TBC1D16, S1PR1, EVI5, TIAM1, TBC1D14, RAPGEF2, AGAP1, RAPGEF1, ARHGEF3, DAB2IP, BCR, ARHGEF7, ARHGEF19, ARHGEF16, PSD3, SIPA1L2, SIPA1L3, ARHGEF9, TBC1D22A, ARHGEF10, RALGAPA2, RASGRF2, RASGRF1, ACAP2, SPATA13, KALRN, ARFGAP3, RAP1GAP, ASAP2, CYTH4, RABGAP1L, AKAP13, ASAP1, ADAP1, MCF2L2, RASAL2, PLEKHG3, PLEKHG2, PLEKHG1, RASGRP3, TBC1D5, BCL6, SH2B…	2233	252	13528	1.6588	0.0676135	0.00101409	0.0284887		GOTERM_BP_FAT	GO:0007156~homophilic cell adhesion	31	1.53011	6.8676e-05	DCHS2, CADM1, PCDH20, CDH2, CDH4, CDH5, CDH6, CDH8, CDH7, CDH9, FAT3, FAT4, ROBO1, PCDHA11, ROBO2, PCDH11X, PCDH10, PCDH9, PTPRT, PCDH15, PCDH7, PCDH17, PCDH19, PCDH18, CDH12, FREM2, CDH18, DSG1, DSC3, CDH10, CDH11	1489	131	13528	2.14995	0.243698	0.00409915	0.127775		GOTERM_BP_FAT	GO:0001822~kidney development	38	1.28726	1.66025e-07	HNF1B, PKHD1, RRM2B, ZBTB16, PAX2, GLI2, GLI3, GDNF, SHH, TCF21, ALDH1A2, BDNF, SPRY1, OSR1, CD44, LHX1, ALDH1A3, POU3F3, ROBO2, RARB, C1GALT1, BMP4, BMP2, MYO1E, SOX11, SMAD4, LEF1, PROX1, SLIT2, BCL2L11, GZF1, EYA1, SALL1, SIX1, PBX1, ADAMTS1, FOXC1, BMP7	2228	96	13528	2.40343	0.000762762	1.10587e-05	0.000313153		GOTERM_BP_FAT	GO:0031175~neuron projection development	57	2.91859	2.32404e-07	NRP2, CCKAR, NRP1, PAX6, GJA1, GLI2, PAX2, CXCL12, KLHL1, NRCAM, ANK3, ROBO1, CXCR4, ROBO2, UNC5C, SEMA3A, PTPRM, NRXN3, STXBP1, LIFR, NRXN1, CTNNA2, SLIT3, NCAM2, SLITRK1, ADM, FOXG1, VCAN, EFNA5, CNTN4, SLITRK6, SLITRK5, GAP43, KALRN, CDH4, ARX, ALCAM, LINGO1, PVRL1, TNR, DMD, BCL2, DCX, GNAO1, NTF3, PTPRZ1, NR4A2, LMX1A, ISL1, GAS7, EPHA4, SEMA6A, MAP2, BMPR1B, APBB2, BMP7, FEZ2	1476	256
GOTERM_BP_FAT	GO:0010942~positive regulation of cell death	106	3.60054	2.03272e-05	DLC1, CADM1, GRIK2, TLR4, PMAIP1, FOXO3, IL10, CRADD, TGFB2, APP, CUL5, CDKN2A, CD44, TIAM1, RARB, RPS27A, SPN, GRIN2A, FADD, STK4, BCL2L11, STK3, RASGRF2, RASGRF1, JUN, RIPK2, KALRN, HOXA13, STK17B, SOX4, AKAP13, CHEK2, STK17A, TIMP3, ZC3H8, PRUNE2, AHRR, TUBB, FGD4, TRAF3, BMP4, COL18A1, CFLAR, VAV3, TM2D1, KLF10, TRIO, SMAD3, BRCA1, NOTCH2, EPHA7, NOTCH1, UACA, ETS1, HSPD1, BMP7, ABL1, ZMAT3, …	2233	435	13528	1.47626	0.0899893	0.00134622	0.0383717		GOTERM_BP_FAT	GO:0019932~second-messenger-mediated signaling	47	2.31984	6.88476e-05	OPRM1, CALCR, ADCY1, GNAI1, ADCY8, NPY2R, LHCGR, LPAR3, HCRTR2, IGF1R, EDNRB, AGTR1, HTR1B, AGTR2, HTR1A, MCTP2, S1PR1, GALR1, HRH2, NMUR2, PIK3C3, RAPGEF2, HTR1F, HTR1E, PIK3CG, EGFR, PIK3C2G, RXFP1, RXFP2, IGF1, NPR3, HOMER1, PCLO, GRM1, FSHR, CD36, NPY, CHRM2, ZWINT, HTR7, ADRA1B, MC4R, AVPR1A, HTR2B, NMBR, HTR2C, HTR2A	1489	235	13528	1.81706	0.244226	0.00404993	0.128094		GOTERM_BP_FAT	GO:0001654~eye development	47	1.59214	1.92931e-07	GJA8, IRX5, SOX1, SOX2, MITF, PAX6, NFYC, PAX2, GLI3, SHH, TGFB2, CTNNB1, ALDH1A2, MEIS2, CRB1, PVRL1, PVRL3, BCL11B, MAP3K1, ALDH1A3, POU2F1, RARB, FRS2, BMP4, MAF, FOXL2, RAX, PTPRM, BHLHE23, LMX1B, BHLHE22, FSCN2, SIX3, PROX1, COL5A2, COL5A1, FOXP2, PKNOX1, SP3, TGIF1, FOXC1, BMPR1B, BMP7, CLN8, MAB21L2, CRYBA4, KLF4	2228	132	13528	2.16193	0.000886319	1.26672e-05	0.000363902		GOTERM_BP_FAT	GO:0022610~biological adhesion	121	6.1956	2.39268e-07	DLC1, CADM1, NELL2, POSTN, EDIL3, CXCL12, MEGF10, VCL, PNN, NRCAM, CDH20, S1PR1, ROBO1, ROBO2, NEGR1, SPON1, PTPRK, TYRO3, RET, PTPRM, PTPRT, AJAP1, SSPN, SIRPA, BCL2L11, CTNNA2, HES1, NCAM2, RND3, HAS1, LSAMP, NPTN, ROR2, PCDH20, NEDD9, COL28A1, ITGB5, SOX9, ITGB1, PCDHAC2, ALCAM, PVRL1, ITGAV, PVRL3, SCARB1, SSX2IP, FN1, COL18A1, LPP, CNKSR3, PCDH10, PCDH15, PCDH17, PCDH19, COL14A1, NLGN4Y, PKP…	1476	701
GOTERM_BP_FAT	GO:0051252~regulation of RNA metabolic process	362	12.2962	2.17887e-05	MEF2C, STAT5A, SYNCRIP, RORB, RORA, SHH, CITED2, CTNNB1, EPC1, TBPL2, APP, SIN3A, S1PR1, FOXF1, TRAK1, MED27, PATZ1, RARB, TWIST1, NDNL2, RREB1, BARHL1, BARHL2, ZHX2, EOMES, HMG20A, MED14, MED13, HNF4G, MECOM, PPARGC1A, PPARGC1B, MED10, HES1, PRDM9, HES5, SERBP1, JUN, ZNF785, TGIF1, PRDM2, TGIF2, PRDM1, HOXA13, TFCP2L1, MYT1, ARX, T, TCF21, AHRR, HEXIM1, LHX2, PABPC1, VEZF1, BCOR, TCF4, ARHGEF10L…	2233	1813	13528	1.20964	0.0961383	0.00142263	0.04113		GOTERM_BP_FAT	GO:0007507~heart development	44	2.17177	7.00449e-05	NRP1, ERBB4, TBX20, SOX4, GJA1, SOX6, CXADR, SOX9, GLI3, PTEN, SHH, CITED2, TGFB2, CTNNB1, MSX2, ALDH1A2, OSR1, GATA6, HAND2, SEMA3C, NRG1, COL11A1, PCSK5, MAP2K5, BMP4, BMP2, NKX2-6, TGFBR2, SMAD2, MECOM, PROX1, COL5A1, FOXP1, SHOX2, MNAT1, ID2, PSEN1, PKP2, ZMIZ1, PLN, ADRA1B, FOXC1, ADAMTS1, HTR2B	1489	215	13528	1.85932	0.247898	0.00406148	0.13032		GOTERM_BP_FAT	GO:0032989~cellular component morphogenesis	106	3.59079	2.11156e-07	DYNC2LI1, SHH, TGFB2, CTNNB1, NRCAM, BDNF, ATOH1, APP, DAB2, ANK1, ANK3, UNC5A, ROBO1, ROBO2, UNC5C, RPS27A, SPN, EGFR, PTPRM, LIFR, EOMES, PROX1, CTNNA2, HES1, SLITRK1, NCAM2, SLITRK3, HIF1A, FOXG1, EFNA5, LAMC1, PMP22, SLITRK6, DST, KALRN, ONECUT1, PKHD1, DRD2, TFCP2L1, SOX6, TTC8, SOX9, ITGB1, ARX, ALCAM, PVRL1, CRB1, LHX2, LHX4, CLASP1, B3GNT2, FN1, HNRNPAB, COL18A1, BMP2, NTF3, NR4A2, CELSR2…	2228	397	13528	1.62119	0.000970004	1.36686e-05	0.000398278		GOTERM_BP_FAT	GO:0001656~metanephros development	19	0.972862	2.728e-07	BMP4, RET, BMP2, NF1, SMAD4, SIX2, PAX2, GLI3, WT1, EYA1, SPRY1, BCL2, SALL1, SIX1, GDF11, ROBO2, PBX1, FOXC1, RARB	1476	44
GOTERM_BP_FAT	GO:0007242~intracellular signaling cascade	261	8.86549	2.34098e-05	ADCY1, ADCY2, STAT5A, LHCGR, LPAR2, LPAR1, CTNNB1, MAP3K7, AGTR1, S1PR1, MAP3K4, RAB28, CTGF, MAP3K9, S1PR4, PIK3C3, GAB1, RAB25, TLK1, GNG4, RAPGEF2, RAPGEF1, DDAH1, SYK, MAP2K5, MAGI3, PLD1, BCR, RREB1, ROCK2, PIK3CD, MED14, WNK2, MED13, DEPDC1, PPARGC1A, PPARGC1B, TANK, RND3, SPAG9, CD36, UBR5, F2, RAB12, ARL8B, UNC13C, EIF2AK3, GNAI1, PTPLAD1, HUS1, DUSP10, STK17B, AKAP13, MYO9B, STK17A, CHEK…	2233	1256	13528	1.25891	0.10291	0.00150719	0.0441895		GOTERM_BP_FAT	GO:0043010~camera-type eye development	27	1.33268	7.21792e-05	GJA8, IRX5, SOX1, MITF, NR2E3, ZEB1, NHS, GLI3, SHH, EPHB1, CTNNB1, ALDH1A2, COL8A1, FRS2, BMP4, RAX, BHLHE22, GAS1, PROX1, FOXP2, TGIF1, FOXC1, MAB21L1, BMPR1B, MAB21L2, CRYBA4, KLF4	1489	107	13528	2.29255	0.254398	0.00412616	0.134289		GOTERM_BP_FAT	GO:0007167~enzyme linked receptor protein signaling pathway	94	3.18428	2.70853e-07	MPZL1, NRP1, FGF9, GRIK2, GDF6, CLNK, TGFB2, SLC2A8, MAP3K7, FOS, CTGF, TIAM1, GAB1, TDGF1, ANGPT1, NRG1, FGF1, INSR, FGF2, FRS2, FGF3, GHR, EGFR, PTPRJ, PTPRK, IRS2, PTPRG, LIFR, ZNF8, PTPRT, SOCS5, IRS1, ACVR2A, NCK2, GRB10, DOK5, NCK1, JUN, COL1A2, ROR1, PDGFRA, ROR2, FOXC1, PPM1L, EIF2AK3, FGFR2, ZFAND5, ERBB4, BMPR2, TFG, GREM2, FOXH1, MSX2, UBE2D3, RGMB, SORBS1, SOS1, MAP3K1, LEFTY2, UBE2D1…	2228	342	13528	1.66886	0.00124407	1.72893e-05	0.000510877		GOTERM_BP_FAT	GO:0035113~embryonic appendage morphogenesis	28	1.43369	2.83404e-07	WNT5A, FGF9, PRRX1, TP63, GLI3, MSX2, ALDH1A2, CHD7, FBXW4, CHST11, DYNC2H1, HOXA9, RARB, FLVCR1, TBX3, TBX5, FTO, LEF1, MECOM, HOXD9, NOTCH2, SALL4, DLX6, KIAA1715, PTCH1, PBX1, SP8, WNT7A	1476	87
GOTERM_BP_FAT	GO:0001654~eye development	42	1.42663	2.37163e-05	IRX5, CRYGS, SOX2, MITF, NFYC, FASLG, RORB, NR2E3, NHS, SHH, TGFB2, CTNNB1, CRYGA, MEIS2, CHD7, CRB1, ALDH1A3, RARB, FRS2, APC, BMP4, FOXL2, PTPRM, BHLHE23, LMX1B, BHLHE22, FSCN2, NF1, GAS1, FOXP2, PKNOX1, NTRK2, TGIF1, FOXC1, TGIF2, BMPR1B, MAB21L1, BMP7, CLN8, MAB21L2, CRYBA4, KLF4	2233	132	13528	1.92761	0.104185	0.00150601	0.044768		GOTERM_BP_FAT	GO:0048608~reproductive structure development	30	1.48075	8.1922e-05	FGF7, HMGCR, ZFP42, LHCGR, SOX9, ANKRD7, SHH, CDH6, PGR, OSR1, BCL2, NOBOX, ANGPT1, SRD5A2, LHX9, BMP4, AR, RXFP2, SIRT1, FSHR, BCL2L11, NRIP1, KDR, INHBA, ACVR2A, PLA2G4A, ADAMTS1, FOXC1, BMPR1B, WNT7A	1489	126	13528	2.16316	0.283366	0.00461695	0.152402		GOTERM_BP_FAT	GO:0001655~urogenital system development	41	1.38889	3.31752e-07	HNF1B, PKHD1, TP63, RRM2B, ZBTB16, PAX2, GLI2, GLI3, GDNF, SHH, TCF21, ALDH1A2, SPRY1, BDNF, OSR1, CD44, LHX1, ALDH1A3, POU3F3, ROBO2, RARB, C1GALT1, BMP4, AR, BMP2, MYO1E, SOX11, FOXA1, SMAD4, LEF1, PROX1, SLIT2, BCL2L11, GZF1, EYA1, SALL1, SIX1, PBX1, ADAMTS1, FOXC1, BMP7	2228	110	13528	2.26313	0.00152357	2.08865e-05	0.000625741		GOTERM_BP_FAT	GO:0030326~embryonic limb morphogenesis	28	1.43369	2.83404e-07	WNT5A, FGF9, PRRX1, TP63, GLI3, MSX2, ALDH1A2, CHD7, FBXW4, CHST11, DYNC2H1, HOXA9, RARB, FLVCR1, TBX3, TBX5, FTO, LEF1, MECOM, HOXD9, NOTCH2, SALL4, DLX6, KIAA1715, PTCH1, PBX1, SP8, WNT7A	1476	87
GOTERM_BP_FAT	GO:0001763~morphogenesis of a branching structure	28	0.951087	2.54421e-05	CTNND2, GLI2, SHH, CTNNB1, SEMA5A, SPRY2, TCF21, CD44, CXCR4, BCL2, FOXF1, PLXND1, CYR61, BMP4, BMP2, FLT1, TBX3, COL13A1, TGFBR2, SMAD4, GZF1, MYCN, KDR, DLX2, NOTCH1, EPHA7, EYA1, BMP7	2233	74	13528	2.2923	0.111328	0.00159369	0.0480249		GOTERM_BP_FAT	GO:0042692~muscle cell differentiation	29	1.43139	9.76405e-05	CAV2, UTRN, CACNB2, SOX6, NEO1, CXADR, SHH, CTNNB1, GPHN, APP, KRAS, GATA6, MTPN, DNER, FOXF1, PPP3CA, NRG1, IFRD1, BMP4, NTF3, NKX2-6, IGF1, MBNL1, HOMER1, CSRP2, PROX1, FOXP1, AVPR1A, TBX18	1489	121	13528	2.17747	0.327749	0.00542527	0.181619		GOTERM_BP_FAT	GO:0001708~cell fate specification	25	0.846883	3.32444e-07	BMP4, FOXA2, SOX2, FOXA1, SIX3, SOX9, GLI2, ITGB1, GLI3, GDNF, SHH, NKX6-1, CTNNB1, SPRY1, ATOH1, NOTCH1, WNT3, SALL1, SIX1, POU2F1, TLX3, FGF1, FRS2, FGF2, FGF3	2228	51	13528	2.97638	0.00152674	2.06472e-05	0.000627046		GOTERM_BP_FAT	GO:0050767~regulation of neurogenesis	42	2.15054	3.41752e-07	IRX3, LZTS1, NRP1, SOX2, SOX5, PAX6, CDH2, LRRC4C, GLI2, CDH4, NRCAM, LINGO1, ROBO1, BCL2, NKX6-2, ROBO2, POU3F2, SEMA3A, BMP4, BMP2, NTF3, NF1, LMX1A, ISL1, NKX6-1, HES1, NTRK3, DLX2, EYA1, CCND2, HOXD3, NTRK2, FOXG1, SIX1, NPTN, TGIF1, PBX1, CNTN4, ID4, BMP7, WNT7A, KALRN	1476	166
GOTERM_BP_FAT	GO:0030509~BMP signaling pathway	20	0.679348	2.67342e-05	BMP4, BMP10, BMP2, SMAD7, SMAD6, USP9X, BMPR2, SMAD4, FSTL1, SKI, GREM2, UBE2D3, RGMB, CHRDL1, ID1, TGFBR3, SMURF1, UBE2D1, BMP7, BMPR1B	2233	44	13528	2.75374	0.116639	0.00165226	0.0504633		GOTERM_BP_FAT	GO:0006357~regulation of transcription from RNA polymerase II promoter	113	5.57749	0.000117096	THRB, CASK, FOXO1, ANKRD1, NR2E3, GDNF, SHH, CITED2, CTNNB1, APP, ATOH1, S1PR1, SIN3A, GATA6, NKX6-2, TWIST2, TWIST1, BARHL2, ZHX2, MED13, HNF4G, MECOM, PPARGC1A, PROX1, PKIA, ASCL1, JUN, TFAP2B, TGIF1, TFAP2A, ST18, SMARCA2, ONECUT1, SOX5, SOX6, SOX9, HOXA1, MEIS2, RUNX1, BMP4, BMP2, NTF3, KLF12, MAFB, MAML2, NR4A2, LMCD1, SMAD2, NEUROG2, NR4A3, NKX6-1, FOXP1, FOXP2, DLX2, HDAC4, ETS1, SMARCC1, …	1489	727	13528	1.41216	0.378895	0.00641522	0.217769		GOTERM_BP_FAT	GO:0048666~neuron development	93	3.15041	3.45896e-07	NRP2, NRP1, OPCML, PAX6, STRN, GLI2, PAX2, GDNF, SHH, TGFB2, KLHL1, NRCAM, EFHD1, BDNF, ATOH1, APP, CD44, ANK3, ATXN10, UNC5A, CXCR4, ROBO1, ROBO2, POU4F1, SEMA3A, UNC5C, RPS27A, EGFR, PTPRM, NRXN3, LIFR, NRXN1, SLIT2, SLIT3, CTNNA2, HES1, NCAM2, SLITRK1, SLITRK3, CLIC5, FOXG1, CNTN4, SIAH1, EFNA5, SLITRK6, DST, GAP43, KALRN, DCC, PARD3, IRX5, SOX1, PKHD1, DRD2, CDH4, ARX, ALCAM, PVRL1, CRB1, TNR…	2228	339	13528	1.66572	0.00158848	2.11963e-05	0.00065242		GOTERM_BP_FAT	GO:0001501~skeletal system development	66	3.37942	4.04474e-07	FGF9, EDN1, PRRX1, TP63, POSTN, HOXD1, GLI2, PAX1, GLI3, TNFRSF11B, BARX2, CHST11, COL11A1, MYC, SATB2, GSC, SIX2, HOXD9, ACVR2A, EYA1, HOXD8, HOXD3, SIX1, PDGFRA, TFAP2A, ROR2, FOXC1, KIAA1217, EXT1, WNT5A, TWSG1, SOX5, SOX6, SOX9, MSX2, COL9A1, CHD7, BCL2, PRKRA, HOXA9, AXIN2, RUNX2, BMP4, BMP2, TBX3, KLF10, NF1, TGFBR2, IGF1, FRZB, COL5A2, ANKH, HOXB3, HOXB4, DLX2, HDAC4, HOXB1, DLX6, TRPS1, G…	1476	319
GOTERM_BP_FAT	GO:0043068~positive regulation of programmed cell death	105	3.56658	2.83618e-05	DLC1, CADM1, GRIK2, TLR4, PMAIP1, FOXO3, IL10, CRADD, TGFB2, APP, CUL5, CDKN2A, CD44, TIAM1, RARB, RPS27A, SPN, GRIN2A, FADD, STK4, STK3, BCL2L11, RASGRF2, RASGRF1, JUN, RIPK2, KALRN, HOXA13, STK17B, SOX4, AKAP13, CHEK2, STK17A, TIMP3, ZC3H8, PRUNE2, AHRR, TUBB, FGD4, TRAF3, COL18A1, CFLAR, VAV3, TM2D1, KLF10, TRIO, SMAD3, BRCA1, NOTCH2, EPHA7, NOTCH1, UACA, ETS1, HSPD1, BMP7, ABL1, ZMAT3, PREX1,…	2233	433	13528	1.46908	0.123284	0.00172971	0.0535347		GOTERM_BP_FAT	GO:0008585~female gonad development	19	0.937808	0.00012699	BMP4, FGF7, LHCGR, ZFP42, FSHR, SIRT1, CDH6, NRIP1, KDR, PGR, INHBA, PLA2G4A, BCL2, ANGPT1, NOBOX, ADAMTS1, FOXC1, BMPR1B, LHX9	1489	64	13528	2.6972	0.403395	0.00686302	0.23615		GOTERM_BP_FAT	GO:0048732~gland development	47	1.59214	4.0727e-07	NRG3, ERBB4, DRD2, TFCP2L1, SOX2, HK2, PAX6, TP63, NR3C1, GLI2, GLI3, PAX1, SHH, OTP, TGFB2, CITED2, TCF21, ALDH1A2, KDM1A, ALDH1A3, TDGF1, POU3F2, NRG1, EGFR, BMP4, IRS2, AR, TBX3, TBX2, CREB1, FOXA1, LEF1, EDAR, ISL1, IRS1, NTN1, BCL2L11, HES1, PTHLH, EYA1, PRLR, SIX1, CRH, PBX1, FOXC1, BMP7, NR5A1	2228	135	13528	2.11389	0.00187006	2.46288e-05	0.000768182		GOTERM_BP_FAT	GO:0035108~limb morphogenesis	30	1.5361	4.1102e-07	WNT5A, FGF9, PRRX1, TP63, GLI3, MSX2, ALDH1A2, CHD7, FBXW4, CHST11, DYNC2H1, HOXA9, RARB, ASPH, FLVCR1, TBX3, TBX5, FTO, LEF1, MECOM, HOXD9, NOTCH2, SALL4, DLX6, KIAA1715, PBX1, PTCH1, SP8, BMPR1B, WNT7A	1476	99
GOTERM_BP_FAT	GO:0007178~transmembrane receptor protein serine/threonine kinase signaling pathway	35	1.18886	2.86345e-05	BMP10, PDGFA, USP9X, BMPR2, FSTL1, FKBP1A, GREM2, TGFB2, MAP3K7, FOS, UBE2D3, RGMB, UBE2D1, BMP4, PTPRK, BMP2, SMAD7, CREB1, KLF10, SMAD6, TGFBR2, SMAD4, SMAD3, SKI, SMAD2, CHRDL1, ID1, JUN, TGFBR3, SPTBN1, SMURF1, BMPR1B, BMP7, HPGD, TOB1	2233	103	13528	2.05862	0.124393	0.00172368	0.0540494		GOTERM_BP_FAT	GO:0042063~gliogenesis	19	0.937808	0.000157808	EGFR, NTF3, LYN, ARHGEF7, SOX11, IGF1, CDK6, NKX6-1, SHH, CTNNB1, TGFB2, ASCL1, NKX6-2, DNER, NAB1, POU3F2, VCAN, FGF2, GAP43	1489	65	13528	2.6557	0.473685	0.00840989	0.293379		GOTERM_BP_FAT	GO:0048568~embryonic organ development	55	1.86314	8.37919e-07	FGF9, EDN1, PAX2, ZIC1, GLI2, GLI3, SHH, CITED2, SPRY2, ATOH1, GATA4, CHST11, RARB, COL11A1, FRS2, MYC, ALX1, SATB2, TBX15, GSC, OTX1, EOMES, PROX1, EYA1, HIF1A, CLIC5, FOXG1, SIX1, ROR2, TFAP2A, ZFPM2, PRDM1, SOX2, COL2A1, TCF7L2, HESX1, ALDH1A2, TCF21, OVOL2, ALDH1A3, NKX3-2, SH2B3, FOXD3, FOXL2, EPAS1, MAFB, TGFBR2, NEUROG1, FZD3, NR4A3, DLX2, DLX6, SP3, PBX1, BMP7	2228	172	13528	1.94157	0.00384367	5.00128e-05	0.00158045		GOTERM_BP_FAT	GO:0035107~appendage morphogenesis	30	1.5361	4.1102e-07	WNT5A, FGF9, PRRX1, TP63, GLI3, MSX2, ALDH1A2, CHD7, FBXW4, CHST11, DYNC2H1, HOXA9, RARB, ASPH, FLVCR1, TBX3, TBX5, FTO, LEF1, MECOM, HOXD9, NOTCH2, SALL4, DLX6, KIAA1715, PBX1, PTCH1, SP8, BMPR1B, WNT7A	1476	99
GOTERM_BP_FAT	GO:0046578~regulation of Ras protein signal transduction	59	2.00408	3.01954e-05	DLC1, ALS2, PREX1, ITPKB, LPAR2, LPAR1, MCF2L, TBC1D16, S1PR1, EVI5, TIAM1, TBC1D14, AGAP1, ARHGEF3, BCR, ARHGEF7, ARHGEF19, ARHGEF16, PSD3, ARHGEF9, TBC1D22A, ARHGEF10, RASGRF2, RASGRF1, ACAP2, SPATA13, KALRN, ARFGAP3, ASAP2, CYTH4, RABGAP1L, AKAP13, ASAP1, ADAP1, MCF2L2, PLEKHG3, PLEKHG2, PLEKHG1, TBC1D5, SH2B2, BCL6, TBC1D1, TBC1D30, IQSEC1, ARHGEF10L, FGD4, TBC1D2, TBC1D2B, VAV3, NF1, TRIO, R…	2233	210	13528	1.70207	0.13071	0.00179427	0.0569948		GOTERM_BP_FAT	GO:0022604~regulation of cell morphogenesis	30	1.48075	0.000169821	NRP1, LZTS1, ATP10A, FERMT2, CDH2, LRRC4C, PALMD, CDH4, RHOU, TGFB2, LINGO1, PTK2, ROBO1, PALM2, ROBO2, POU3F2, SEMA3A, CDC42EP3, FGD3, FN1, SPP1, BARHL2, SMAD2, KDR, NTRK3, PSEN1, FYN, CDC42SE2, SEMA4D, WNT7A	1489	131	13528	2.0806	0.498785	0.00893027	0.315678		GOTERM_BP_FAT	GO:0001525~angiogenesis	49	1.65989	1.19118e-06	NRP2, NRP1, FGF9, ATP5B, TBX20, EDN1, ENPEP, JAG1, SHH, CTNNB1, TGFB2, MAP3K7, SHB, S1PR1, CXCR4, ROBO1, CTGF, HAND2, CCBE1, ERAP1, HS6ST1, ANGPT1, SOX17, FGF1, VEZF1, FGF2, C1GALT1, SCG2, COL18A1, BMP4, KLF5, FLT1, AIMP1, EPAS1, TGFBR2, ARHGAP24, NCL, UBP1, SLIT2, ANXA2, CDH13, PROK2, NOTCH1, HIF1A, PKNOX1, MEOX2, ID1, JUN, RBPJ	2228	148	13528	2.01026	0.00545973	7.01858e-05	0.00224676		GOTERM_BP_FAT	GO:0048729~tissue morphogenesis	44	2.25294	4.79807e-07	DLC1, TWSG1, SHROOM3, LMO4, TP63, ZEB2, FKBP1A, PDX1, JAG1, PAX2, GLI2, GLI3, TGFB2, MAP3K7, ALDH1A2, HAND1, FOXF1, BCL2, COL11A1, IPMK, CHUK, BMP4, BMP2, RET, TBX3, SMAD7, TBX5, VANGL2, SMAD4, LEF1, FZD3, SMAD2, NOTCH2, HOXB4, EYA1, SIX1, TGIF1, TFAP2A, PBX1, FOXC1, PTCH1, BMP7, WNT7A, KLF4	1476	180
GOTERM_BP_FAT	GO:0007389~pattern specification process	71	2.41168	3.19498e-05	BMI1, DYNC2LI1, ZEB2, GLI2, ZIC1, SHH, CTNNB1, CITED2, CXCR4, FOXF1, GATA4, MSGN1, ASPH, NR2F2, FRS2, CYR61, ALX1, NOTO, OTX1, LEF1, DLL1, GRHL3, ARL6, RTTN, HES1, ASCL1, EYA1, BTG2, PSEN2, TGIF1, BMPR2, TTC8, TCF7L1, SEMA5A, T, OVOL2, DISP1, LHX2, AXIN2, BCOR, PLXND1, LFNG, MLLT3, APC, SIM2, BMP4, FLT1, LMX1B, TBX3, MAFB, SMAD6, FTO, TGFBR2, SMAD4, EN1, CELSR2, SMAD2, GAS1, MID1, DLX2, NOTCH2, H…	2233	267	13528	1.61099	0.137756	0.00187441	0.0603054		GOTERM_BP_FAT	GO:0030902~hindbrain development	18	0.88845	0.000175831	FOXA2, AGTPBP1, PLXNA2, MAFB, GAS1, LMX1A, SHH, FOXP2, KLHL1, CTNNA2, ALDH1A2, HOXA1, BCL2, MTPN, MYO16, POU4F1, WNT7A, NFIB	1489	60	13528	2.72559	0.510889	0.0091269	0.326833		GOTERM_BP_FAT	GO:0048736~appendage development	38	1.28726	1.27803e-06	FGF9, GNA12, HOXD12, TP63, COL2A1, ZBTB16, GLI3, GJA5, SHH, CTNNB1, MSX2, ALDH1A2, CYP26B1, CHST11, FBN2, RARB, NR2F2, ALX1, FLVCR1, RAX, TBX3, TBX5, FTO, LEF1, MBNL1, MECOM, NOTCH2, NOTCH1, SALL4, DKK1, MEOX2, DLX6, KIAA1715, LRP6, PBX1, SP8, BMPR1B, WNT7A	2228	103	13528	2.24009	0.00585661	7.43494e-05	0.00241056		GOTERM_BP_FAT	GO:0030030~cell projection organization	73	3.73784	5.02645e-07	NRP2, CCKAR, NRP1, CROCC, PDGFA, DYNC2LI1, PAX6, GJA1, GLI2, PAX2, CXCL12, SPAG16, KLHL1, VCL, NRCAM, ANK3, ROBO1, CXCR4, DYNC2H1, ROBO2, SEMA3A, UNC5C, PTPRM, NRXN3, VANGL2, LIFR, STXBP1, NRXN1, ARL6, LPIN1, SLIT3, CTNNA2, NCAM2, SLITRK1, ADM, SPAG6, CLIC5, FOXG1, SDCBP, CNTN4, EFNA5, VCAN, SLITRK6, SLITRK5, GAP43, KALRN, CDH4, ARX, ALCAM, LINGO1, PVRL1, TNR, DMD, BCL2, DCX, THBS4, FGD4, GNAO1, …	1476	368
GOTERM_BP_FAT	GO:0043065~positive regulation of apoptosis	104	3.53261	3.48115e-05	DLC1, CADM1, TLR4, PMAIP1, FOXO3, IL10, CRADD, TGFB2, APP, CUL5, CDKN2A, CD44, TIAM1, RARB, RPS27A, SPN, GRIN2A, FADD, STK4, STK3, BCL2L11, RASGRF2, RASGRF1, JUN, RIPK2, KALRN, HOXA13, STK17B, SOX4, AKAP13, CHEK2, STK17A, TIMP3, ZC3H8, PRUNE2, AHRR, TUBB, FGD4, TRAF3, COL18A1, CFLAR, VAV3, TM2D1, KLF10, TRIO, SMAD3, BRCA1, NOTCH2, NOTCH1, EPHA7, UACA, ETS1, HSPD1, BMP7, ABL1, ZMAT3, PREX1, BNIP3,…	2233	430	13528	1.46524	0.149128	0.00201663	0.0657052		GOTERM_BP_FAT	GO:0007169~transmembrane receptor protein tyrosine kinase signaling pathway	44	2.17177	0.000184529	REPS2, FGF7, NRP1, ERBB4, GRIK2, FGF16, FOXO1, CLNK, PTEN, EPHB1, ADCYAP1, IGF1R, PTK2, ANGPT1, PIK3R3, EGF, NRG1, FGF1, FRS2, FGF2, PIK3R1, EGFR, IRS2, KL, MET, PTPRT, HGF, STXBP4, ALK, EPHA1, IRS1, KDR, EPHA3, NTRK3, NCK2, EPHA4, SS18, EPHA7, EPHA6, EPS8, DOK5, NTRK2, ROR2, FOXC1	1489	224	13528	1.78461	0.527892	0.00945562	0.342975		GOTERM_BP_FAT	GO:0060173~limb development	38	1.28726	1.27803e-06	FGF9, GNA12, HOXD12, TP63, COL2A1, ZBTB16, GLI3, GJA5, SHH, CTNNB1, MSX2, ALDH1A2, CYP26B1, CHST11, FBN2, RARB, NR2F2, ALX1, FLVCR1, RAX, TBX3, TBX5, FTO, LEF1, MBNL1, MECOM, NOTCH2, NOTCH1, SALL4, DKK1, MEOX2, DLX6, KIAA1715, LRP6, PBX1, SP8, BMPR1B, WNT7A	2228	103	13528	2.24009	0.00585661	7.43494e-05	0.00241056		GOTERM_BP_FAT	GO:0007548~sex differentiation	39	1.99693	5.49639e-07	TSPY2, HMGB2, HMGCR, FGF9, SOX2, LHCGR, IDE, ZFP42, TP63, FOXO3, SOX9, TCF7L2, WT1, DMRTA1, CDH6, CHD7, BCL2, ANGPT1, LFNG, BMP4, FOXL2, TBX3, DMRT3, FSHR, BCL2L11, KDR, NRIP1, INHBB, AFP, ACVR2A, PLA2G4A, CCND2, PDGFRA, ROR2, PBX1, FOXC1, ADAMTS1, BMPR1B, WNT7A	1476	151
GOTERM_BP_FAT	GO:0030900~forebrain development	46	1.5625	3.71594e-05	DLC1, SOX2, BCAN, ZEB2, HPRT1, GLI2, SHH, CTNNB1, ARX, APP, SLC1A2, DAB1, LHX2, ALDH1A3, POU3F3, NR2F2, FRS2, DCLK1, NR2F1, BMP4, GNAO1, TBX3, RFX4, CREB1, OTX1, NF1, GSX1, LEF1, MECOM, FOXP2, ATRX, HES1, SALL3, DLX2, ASCL1, EYA1, NOTCH1, FYN, GHRH, PSEN2, ZIC5, MAPK8IP3, ID4, LRP2, FABP7, NFIB	2233	152	13528	1.83341	0.158345	0.00212595	0.0701352		GOTERM_BP_FAT	GO:0014013~regulation of gliogenesis	10	0.493583	0.000196992	BMP4, LINGO1, DLX2, BMP2, LYN, NTF3, NKX6-2, ID4, SHH, NKX6-1	1489	21	13528	4.32633	0.55123	0.00996557	0.366099		GOTERM_BP_FAT	GO:0043010~camera-type eye development	39	1.32114	1.27891e-06	GJA8, IRX5, SOX1, SOX2, MITF, PAX6, NFYC, PAX2, GLI3, SHH, CTNNB1, ALDH1A2, PVRL1, PVRL3, MAP3K1, BCL11B, ALDH1A3, POU2F1, FRS2, BMP4, MAF, FOXL2, RAX, PTPRM, LMX1B, BHLHE22, SIX3, PROX1, FOXP2, PKNOX1, SP3, TGIF1, FOXC1, BMPR1B, BMP7, CLN8, MAB21L2, CRYBA4, KLF4	2228	107	13528	2.21309	0.00586064	7.34708e-05	0.00241223		GOTERM_BP_FAT	GO:0048732~gland development	36	1.84332	7.16691e-07	NRG3, SOX2, PAX6, TP63, GLI2, GLI3, PAX1, CITED2, TGFB2, ALDH1A2, PROP1, BCL2, HOXA9, POU3F2, NRG1, PRL, BMP4, TBX3, TBX2, NF1, LEF1, IGF1, EDAR, ISL1, IRS1, BCL2L11, HOXD9, HES1, HOXB3, EYA1, HOXD3, SIX1, PBX1, FOXC1, PTCH1, BMP7	1476	135
GOTERM_BP_FAT	GO:0006350~transcription	411	13.9606	3.86092e-05	MEF2C, RORB, RORA, MXI1, CTNNB1, CITED2, EPC1, TBPL2, EPC2, ZNF775, FOXF1, MED27, PHTF2, PATZ1, ZNF644, RREB1, ZNF507, RCOR1, BARHL1, BARHL2, ZHX2, EOMES, ZNF648, HMG20A, MED14, ZNF503, MED13, HNF4G, MED10, SCYL1, JUN, ZNF785, TGIF1, VGLL3, TGIF2, VGLL4, CRTC3, ZNF516, ARX, T, HEXIM1, VEZF1, TCF4, ASXL2, KLF12, KLF13, KLF10, ZNF621, KLF17, KLF14, ZNF521, KLF15, ZSCAN2, USF2, ZNF217, TRPS1, ZNF213…	2233	2101	13528	1.18512	0.163987	0.0021819	0.0728707		GOTERM_BP_FAT	GO:0002053~positive regulation of mesenchymal cell proliferation	9	0.444225	0.000204917	IRS2, TGFBR2, GAS1, TBX18, IRS1, SHH, FOXP1, KDR, FOXP2	1489	17	13528	4.80986	0.565467	0.0102371	0.380801		GOTERM_BP_FAT	GO:0001656~metanephros development	22	0.745257	1.34881e-06	BMP4, BMP2, SMAD4, PAX2, GLI3, GDNF, SLIT2, SHH, GZF1, TCF21, BDNF, EYA1, SPRY1, OSR1, CD44, LHX1, SALL1, SIX1, ROBO2, PBX1, FOXC1, RARB	2228	44	13528	3.03591	0.00617994	7.65294e-05	0.00254406		GOTERM_BP_FAT	GO:0046620~regulation of organ growth	15	0.768049	8.47444e-07	ARX, IL7, FGF9, TBX5, TGFBR2, HEY2, GATA4, FOXC1, RAG2, CACNA1C, NRG1, CXADR, FGF2, BCL2L11, FLVCR1	1476	30
GOTERM_BP_FAT	GO:0001525~angiogenesis	45	1.52853	4.03446e-05	NRP2, RTN4, PDGFA, JAG1, SHH, CTNNB1, TGFB2, SEMA5A, MAP3K7, SHB, S1PR1, HAND1, CXCR4, ROBO1, CTGF, FGF1, VEZF1, PLXND1, ANGPT2, C1GALT1, SCG2, CYR61, COL18A1, KLF5, BMP4, FLT1, EPAS1, IL8, TGFBR2, COL15A1, STAB2, ARHGAP24, NCL, SLIT2, KDR, ANXA2, CXCL17, PROK2, NOTCH1, HIF1A, PKNOX1, ID1, JUN, PLXDC1, RBPJ	2233	148	13528	1.84203	0.170691	0.00225243	0.0761449		GOTERM_BP_FAT	GO:0044057~regulation of system process	56	2.76407	0.000205207	LZTS1, SNCAIP, TACR3, THRB, GRIK1, GLRA1, GRIK2, BTC, GDNF, TGFB2, EDNRB, AGTR1, AGTR2, HTR1B, NMUR2, GUCY1A3, SEMA3A, KCNMA1, PRKCA, EGFR, GRIN2A, GRM1, INHBA, PRKCQ, PROK2, GRM3, PSEN1, CHRM2, RASGRF1, GRM8, NPPC, CELF2, RYR2, CAV1, IRX5, ERBB4, CTNND2, TAC1, CDH2, KRAS, BCHE, PPP3CA, SLC8A1, NTF3, KCNB2, MSTN, LAMA2, HDAC4, GRIA2, PLN, NTRK2, ADRA1B, AVPR1A, ALOX5, HTR2C, HTR2A	1489	309	13528	1.64653	0.565979	0.0101272	0.381339		GOTERM_BP_FAT	GO:0048754~branching morphogenesis of a tube	28	0.948509	1.37797e-06	NRP1, FOXA2, TBX20, EDN1, PAX2, GLI2, GLI3, SHH, CTNNB1, SPRY2, TCF21, CD44, CXCR4, BMP4, BMP2, FLT1, TBX3, TGFBR2, FOXA1, SMAD4, GZF1, MYCN, NOTCH1, EYA1, TIMELESS, SIX1, PBX1, BMP7	2228	65	13528	2.61555	0.00631313	7.72304e-05	0.00259906		GOTERM_BP_FAT	GO:0007178~transmembrane receptor protein serine/threonine kinase signaling pathway	30	1.5361	1.02333e-06	TWSG1, PDGFA, GDF6, USP9X, FSTL1, FKBP1A, TGFB2, MSX2, MAP3K7, FOS, UBE2D3, RGMB, BMP4, PTPRK, BMP2, SMAD7, NLK, KLF10, SMAD6, TGFBR2, SMAD4, SMAD2, ACVR2A, ID1, JUN, SPTBN1, BAMBI, BMP7, BMPR1B, TOB1	1476	103
GOTERM_BP_FAT	GO:0050767~regulation of neurogenesis	49	1.6644	4.06391e-05	XRCC5, RTN4, IRX3, LZTS1, DRD3, SOX2, SOX5, GLI2, CDH4, TTC3, SHH, MBP, ACTR3, LINGO1, ROBO1, TIAM1, BCL2, MAPT, SEMA3A, CDK5RAP2, ARHGDIA, SPP1, BMP4, BMP2, NF1, BARHL2, NLGN1, DLL1, NTN1, SLIT2, NTRK3, HES1, ASCL1, DLX2, ISL2, NOTCH1, EYA1, HES5, NTRK2, NPTN, TGIF1, ID4, CNTN4, TGIF2, SEMA4D, BMP7, OMG, WNT7A, KALRN	2233	166	13528	1.78827	0.171823	0.00224187	0.0767006		GOTERM_BP_FAT	GO:0021953~central nervous system neuron differentiation	14	0.691017	0.000226402	PRKCA, SOX1, SOX5, NR4A2, NEUROG2, LMX1A, EPHB1, ARX, ASCL1, HOXA1, LINGO1, PTK2, FOXG1, POU4F1	1489	40	13528	3.17985	0.601831	0.0110336	0.420647		GOTERM_BP_FAT	GO:0014031~mesenchymal cell development	24	0.813008	1.48822e-06	NRP2, EDN3, BMP2, EDN1, EOMES, LEF1, KITLG, ZEB2, SOX9, ISL1, GDNF, SHH, CTNNB1, TGFB2, ALDH1A2, NOTCH1, HIF1A, OVOL2, HAND2, FOXC1, BMP7, NRG1, ALX1, HNRNPAB	2228	51	13528	2.85732	0.00681652	8.24045e-05	0.00280701		GOTERM_BP_FAT	GO:0001654~eye development	35	1.79211	1.20929e-06	TWSG1, IRX5, SOX2, MITF, PAX6, FASLG, PAX2, GLI3, WT1, TGFB2, ALDH1A2, MEIS2, CHD7, PVRL1, PVRL3, POU2F1, RARB, BMP4, MAF, FOXL2, PTPRM, LMX1B, BHLHE22, NF1, PTF1A, COL5A2, NTRK2, GDF11, TGIF1, FOXC1, BMPR1B, BMP7, MAB21L1, CRYBA4, KLF4	1476	132
GOTERM_BP_FAT	GO:0007507~heart development	59	2.00408	6.26493e-05	DLC1, NRP2, BMP10, FGF12, GLI2, CXADR, SHH, CTNNB1, TGFB2, CITED2, OSR1, GATA6, GATA4, MKL2, RARB, COL11A1, MAP2K5, PTPRJ, MECOM, ADM, ZMIZ1, ZFPM2, FOXC1, IRX4, SOX4, FKBP1A, COL2A1, SOX6, SOX9, ITGB1, GJC1, CHD7, HAND1, OVOL2, HEXIM1, BCOR, BMP4, BMP2, TBX3, TBX2, SMAD7, NF1, TGFBR2, HSPG2, TEAD1, SMAD2, FOXP4, FOXP1, NOTCH1, SALL4, ID2, ID1, PLN, NDUFV2, TGFBR3, PTCH1, ID3, RBPJ, HDAC9	2233	215	13528	1.66249	0.252215	0.00341344	0.118218		GOTERM_BP_FAT	GO:0045137~development of primary sexual characteristics	29	1.43139	0.000234598	FGF7, HMGCR, ZFP42, LHCGR, SOX9, ANKRD7, SHH, CDH6, PGR, OSR1, BCL2, NOBOX, ANGPT1, SRD5A2, LHX9, BMP4, AR, RXFP2, SIRT1, FSHR, BCL2L11, NRIP1, KDR, INHBA, ACVR2A, PLA2G4A, ADAMTS1, FOXC1, BMPR1B	1489	127	13528	2.07459	0.614889	0.0112955	0.435844		GOTERM_BP_FAT	GO:0048762~mesenchymal cell differentiation	24	0.813008	1.48822e-06	NRP2, EDN3, BMP2, EDN1, EOMES, LEF1, KITLG, ZEB2, SOX9, ISL1, GDNF, SHH, CTNNB1, TGFB2, ALDH1A2, NOTCH1, HIF1A, OVOL2, HAND2, FOXC1, BMP7, NRG1, ALX1, HNRNPAB	2228	51	13528	2.85732	0.00681652	8.24045e-05	0.00280701		GOTERM_BP_FAT	GO:0001657~ureteric bud development	16	0.819252	1.32892e-06	BMP4, RET, BMP2, SMAD4, PAX2, GLI3, EYA1, SPRY1, BCL2, SALL1, SIX1, GDF11, ROBO2, PBX1, FOXC1, RARB	1476	35
GOTERM_BP_FAT	GO:0045664~regulation of neuron differentiation	41	1.39266	6.67697e-05	RTN4, IRX3, LZTS1, SOX2, SOX5, GLI2, CDH4, SHH, TTC3, MBP, ACTR3, LINGO1, ROBO1, TIAM1, BCL2, MAPT, CDK5RAP2, SEMA3A, ARHGDIA, SPP1, BARHL2, NLGN1, DLL1, NTN1, SLIT2, HES1, NTRK3, ASCL1, ISL2, EYA1, NOTCH1, HES5, NTRK2, TGIF1, ID4, CNTN4, TGIF2, SEMA4D, OMG, WNT7A, KALRN	2233	133	13528	1.86757	0.266373	0.00359532	0.125989		GOTERM_BP_FAT	GO:0060173~limb development	25	1.23396	0.000267695	WNT5A, GLI3, SHH, CTNNB1, MSX2, ALDH1A2, ASPH, FBN2, NR2F2, PCSK5, TWIST1, ALX1, RAX, FTO, LEF1, MBNL1, GAS1, MECOM, NOTCH2, DKK1, PSEN1, MEOX2, SP8, BMPR1B, WNT7A	1489	103	13528	2.20517	0.6634	0.0127284	0.497187		GOTERM_BP_FAT	GO:0045596~negative regulation of cell differentiation	64	2.16802	1.85498e-06	CDX2, NRP1, FOXA2, PAX6, TP63, TLR4, JAG1, GLI2, GLI3, SHH, HIST2H4B, CTNNB1, BDNF, SEMA3A, LIG4, SOCS5, PTHLH, HES1, MIB1, CCND1, HES5, RIF1, PRDM6, FOXG1, CNTN4, HIST1H4K, ENPP1, DRD3, SOX2, ABCA1, ZBTB16, SOX9, TCF7L2, ITGB1, ZC3H8, OVOL2, BCL6, MBNL3, TLX3, RUNX1, HIST1H4J, SPP1, BMP4, TBX3, FLT3, MAFB, SMAD7, SMAD3, ISL1, NTN1, SIRT1, ADIPOQ, NKX6-1, DLX2, NOTCH2, HDAC4, ISL2, NOTCH1, HOPX, …	2228	216	13528	1.79906	0.00848927	0.000101489	0.00349877		GOTERM_BP_FAT	GO:0051094~positive regulation of developmental process	58	2.96979	1.68731e-06	CDX2, THRB, FGF9, PAX6, FOXO3, JAG1, GLI2, GLI3, TGFB2, NRCAM, ROBO1, NKX6-2, GATA4, HEY2, ROBO2, MKL2, NRG1, FGF2, FNDC3B, AP3B1, ADAMTS20, SOCS3, VASH2, ACVR2A, HIF1A, BTG1, HOXD3, JUN, FOXG1, NPTN, TGIF1, IRX3, SOX2, KITLG, CDH4, BCL2, RUNX2, BMP4, BMP2, NTF3, IL7, TBX5, KLF10, TGFBR2, SMAD4, SMAD2, NKX6-1, NTRK3, PLA2G4A, ID2, ETS1, HOPX, BMPR1B, BMP7, HDAC9, IGFBP3, ZFHX3, WNT7A	1476	278
GOTERM_BP_FAT	GO:0007498~mesoderm development	27	0.91712	7.5002e-05	BMPR2, SHH, TCF7L1, TCF21, T, MACF1, HAND1, OSR1, LHX2, FOXF1, BMP4, TBX3, HCK, EOMES, SMAD3, LEF1, MESDC2, SMAD2, NR4A3, SNAI2, SLIT2, PRKAR1A, TXNRD1, FOXC1, EXT1, BMP7, KLF4	2233	74	13528	2.21043	0.293864	0.00399141	0.141512		GOTERM_BP_FAT	GO:0048736~appendage development	25	1.23396	0.000267695	WNT5A, GLI3, SHH, CTNNB1, MSX2, ALDH1A2, ASPH, FBN2, NR2F2, PCSK5, TWIST1, ALX1, RAX, FTO, LEF1, MBNL1, GAS1, MECOM, NOTCH2, DKK1, PSEN1, MEOX2, SP8, BMPR1B, WNT7A	1489	103	13528	2.20517	0.6634	0.0127284	0.497187		GOTERM_BP_FAT	GO:0060485~mesenchyme development	24	0.813008	2.25496e-06	NRP2, EDN3, BMP2, EDN1, EOMES, LEF1, KITLG, ZEB2, SOX9, ISL1, GDNF, SHH, CTNNB1, TGFB2, ALDH1A2, NOTCH1, HIF1A, OVOL2, HAND2, FOXC1, BMP7, NRG1, ALX1, HNRNPAB	2228	52	13528	2.80238	0.0103103	0.00012192	0.00425317		GOTERM_BP_FAT	GO:0045597~positive regulation of cell differentiation	50	2.56016	2.54545e-06	CDX2, THRB, PAX6, FOXO3, JAG1, GLI2, GLI3, TGFB2, NRCAM, ROBO1, NKX6-2, ROBO2, NRG1, FGF2, FNDC3B, AP3B1, ADAMTS20, SOCS3, ACVR2A, HIF1A, BTG1, HOXD3, JUN, FOXG1, NPTN, TGIF1, IRX3, SOX2, KITLG, CDH4, BCL2, RUNX2, BMP4, BMP2, NTF3, IL7, TBX5, KLF10, TGFBR2, SMAD4, SMAD2, NKX6-1, NTRK3, ID2, ETS1, HOPX, BMP7, BMPR1B, IGFBP3, ZFHX3	1476	229
GOTERM_BP_FAT	GO:0032583~regulation of gene-specific transcription	41	1.39266	8.02483e-05	MEF2C, THRA, RORB, TCF7L2, GDNF, IL10, CITED2, CTNNB1, HAND1, GATA6, GATA4, HEY2, NR2F2, BCOR, ARHGEF10L, HNRNPAB, TBL1XR1, IL6, BMP2, IKZF2, TNFSF4, SMAD7, CREB1, SMAD3, SMAD2, CELSR2, SIRT1, PPARGC1A, USF2, HES1, CDKN1C, HDAC4, DLX2, NOTCH1, HIF1A, HES5, ETS1, HDAC9, TBL1X, RBM15, NCOR2	2233	134	13528	1.85363	0.310843	0.0042216	0.151404		GOTERM_BP_FAT	GO:0022602~ovulation cycle process	18	0.88845	0.000271385	BMP4, FGF7, LHCGR, MSTN, FSHR, SIRT1, NRIP1, TGFB2, KDR, PGR, INHBA, PLA2G4A, BCL2, ANGPT1, NOBOX, ADAMTS1, FOXC1, BMPR1B	1489	62	13528	2.63767	0.668416	0.0127537	0.504025		GOTERM_BP_FAT	GO:0008284~positive regulation of cell proliferation	105	3.55691	3.26289e-06	XRCC4, EDN3, CDX2, EDN1, SHH, TGFB2, CD47, HTR1A, S1PR1, TDGF1, IFNG, INSR, SPN, AKIRIN2, EGFR, IRS2, LIFR, LIG4, PROX1, IRS1, PTHLH, HES1, TNS3, HIF1A, JUN, FGFR1OP, FOXG1, PDGFRA, TGIF1, RIPK2, LAMC1, FGFR2, CNBP, DRD3, GNAI2, ERBB4, DRD2, SOX2, ST8SIA1, SOX4, ITGB1, OTP, LHX1, CDC123, ZAP70, BMP4, COL18A1, KLF5, TGFBR2, NTN1, FOXP1, FOXP2, HDAC4, NOTCH1, PLA2G4A, DLX6, AVPR1A, MAB21L2, NAMPT, …	2228	414	13528	1.53995	0.0148844	0.00017436	0.00615421		GOTERM_BP_FAT	GO:0009953~dorsal/ventral pattern formation	21	1.07527	2.83121e-06	BMP4, GSC, LMX1B, SMAD6, TBX20, EDN1, PAX6, SMAD2, GLI2, GLI3, NKX6-1, PROP1, NKX6-2, FOXG1, DYNC2H1, TGIF1, PTCH1, HHIP, SP8, BMPR1B, WNT7A	1476	60
GOTERM_BP_FAT	GO:0006355~regulation of transcription, DNA-dependent	350	11.8886	8.10228e-05	MEF2C, STAT5A, RORB, RORA, SHH, CTNNB1, CITED2, EPC1, TBPL2, APP, SIN3A, S1PR1, FOXF1, TRAK1, MED27, PATZ1, RARB, TWIST1, NDNL2, RREB1, BARHL1, BARHL2, ZHX2, EOMES, HMG20A, MED14, MED13, HNF4G, MECOM, PPARGC1A, PPARGC1B, MED10, HES1, PRDM9, HES5, JUN, ZNF785, TGIF1, PRDM2, TGIF2, PRDM1, HOXA13, TFCP2L1, MYT1, ARX, T, TCF21, AHRR, HEXIM1, LHX2, VEZF1, BCOR, TCF4, ARHGEF10L, HNRNPAB, KLF5, BMP4, DN…	2233	1773	13528	1.19593	0.313315	0.00421446	0.152864		GOTERM_BP_FAT	GO:0010629~negative regulation of gene expression	82	4.04738	0.0002714	FOXK1, THRB, NR6A1, TBX20, BNIP3, ZNF675, ZEB2, PAWR, ZEB1, NR2E3, HSBP1, RLIM, GLI3, CTNNB1, CITED2, FERD3L, TBPL2, SIN3A, WWP2, NKX6-2, FOXF2, PRMT6, HEY2, NR2F2, NRG1, FGF2, TWIST2, NR2F1, TWIST1, ALX1, ZNF281, TBL1XR1, PTPRK, SOX14, ZHX2, LEF1, TLE1, SPEN, PTPRU, MBD2, PROX1, PKIA, NRIP1, NAB1, TGIF1, ST18, SMARCA2, SNX6, NOSTRIN, SOX6, SOX9, LIN28B, MEIS2, PEX14, POU3F3, TNRC6A, HELLS, ETV3,…	1489	504	13528	1.47816	0.668436	0.0126087	0.504052		GOTERM_BP_FAT	GO:0030326~embryonic limb morphogenesis	33	1.11789	3.66108e-06	FGF9, GNA12, HOXD12, TP63, ZBTB16, GLI3, GJA5, SHH, CTNNB1, MSX2, ALDH1A2, CYP26B1, CHST11, FBN2, RARB, ALX1, FLVCR1, TBX3, TBX5, FTO, LEF1, MBNL1, MECOM, NOTCH2, NOTCH1, SALL4, DKK1, DLX6, KIAA1715, LRP6, PBX1, SP8, WNT7A	2228	87	13528	2.3031	0.0166856	0.000193388	0.00690522		GOTERM_BP_FAT	GO:0014032~neural crest cell development	15	0.768049	3.47769e-06	NRP2, ALDH1A2, EDNRB, RET, HIF1A, HAND2, EDN1, KITLG, CYP26A1, SEMA3C, FOXC1, ZEB2, SOX9, NRG1, ISL1	1476	33
GOTERM_BP_FAT	GO:0048762~mesenchymal cell differentiation	21	0.713315	8.72611e-05	NRP2, BMP2, EOMES, LEF1, KITLG, ZEB2, SOX9, GDNF, SHH, CTNNB1, TGFB2, EDNRB, NOTCH1, HIF1A, OVOL2, BCL2, TGFBR3, FOXC1, BMP7, ALX1, HNRNPAB	2233	51	13528	2.49456	0.332905	0.00448792	0.164624		GOTERM_BP_FAT	GO:0045892~negative regulation of transcription, DNA-dependent	62	3.06022	0.000276442	FOXK1, NR6A1, TBX20, ZNF675, PAWR, NR2E3, ZEB1, HSBP1, CTNNB1, CITED2, TBPL2, SIN3A, NKX6-2, HEY2, PRMT6, FOXF2, NR2F2, FGF2, TWIST2, ALX1, TWIST1, NR2F1, ZNF281, TBL1XR1, SOX14, ZHX2, LEF1, TLE1, SPEN, MBD2, PROX1, PKIA, NRIP1, TGIF1, ST18, SMARCA2, NOSTRIN, SOX6, SOX9, MEIS2, POU3F3, PEX14, HELLS, ETV3, BMP2, TNFSF4, KLF12, JARID2, LMCD1, TNP1, SMAD2, TRIM24, SIRT1, FOXP1, FOXP2, DLX2, HDAC4, I…	1489	356	13528	1.58227	0.675167	0.0126965	0.513393		GOTERM_BP_FAT	GO:0035113~embryonic appendage morphogenesis	33	1.11789	3.66108e-06	FGF9, GNA12, HOXD12, TP63, ZBTB16, GLI3, GJA5, SHH, CTNNB1, MSX2, ALDH1A2, CYP26B1, CHST11, FBN2, RARB, ALX1, FLVCR1, TBX3, TBX5, FTO, LEF1, MBNL1, MECOM, NOTCH2, NOTCH1, SALL4, DKK1, DLX6, KIAA1715, LRP6, PBX1, SP8, WNT7A	2228	87	13528	2.3031	0.0166856	0.000193388	0.00690522		GOTERM_BP_FAT	GO:0014033~neural crest cell differentiation	15	0.768049	3.47769e-06	NRP2, ALDH1A2, EDNRB, RET, HIF1A, HAND2, EDN1, KITLG, CYP26A1, SEMA3C, FOXC1, ZEB2, SOX9, NRG1, ISL1	1476	33
GOTERM_BP_FAT	GO:0014031~mesenchymal cell development	21	0.713315	8.72611e-05	NRP2, BMP2, EOMES, LEF1, KITLG, ZEB2, SOX9, GDNF, SHH, CTNNB1, TGFB2, EDNRB, NOTCH1, HIF1A, OVOL2, BCL2, TGFBR3, FOXC1, BMP7, ALX1, HNRNPAB	2233	51	13528	2.49456	0.332905	0.00448792	0.164624		GOTERM_BP_FAT	GO:0050679~positive regulation of epithelial cell proliferation	14	0.691017	0.000298487	EGFR, FGF7, ERBB4, TGFA, IGF1, GAS1, LAMB1, FGF1, TBX18, FGF2, FOXP1, KDR, FOXP2, MAP2K5	1489	41	13528	3.10229	0.703031	0.0135493	0.554227		GOTERM_BP_FAT	GO:0048562~embryonic organ morphogenesis	44	1.49051	4.61119e-06	FGF9, SOX2, EDN1, COL2A1, ZIC1, PAX2, GLI2, GLI3, TCF7L2, HESX1, TCF21, SPRY2, ATOH1, OVOL2, ALDH1A3, GATA4, CHST11, NKX3-2, RARB, COL11A1, MYC, FRS2, ALX1, FOXL2, SATB2, TBX15, GSC, MAFB, OTX1, TGFBR2, NEUROG1, FZD3, NR4A3, PROX1, DLX2, EYA1, DLX6, CLIC5, SP3, FOXG1, SIX1, TFAP2A, ROR2, BMP7	2228	133	13528	2.00872	0.0209701	0.000240802	0.00869717		GOTERM_BP_FAT	GO:0045664~regulation of neuron differentiation	34	1.74091	4.18951e-06	IRX3, NRP1, LZTS1, SOX2, SOX5, PAX6, CDH2, LRRC4C, GLI2, CDH4, NRCAM, LINGO1, ROBO1, BCL2, ROBO2, POU3F2, SEMA3A, LMX1A, ISL1, NKX6-1, HES1, NTRK3, EYA1, CCND2, HOXD3, SIX1, FOXG1, NTRK2, TGIF1, PBX1, ID4, CNTN4, WNT7A, KALRN	1476	133
GOTERM_BP_FAT	GO:0002053~positive regulation of mesenchymal cell proliferation	11	0.373641	9.25681e-05	IRS2, ARHGAP5, PDGFA, TGFBR2, PRRX1, GAS1, IRS1, SHH, FOXP1, KDR, FOXP2	2233	17	13528	3.92002	0.349129	0.00470804	0.174628		GOTERM_BP_FAT	GO:0048598~embryonic morphogenesis	55	2.71471	0.000316557	FOXA2, LMO4, SOBP, ZEB2, ZEB1, GLI3, SHH, CTNNB1, MAP3K7, SPRY2, ATOH1, FOXF1, COL11A1, FRS2, IPMK, TWIST1, ALX1, EOMES, LEF1, MBNL1, MECOM, PROX1, PTPRQ, ACVR2A, PSEN1, CLIC5, FOXG1, TGIF1, ROR2, TFAP2A, FOXC1, EXT1, TBX18, WNT5A, MSX2, RGMA, HOXA1, ALDH1A2, FBN2, PPAP2B, BMP4, MAFB, TGFBR2, FTO, SMAD2, GAS1, NR4A3, DLX2, NOTCH2, DKK1, AMOT, SP8, MAB21L2, WNT7A, KLF4	1489	307	13528	1.62766	0.724079	0.0142053	0.587685		GOTERM_BP_FAT	GO:0048638~regulation of developmental growth	22	0.745257	5.08534e-06	NRP1, FGF9, TBX5, MAP1B, TGFBR2, BARHL2, CXADR, CDH4, NTN1, PROX1, NRCAM, NTRK3, MAPT, GATA4, HEY2, HOPX, SEMA3A, NRG1, INSR, FGF2, RPS27A, SPP1	2228	47	13528	2.84213	0.0231013	0.000262576	0.00959143		GOTERM_BP_FAT	GO:0060562~epithelial tube morphogenesis	22	1.12647	4.90707e-06	DLC1, BMP4, RET, BMP2, SHROOM3, LMO4, VANGL2, SMAD4, ZEB2, FZD3, PAX2, GLI3, MAP3K7, EYA1, FOXF1, BCL2, SIX1, TGIF1, TFAP2A, PBX1, PTCH1, IPMK	1476	67
GOTERM_BP_FAT	GO:0048547~gut morphogenesis	11	0.373641	9.25681e-05	NOTCH1, OVOL2, STX2, BCL2, HLX, FOXF1, GATA4, GLI2, FOXP4, TCF7L2, SHH	2233	17	13528	3.92002	0.349129	0.00470804	0.174628		GOTERM_BP_FAT	GO:0007610~behavior	77	3.80059	0.0003195	OPRM1, TAS2R1, ADCY1, GLRA1, GRIK1, GRIK2, HMGCR, ADCY8, STRN, SOBP, GDNF, CXCL12, PTEN, KLHL1, TGFB2, PRKAR2B, EDNRB, AGTR2, APP, HTR1B, HTR1A, ROBO1, CXCR4, NMUR2, POU4F1, ROBO2, SEMA3A, FGF2, CYR61, KCNMA1, PRKCA, STS, RALBP1, GRIN2A, UBR3, MBD2, GRM1, PROK2, PSEN1, RASGRF1, GRM7, JUN, CYSLTR1, NPY2R, CTNND2, ASTN1, TAC1, AMPH, HCRTR2, PLCL1, KRAS, BCHE, BCL2, SFTPD, ACSL4, IL1RAPL1, NOVA1, ME…	1489	469	13528	1.49162	0.727363	0.01418	0.593134		GOTERM_BP_FAT	GO:0031128~developmental induction	13	0.440379	6.20076e-06	BMP4, SPRY1, WNT3, SALL1, SOX2, SIX1, SIX3, POU2F1, FGF1, FGF2, FRS2, GDNF, FGF3	2228	19	13528	4.1544	0.0280965	0.000316603	0.0116951		GOTERM_BP_FAT	GO:0045596~negative regulation of cell differentiation	47	2.40655	5.84357e-06	IRX3, TWSG1, CDX2, NRP1, HIST1H4K, SOX2, EZH2, PAX6, TP63, JAG1, SOX9, GLI2, ITGB1, GLI3, TCF7L2, LINGO1, ITGAV, NKX6-2, SEMA3A, AXIN2, HIST1H4J, BMP4, TBX3, MAFB, SMAD7, NF1, IGF1, SIX2, CDK6, LMX1A, ISL1, NKX6-1, HES1, HDAC4, NOTCH2, DLX2, PRDM6, FOXG1, HOPX, GDF11, PBX1, CNTN4, ID4, BMP7, RBM15, ZFHX3, KLF4, TOB1	1476	216
GOTERM_BP_FAT	GO:0060562~epithelial tube morphogenesis	25	0.849185	9.88467e-05	DLC1, LMO4, ZEB2, SHH, ZIC2, MAP3K7, TCF21, T, OVOL2, CD44, BCL2, FOXF1, HECTD1, TWIST1, ALX1, BMP4, BMP2, SMAD4, FZD3, GZF1, EYA1, ZIC5, TGIF1, TFAP2A, PTCH1	2233	67	13528	2.26053	0.367815	0.00497208	0.186462		GOTERM_BP_FAT	GO:0051252~regulation of RNA metabolic process	244	12.0434	0.000346804	SYNCRIP, RORB, HMGN5, SHH, CTNNB1, CITED2, PGR, TBPL2, APP, ZNF777, SIN3A, S1PR1, NKX6-2, FOXF1, FOXF2, ZNF397, CREB3L1, TWIST2, TWIST1, ZNF100, NDNL2, NKX2-6, BARHL2, ZHX2, EOMES, HNF4G, MED13, MECOM, PPARGC1A, PROX1, ZNF37A, PRDM9, JUN, FOXG1, TGIF1, ST18, ARX, LHX4, ZNF124, LHX9, KLF5, BMP4, AEBP2, BMP2, KLF12, NTF3, SMAD6, MAML2, ZNF621, ESRRG, SMAD2, NKX6-1, SHOX2, NOTCH2, DLX2, ZFHX4, FOXI2…	1489	1813	13528	1.22273	0.756027	0.0152167	0.643668		GOTERM_BP_FAT	GO:0045168~cell-cell signaling involved in cell fate specification	13	0.440379	6.20076e-06	BMP4, SPRY1, WNT3, SALL1, SOX2, SIX1, SIX3, POU2F1, FGF1, FGF2, FRS2, GDNF, FGF3	2228	19	13528	4.1544	0.0280965	0.000316603	0.0116951		GOTERM_BP_FAT	GO:0043010~camera-type eye development	29	1.4849	7.44482e-06	TWSG1, IRX5, SOX2, MITF, PAX6, PAX2, GLI3, WT1, ALDH1A2, CHD7, PVRL1, PVRL3, POU2F1, MAF, BMP4, FOXL2, PTPRM, BHLHE22, LMX1B, NF1, PTF1A, GDF11, TGIF1, FOXC1, BMPR1B, BMP7, MAB21L1, CRYBA4, KLF4	1476	107
GOTERM_BP_FAT	GO:0008283~cell proliferation	103	3.49864	0.000101797	XRCC5, BMP10, LMO1, PDGFA, CDC16, IL10, SHH, TGFB2, CTNNB1, SHB, CUL5, DAB2, INSIG1, GAB1, LGI1, FRS2, SYK, EGFR, IRS2, PIM1, PIM2, ASCL1, GLUL, RASGRF1, UBR5, RIPK2, EMP1, CDV3, UBE2V2, FTH1, NR2C2, ARX, DOCK2, CSE1L, SCARB1, BMP4, KLF10, FSCN1, MET, CSRP2, EPS15, S100B, NPY, TGFBR3, TCF19, HSPD1, FABP7, CDC14A, LY86, NR6A1, ZEB2, GLI2, LGR4, EVI5, CXCR4, FRAT2, BHLHE41, MYC, PRL, OCA2, CYR61, D…	2233	436	13528	1.43118	0.376409	0.0050652	0.192023		GOTERM_BP_FAT	GO:0046545~development of primary female sexual characteristics	19	0.937808	0.000356072	BMP4, FGF7, LHCGR, ZFP42, FSHR, SIRT1, CDH6, NRIP1, KDR, PGR, INHBA, PLA2G4A, BCL2, ANGPT1, NOBOX, ADAMTS1, FOXC1, BMPR1B, LHX9	1489	69	13528	2.50175	0.765055	0.0154536	0.660816		GOTERM_BP_FAT	GO:0007369~gastrulation	28	0.948509	7.43627e-06	FOXA2, BMPR2, CTNNB1, WNT3, LHX1, GATA4, TDGF1, FRS2, PPAP2B, BMP4, GSC, SMAD4, EOMES, SMAD3, LEF1, SMAD2, NR4A3, SLIT2, ACVR2A, RNF2, PRKAR1A, DLD, LRP6, AMOT, FOXC1, BMP7, EXT1, KLF4	2228	70	13528	2.42873	0.0335998	0.000375503	0.0140252		GOTERM_BP_FAT	GO:0001822~kidney development	27	1.38249	7.97387e-06	GLI2, PAX2, GLI3, WT1, ALDH1A2, SPRY1, BCL2, ROBO2, RARB, C1GALT1, BMP4, RET, BMP2, SOX11, NF1, SMAD4, SIX2, LEF1, BCL2L11, EYA1, SALL1, SIX1, GDF11, ADAMTS1, FOXC1, PBX1, BMP7	1476	96
GOTERM_BP_FAT	GO:0060485~mesenchyme development	21	0.713315	0.000120008	NRP2, BMP2, EOMES, LEF1, KITLG, ZEB2, SOX9, GDNF, SHH, CTNNB1, TGFB2, EDNRB, NOTCH1, HIF1A, OVOL2, BCL2, TGFBR3, FOXC1, BMP7, ALX1, HNRNPAB	2233	52	13528	2.44659	0.426931	0.00590535	0.226337		GOTERM_BP_FAT	GO:0046660~female sex differentiation	19	0.937808	0.000356072	BMP4, FGF7, LHCGR, ZFP42, FSHR, SIRT1, CDH6, NRIP1, KDR, PGR, INHBA, PLA2G4A, BCL2, ANGPT1, NOBOX, ADAMTS1, FOXC1, BMPR1B, LHX9	1489	69	13528	2.50175	0.765055	0.0154536	0.660816		GOTERM_BP_FAT	GO:0001701~in utero embryonic development	53	1.79539	9.57222e-06	XRCC4, HNF1B, CDX2, GNA12, EDN1, GLI3, CITED2, KDM1A, G2E3, APOB, DAB2, GATA6, TDGF1, GATA4, FLVCR1, AR, EOMES, MBNL1, LIG4, MECOM, BCL2L11, RBBP8, ASCL2, HES1, MIB1, MAN2A1, HIF1A, HES3, ZMIZ1, PDGFRA, ZFPM2, FOXC1, PRDM1, TAPT1, ZFAND5, ITGB1, TPM1, HAND2, APBA2, TERF2, FOXD3, CUBN, EPAS1, TBX3, LMX1B, MYO1E, SMAD2, CAPN2, TJP1, SALL4, SP3, HOPX, AMOT	2228	176	13528	1.82844	0.0430404	0.000478083	0.0180534		GOTERM_BP_FAT	GO:0008285~negative regulation of cell proliferation	68	3.48182	8.19788e-06	DLC1, OPRM1, IGFBP7, PAX6, GJA1, PDX1, IL15, MXI1, CXADR, GLI3, SCGB1A1, IL10, TGFB2, IFNG, RARB, ASPH, FGF2, SPN, PTPRK, PTPRM, CDK6, CTH, IL20RB, ADM, BTG1, JUN, TGIF1, ADAMTS1, IL12B, MDM4, PMP22, SMARCA2, FRK, PPP2R3B, DEC1, CDH5, TRIB1, MSX2, ALDH1A2, CD9, BCL2, PRKRA, AXIN2, COL18A1, BMP4, BMP2, IL8, JARID2, TBX5, KLF10, NF1, TNFRSF13B, TGFBR2, SMAD4, SMAD2, CDKN3, NOTCH2, HDAC4, CDH13, CBL…	1476	361
GOTERM_BP_FAT	GO:0030902~hindbrain development	23	0.78125	0.000128323	DLC1, RFX4, LMX1B, AGTPBP1, PLXNA2, MAFB, EN1, RORA, GAS1, EN2, GLI2, SHH, FOXP2, CTNNA2, HES1, HOXB1, DAB1, NCOA2, BCL2, MYO16, POU4F1, WNT7A, NFIB	2233	60	13528	2.32232	0.44862	0.00624705	0.242003		GOTERM_BP_FAT	GO:0010975~regulation of neuron projection development	19	0.937808	0.000430821	NRP1, LZTS1, BARHL2, CDH2, LRRC4C, CDH4, NTRK3, LINGO1, PTK2, PSEN1, ROBO1, NTRK2, ROBO2, POU3F2, SEMA3A, SEMA4D, WNT7A, SPP1, KALRN	1489	70	13528	2.46601	0.826664	0.0184712	0.799012		GOTERM_BP_FAT	GO:0035107~appendage morphogenesis	35	1.18564	1.05323e-05	FGF9, GNA12, HOXD12, TP63, COL2A1, ZBTB16, GLI3, GJA5, SHH, CTNNB1, MSX2, ALDH1A2, CYP26B1, CHST11, FBN2, RARB, ALX1, FLVCR1, TBX3, TBX5, FTO, LEF1, MBNL1, MECOM, NOTCH2, NOTCH1, SALL4, DKK1, DLX6, KIAA1715, LRP6, PBX1, SP8, BMPR1B, WNT7A	2228	99	13528	2.1466	0.0472538	0.000520367	0.0198639		GOTERM_BP_FAT	GO:0046660~female sex differentiation	22	1.12647	8.23608e-06	BMP4, FOXL2, TBX3, LHCGR, ZFP42, TP63, FOXO3, FSHR, CDH6, NRIP1, KDR, INHBB, AFP, PLA2G4A, CHD7, CCND2, BCL2, ANGPT1, ADAMTS1, FOXC1, BMPR1B, LFNG	1476	69
GOTERM_BP_FAT	GO:0040007~growth	51	1.73234	0.000138744	BMP10, HELT, VPS54, SGMS1, FOXO3, GLI2, SHH, TGFB2, SLC1A2, APP, GSN, CHST11, CHRNA1, SLC3A2, SOCS5, INHBB, INHBA, ZMIZ1, PSEN2, FOXC1, TM4SF4, EMP1, GAP43, ADD1, NINJ2, CCNG1, IL7R, MREG, TIMP3, RRAGC, IGSF10, BCL2, NPM1, APBA2, ETNK2, DCLK1, BMP4, BMP2, ST6GAL2, LMX1B, SMAD2, GAS1, CSRP2, PTPN11, FOXP2, NOTCH2, NOTCH1, TGFBR3, CYFIP1, BMPR1B, BMP7	2233	183	13528	1.68836	0.474643	0.00668254	0.26163		GOTERM_BP_FAT	GO:0051253~negative regulation of RNA metabolic process	62	3.06022	0.000431216	FOXK1, NR6A1, TBX20, ZNF675, PAWR, NR2E3, ZEB1, HSBP1, CTNNB1, CITED2, TBPL2, SIN3A, NKX6-2, HEY2, PRMT6, FOXF2, NR2F2, FGF2, TWIST2, ALX1, TWIST1, NR2F1, ZNF281, TBL1XR1, SOX14, ZHX2, LEF1, TLE1, SPEN, MBD2, PROX1, PKIA, NRIP1, TGIF1, ST18, SMARCA2, NOSTRIN, SOX6, SOX9, MEIS2, POU3F3, PEX14, HELLS, ETV3, BMP2, TNFSF4, KLF12, JARID2, LMCD1, TNP1, SMAD2, TRIM24, SIRT1, FOXP1, FOXP2, DLX2, HDAC4, I…	1489	362	13528	1.55604	0.826943	0.0182951	0.799742		GOTERM_BP_FAT	GO:0035108~limb morphogenesis	35	1.18564	1.05323e-05	FGF9, GNA12, HOXD12, TP63, COL2A1, ZBTB16, GLI3, GJA5, SHH, CTNNB1, MSX2, ALDH1A2, CYP26B1, CHST11, FBN2, RARB, ALX1, FLVCR1, TBX3, TBX5, FTO, LEF1, MBNL1, MECOM, NOTCH2, NOTCH1, SALL4, DKK1, DLX6, KIAA1715, LRP6, PBX1, SP8, BMPR1B, WNT7A	2228	99	13528	2.1466	0.0472538	0.000520367	0.0198639		GOTERM_BP_FAT	GO:0046545~development of primary female sexual characteristics	22	1.12647	8.23608e-06	BMP4, FOXL2, TBX3, LHCGR, ZFP42, TP63, FOXO3, FSHR, CDH6, NRIP1, KDR, INHBB, AFP, PLA2G4A, CHD7, CCND2, BCL2, ANGPT1, ADAMTS1, FOXC1, BMPR1B, LFNG	1476	69
GOTERM_BP_FAT	GO:0048332~mesoderm morphogenesis	17	0.577446	0.000164816	BMP4, TBX3, EOMES, BMPR2, SMAD3, LEF1, SMAD2, NR4A3, SLIT2, TCF7L1, MACF1, HAND1, PRKAR1A, TXNRD1, FOXC1, BMP7, KLF4	2233	38	13528	2.71026	0.534501	0.00785195	0.310722		GOTERM_BP_FAT	GO:0016481~negative regulation of transcription	75	3.70188	0.000444043	FOXK1, THRB, NR6A1, TBX20, ZNF675, ZEB2, PAWR, ZEB1, NR2E3, HSBP1, RLIM, GLI3, CTNNB1, CITED2, FERD3L, TBPL2, SIN3A, NKX6-2, FOXF2, HEY2, PRMT6, NR2F2, NRG1, FGF2, TWIST2, NR2F1, TWIST1, ALX1, ZNF281, TBL1XR1, PTPRK, SOX14, ZHX2, LEF1, TLE1, SPEN, PTPRU, MBD2, PROX1, PKIA, NRIP1, NAB1, TGIF1, ST18, SMARCA2, SNX6, NOSTRIN, SOX6, SOX9, MEIS2, PEX14, POU3F3, HELLS, ETV3, BMP2, TNFSF4, KLF12, JARID2,…	1489	459	13528	1.48452	0.835743	0.01864	0.823438		GOTERM_BP_FAT	GO:0048663~neuron fate commitment	20	0.677507	1.14527e-05	BMP4, FOXA2, SOX2, FOXA1, SMAD4, PAX6, GLI2, ISL1, GLI3, NKX6-1, SHH, TGFB2, HES1, DLX2, ISL2, NOTCH1, ATOH1, HES5, PAX7, TLX3	2228	42	13528	2.89134	0.0512755	0.000559809	0.0215996		GOTERM_BP_FAT	GO:0051674~localization of cell	60	3.0722	9.48488e-06	NRP2, SLC22A16, CCKAR, NRP1, HMGCR, PAX6, ZEB2, CXCL12, IL10, TGFB2, NRCAM, EDNRB, ROBO1, PEX2, CXCR4, IFNG, SEMA3C, NR2F2, FGF2, NR2F1, PTPRK, SATB2, RET, EMX2, DCDC2, CTNNA2, TNS3, HIF1A, TNS1, BTG1, SIX1, SDCBP, FOXC1, VCAN, IL12B, DNAH11, DRD1, KITLG, CDH2, ITGB1, DNAH8, ARX, PRSS3, SCARB1, POU3F2, DCX, THBS4, FN1, VAV3, LMX1B, IL8, PODXL, NR4A2, TNP1, ISL1, KDR, CDH13, ETS1, ID1, APBB2	1476	307
GOTERM_BP_FAT	GO:0055123~digestive system development	12	0.407609	0.00016823	TCF21, NOTCH1, OVOL2, STX2, BCL2, HLX, FOXF1, GATA4, GLI2, FOXP4, TCF7L2, SHH	2233	21	13528	3.46184	0.541816	0.00793249	0.317148		GOTERM_BP_FAT	GO:0051270~regulation of cell motion	38	1.87562	0.000516631	PARD3, NRP1, ERBB4, ONECUT1, PKHD1, TAC1, CXCL12, PTEN, SHH, CITED2, VCL, TGFB2, TRIB1, IGF1R, AGTR2, S1PR1, CXCR4, BCL2, SEMA3A, LAMB1, FGF2, PIK3R1, COL18A1, EGFR, PTPRK, IRS2, ADAM10, LYN, IGF1, PTPRU, IRS1, KDR, LAMA2, ETS1, F3, AMOT, RNF20, IGFBP3	1489	193	13528	1.78881	0.877749	0.0214338	0.957434		GOTERM_BP_FAT	GO:0042127~regulation of cell proliferation	175	5.92818	1.36199e-05	DLC1, EDN3, XRCC4, CDX2, EDN1, STRN, JAG1, SHH, CTNNB1, TGFB2, CD47, BDNF, HTR1A, CDCA7, S1PR1, IFNG, GATA4, TDGF1, RARB, INSR, AKIRIN2, SPN, EGFR, PTPRK, IRS2, PTPRM, LIFR, LIG4, MECOM, IRS1, PROX1, HES1, PTHLH, TNS3, HIF1A, ADAMTS8, TIMELESS, SSTR1, FGFR1OP, JUN, FOXG1, PDGFRA, TGIF1, RIPK2, ADAMTS1, LAMC1, PMP22, FGFR2, CNBP, PPP2R3B, ERBB4, GNAI2, DRD3, DRD2, SOX2, BMPR2, ST8SIA1, SOX4, SOX9,…	2228	787	13528	1.35015	0.0606783	0.000658702	0.0256864		GOTERM_BP_FAT	GO:0048870~cell motility	60	3.0722	9.48488e-06	NRP2, SLC22A16, CCKAR, NRP1, HMGCR, PAX6, ZEB2, CXCL12, IL10, TGFB2, NRCAM, EDNRB, ROBO1, PEX2, CXCR4, IFNG, SEMA3C, NR2F2, FGF2, NR2F1, PTPRK, SATB2, RET, EMX2, DCDC2, CTNNA2, TNS3, HIF1A, TNS1, BTG1, SIX1, SDCBP, FOXC1, VCAN, IL12B, DNAH11, DRD1, KITLG, CDH2, ITGB1, DNAH8, ARX, PRSS3, SCARB1, POU3F2, DCX, THBS4, FN1, VAV3, LMX1B, IL8, PODXL, NR4A2, TNP1, ISL1, KDR, CDH13, ETS1, ID1, APBB2	1476	307
GOTERM_BP_FAT	GO:0048546~digestive tract morphogenesis	12	0.407609	0.00016823	TCF21, NOTCH1, OVOL2, STX2, BCL2, HLX, FOXF1, GATA4, GLI2, FOXP4, TCF7L2, SHH	2233	21	13528	3.46184	0.541816	0.00793249	0.317148		GOTERM_BP_FAT	GO:0051966~regulation of synaptic transmission, glutamatergic	9	0.444225	0.000520625	EGFR, HTR1B, PSEN1, GRIA2, GRIK1, GRIK2, NTRK2, GRM1, HTR2A	1489	19	13528	4.30356	0.87972	0.0213797	0.964803		GOTERM_BP_FAT	GO:0035270~endocrine system development	27	0.914634	1.78043e-05	HNF1B, FOXA2, ONECUT1, DRD2, SOX2, PAX6, NR3C1, GLI2, PAX1, OTP, CITED2, KDM1A, ALDH1A2, ALDH1A3, POU3F2, BMP4, INSM1, CREB1, ISL1, NKX6-1, HES1, EYA1, SIX1, CRH, PBX1, EIF2AK3, NR5A1	2228	69	13528	2.37593	0.0785708	0.000852026	0.0335768		GOTERM_BP_FAT	GO:0045137~development of primary sexual characteristics	32	1.6385	1.15817e-05	TSPY2, HMGB2, HMGCR, FGF9, SOX2, LHCGR, ZFP42, TP63, FOXO3, SOX9, WT1, CDH6, CHD7, BCL2, ANGPT1, LFNG, BMP4, FOXL2, TBX3, FSHR, BCL2L11, NRIP1, KDR, INHBB, AFP, ACVR2A, PLA2G4A, CCND2, PDGFRA, ADAMTS1, FOXC1, BMPR1B	1476	127
GOTERM_BP_FAT	GO:0048754~branching morphogenesis of a tube	24	0.815217	0.000169522	BMP4, BMP2, FLT1, TBX3, TGFBR2, SMAD4, GLI2, SHH, CTNNB1, MYCN, GZF1, KDR, SEMA5A, SPRY2, TCF21, NOTCH1, EYA1, CD44, CXCR4, FOXF1, BCL2, PLXND1, BMP7, CYR61	2233	65	13528	2.23688	0.544555	0.00791277	0.319581		GOTERM_BP_FAT	GO:0048511~rhythmic process	28	1.38203	0.000629573	FGF7, ENOX2, LHCGR, TIMP4, TGFB2, PGR, BCL2, NOBOX, ANGPT1, BMP4, EGFR, KCNMA1, DDC, BMP2, GRIN2A, MSTN, SIRT1, FSHR, NRIP1, KDR, INHBA, PROK2, PLA2G4A, JUN, HTR7, ADAMTS1, FOXC1, BMPR1B	1489	128	13528	1.98741	0.922794	0.0255397	1.16558		GOTERM_BP_FAT	GO:0001709~cell fate determination	17	0.575881	1.91927e-05	BMP4, NTF3, TBX2, BARHL2, PAX6, JAG1, PAX2, PROX1, CTNNB1, HES1, NOTCH2, ATOH1, HES5, CYP26B1, TDGF1, IFRD1, KLF4	2228	33	13528	3.1279	0.0844321	0.000908975	0.0361947		GOTERM_BP_FAT	GO:0016055~Wnt receptor signaling pathway	33	1.68971	1.15847e-05	WNT5A, WNT5B, BTRC, MITF, TCF7L2, PROP1, RSPO3, FBXW4, LRRFIP2, AXIN2, BCL9, FZD9, FZD8, TBL1XR1, NLK, TLE3, CSNK1A1L, FZD1, LEF1, TLE4, TLE1, FZD3, FZD2, FZD5, FRZB, FZD4, FZD10, DACT1, ROR2, RNF138, WNT11, CSNK1G3, WNT7A	1476	133
GOTERM_BP_FAT	GO:0001837~epithelial to mesenchymal transition	11	0.373641	0.000177484	NOTCH1, BMP2, HIF1A, EOMES, TGFBR3, LEF1, SOX9, BMP7, CTNNB1, HNRNPAB, TGFB2	2233	18	13528	3.70224	0.561073	0.0082004	0.334566		GOTERM_BP_FAT	GO:0048732~gland development	29	1.43139	0.000669105	XDH, CAV2, CAV1, NRG3, ERBB4, NR3C1, GLI3, SHH, CITED2, TGFB2, PGR, CTTNBP2, ALDH1A2, IGF1R, BCL2, POU3F2, NRG1, BMP4, EGFR, AR, IRS2, RXFP1, MET, LEF1, IGF1, IRS1, BCL2L11, FOXC1, TBX19	1489	135	13528	1.95166	0.934267	0.0268544	1.23834		GOTERM_BP_FAT	GO:0032583~regulation of gene-specific transcription	42	1.42276	3.32706e-05	MEF2C, HMGB2, FOXA2, TCF7L2, GDNF, CITED2, CTNNB1, KDM1A, GATA6, MAP3K1, GATA4, HEY2, NR2F2, BCOR, INSR, HNRNPAB, TBL1XR1, BMP2, TESC, TNFSF4, SMAD7, TBX5, CREB1, SMAD3, SMAD2, CELSR2, SIRT1, PROX1, PPARGC1A, NKX6-1, HES1, CDKN1C, HDAC4, DLX2, NOTCH1, HIF1A, HES5, ETS1, HES3, NR5A2, SMARCA1, RBM15	2228	134	13528	1.90311	0.141797	0.00155913	0.0627357		GOTERM_BP_FAT	GO:0019932~second-messenger-mediated signaling	49	2.50896	1.21517e-05	OPRM1, CCKAR, HMGB2, DRD1, HIST1H4K, GNAI1, ADCY8, TACR1, OPRK1, LHCGR, EDN1, GPR3, EDNRB, HTR1B, HTR1A, MCTP2, S1PR1, GALR1, HRH2, GSN, NMUR2, CNR1, P2RY1, PIK3C3, MC5R, RAPGEF2, HIST1H4J, HTR1F, HTR1E, PIK3CG, NUDT4, IL8, HTR4, IGF1, FZD2, HOMER1, PCLO, FSHR, GNAL, ADM, CA8, GNB1, ZWINT, HTR7, MC4R, BUB1B, NMBR, HTR2C, MTNR1A, HTR2A	1476	235
GOTERM_BP_FAT	GO:0010464~regulation of mesenchymal cell proliferation	11	0.373641	0.000177484	IRS2, ARHGAP5, PDGFA, TGFBR2, PRRX1, GAS1, IRS1, SHH, FOXP1, KDR, FOXP2	2233	18	13528	3.70224	0.561073	0.0082004	0.334566		GOTERM_BP_FAT	GO:0008285~negative regulation of cell proliferation	61	3.01086	0.00069084	OPRM1, IGFBP7, E2F7, STRN, GJA1, PAWR, IL15, NR2E3, ZEB1, CXADR, PTEN, GLI3, SHH, TGFB2, CTTNBP2, ASPH, FGF2, PRKCA, PTPRK, RXFP2, CDK6, PTPRU, PROX1, NCK2, CTH, IL20RB, BTG1, JUN, SCIN, NPPC, TGIF1, ADAMTS1, SMARCA2, CAV2, FRK, CAV1, DEC1, CDH5, TRIB1, MSX2, ALDH1A2, MORC3, BCL2, SFTPD, COL18A1, BMP4, BMP2, JARID2, TGFBR2, SMAD2, GAS1, TRIM24, NOTCH2, HDAC4, CBLB, ETS1, MYO16, IGFBP3, KLF4, NFIB…	1489	361	13528	1.53519	0.939832	0.0274443	1.27832		GOTERM_BP_FAT	GO:0009953~dorsal/ventral pattern formation	24	0.813008	3.89638e-05	BMP4, GSC, LMX1B, FOXA2, SMAD6, TBX20, EDN1, PAX6, SMAD2, GLI2, GLI3, NKX6-1, SHH, CTNNB1, OVOL2, LHX1, PAX7, LHX2, FOXG1, TGIF1, SP8, HHIP, BMPR1B, WNT7A	2228	60	13528	2.42873	0.163962	0.00180727	0.0734672		GOTERM_BP_FAT	GO:0016477~cell migration	55	2.81618	1.32078e-05	NRP2, CCKAR, NRP1, HMGCR, PAX6, ZEB2, CXCL12, IL10, TGFB2, NRCAM, EDNRB, ROBO1, PEX2, CXCR4, IFNG, SEMA3C, NR2F2, FGF2, NR2F1, PTPRK, SATB2, RET, EMX2, DCDC2, CTNNA2, TNS3, HIF1A, TNS1, BTG1, SIX1, SDCBP, FOXC1, VCAN, IL12B, DRD1, KITLG, CDH2, ITGB1, ARX, PRSS3, POU3F2, SCARB1, DCX, THBS4, FN1, VAV3, LMX1B, IL8, PODXL, NR4A2, ISL1, KDR, CDH13, ID1, APBB2	1476	276
GOTERM_BP_FAT	GO:0048736~appendage development	33	1.12092	0.000177874	WNT5A, HOXA13, GNA12, PRRX1, COL2A1, SHH, CTNNB1, CHD7, CHST11, FBN2, RARB, ASPH, NR2F2, ALX1, TWIST1, TBX3, FTO, LEF1, EN1, SKI, MBNL1, GAS1, MECOM, NOTCH2, NOTCH1, SALL4, PSEN2, KIAA1715, PTCH1, SP8, BMPR1B, WNT7A, LRP5	2233	103	13528	1.94098	0.561866	0.00813731	0.3353		GOTERM_BP_FAT	GO:0016202~regulation of striated muscle tissue development	15	0.740375	0.000733045	BMP4, TGFBR2, MSTN, LEF1, CXADR, HDAC4, BTG1, BCL2, MTPN, HEY2, NRG1, IGFBP3, FGF2, BOC, TWIST1	1489	50	13528	2.72559	0.949328	0.0288158	1.35592		GOTERM_BP_FAT	GO:0021915~neural tube development	26	0.880759	4.16833e-05	DLC1, FOXA2, LMO4, PAX6, ZEB2, GLI2, TCF7L2, GLI3, SHH, ZIC2, MAP3K7, ALDH1A2, RGMA, OVOL2, PAX7, IPMK, ALX1, BMP4, GSC, FZD3, PROX1, HES1, MIB1, HES3, TGIF1, TFAP2A	2228	68	13528	2.32158	0.174347	0.00191397	0.0785929		GOTERM_BP_FAT	GO:0042471~ear morphogenesis	21	1.07527	1.44514e-05	MAFB, FGF9, SOX2, EDN1, PRRX1, SOBP, SIX2, FZD3, PAX2, PTPRQ, SPRY2, EYA1, CHD7, DLX6, CLIC5, PRKRA, SIX1, FOXG1, COL11A1, MYC, OTOP1	1476	66
GOTERM_BP_FAT	GO:0060173~limb development	33	1.12092	0.000177874	WNT5A, HOXA13, GNA12, PRRX1, COL2A1, SHH, CTNNB1, CHD7, CHST11, FBN2, RARB, ASPH, NR2F2, ALX1, TWIST1, TBX3, FTO, LEF1, EN1, SKI, MBNL1, GAS1, MECOM, NOTCH2, NOTCH1, SALL4, PSEN2, KIAA1715, PTCH1, SP8, BMPR1B, WNT7A, LRP5	2233	103	13528	1.94098	0.561866	0.00813731	0.3353		GOTERM_BP_FAT	GO:0007242~intracellular signaling cascade	174	8.58835	0.000755998	ADCY1, PLEKHM3, STK38, ADCY8, LHCGR, TLR2, RASGEF1B, LPAR3, TLR4, FGF13, CTNNB1, MAP3K7, PGR, PRKAR2B, AGTR1, HTR1B, AGTR2, HTR1A, DIRAS2, S1PR1, GALR1, STAC, MDFIC, RAB28, PIK3C3, SPRED2, TLK1, TLK2, DEPDC1B, RAPGEF2, FRS2, DDAH1, HTR1F, MAP2K6, HTR1E, MAP2K5, EGFR, PIK3CG, INADL, MAGI2, BCR, ROCK2, MED13, PPARGC1A, IRS1, PCLO, TANK, STK3, RND3, TNS3, CD36, RASGRF2, RASGRF1, ZWINT, HTR7, COL1A2,…	1489	1256	13528	1.25863	0.953848	0.0294207	1.39809		GOTERM_BP_FAT	GO:0009952~anterior/posterior pattern formation	43	1.45664	4.49228e-05	HNF1B, FOXA2, PAX6, BMPR2, ZEB2, ZBTB16, GLI3, PAX1, SHH, TCF7L1, CTNNB1, FOXH1, ALDH1A2, WNT3, LHX1, TDGF1, GATA4, NR2F2, FRS2, ALX1, MLLT3, TBX3, OTX1, SIX3, GRSF1, SMAD4, LEF1, PCDH8, SMAD2, HES1, MIB1, ACVR2A, NOTCH1, BTG2, MEOX2, HES3, RNF2, LRP6, ROR2, PBX1, PBX3, RBPJ, TBX18	2228	140	13528	1.86491	0.186549	0.00204217	0.0846984		GOTERM_BP_FAT	GO:0048706~embryonic skeletal system development	23	1.17768	1.55906e-05	SATB2, GSC, FGF9, TGFBR2, PRRX1, SIX2, HOXD1, GLI3, HOXD9, HOXB3, DLX2, HOXB4, ACVR2A, HOXB1, EYA1, HOXD3, SIX1, CHST11, HOXA9, TFAP2A, PBX1, KIAA1217, COL11A1	1476	77
GOTERM_BP_FAT	GO:0035108~limb morphogenesis	32	1.08696	0.00019034	WNT5A, HOXA13, GNA12, PRRX1, COL2A1, SHH, CTNNB1, CHD7, CHST11, FBN2, RARB, ASPH, ALX1, TWIST1, TBX3, FTO, LEF1, EN1, SKI, MBNL1, GAS1, MECOM, NOTCH2, NOTCH1, SALL4, PSEN2, KIAA1715, PTCH1, SP8, BMPR1B, WNT7A, LRP5	2233	99	13528	1.95821	0.58649	0.00862021	0.35876		GOTERM_BP_FAT	GO:0045685~regulation of glial cell differentiation	9	0.444225	0.000784581	BMP4, LINGO1, DLX2, BMP2, NTF3, NKX6-2, ID4, SHH, NKX6-1	1489	20	13528	4.08838	0.958916	0.0302274	1.45058		GOTERM_BP_FAT	GO:0030111~regulation of Wnt receptor signaling pathway	20	0.677507	5.47058e-05	GSC, FGF9, NLK, SOX2, SIX3, LEF1, SOX4, TLE1, ZEB2, MBD2, FRZB, TCF7L1, DKK2, CCND1, DKK1, MDFIC, LRP6, SOX17, PPAP2B, WWOX	2228	46	13528	2.63992	0.222316	0.00246201	0.103135		GOTERM_BP_FAT	GO:0001525~angiogenesis	35	1.79211	1.79993e-05	NRP2, NRP1, FGF9, PDGFA, TBX20, EDN1, JAG1, CXCL12, TGFB2, MAP3K7, ARHGAP22, SHB, S1PR1, HAND1, CXCR4, ROBO1, HAND2, CCBE1, ANGPT1, EGF, ANGPT2, FGF2, C1GALT1, CYR61, BMP4, COL18A1, IL8, TGFBR2, KDR, CDH13, HIF1A, MEOX2, ID1, JUN, RBPJ	1476	148
GOTERM_BP_FAT	GO:0035107~appendage morphogenesis	32	1.08696	0.00019034	WNT5A, HOXA13, GNA12, PRRX1, COL2A1, SHH, CTNNB1, CHD7, CHST11, FBN2, RARB, ASPH, ALX1, TWIST1, TBX3, FTO, LEF1, EN1, SKI, MBNL1, GAS1, MECOM, NOTCH2, NOTCH1, SALL4, PSEN2, KIAA1715, PTCH1, SP8, BMPR1B, WNT7A, LRP5	2233	99	13528	1.95821	0.58649	0.00862021	0.35876		GOTERM_BP_FAT	GO:0019935~cyclic-nucleotide-mediated signaling	28	1.38203	0.000809318	OPRM1, CALCR, ADCY1, ADCY8, GNAI1, NPY2R, LHCGR, LPAR3, HTR1B, AGTR2, S1PR1, HTR1A, GALR1, HRH2, RAPGEF2, HTR1F, HTR1E, RXFP1, RXFP2, NPR3, PCLO, FSHR, CD36, NPY, CHRM2, HTR7, ADRA1B, MC4R	1489	130	13528	1.95683	0.962851	0.0308736	1.49599		GOTERM_BP_FAT	GO:0010720~positive regulation of cell development	26	0.880759	5.52509e-05	XRCC4, BMP2, LYN, NTF3, DRD2, SOX2, MAP1B, SMAD4, PAX6, SMAD3, SMAD2, LIG4, CDH4, NTN1, SLIT2, NKX6-1, SHH, TGFB2, OTP, NTRK3, NOTCH1, ROBO1, TIAM1, MAPT, FOXG1, ROBO2	2228	69	13528	2.28793	0.224262	0.0024624	0.104162		GOTERM_BP_FAT	GO:0008284~positive regulation of cell proliferation	74	3.78904	2.0637e-05	FOSL2, CDX2, NRP1, FGF9, PDGFA, TACR1, EDN1, PRRX1, PAX6, TP63, PDX1, IL15, GLI2, TGFB2, HTR1A, S1PR1, MYOCD, IFNG, HEY2, NRG1, FGF2, PRL, MYC, AKIRIN2, SPN, ADAM10, NKX2-6, LIFR, CDK6, IRS1, VASH2, HES1, TNS3, PRKCQ, HIF1A, ADM, CCND2, JUN, ZMIZ1, FOXG1, PDGFRA, TGIF1, IL12B, MDM4, SOX2, ST8SIA1, KITLG, ITGB1, ALDH1A2, KRAS, BCL2, POU3F2, EGF, RUNX2, COL18A1, BMP4, TNFSF4, TBX3, TBX2, IL7, TGFBR…	1476	414
GOTERM_BP_FAT	GO:0007169~transmembrane receptor protein tyrosine kinase signaling pathway	59	2.00408	0.000209887	MPZL1, PDGFA, GRIK2, STAT5A, FOXO1, RPE65, CLNK, DDR2, SLC2A8, EIF4EBP1, CTGF, TIAM1, GAB1, FGF1, RAPGEF1, FRS2, GHR, EGFR, PTPRJ, IRS2, SOCS2, SOCS5, ALK, IRS1, SS18, NCK2, GRB10, ROR1, PDGFRA, FOXC1, EIF2AK3, ZFAND5, REPS2, BMPR2, BDKRB2, EPHB3, IGF1R, SORBS1, SH2B2, PIK3R3, PIK3R1, GIGYF1, PLAT, FLT1, NIN, MYO1E, MET, KDR, PTPN11, EPHA3, EPS15, NTRK3, RPS6KA5, EPHA5, EPHA4, EPHA7, EPHA6, NTRK2…	2233	224	13528	1.59569	0.622343	0.00940953	0.395534		GOTERM_BP_FAT	GO:0001501~skeletal system development	55	2.71471	0.000816563	POSTN, HOXD1, ZEB1, GLI3, SHH, CTNNB1, COL12A1, COL11A1, TWIST1, ALX1, PRKCA, EGFR, ACVR2A, INHBA, CHRDL1, PSEN1, NAB1, COL1A2, TFAP2A, ROR2, FOXC1, KIAA1217, STC1, EXT1, WNT5A, OSTF1, SOX5, SOX6, SOX9, MSX2, COL9A1, BCL2, PAPSS1, PCSK5, SPP1, BMP4, BMP2, TGFBR2, IGF1, GAS1, NPR3, FRZB, COL5A2, ANXA2, SHOX2, DLX2, HDAC4, RPS6KA3, TRPS1, BMPR1B, IGFBP3, WNT7A, BMP5, CDH11, TLL1	1489	319	13528	1.56643	0.963931	0.0308565	1.50929		GOTERM_BP_FAT	GO:0016202~regulation of striated muscle tissue development	21	0.711382	6.06615e-05	BMP4, TBX3, FGF9, TBX5, TGFBR2, SMAD3, CENPF, LEF1, CXADR, HDAC4, NOTCH1, BTG1, MTPN, HEY2, GATA4, MBNL3, NRG1, IGFBP3, ZFHX3, FGF2, RPS27A	2228	50	13528	2.55016	0.243315	0.00267726	0.114356		GOTERM_BP_FAT	GO:0003007~heart morphogenesis	22	1.12647	2.15744e-05	DLC1, BMP2, TBX3, TBX2, SMAD7, TBX20, VANGL2, FKBP1A, ISL1, TGFB2, MSX2, ALDH1A2, CHD7, HAND1, HAND2, ZMIZ1, GATA4, PTCH1, FOXC1, ADAMTS1, MKL2, COL11A1	1476	73
GOTERM_BP_FAT	GO:0016202~regulation of striated muscle tissue development	20	0.679348	0.000212389	BMP4, BMP10, TBX3, TGFBR2, SMAD3, LEF1, CXADR, HDAC4, NOTCH1, BTG1, BCL2, HEY2, GATA4, UBC, MKL2, HDAC9, IGFBP3, ZFHX3, RPS27A, TWIST1	2233	50	13528	2.42329	0.626702	0.00943005	0.40024		GOTERM_BP_FAT	GO:0006355~regulation of transcription, DNA-dependent	236	11.6486	0.000836086	RORB, HMGN5, SHH, CTNNB1, CITED2, PGR, TBPL2, APP, ZNF777, SIN3A, S1PR1, NKX6-2, FOXF1, FOXF2, ZNF397, CREB3L1, TWIST2, TWIST1, ZNF100, NDNL2, NKX2-6, BARHL2, ZHX2, EOMES, HNF4G, MED13, MECOM, PPARGC1A, PROX1, ZNF37A, PRDM9, JUN, FOXG1, TGIF1, ST18, ARX, LHX4, ZNF124, LHX9, KLF5, BMP4, AEBP2, BMP2, KLF12, NTF3, SMAD6, MAML2, ZNF621, ESRRG, SMAD2, NKX6-1, SHOX2, NOTCH2, DLX2, ZFHX4, FOXI2, ETS1, T…	1489	1773	13528	1.20932	0.966686	0.0312923	1.54511		GOTERM_BP_FAT	GO:0007548~sex differentiation	45	1.52439	6.48195e-05	HMGB2, HNF1B, HMGCR, FGF9, FKBP4, SOX2, ZFP42, TP63, DMRTA2, FOXO3, SOX9, TCF7L2, ANKRD7, SHH, DMRTA1, CDH6, PRKACG, TCF21, OSR1, NOBOX, ANGPT1, HSD17B4, FNDC3A, BMP4, AR, FOXL2, TBX3, SIRT1, FSHR, BCL2L11, NRIP1, INHBB, AFP, ACVR2A, PLA2G4A, CCND1, CCND2, PDGFRA, ROR2, PBX1, FOXC1, ADAMTS1, BMPR1B, WNT7A, NR5A1	2228	151	13528	1.80948	0.257639	0.00283331	0.12219		GOTERM_BP_FAT	GO:0060429~epithelium development	47	2.40655	2.26253e-05	DLC1, SHROOM3, LMO4, PAX6, TP63, ZEB2, PDX1, JAG1, PAX2, GLI2, GLI3, WT1, MAP3K7, ALDH1A2, S1PR1, FOXF1, BCL2, NR2F2, IPMK, CHUK, COL18A1, BMP4, BMP2, RET, NKX2-6, TBX5, VANGL2, ANXA1, FZD1, SMAD4, FZD3, FZD2, MECOM, KDR, NOTCH2, HOXB4, EYA1, DLX6, JUN, SIX1, TGIF1, TFAP2A, PBX1, PTCH1, ID3, BMP7, EMP1	1476	227
GOTERM_BP_FAT	GO:0030326~embryonic limb morphogenesis	29	0.985054	0.000228917	WNT5A, HOXA13, GNA12, PRRX1, SHH, CTNNB1, CHD7, CHST11, FBN2, RARB, ALX1, TWIST1, TBX3, FTO, LEF1, EN1, SKI, MBNL1, GAS1, MECOM, NOTCH2, NOTCH1, SALL4, PSEN2, KIAA1715, PTCH1, SP8, WNT7A, LRP5	2233	87	13528	2.01941	0.654259	0.0100639	0.431321		GOTERM_BP_FAT	GO:0007611~learning or memory	25	1.23396	0.000853146	ADCY1, HMGCR, ADCY8, CTNND2, TAC1, PTEN, AMPH, PRKAR2B, APP, KRAS, BCHE, ACSL4, IL1RAPL1, PRKCA, STS, GRIN2A, AFF2, FOXP2, PSEN1, RASGRF1, FYN, GRM7, JUN, ADRA1B, HTR2A	1489	111	13528	2.04624	0.968921	0.03163	1.5764		GOTERM_BP_FAT	GO:0007178~transmembrane receptor protein serine/threonine kinase signaling pathway	34	1.15176	6.96782e-05	GDF6, BMPR2, GREM2, TGFB2, MSX2, FOXH1, MAP3K7, FOS, RGMB, UBE2D3, MAP3K1, LEFTY2, UBE2D1, BMP4, PTPRK, BMP2, SMAD7, NLK, CREB1, SMAD6, TGFBR2, SMAD4, SMAD3, ZNF8, SMAD2, ACVR2A, ID1, JUN, COL1A2, PPM1L, BAMBI, BMP7, BMPR1B, TOB1	2228	103	13528	2.00429	0.274034	0.00301669	0.131344		GOTERM_BP_FAT	GO:0048839~inner ear development	23	1.17768	2.42877e-05	KCNMA1, NOX3, FGF9, MAFB, PDGFA, SOX2, PRRX1, SOBP, FZD3, JAG1, PAX2, PTPRQ, HES1, SPRY2, EYA1, CHD7, DLX6, CLIC5, SIX1, FOXG1, PDGFRA, COL11A1, OTOP1	1476	79
GOTERM_BP_FAT	GO:0035113~embryonic appendage morphogenesis	29	0.985054	0.000228917	WNT5A, HOXA13, GNA12, PRRX1, SHH, CTNNB1, CHD7, CHST11, FBN2, RARB, ALX1, TWIST1, TBX3, FTO, LEF1, EN1, SKI, MBNL1, GAS1, MECOM, NOTCH2, NOTCH1, SALL4, PSEN2, KIAA1715, PTCH1, SP8, WNT7A, LRP5	2233	87	13528	2.01941	0.654259	0.0100639	0.431321		GOTERM_BP_FAT	GO:0001708~cell fate specification	15	0.740375	0.000909674	BMP4, FOXA2, SOX9, GDNF, GLI3, NKX6-1, SHH, CTNNB1, ASCL1, ATOH1, PSEN1, NKX6-2, FGF1, FRS2, FGF2	1489	51	13528	2.67214	0.975309	0.0333871	1.68001		GOTERM_BP_FAT	GO:0007242~intracellular signaling cascade	257	8.70596	7.54397e-05	EDN3, ADCY1, EDN1, LPAR1, ITSN1, RAB1A, CTNNB1, MAP3K7, DIRAS2, HTR1A, S1PR1, MAP3K4, STAC, RAB28, CTGF, MAP3K9, PIK3C3, IFNG, GAB1, PIK3CA, TLK1, DEPDC1B, GNG4, RAPGEF2, RAB27B, MAP2K6, HTR1E, MAGI3, MAGI2, BCR, RREB1, DCDC2, DEPDC1, PPARGC1A, PPARGC1B, MARK1, RND3, SPAG9, CD36, SSTR1, HTR7, UBR5, MC2R, ROR2, RAB12, EIF2AK3, GRB14, DCBLD2, GNAI2, GNAI1, PTPLAD1, HUS1, DUSP10, STK17B, AKAP13, ARF…	2228	1256	13528	1.2424	0.293007	0.00323526	0.142197		GOTERM_BP_FAT	GO:0003006~reproductive developmental process	52	2.66257	2.62477e-05	HMGCR, CAPZA3, FGF9, LHCGR, ZFP42, IDE, TP63, OSGIN2, FOXO3, CXCL12, DMRTA1, CITED2, TGFB2, HOOK1, CXCR4, ANGPT1, FANCC, DMRT3, FSHR, BCL2L11, NRIP1, INHBB, ACVR2A, SPAG6, CCND2, CELF4, PDGFRA, ROR2, ADAMTS1, FOXC1, TSPY2, HMGB2, SOX2, SOX9, TCF7L2, WT1, CDH6, CHD7, BCL2, DAZL, LFNG, BMP4, FOXL2, TBX3, TNP1, PDE3A, KDR, AFP, PLA2G4A, PBX1, BMPR1B, WNT7A	1476	262
GOTERM_BP_FAT	GO:0051960~regulation of nervous system development	52	1.7663	0.000254732	RTN4, XRCC5, LZTS1, GLI2, SHH, MBP, ACTR3, TIAM1, ROBO1, MAPT, CDK5RAP2, SEMA3A, RPS27A, BARHL2, DLL1, SLIT2, HES1, ASCL1, EYA1, HES5, UBC, NPTN, TGIF1, TGIF2, CNTN4, SEMA4D, EIF2AK3, KALRN, IRX3, DRD3, SOX2, SOX5, CDH4, TTC3, LINGO1, BCL2, ARHGDIA, SPP1, BMP4, BMP2, NF1, NLGN1, NTN1, NTRK3, DLX2, NOTCH1, ISL2, NTRK2, ID4, BMP7, OMG, WNT7A	2233	192	13528	1.64077	0.69329	0.0110876	0.479852		GOTERM_BP_FAT	GO:0048634~regulation of muscle development	15	0.740375	0.000909674	BMP4, TGFBR2, MSTN, LEF1, CXADR, HDAC4, BTG1, BCL2, MTPN, HEY2, NRG1, IGFBP3, FGF2, BOC, TWIST1	1489	51	13528	2.67214	0.975309	0.0333871	1.68001		GOTERM_BP_FAT	GO:0043583~ear development	32	1.08401	7.7663e-05	FGF9, SOX2, EDN1, COL2A1, JAG1, ZIC1, PAX2, HESX1, SPRY2, ATOH1, BDNF, POU3F4, NKX3-2, COL11A1, MYC, KCNMA1, GSC, MAFB, OTX1, NEUROG1, FZD3, NR4A3, PROX1, BCL2L11, HES1, EYA1, HES5, DLX6, CLIC5, SIX1, FOXG1, PDGFRA	2228	95	13528	2.04524	0.300195	0.00329966	0.146385		GOTERM_BP_FAT	GO:0009100~glycoprotein metabolic process	43	2.20174	2.68559e-05	GALNT3, GYPC, GCNT4, GALNT1, HS3ST5, TUSC3, APH1A, SPOCK3, HS3ST4, GALNT7, B3GALT5, IDE, ST8SIA1, FKBP1A, DCN, EDEM3, STT3B, ST3GAL1, ST6GALNAC3, GALNT10, B3GNT7, CHST11, OGT, COL11A1, ST6GAL1, B3GALT2, B3GALT1, IGF1, ALK, MAN1C1, GLCE, MAN2A1, ADAMTS9, EGFLAM, HIF1A, CHST7, SULF2, LARGE, SULF1, LRP2, MGAT5, EXT1, SERP1	1476	202
GOTERM_BP_FAT	GO:0050953~sensory perception of light stimulus	57	1.93614	0.000258218	GLRA1, POU6F2, HPS1, RPE65, RORB, NR2E3, GJA3, CRYGA, TYR, HMCN1, WDR36, ELOVL4, COL11A1, USH2A, CDH23, GJD2, OPA1, MYO3A, CDS1, SIX6, SAG, EYA4, DHRS3, LRAT, GRM8, OAT, CLN8, CRYBA4, GJA10, ABLIM1, CYP1B1, BBS9, COL2A1, TTC8, ABCA4, GPR143, TIMP3, RIMS1, DTNBP1, GJC1, CRB1, CRB2, IMPG1, IMPG2, CHM, COL18A1, EPAS1, FSCN2, BFSP2, IDH3B, PHYH, KCNV2, OPN5, RDH10, EYS, GRK7, RGS9	2233	216	13528	1.5987	0.698212	0.0111341	0.486404		GOTERM_BP_FAT	GO:0007548~sex differentiation	31	1.53011	0.000923916	FGF7, HMGCR, LHCGR, ZFP42, SOX9, ANKRD7, SHH, CDH6, PGR, OSR1, BCL2, NOBOX, ANGPT1, SRD5A2, LHX9, BMP4, AR, RXFP2, SIRT1, FSHR, BCL2L11, NRIP1, KDR, INHBA, ACVR2A, PLA2G4A, ROR2, ADAMTS1, FOXC1, BMPR1B, WNT7A	1489	151	13528	1.86519	0.9767	0.0335981	1.7061		GOTERM_BP_FAT	GO:0048634~regulation of muscle development	21	0.711382	8.44851e-05	BMP4, TBX3, FGF9, TBX5, TGFBR2, SMAD3, CENPF, LEF1, CXADR, HDAC4, NOTCH1, BTG1, MTPN, HEY2, GATA4, MBNL3, NRG1, IGFBP3, ZFHX3, FGF2, RPS27A	2228	51	13528	2.50016	0.321798	0.00355614	0.159234		GOTERM_BP_FAT	GO:0032583~regulation of gene-specific transcription	32	1.6385	3.59442e-05	MEF2C, HMGB2, TCF7L2, IL10, CITED2, MYOCD, HAND1, NKX6-2, GATA4, HEY2, NR2F2, BCOR, ARHGEF10L, TBL1XR1, BMP2, TNFSF4, IKZF2, SMAD7, TBX5, IGF1, SMAD2, PPARGC1A, NKX6-1, HES1, HDAC4, DLX2, HIF1A, ETS1, NR5A2, HDAC9, RBM15, SMARCA2	1476	134
GOTERM_BP_FAT	GO:0007601~visual perception	57	1.93614	0.000258218	GLRA1, POU6F2, HPS1, RPE65, RORB, NR2E3, GJA3, CRYGA, TYR, HMCN1, WDR36, ELOVL4, COL11A1, USH2A, CDH23, GJD2, OPA1, MYO3A, CDS1, SIX6, SAG, EYA4, DHRS3, LRAT, GRM8, OAT, CLN8, CRYBA4, GJA10, ABLIM1, CYP1B1, BBS9, COL2A1, TTC8, ABCA4, GPR143, TIMP3, RIMS1, DTNBP1, GJC1, CRB1, CRB2, IMPG1, IMPG2, CHM, COL18A1, EPAS1, FSCN2, BFSP2, IDH3B, PHYH, KCNV2, OPN5, RDH10, EYS, GRK7, RGS9	2233	216	13528	1.5987	0.698212	0.0111341	0.486404		GOTERM_BP_FAT	GO:0046620~regulation of organ growth	11	0.542942	0.00095285	ARX, PTK2, HEY2, TGFBR2, FOXC1, RAG2, NRG1, CXADR, PROX1, FGF2, BCL2L11	1489	30	13528	3.33127	0.979289	0.0343258	1.75909		GOTERM_BP_FAT	GO:0060562~epithelial tube morphogenesis	25	0.846883	9.5322e-05	DLC1, LMO4, ZEB2, PAX2, GLI3, SHH, ZIC2, MAP3K7, RGMA, TCF21, OVOL2, CD44, IPMK, ALX1, BMP4, BMP2, SMAD4, FZD3, GZF1, MIB1, EYA1, SIX1, TGIF1, TFAP2A, PBX1	2228	67	13528	2.2656	0.354752	0.003975	0.179641		GOTERM_BP_FAT	GO:0030509~BMP signaling pathway	16	0.819252	3.63661e-05	BMP4, TWSG1, BMP2, SMAD7, GDF6, SMAD6, USP9X, SMAD4, FSTL1, MSX2, ACVR2A, UBE2D3, RGMB, ID1, BMP7, BMPR1B	1476	44
GOTERM_BP_FAT	GO:0007243~protein kinase cascade	88	2.98913	0.000266828	NRG3, STK38, STAT5A, PRKAG2, GNA12, PRDX4, FGF13, ITPKB, LPAR2, TLR4, LPAR1, TLR6, IL10, PRKACG, MAP3K7, MAP3K4, CXCR4, MAP3K9, GAB1, TICAM1, SPRED2, PAK1, SPRED1, RAPGEF2, FGF1, FRS2, PRL, GHR, MAP2K5, SYK, EGFR, SRPK2, SOCS2, SOCS3, SOCS1, PKN1, WNK2, STK4, GRM1, IRS1, STK3, TANK, NEK11, DAPK1, SPAG9, MAP4K4, PROK2, SS18, RIPK1, F2, MAP3K12, WNT5A, CAV1, ADORA2B, PTPLAD1, BLK, STK17B, DUSP10, S…	2233	370	13528	1.44087	0.71003	0.0113973	0.502582		GOTERM_BP_FAT	GO:0007218~neuropeptide signaling pathway	22	1.08588	0.000976707	NXPH2, GLRA1, GPR133, NPY2R, GLRA2, SORCS1, TAC1, SORCS3, HCRTR2, LPHN2, PROK2, LPHN3, NPVF, NPS, GALR1, PENK, CPE, NPY, NMUR2, BAI3, ELTD1, EMR2	1489	93	13528	2.14921	0.981206	0.0348618	1.80275		GOTERM_BP_FAT	GO:0040008~regulation of growth	84	2.84553	0.000101221	MORF4L1, NRG3, NRP1, FGF9, ZMAT3, IGFBP7, LTBP4, TP63, CXADR, TGFB2, NRCAM, DAB2, APP, CD44, CTGF, MAPT, IFNG, GATA4, HEY2, PIK3CA, SEMA3A, GNG4, NRG1, INSR, FGF2, PRLH, RPS27A, SERTAD2, NET1, EBAG9, MUC12, FLVCR1, GHR, NDNL2, SOCS3, BARHL2, ADIPOR2, SOCS5, HMGA2, PROX1, BCL2L11, BTG1, LRP12, NPPC, FOXC1, RUVBL1, GPAM, GAP43, DCBLD2, ING3, ING2, IGFBPL1, ENPP1, DRD3, DRD2, TFCP2L1, RAG2, CDH4, AR…	2228	341	13528	1.4957	0.372011	0.00418252	0.190748		GOTERM_BP_FAT	GO:0001655~urogenital system development	28	1.43369	3.74686e-05	TP63, GLI2, PAX2, GLI3, WT1, ALDH1A2, SPRY1, BCL2, ROBO2, RARB, C1GALT1, BMP4, RET, BMP2, SOX11, NF1, SMAD4, LEF1, SIX2, BCL2L11, EYA1, SALL1, SIX1, GDF11, ADAMTS1, FOXC1, PBX1, BMP7	1476	110
GOTERM_BP_FAT	GO:0043405~regulation of MAP kinase activity	41	1.39266	0.000267308	CAV1, ADORA2B, PTPLAD1, KITLG, LPAR2, ZEB2, LPAR1, TLR6, SPRY4, TRIB2, TRIB1, SPRY2, SPRY1, CXCR4, MAP3K9, GAB1, DUSP16, ADRA2A, SPRED2, ADRA2C, SPRED1, PAK1, FRS2, GHR, SYK, FGD4, EGFR, NF1, MET, LRRN3, PKN1, GRM1, PTPN11, SPAG9, PROK2, RGS3, RIPK1, HIPK3, MAPK8IP3, DUSP6, HTR2A	2233	141	13528	1.76161	0.710676	0.0113136	0.503485		GOTERM_BP_FAT	GO:0050770~regulation of axonogenesis	16	0.789733	0.000977336	NRP1, BARHL2, CDH2, LRRC4C, CDH4, NTRK3, LINGO1, PTK2, PSEN1, ROBO1, POU3F2, ROBO2, SEMA3A, SEMA4D, WNT7A, SPP1	1489	57	13528	2.55026	0.981254	0.0345806	1.8039		GOTERM_BP_FAT	GO:0046620~regulation of organ growth	15	0.50813	0.000108075	FGF9, TBX5, TGFBR2, RAG2, CXADR, PROX1, BCL2L11, ARX, GATA4, HEY2, FOXC1, NRG1, CACNA1C, FGF2, FLVCR1	2228	30	13528	3.03591	0.391488	0.00442534	0.203652		GOTERM_BP_FAT	GO:0055021~regulation of cardiac muscle growth	8	0.409626	4.00813e-05	FGF9, TBX5, GATA4, HEY2, TGFBR2, NRG1, CXADR, FGF2	1476	11
GOTERM_BP_FAT	GO:0030036~actin cytoskeleton organization	59	2.00408	0.00026989	DLC1, BMP10, WASF3, PREX1, CAPZA2, DSTN, DYNLL1, PACSIN2, GSN, RALA, DLG1, FMNL2, ROCK2, ACTN1, FLNB, LPIN1, ARHGAP26, FMN1, EPB41L2, EPB41L3, FMN2, RND3, NCK2, EPB41L1, LIMCH1, SCIN, SDCBP, TMSB4X, DST, ADD1, TRIOBP, CNN3, PLEK2, SSH2, DIAPH3, NEDD9, MYO9B, DAAM1, CAPZB, ITGB1, CORO2B, PFN2, DOCK2, SORBS1, BCL2, ADRA2A, BCL6, SH2B2, FGD4, FSCN2, EPB41, NF1, FSCN1, RICTOR, CAPN3, GAS7, ANTXR1, AB…	2233	226	13528	1.58157	0.714122	0.011319	0.508337		GOTERM_BP_FAT	GO:0030879~mammary gland development	17	0.839092	0.00101952	XDH, CAV2, CAV1, IRS2, NRG3, ERBB4, RXFP1, MET, LEF1, IGF1, GLI3, IRS1, BCL2L11, PGR, CTTNBP2, IGF1R, NRG1	1489	63	13528	2.45159	0.984212	0.0357361	1.88106		GOTERM_BP_FAT	GO:0021536~diencephalon development	17	0.575881	0.000109482	BMP4, RAX, DRD2, CREB1, SOX2, SIX3, PAX6, ISL1, GLI2, OTP, HES1, ARX, KDM1A, ALDH1A2, EYA1, ALDH1A3, POU3F2	2228	37	13528	2.78975	0.395412	0.00444326	0.206301		GOTERM_BP_FAT	GO:0060043~regulation of cardiac muscle cell proliferation	8	0.409626	4.00813e-05	FGF9, TBX5, GATA4, HEY2, TGFBR2, NRG1, CXADR, FGF2	1476	11
GOTERM_BP_FAT	GO:0002009~morphogenesis of an epithelium	32	1.08696	0.000283741	DLC1, CRYGS, LMO4, ZEB2, JAG1, GLI2, SHH, CTNNB1, ZIC2, MAP3K7, T, TCF21, CD44, OVOL2, FOXF1, BCL2, ALDH1A3, ALX1, HECTD1, TWIST1, BMP4, BMP2, SMAD4, FZD3, GZF1, NOTCH2, EYA1, FREM2, ZIC5, TGIF1, TFAP2A, PTCH1	2233	101	13528	1.91944	0.731918	0.01179	0.534359		GOTERM_BP_FAT	GO:0048592~eye morphogenesis	18	0.88845	0.00103999	BMP4, IRX5, SOX1, BHLHE22, FASLG, RORB, ZEB1, GAS1, COL5A2, PROX1, GLI3, COL5A1, EPHB1, CTNNB1, CRB1, NTRK2, COL8A1, FRS2	1489	69	13528	2.37008	0.985474	0.0361297	1.91848		GOTERM_BP_FAT	GO:0060420~regulation of heart growth	9	0.304878	0.000140904	FGF9, TBX5, GATA4, HEY2, TGFBR2, NRG1, CXADR, PROX1, FGF2	2228	12	13528	4.55386	0.47672	0.00566494	0.265435		GOTERM_BP_FAT	GO:0055024~regulation of cardiac muscle tissue development	8	0.409626	4.00813e-05	FGF9, TBX5, GATA4, HEY2, TGFBR2, NRG1, CXADR, FGF2	1476	11
GOTERM_BP_FAT	GO:0048286~lung alveolus development	12	0.407609	0.000286447	BMP4, TCF21, TNS3, MAN1A2, PDGFA, FOXF1, PSEN2, SFTPD, BMPR2, MAPK8IP3, KDR, FOXP2	2233	22	13528	3.30448	0.735263	0.0117961	0.539441		GOTERM_BP_FAT	GO:0051172~negative regulation of nitrogen compound metabolic process	81	3.99803	0.0010635	FOXK1, THRB, NR6A1, TBX20, ZNF675, ZEB2, PAWR, ZEB1, NR2E3, HSBP1, RLIM, GLI3, CTNNB1, CITED2, FERD3L, TBPL2, HTR1B, SIN3A, NKX6-2, FOXF2, PRMT6, HEY2, NR2F2, NRG1, FGF2, TWIST2, NR2F1, TWIST1, ALX1, ZNF281, TBL1XR1, PTPRK, SOX14, ZHX2, LEF1, TLE1, SPEN, PTPRU, MBD2, PROX1, PKIA, NRIP1, GRM8, GRM7, NAB1, NPPC, TGIF1, ST18, SMARCA2, CAV1, SNX6, NOSTRIN, SOX6, SOX9, MEIS2, PEX14, POU3F3, HELLS, ETV…	1489	519	13528	1.41794	0.9868	0.0366191	1.96145		GOTERM_BP_FAT	GO:0016055~Wnt receptor signaling pathway	40	1.35501	0.000142031	BTRC, MITF, STRN, SOX4, CTNND1, TCF7L2, TCF7L1, CTNNB1, WNT3, RSPO3, FRAT2, HBP1, LRRFIP2, FZD9, FZD8, TBL1XR1, NLK, TLE3, FZD1, LEF1, TLE4, FZD3, TLE1, CELSR2, FZD2, FRZB, FZD5, FZD4, DKK2, CCND1, FZD10, DACT1, DKK1, NXN, LRP6, RNF138, ROR2, WNT11, WIF1, WNT7A	2228	133	13528	1.82611	0.479424	0.00566061	0.267556		GOTERM_BP_FAT	GO:0048705~skeletal system morphogenesis	28	1.43369	5.25856e-05	PRRX1, SOX9, PAX1, GLI3, BARX2, PRKRA, CHST11, MYC, RUNX2, COL11A1, SATB2, GSC, TGFBR2, SIX2, HOXD9, HOXB3, HOXB4, DLX2, EYA1, HOXB1, HOXD8, HOXD3, SIX1, PDGFRA, TFAP2A, ROR2, BMPR1B, WNT7A	1476	112
GOTERM_BP_FAT	GO:0048634~regulation of muscle development	20	0.679348	0.000286684	BMP4, BMP10, TBX3, TGFBR2, SMAD3, LEF1, CXADR, HDAC4, NOTCH1, BTG1, BCL2, HEY2, GATA4, UBC, MKL2, HDAC9, IGFBP3, ZFHX3, RPS27A, TWIST1	2233	51	13528	2.37577	0.735554	0.011702	0.539887		GOTERM_BP_FAT	GO:0045934~negative regulation of nucleobase, nucleoside, nucleotide and nucleic acid metabolic process	80	3.94867	0.00109612	FOXK1, THRB, NR6A1, TBX20, ZNF675, ZEB2, PAWR, ZEB1, NR2E3, HSBP1, RLIM, GLI3, CTNNB1, CITED2, FERD3L, TBPL2, HTR1B, SIN3A, NKX6-2, FOXF2, HEY2, PRMT6, NR2F2, NRG1, FGF2, TWIST2, NR2F1, TWIST1, ALX1, ZNF281, TBL1XR1, PTPRK, SOX14, ZHX2, LEF1, TLE1, SPEN, PTPRU, MBD2, PROX1, PKIA, NRIP1, GRM8, GRM7, NAB1, NPPC, TGIF1, ST18, SMARCA2, SNX6, NOSTRIN, SOX6, SOX9, MEIS2, PEX14, POU3F3, HELLS, ETV3, MSH…	1489	512	13528	1.41958	0.988442	0.0374053	2.02104		GOTERM_BP_FAT	GO:0051270~regulation of cell motion	53	1.79539	0.000143154	DLC1, EDN3, NRP1, F2RL1, EDN1, PAX6, JAG1, SHH, TGFB2, CITED2, VCL, S1PR1, CXCR4, GAB1, TDGF1, UNC5C, SEMA3A, FGF2, INSR, EGFR, PTPRK, IRS2, PTPRM, LYN, ACTN1, IRS1, SPAG9, HIF1A, PDGFRA, PARD3, ERBB4, ONECUT1, DRD2, PKHD1, ENPP2, TAC1, TPM1, TRIB1, MAP3K1, SCARB1, BCL6, PIK3R1, COL18A1, FLT1, SMAD7, TBX5, SMAD3, NTN1, CDH13, ETS1, AMOT, IGFBP3, SST	2228	193	13528	1.66739	0.482105	0.00565621	0.269669		GOTERM_BP_FAT	GO:0006350~transcription	282	14.4393	6.77973e-05	MEF2C, CDX2, RORA, PTTG1, MXI1, ZNF254, CITED2, EPC1, SIN3A, FOXF1, PHTF2, RARB, ZHX2, ZNF503, PPARGC1A, ZNF37A, HES1, SCYL1, ZNF783, PRDM6, JUN, PRDM5, DPRX, FOXG1, TGIF1, VGLL2, CDCA7L, PRDM1, VGLL4, ARX, HEXIM1, MAML3, ARNTL2, TCF4, BCOR, IKZF2, KLF12, SMAD7, KLF13, KLF10, SMAD6, ASXL1, MAML2, RYBP, SMAD4, ZBTB40, ZNF521, SMAD2, ZBTB45, NOTCH2, ZFHX4, NR1I2, ZNF217, CSRNP3, ETS1, DMTF1, TRPS1,…	1476	2101
GOTERM_BP_FAT	GO:0008285~negative regulation of cell proliferation	86	2.9212	0.00029777	DLC1, CNOT8, TSG101, E2F7, IGFBP7, NR2E3, CXADR, MXI1, SKAP2, IL10, SHH, TGFB2, CTTNBP2, CUL5, CDKN2A, RARB, ASPH, CSK, SPN, PTPRK, PTPRM, CDK6, GAL, NCK2, ADAMTS8, BTG2, ADM, BTG1, JUN, SCIN, NPPC, TGIF1, WFDC1, MDM4, TM4SF4, CAV2, CAV1, BDKRB2, SESN1, FTH1, CDH5, TRIB1, CD9, OVOL2, MORC3, BCL2, NPM1, SFTPD, BCL6, AXIN2, APC, SCG2, BMP4, COL18A1, BMP2, IL6, KAT2B, IL8, JARID2, KLF10, NF1, TGFBR2…	2233	361	13528	1.44323	0.748814	0.0120458	0.560708		GOTERM_BP_FAT	GO:0001570~vasculogenesis	13	0.641658	0.00112788	CAV1, TGFBR2, SHH, KDR, CITED2, ZFP36L1, PTK2, ZMIZ1, FOXF1, NTRK2, HEY2, AMOT, SOX17	1489	41	13528	2.8807	0.989844	0.0381489	2.07902		GOTERM_BP_FAT	GO:0060429~epithelium development	60	2.03252	0.000156502	DLC1, FOXA2, LMO4, PAX6, TP63, ZEB2, JAG1, GLI2, PAX2, GLI3, SHH, CTNNB1, ZIC2, MAP3K7, S1PR1, CD44, GATA6, NR2F2, IPMK, ALX1, PCDH8, MECOM, PROX1, GZF1, PTHLH, MIB1, EYA1, TIMELESS, JUN, SIX1, TGIF1, TFAP2A, TBX18, EMP1, FRAS1, ONECUT1, TFCP2L1, TCF21, RGMA, ALDH1A2, EZR, OVOL2, ALDH1A3, POU3F1, VEZF1, COL18A1, BMP4, BMP2, TBX5, FOXA1, GRSF1, FZD1, SMAD4, FZD3, FZD2, NOTCH2, DLX6, FREM2, PBX1, B…	2228	227	13528	1.60488	0.512927	0.00612936	0.294779		GOTERM_BP_FAT	GO:0051153~regulation of striated muscle cell differentiation	13	0.665643	7.56268e-05	BMP4, HDAC4, TBX3, MYOCD, BTG1, BCL2, EZH2, EDN1, HOPX, NRG1, HDAC9, IGFBP3, ZFHX3	1476	32
GOTERM_BP_FAT	GO:0032268~regulation of cellular protein metabolic process	108	3.66848	0.000300239	NCBP2, DLC1, BMP10, A2M, MASP1, PDGFA, EIF5, IDE, EIF5B, TLR4, CDC16, TLR6, IL10, SHH, PRKAR2B, AGTR1, EIF4EBP1, APP, CDKN2A, MAP3K9, GAB1, PUM1, EIF1, PUM2, SAMD4A, RPS27A, SYK, ANAPC1, EGFR, ANAPC5, SOCS3, BARHL2, ANAPC4, SOCS1, PPARGC1A, MAD2L1, JUN, F2, EEFSEC, EIF2AK3, CAV1, GCLC, PTPLAD1, BMPR2, IGF2BP2, IGF2BP3, BDKRB2, TIMP3, UBE2D1, FGD4, BMP4, BMP2, SMAD7, SMAD6, SMAD4, BRCA1, EIF4B, HD…	2233	474	13528	1.38035	0.751675	0.0120401	0.565346		GOTERM_BP_FAT	GO:0001569~patterning of blood vessels	9	0.444225	0.00114617	SEMA5A, NRP1, CXCR4, TBX20, TGFBR2, CXCL12, SHH, CTNNB1, CYR61	1489	21	13528	3.8937	0.990573	0.0384365	2.1124		GOTERM_BP_FAT	GO:0048592~eye morphogenesis	25	0.846883	0.000161555	BMP4, FOXL2, PTPRM, IRX5, BHLHE23, BHLHE22, FSCN2, SOX1, SOX2, SIX3, PAX6, GLI3, PROX1, COL5A2, COL5A1, CTNNB1, CRB1, PVRL1, PVRL3, SP3, ALDH1A3, POU2F1, RARB, BMP7, FRS2	2228	69	13528	2.19993	0.524108	0.00627317	0.304282		GOTERM_BP_FAT	GO:0030900~forebrain development	34	1.74091	7.8731e-05	DLC1, TWSG1, CCKAR, DRD1, CEP120, SOX2, PAX6, ZEB2, GLI2, GLI3, ARX, ALDH1A2, PROP1, DYNC2H1, POU3F2, NR2F2, NR2F1, BMP4, GNAO1, GSC, TBX3, NKX2-6, NF1, EMX2, LEF1, LMX1A, MECOM, ISL1, HES1, DLX2, EYA1, FOXG1, ID4, LRP2	1476	152
GOTERM_BP_FAT	GO:0016477~cell migration	69	2.34375	0.00030507	NRP2, PLXNA2, ZEB2, GDNF, IL10, SHH, TGFB2, EDNRB, CTTNBP2, DAB1, CD44, CTGF, ROBO1, CXCR4, POU4F1, NR2F2, SYK, TWIST1, NR2F1, PTPRK, ARHGEF7, BARHL1, BARHL2, SLIT2, CTNNA2, ASCL1, TNS3, NCK2, HIF1A, TNS1, CCR4, BTG1, SDCBP, FOXC1, LAMC1, CAV2, ZFAND5, KITLG, ITGB1, ARX, DOCK2, OVOL2, SFTPD, POU3F3, SCARB1, PPAP2B, DCLK1, FN1, APC, THBS4, SCG2, PLAT, IL6, FLT1, VAV3, LMX1B, IL8, PODXL, MET, NR4A2…	2233	276	13528	1.51455	0.757181	0.0121279	0.574418		GOTERM_BP_FAT	GO:0006796~phosphate metabolic process	138	6.81145	0.00116548	STK38, GDF6, LPAR3, TTK, CASK, PRKG1, PRKX, DUPD1, TGFB2, MAP3K7, PSKH2, CTTNBP2, APP, MDFIC, MAP3K8, PIK3C3, TLK1, TLK2, FRS2, MAP2K6, MAP2K5, PIK3CG, EGFR, PTPRK, BCR, MYO3A, ROCK2, PTPRN2, PTPRR, PTPRT, PTPRU, PTPRO, STK3, CDKL4, PTPRQ, RIPK2, ROR2, CSNK1G3, KALRN, CAV2, PPP2R3A, ERBB4, MAPKAPK5, STK17B, DUSP10, ULK4, RIOK2, EPHB1, SGK223, VRK1, PTK2, VRK2, DUSP16, ADRA2A, EGF, GPD2, GUCY2F, B…	1489	973	13528	1.28856	0.991286	0.0387523	2.14762		GOTERM_BP_FAT	GO:0021537~telencephalon development	24	0.813008	0.000163771	BMP4, CEP120, ERBB4, DRD2, SOX2, SIX3, PAX6, LEF1, ZEB2, GLI3, SHH, TACC2, FOXP2, ARX, SALL3, DLX2, SLC1A2, DAB1, ALDH1A3, LHX2, AVPR1A, POU3F3, POU3F2, ID4	2228	65	13528	2.2419	0.528932	0.00630569	0.30845		GOTERM_BP_FAT	GO:0042692~muscle cell differentiation	29	1.4849	8.37764e-05	KCNH1, UTRN, NEO1, JAG1, SOX6, CXADR, ITGB1, TCF7L2, GPHN, BARX2, KRAS, MTPN, FOXF1, QKI, MKL2, RARB, NRG1, IFRD1, BMP4, NTF3, TBX2, NKX2-6, TBX5, IGF1, HOMER1, CAPN2, FOXP1, CDON, BIN1	1476	121
GOTERM_BP_FAT	GO:0044093~positive regulation of molecular function	129	4.38179	0.000343119	ALS2, DLC1, ADCY1, ADCY2, LHCGR, LPAR2, TLR4, LPAR1, PMAIP1, CDC16, TLR6, GDNF, IL10, SHH, TGFB2, PRKACG, MAP3K7, PRKAR2B, AGTR1, DAB1, S1PR1, MAP3K4, CDKN2A, GALR1, S1PR4, MAP3K9, GAB1, FRS2, RPS27A, SYK, ANAPC1, EGFR, ANAPC5, ANAPC4, STIM2, PIM1, IRS1, SPAG9, CLPS, HIF1A, RASGRF1, F2, RIPK2, EIF2AK3, ADD1, ACR, CAV1, DRD3, ADORA2B, PKHD1, PTPLAD1, UBE2V1, DUSP12, SERINC5, NPM1, ADRA2A, SCARB1, …	2233	586	13528	1.33363	0.796482	0.0135147	0.64584		GOTERM_BP_FAT	GO:0006793~phosphorus metabolic process	138	6.81145	0.00116548	STK38, GDF6, LPAR3, TTK, CASK, PRKG1, PRKX, DUPD1, TGFB2, MAP3K7, PSKH2, CTTNBP2, APP, MDFIC, MAP3K8, PIK3C3, TLK1, TLK2, FRS2, MAP2K6, MAP2K5, PIK3CG, EGFR, PTPRK, BCR, MYO3A, ROCK2, PTPRN2, PTPRR, PTPRT, PTPRU, PTPRO, STK3, CDKL4, PTPRQ, RIPK2, ROR2, CSNK1G3, KALRN, CAV2, PPP2R3A, ERBB4, MAPKAPK5, STK17B, DUSP10, ULK4, RIOK2, EPHB1, SGK223, VRK1, PTK2, VRK2, DUSP16, ADRA2A, EGF, GPD2, GUCY2F, B…	1489	973	13528	1.28856	0.991286	0.0387523	2.14762		GOTERM_BP_FAT	GO:0050808~synapse organization	23	0.779133	0.000164179	GJA10, DNM3, CADM1, ERBB4, DRD2, NRXN3, TNC, UTRN, MAP1B, NLGN1, CACNB2, NRXN1, CDH2, CACNB4, CTNNB1, NRCAM, GPHN, APP, ANK3, DNER, POU4F1, CHRNA1, WNT7A	2228	61	13528	2.28937	0.529815	0.00626885	0.309218		GOTERM_BP_FAT	GO:0009952~anterior/posterior pattern formation	32	1.6385	8.70125e-05	CDX1, PAX6, ZEB2, GLI3, PAX1, ALDH1A2, GATA4, HOXA9, NR2F2, AXIN2, LFNG, MLLT3, TBX3, EMX2, SMAD4, LEF1, CYP26A1, SMAD2, HOXD9, HES1, HOXB3, ACVR2A, HOXB4, HOXB1, HOXD8, MEOX2, HOXD3, GDF11, ROR2, PBX1, PBX3, RBPJ	1476	140
GOTERM_BP_FAT	GO:0051674~localization of cell	75	2.54755	0.000344076	NRP2, SLC22A16, PLXNA2, ZEB2, GDNF, IL10, SHH, TGFB2, EDNRB, CTTNBP2, APOB, DAB1, CD44, CTGF, ROBO1, CXCR4, POU4F1, NR2F2, NR2F1, SYK, TWIST1, PTPRK, ARHGEF7, BARHL1, BARHL2, SLIT2, CTNNA2, ASCL1, TNS3, NCK2, TNS1, HIF1A, CCR4, BTG1, SDCBP, FOXC1, LAMC1, CAV2, ZFAND5, KITLG, ITGB1, DNAH5, ARX, DOCK2, OVOL2, SFTPD, POU3F3, SCARB1, PPAP2B, DCLK1, FN1, APC, THBS4, SCG2, PLAT, IL6, FLT1, VAV3, LMX1B,…	2233	307	13528	1.48002	0.797384	0.0134381	0.647637		GOTERM_BP_FAT	GO:0048015~phosphoinositide-mediated signaling	21	1.03653	0.00117225	PIK3CG, PIK3C2G, LHCGR, LPAR3, IGF1, NPR3, HOMER1, HCRTR2, AGTR1, EDNRB, IGF1R, S1PR1, NPY, CHRM2, ZWINT, NMUR2, PIK3C3, NMBR, HTR2B, HTR2C, HTR2A	1489	88	13528	2.16808	0.991522	0.0386572	2.15995		GOTERM_BP_FAT	GO:0008038~neuron recognition	12	0.406504	0.000164769	NRCAM, NCAM2, APP, BDNF, NRP1, OPCML, FOXG1, CNTN4, SEMA3A, GAP43, NTM, SLIT2	2228	21	13528	3.46961	0.531087	0.00623945	0.310326		GOTERM_BP_FAT	GO:0060420~regulation of heart growth	8	0.409626	8.71168e-05	FGF9, TBX5, GATA4, HEY2, TGFBR2, NRG1, CXADR, FGF2	1476	12
GOTERM_BP_FAT	GO:0048870~cell motility	75	2.54755	0.000344076	NRP2, SLC22A16, PLXNA2, ZEB2, GDNF, IL10, SHH, TGFB2, EDNRB, CTTNBP2, APOB, DAB1, CD44, CTGF, ROBO1, CXCR4, POU4F1, NR2F2, NR2F1, SYK, TWIST1, PTPRK, ARHGEF7, BARHL1, BARHL2, SLIT2, CTNNA2, ASCL1, TNS3, NCK2, TNS1, HIF1A, CCR4, BTG1, SDCBP, FOXC1, LAMC1, CAV2, ZFAND5, KITLG, ITGB1, DNAH5, ARX, DOCK2, OVOL2, SFTPD, POU3F3, SCARB1, PPAP2B, DCLK1, FN1, APC, THBS4, SCG2, PLAT, IL6, FLT1, VAV3, LMX1B,…	2233	307	13528	1.48002	0.797384	0.0134381	0.647637		GOTERM_BP_FAT	GO:0051240~positive regulation of multicellular organismal process	44	2.17177	0.00118657	CAV1, PANX1, ERBB4, TACR3, GRIK1, GRIK2, BTC, TLR2, TAC1, TLR4, SHH, TGFB2, MAP3K7, AGTR2, NOD1, BCL2, HEY2, POU3F2, NRG1, FGF2, SPP1, BMP4, EGFR, BMP2, KL, LAMA2, CD83, ACVR2A, PROK2, PLA2G4A, IL20RB, GRIA2, PSEN1, F3, NTRK2, ADRA1B, MC4R, AVPR1A, NPPC, RIPK2, ALOX5, BMPR1B, GPAM, HTR2A	1489	244	13528	1.63833	0.992003	0.0388059	2.18606		GOTERM_BP_FAT	GO:0007492~endoderm development	11	0.372629	0.000174083	PTHLH, HNF1B, NOTCH1, ONECUT1, PAX9, LHX1, GATA6, EOMES, LAMC1, EXT1, CTNNB1	2228	18	13528	3.71055	0.55074	0.00653717	0.327841		GOTERM_BP_FAT	GO:0051216~cartilage development	21	1.07527	8.91298e-05	WNT5A, BMP4, SATB2, BMP2, FGF9, EDN1, PRRX1, SOX5, SOX6, SOX9, HOXB3, DLX2, COL9A1, BARX2, HOXD3, CHST11, ROR2, BMP7, BMPR1B, COL11A1, RUNX2	1476	74
GOTERM_BP_FAT	GO:0008284~positive regulation of cell proliferation	96	3.26087	0.000355467	BMI1, NAMPT, BMP10, E2F3, FOSL2, MARCKSL1, PDGFA, STAT5A, PRRX1, GLI2, DDR2, SHH, TGFB2, CD47, ARHGAP5, S1PR1, HLX, TICAM1, HEY2, FGF1, MYC, PRL, AKIRIN2, SPN, MAP2K5, SYK, CDC7, EGFR, IRS2, ADAM10, MFGE8, CDK6, IL21, IRS1, MYCN, HES1, CARD11, TNS3, NCK2, CCND1, HIF1A, ADM, GHRH, FGFR1OP, ZMIZ1, JUN, PDGFRA, TGIF1, RIPK2, LAMC1, MDM4, DRD3, SOX2, ST8SIA1, SOX4, KITLG, ITGB1, IL12RB2, T, IGF1R, BL…	2233	414	13528	1.4048	0.807816	0.0137641	0.669008		GOTERM_BP_FAT	GO:0031327~negative regulation of cellular biosynthetic process	86	4.24482	0.00126657	FOXK1, THRB, NR6A1, TBX20, ZNF675, ZEB2, PAWR, ZEB1, NR2E3, HSBP1, RLIM, GLI3, CTNNB1, CITED2, FERD3L, TBPL2, HTR1B, SIN3A, NKX6-2, FOXF2, PRMT6, HEY2, NR2F2, NRG1, FGF2, TWIST2, NR2F1, TWIST1, ALX1, PRKCA, ZNF281, TBL1XR1, PTPRK, SOX14, ZHX2, LEF1, TLE1, SPEN, PTPRU, MBD2, PROX1, PKIA, NRIP1, INHBA, GRM8, BACE2, GRM7, NAB1, TGIF1, ST18, SMARCA2, CAV1, SNX6, NOSTRIN, IGF2BP2, SOX6, IGF2BP3, SOX9,…	1489	561	13528	1.39275	0.994226	0.0410398	2.33181		GOTERM_BP_FAT	GO:0031016~pancreas development	16	0.542005	0.000202122	INSM1, HNF1B, ONECUT1, FOXA2, SOX4, SMAD2, ISL1, PROX1, TCF7L2, NKX6-1, SHH, CTNNB1, AFP, ALDH1A2, NKX3-2, EIF2AK3	2228	35	13528	2.77569	0.60507	0.00752478	0.380551		GOTERM_BP_FAT	GO:0048511~rhythmic process	30	1.5361	9.44631e-05	PHLPP1, DRD1, CCRN4L, LHCGR, FOXO3, TGFB2, BCL2, PER2, ANGPT1, ARNTL2, LFNG, BMP4, KCNMA1, FOXL2, BMP2, GRIN2A, PROKR2, FSHR, NRIP1, KDR, INHBB, AFP, PLA2G4A, CCND2, JUN, HTR7, ADAMTS1, FOXC1, BMPR1B, MTNR1A	1476	128
GOTERM_BP_FAT	GO:0021915~neural tube development	24	0.815217	0.00036226	DLC1, BMP4, LMO4, EN1, ZEB2, FZD3, GAS1, GLI2, TCF7L2, SHH, ZIC2, HES1, MAP3K7, T, OVOL2, ZIC5, PSEN2, PHGDH, TGIF1, TFAP2A, PTCH1, ALX1, TWIST1, HECTD1	2233	68	13528	2.13819	0.813781	0.0139093	0.681753		GOTERM_BP_FAT	GO:0043405~regulation of MAP kinase activity	29	1.43139	0.00135501	CAV1, HMGCR, LPAR3, KITLG, ZEB2, TRIB2, TRIB1, SPRY2, KRAS, CXCR4, MDFIC, DUSP16, ADRA2A, SPRED2, TGFA, EGF, FGF2, FRS2, MAP2K6, EGFR, PRKCA, LRRN3, MET, HGF, GRM1, PROK2, PSEN1, RIPK1, HTR2A	1489	141	13528	1.86861	0.995972	0.043498	2.49271		GOTERM_BP_FAT	GO:0021983~pituitary gland development	14	0.474255	0.000203091	BMP4, DRD2, CREB1, SOX2, PAX6, ISL1, GLI2, OTP, HES1, KDM1A, ALDH1A2, EYA1, ALDH1A3, POU3F2	2228	28	13528	3.03591	0.606825	0.00749996	0.382371		GOTERM_BP_FAT	GO:0007242~intracellular signaling cascade	179	9.16539	9.66931e-05	ADCY8, EDN1, LHCGR, TLR2, IQGAP2, MBIP, TLR5, PDX1, IL10, MAP3K7, HTR1B, ARL11, HTR1A, S1PR1, DIRAS2, TIAM2, GALR1, STAC, MDFIC, RAB28, IFNG, PIK3C3, SPRED2, RAPGEF5, RAB25, SPRED1, RAPGEF2, RAPGEF1, RAB20, HTR1F, HTR1E, EDARADD, PIK3CG, RET, INADL, BCR, MAGI2, NUDT4, SOCS3, ROCK2, HTR4, DCDC2, CYP26A1, ARID1A, DEPDC1, PPARGC1A, PCLO, IRS1, FOXN3, MARK1, RND3, TNS3, RASGRF2, ZWINT, HTR7, RAB14, R…	1476	1256
GOTERM_BP_FAT	GO:0001701~in utero embryonic development	48	1.63043	0.00038281	ALS2, ZFAND5, GNA12, ITGB1, CITED2, APOB, DAB2, CHD7, HAND1, GRIN2B, GATA6, FOXF1, TEAD4, GATA4, DAD1, BTF3, APBA2, ETNK2, MKL2, TERF2, FOXD3, ADAM10, CUBN, CEBPB, EPAS1, LMX1B, TBX3, MYO1E, PTPRR, EOMES, SMAD2, MBNL1, CAPN2, MECOM, BCL2L11, HES1, SALL4, HIF1A, PSMC4, PLCG1, ZMIZ1, PDGFRA, TGFBR3, MAPK8IP3, ZFPM2, FOXC1, PRDM1, ADD1	2233	176	13528	1.65224	0.830719	0.0145721	0.720294		GOTERM_BP_FAT	GO:0010001~glial cell differentiation	15	0.740375	0.00137151	EGFR, NTF3, LYN, SOX11, IGF1, NKX6-1, SHH, CTNNB1, ASCL1, NKX6-2, DNER, NAB1, POU3F2, FGF2, GAP43	1489	53	13528	2.57131	0.996234	0.0436718	2.5227		GOTERM_BP_FAT	GO:0033273~response to vitamin	24	0.813008	0.000212671	BMP4, BMP2, MICB, IGFBP7, SOX2, GDAP1, MAP1B, SI, TIMP3, SHH, AQP3, ALDH1A2, CCND1, PLA2G4A, CD44, TFRC, BCHE, GSN, ANGPT1, LRP2, BMP7, INSR, KLF4, SPP1	2228	66	13528	2.20793	0.623765	0.00778983	0.400375		GOTERM_BP_FAT	GO:0035270~endocrine system development	20	1.02407	0.000101032	BMP4, NF1, SOX2, PAX6, PDX1, GLI2, ISL1, PAX1, NKX6-1, CITED2, HES1, HOXB3, ALDH1A2, EYA1, PROP1, HOXD3, NKX6-2, SIX1, POU3F2, PBX1	1476	69
GOTERM_BP_FAT	GO:0043010~camera-type eye development	33	1.12092	0.000383626	CRYGS, IRX5, SOX2, MITF, NFYC, NR2E3, NHS, SHH, CTNNB1, CRYGA, CHD7, ALDH1A3, FRS2, APC, BMP4, FOXL2, PTPRM, LMX1B, BHLHE22, NF1, GAS1, FOXP2, PKNOX1, TGIF1, FOXC1, TGIF2, BMPR1B, BMP7, MAB21L1, MAB21L2, CLN8, CRYBA4, KLF4	2233	107	13528	1.86842	0.831359	0.0144841	0.721823		GOTERM_BP_FAT	GO:0007187~G-protein signaling, coupled to cyclic nucleotide second messenger	25	1.23396	0.00143461	OPRM1, CALCR, ADCY1, ADCY8, GNAI1, NPY2R, LHCGR, LPAR3, HTR1B, AGTR2, S1PR1, HTR1A, GALR1, HRH2, HTR1F, HTR1E, RXFP1, RXFP2, NPR3, FSHR, NPY, CHRM2, HTR7, MC4R, ADRA1B	1489	115	13528	1.97506	0.997088	0.0452821	2.6373		GOTERM_BP_FAT	GO:0048839~inner ear development	27	0.914634	0.0002446	FGF9, SOX2, COL2A1, JAG1, ZIC1, PAX2, HESX1, SPRY2, BDNF, ATOH1, POU3F4, COL11A1, KCNMA1, MAFB, OTX1, NEUROG1, FZD3, NR4A3, PROX1, HES1, EYA1, HES5, DLX6, CLIC5, SIX1, FOXG1, PDGFRA	2228	79	13528	2.07518	0.675126	0.00888346	0.460352		GOTERM_BP_FAT	GO:0016337~cell-cell adhesion	52	2.66257	0.000107367	CLDN9, CLSTN2, CADM1, PCDH20, CTNND2, CDH2, SOX9, ITGB1, CDH4, PCDHAC2, CDH5, CDH6, CDH8, NRCAM, CDH7, CDH20, CDH9, BARX2, FAT3, PVRL1, FAT4, ROBO1, BCL2, PVRL3, ROBO2, COL11A1, RET, PTPRM, PCDH10, STXBP1, PCDH9, PCDH15, PTPRT, PCDH7, PCDH17, PCDH19, CTNNA2, CDH12, NCAM2, AMIGO2, CDH13, COL14A1, PKP2, CDH18, DSG1, NPTN, DSC3, ROR2, CNTN4, BMPR1B, CDH10, CDH11	1476	276
GOTERM_BP_FAT	GO:0010769~regulation of cell morphogenesis involved in differentiation	26	0.883152	0.000418048	RTN4, LZTS1, CDH4, TTC3, MBP, TGFB2, ACTR3, LINGO1, TIAM1, ROBO1, MAPT, SEMA3A, ARHGDIA, SPP1, SMAD7, BARHL2, SMAD4, SMAD3, SMAD2, NTN1, SLIT2, NTRK3, TGFBR3, SEMA4D, OMG, WNT7A	2233	77	13528	2.04563	0.856257	0.0156465	0.78635		GOTERM_BP_FAT	GO:0010769~regulation of cell morphogenesis involved in differentiation	19	0.937808	0.00144144	NRP1, LZTS1, BARHL2, SMAD2, CDH2, LRRC4C, CDH4, TGFB2, NTRK3, LINGO1, PTK2, PSEN1, ROBO1, ROBO2, POU3F2, SEMA3A, SEMA4D, WNT7A, SPP1	1489	77	13528	2.24183	0.997167	0.0451429	2.6497		GOTERM_BP_FAT	GO:0001658~branching involved in ureteric bud morphogenesis	12	0.406504	0.000280661	BMP4, TCF21, EYA1, BMP2, CD44, SIX1, SMAD4, PBX1, PAX2, GLI3, SHH, GZF1	2228	22	13528	3.3119	0.724757	0.0101069	0.528053		GOTERM_BP_FAT	GO:0008585~female gonad development	19	0.972862	0.00011342	BMP4, FOXL2, LHCGR, ZFP42, FOXO3, FSHR, CDH6, NRIP1, KDR, INHBB, AFP, PLA2G4A, CCND2, BCL2, ANGPT1, ADAMTS1, FOXC1, BMPR1B, LFNG	1476	64
GOTERM_BP_FAT	GO:0048732~gland development	39	1.32473	0.00044476	CAV2, CAV1, NRG3, HOXA13, STAT5A, TFCP2L1, SOX2, HK2, NR3C1, GLI2, SHH, CITED2, TGFB2, CTTNBP2, TCF21, IGF1R, BCL2, ALDH1A3, PRL, BMP4, EGFR, IRS2, TBX3, TBX2, CREB1, NF1, MET, GSX1, LEF1, IRS1, NTN1, USF2, BCL2L11, HES1, EYA1, GHRH, FOXC1, PTCH1, BMP7	2233	135	13528	1.75015	0.873017	0.016505	0.836397		GOTERM_BP_FAT	GO:0021537~telencephalon development	17	0.839092	0.00145972	BMP4, ERBB4, LEF1, ZEB2, LMX1A, GLI3, SHH, FOXP2, SALL3, ARX, ASCL1, DLX2, PSEN1, AVPR1A, POU3F3, POU3F2, ID4	1489	65	13528	2.37615	0.997371	0.0453535	2.68286		GOTERM_BP_FAT	GO:0060675~ureteric bud morphogenesis	12	0.406504	0.000280661	BMP4, TCF21, EYA1, BMP2, CD44, SIX1, SMAD4, PBX1, PAX2, GLI3, SHH, GZF1	2228	22	13528	3.3119	0.724757	0.0101069	0.528053		GOTERM_BP_FAT	GO:0007167~enzyme linked receptor protein signaling pathway	61	3.1234	0.00012876	MPZL1, NRP1, FGF9, PDGFA, GRIK2, GDF6, FOXO1, FSTL1, CLNK, TGFB2, MAP3K7, FOS, ANGPT1, NRG1, RAPGEF1, FGF2, FGF3, PTPRK, RET, PTPRG, LIFR, PTPRT, ALK, IRS1, ACVR2A, JUN, PDGFRA, ROR2, FOXC1, TWSG1, USP9X, FKBP1A, MSX2, UBE2D3, RGMB, SH2B2, PIK3R3, EGF, BMP4, PTPRD, BMP2, SMAD7, SMAD6, KLF10, NLK, TGFBR2, SMAD4, SMAD2, HGF, KDR, EPHA3, NTRK3, EPHA5, EPHA4, ID1, NTRK2, SPTBN1, BAMBI, BMPR1B, BMP7, …	1476	342
GOTERM_BP_FAT	GO:0035023~regulation of Rho protein signal transduction	31	1.05299	0.000449912	DLC1, ALS2, PREX1, AKAP13, LPAR2, LPAR1, MCF2L, MCF2L2, PLEKHG3, PLEKHG2, PLEKHG1, TIAM1, BCL6, ARHGEF10L, FGD4, ARHGEF3, BCR, VAV3, ARHGEF7, ARHGEF19, ARHGEF16, TRIO, ARHGEF9, RICTOR, ARHGEF10, DNMBP, RASGRF2, SYDE2, RASGRF1, SPATA13, KALRN	2233	99	13528	1.89702	0.876017	0.0165622	0.846046		GOTERM_BP_FAT	GO:0050678~regulation of epithelial cell proliferation	18	0.88845	0.00146098	EGFR, FGF7, ERBB4, IGF1, CDK6, GAS1, FOXP1, TGFB2, KDR, FOXP2, PGR, EDNRB, TGFA, LAMB1, FGF1, TBX18, FGF2, MAP2K5	1489	71	13528	2.30331	0.997384	0.045048	2.68515		GOTERM_BP_FAT	GO:0050769~positive regulation of neurogenesis	22	0.745257	0.000283317	XRCC4, BMP2, LYN, NTF3, DRD2, SOX2, MAP1B, PAX6, LIG4, CDH4, NTN1, SLIT2, NKX6-1, SHH, OTP, NTRK3, NOTCH1, ROBO1, TIAM1, MAPT, FOXG1, ROBO2	2228	59	13528	2.26407	0.728097	0.0101227	0.533037		GOTERM_BP_FAT	GO:0008406~gonad development	27	1.38249	0.000140084	TSPY2, HMGB2, HMGCR, FGF9, ZFP42, LHCGR, FOXO3, SOX9, WT1, CDH6, BCL2, ANGPT1, LFNG, BMP4, FOXL2, FSHR, BCL2L11, NRIP1, KDR, INHBB, ACVR2A, AFP, PLA2G4A, CCND2, ADAMTS1, FOXC1, BMPR1B	1476	112
GOTERM_BP_FAT	GO:0001570~vasculogenesis	17	0.577446	0.000466123	PTPRJ, CAV1, MYO1E, TGFBR2, WARS2, SHH, KDR, CITED2, GJC1, ZFP36L1, T, ZMIZ1, FOXF1, HEY2, NTRK2, QKI, ZFPM2	2233	41	13528	2.51194	0.885003	0.017019	0.876403		GOTERM_BP_FAT	GO:0040007~growth	35	1.72754	0.00149741	ENOX2, GDF6, VPS54, NINJ2, SGMS1, MREG, IL7R, GLI3, SHH, TGFB2, RRAGC, APP, MTPN, BCL2, BMP4, AR, BMP2, ST6GAL2, MSTN, IGF1, SMAD2, GAS1, CSRP2, FOXP2, INHBA, NOTCH2, PRKCQ, PSEN1, ZMIZ1, ADRA1B, FOXC1, BMPR1B, GAP43, EMP1, BMP5	1489	183	13528	1.73762	0.997745	0.045799	2.75122		GOTERM_BP_FAT	GO:0001704~formation of primary germ layer	17	0.575881	0.000326335	BMP4, FOXA2, EOMES, BMPR2, SMAD3, LEF1, SMAD2, NR4A3, SLIT2, CTNNB1, WNT3, LHX1, TDGF1, PRKAR1A, FOXC1, BMP7, KLF4	2228	40	13528	2.58052	0.776888	0.0115612	0.613735		GOTERM_BP_FAT	GO:0048015~phosphoinositide-mediated signaling	23	1.17768	0.000143083	PIK3CG, CCKAR, HMGB2, DRD1, HIST1H4K, TACR1, EDN1, LHCGR, IGF1, HOMER1, EDNRB, S1PR1, GNB1, CA8, GSN, ZWINT, NMUR2, P2RY1, PIK3C3, BUB1B, NMBR, HTR2C, HIST1H4J, HTR2A	1476	88
GOTERM_BP_FAT	GO:0034329~cell junction assembly	17	0.577446	0.000466123	DLC1, PARD6B, PTPRK, TLN2, SMAD7, ACTN1, ACTN2, GJC1, CD9, TNS1, SORBS1, ITGA6, BCL2, DSG1, LAMC1, APC, FN1	2233	41	13528	2.51194	0.885003	0.017019	0.876403		GOTERM_BP_FAT	GO:0010648~negative regulation of cell communication	44	2.17177	0.00164875	ELF1, CAV1, GRIK1, SNX6, ONECUT1, GLRA1, GRIK2, ZNF675, CXXC4, PAWR, PTEN, TRIB1, HTR1B, AGTR2, BARX1, RGS12, GTF2H2C, BCHE, HEY2, VWC2, SOX17, HHIP, PRKCA, SMAD6, TLE1, RGS18, GAS1, RGS17, FRZB, SIRT1, IRS1, RGS20, CBLB, DKK1, BMPER, RGS2, RGS6, AVPR1A, TGIF1, RGS7, TNFAIP3, IGFBP3, TOB1, HTR2A	1489	248	13528	1.61191	0.998783	0.0499389	3.02526		GOTERM_BP_FAT	GO:0001764~neuron migration	23	0.779133	0.000361286	DCC, SATB2, SOX1, LMX1B, BARHL2, NR4A2, PAX6, DCDC2, NEUROG2, NTN1, ARX, NRCAM, ATOH1, DAB1, CXCR4, PEX2, FYN, DNER, TLX3, APBB2, NR2F2, DCLK1, NR2F1	2228	64	13528	2.18206	0.810008	0.0126939	0.679256		GOTERM_BP_FAT	GO:0051147~regulation of muscle cell differentiation	14	0.716846	0.000155265	BMP4, TBX3, EDN1, EZH2, HDAC4, MYOCD, BTG1, BCL2, PRDM6, HOPX, HDAC9, NRG1, IGFBP3, ZFHX3	1476	39
GOTERM_BP_FAT	GO:0040012~regulation of locomotion	51	1.73234	0.000480934	DLC1, RTN4, BMP10, HS3ST5, ONECUT1, DRD3, PDGFA, JAG1, SHH, TRIB1, CITED2, TGFB2, IGF1R, ARHGAP5, S1PR1, CXCR4, BCL2, GAB1, SCARB1, PIK3R1, SCG2, APC, EGFR, COL18A1, PARD6B, PTPRK, IRS2, IL6, PLD1, ADAM10, PTPRM, FLT1, IL8, SMAD7, NF1, SMAD3, IRS1, NTN1, SLIT2, KDR, LAMA2, SPAG9, HIF1A, LAMA3, CCR4, PTP4A1, RRAS2, PDGFRA, TGFBR3, HDAC9, IGFBP3	2233	192	13528	1.60921	0.892642	0.0174181	0.904131		GOTERM_BP_FAT	GO:0007416~synaptogenesis	11	0.542942	0.00166702	GJA10, DNM3, APP, CADM1, NRXN3, SPOCK2, DNER, GLRA2, POU4F1, NRXN1, CDH2	1489	32	13528	3.12307	0.99887	0.0501058	3.05829		GOTERM_BP_FAT	GO:0030902~hindbrain development	22	0.745257	0.00036908	DLC1, HNF1B, LMX1B, FOXA2, PLXNA2, MAFB, RORA, EN2, GLI2, SHH, FOXP2, CTNNA2, KLHL1, HES1, ALDH1A2, DAB1, NCOA2, LHX1, HES3, MTPN, POU4F1, WNT7A	2228	60	13528	2.22633	0.816695	0.0128677	0.693861		GOTERM_BP_FAT	GO:0042475~odontogenesis of dentine-containing tooth	14	0.716846	0.000155265	BMP4, BMP2, TP63, LEF1, EDAR, GLI2, GLI3, BCL2L11, DLX2, PDGFRA, FOXC1, BMP7, CHUK, EDARADD	1476	39
GOTERM_BP_FAT	GO:0022604~regulation of cell morphogenesis	38	1.29076	0.000488914	DLC1, RTN4, LZTS1, ATP10A, GNA12, PALMD, CDH4, TTC3, TGFB2, MBP, ACTR3, LINGO1, ROBO1, TIAM1, MAPT, SEMA3A, CDC42EP3, ARHGDIA, SPP1, FGD4, FN1, SMAD7, BARHL2, SMAD4, SMAD3, SMAD2, GAS7, NTN1, SLIT2, KDR, NTRK3, SLC26A5, FYN, TGFBR3, CYFIP1, SEMA4D, OMG, WNT7A	2233	131	13528	1.75735	0.896546	0.0175675	0.919068		GOTERM_BP_FAT	GO:0007166~cell surface receptor linked signal transduction	243	11.9941	0.0017041	ADCY1, ADCY8, GDF6, LHCGR, STRN, LPAR3, OR6S1, OR11H12, SHH, CTNNB1, MAP3K7, LPHN2, AGTR1, LPHN3, CD47, AGTR2, HTR1B, APP, HTR1A, S1PR1, FOXF1, GRID2, NPSR1, HTR1F, HTR1E, PIK3CG, PTPRK, ATRNL1, GPR133, GRIN2A, PTPRT, PTPRU, HTR7, JUN, ROR2, ADAMTS1, STC1, IL1R1, ERBB4, GNAI1, GPR149, ITGA11, SORCS1, EPHB1, GPR141, SORCS3, ADCYAP1, HCRTR2, OR56B4, BAI3, BMP4, GUCY2F, BMP2, OR13H1, PTH2R, SMAD6, M…	1489	1856	13528	1.18951	0.999028	0.0508174	3.12531		GOTERM_BP_FAT	GO:0007219~Notch signaling pathway	20	0.677507	0.000371586	APH1A, CNTN6, MAML1, NOTCH2NL, TP63, SPEN, JAG1, NOTCH2, MIB1, APP, NOTCH1, DNER, HEY2, CNTN1, FOXC1, MAML3, RBPJ, NRG1, RBM15, SEL1L	2228	52	13528	2.33531	0.818795	0.012857	0.698556		GOTERM_BP_FAT	GO:0048608~reproductive structure development	29	1.4849	0.000175786	TSPY2, HMGB2, HMGCR, FGF9, ZFP42, LHCGR, TP63, FOXO3, SOX9, WT1, CDH6, BCL2, ANGPT1, LFNG, BMP4, FOXL2, FSHR, BCL2L11, NRIP1, KDR, INHBB, AFP, ACVR2A, PLA2G4A, CCND2, ADAMTS1, FOXC1, BMPR1B, WNT7A	1476	126
GOTERM_BP_FAT	GO:0030097~hemopoiesis	60	2.03804	0.000498759	XRCC5, BMI1, MAEA, LRRC8A, STAT5A, ITPKB, JAG1, VPS33A, IL10, CTNNB1, TGFB2, ASH2L, PATZ1, SPN, KIRREL3, SYK, FUT10, EOMES, DLL1, CDK6, IFI16, OSTM1, CARD11, INHBA, PSEN2, ADD1, ONECUT1, SOX4, KITLG, SOX6, RAG2, IL7R, ITGB1, DOCK2, CHD7, SNRK, BCL2, BCL11A, ZAP70, SH2B3, BCL6, RUNX1, PIK3R1, APC, BMP4, EPAS1, THEMIS, MYO1E, TGFBR2, FOXP1, KDR, CD1D, NOTCH2, HDAC4, PKNOX1, ID2, IRF8, PLCG2, TGFBR3…	2233	236	13528	1.54022	0.901167	0.0177805	0.937492		GOTERM_BP_FAT	GO:0030802~regulation of cyclic nucleotide biosynthetic process	24	1.1846	0.00173738	OPRM1, CALCR, ADCY1, GNAI1, ADCY8, NPY2R, LHCGR, RXFP2, NPR3, FSHR, ADCYAP1, EDNRB, GRM3, HTR1B, HTR1A, S1PR1, GALR1, GRM8, GRM7, HTR7, NTRK2, NPPC, ADRA2A, GUCY1A3	1489	110	13528	1.98225	0.999152	0.0514081	3.18541		GOTERM_BP_FAT	GO:0014032~neural crest cell development	15	0.50813	0.000372988	NRP2, EDN3, ALDH1A2, HIF1A, OVOL2, HAND2, EDN1, KITLG, FOXC1, ZEB2, SOX9, NRG1, ISL1, GDNF, SHH	2228	33	13528	2.75992	0.819959	0.0128088	0.701183		GOTERM_BP_FAT	GO:0042698~ovulation cycle	19	0.972862	0.000214611	BMP4, FOXL2, BMP2, LHCGR, FOXO3, FSHR, NRIP1, TGFB2, KDR, INHBB, AFP, PLA2G4A, CCND2, BCL2, ANGPT1, ADAMTS1, FOXC1, BMPR1B, LFNG	1476	67
GOTERM_BP_FAT	GO:0030029~actin filament-based process	61	2.07201	0.00050372	DLC1, BMP10, WASF3, PREX1, CAPZA2, DSTN, DYNLL1, PACSIN2, GSN, RALA, DLG1, FMNL2, ROCK2, ACTN1, FLNB, LPIN1, ARHGAP26, EPB41L2, FMN1, EPB41L3, FMN2, RND3, NCK2, EPB41L1, LIMCH1, SCIN, SDCBP, TMSB4X, DST, ADD1, MYO5A, TRIOBP, CNN3, PLEK2, SSH2, DIAPH3, NEDD9, MYO9B, DAAM1, CAPZB, ITGB1, CORO2B, PFN2, DOCK2, SORBS1, BCL2, ADRA2A, BCL6, SH2B2, FGD4, EPB41, FSCN2, MYO1E, NF1, FSCN1, RICTOR, CAPN3, GA…	2233	241	13528	1.53341	0.903416	0.0178189	0.946775		GOTERM_BP_FAT	GO:0030808~regulation of nucleotide biosynthetic process	24	1.1846	0.00173738	OPRM1, CALCR, ADCY1, GNAI1, ADCY8, NPY2R, LHCGR, RXFP2, NPR3, FSHR, ADCYAP1, EDNRB, GRM3, HTR1B, HTR1A, S1PR1, GALR1, GRM8, GRM7, HTR7, NTRK2, NPPC, ADRA2A, GUCY1A3	1489	110	13528	1.98225	0.999152	0.0514081	3.18541		GOTERM_BP_FAT	GO:0014033~neural crest cell differentiation	15	0.50813	0.000372988	NRP2, EDN3, ALDH1A2, HIF1A, OVOL2, HAND2, EDN1, KITLG, FOXC1, ZEB2, SOX9, NRG1, ISL1, GDNF, SHH	2228	33	13528	2.75992	0.819959	0.0128088	0.701183		GOTERM_BP_FAT	GO:0042472~inner ear morphogenesis	17	0.870456	0.000219848	MAFB, FGF9, SOX2, PRRX1, SOBP, FZD3, PAX2, PTPRQ, SPRY2, EYA1, CHD7, DLX6, CLIC5, SIX1, FOXG1, COL11A1, OTOP1	1476	56
GOTERM_BP_FAT	GO:0051270~regulation of cell motion	51	1.73234	0.000547085	RTN4, DLC1, BMP10, PDGFA, JAG1, SHH, TGFB2, CITED2, S1PR1, ARHGAP5, CXCR4, GAB1, SEMA3A, EGFR, PTPRK, PLD1, IRS2, PTPRM, ADAM10, ACTN1, IRS1, SPAG9, HIF1A, RRAS2, PDGFRA, PARD3, ONECUT1, PKHD1, TRIB1, IGF1R, BCL2, SCARB1, BCL6, PIK3R1, APC, COL18A1, PARD6B, IL6, FLT1, SMAD7, NF1, SMAD3, NTN1, KDR, LAMA2, LAMA3, ETS1, PTP4A1, TGFBR3, HDAC9, IGFBP3	2233	193	13528	1.60088	0.921025	0.0191922	1.02788		GOTERM_BP_FAT	GO:0048545~response to steroid hormone stimulus	36	1.7769	0.00180766	ARSB, CALCR, CAV2, CAV1, A2M, ERBB4, TACR3, IGFBP7, PTEN, SHH, TGFB2, CTNNB1, CTTNBP2, ALDH1A2, HTR1B, KRAS, GOT1, BCHE, BCL2, GATA3, ANGPT1, SRD5A2, LOX, SPP1, KCNMA1, BMP4, PRKCA, STS, TGFBR2, SI, MSTN, PTPRU, CNGA3, SLC34A2, PLA2G4A, AVPR1A	1489	192	13528	1.70349	0.999363	0.0530477	3.31222		GOTERM_BP_FAT	GO:0001501~skeletal system development	77	2.6084	0.000391506	FGF9, EDN1, HOXD12, TP63, HOXD1, GLI2, MMP2, PAX1, GJA5, GLI3, SHH, CTNNB1, CTGF, PAX7, CHST11, COL11A1, MYC, WWOX, GHR, COL10A1, ALX1, EGFR, SATB2, TBX15, GSC, PTHLH, ACVR2A, EYA1, SIX1, COL1A2, PDGFRA, SHOX, TFAP2A, ROR2, FOXC1, STC1, KIAA1217, EXT1, EIF2AK3, UNCX, TAPT1, ZFAND5, OSTF1, SOX5, COL2A1, SOX6, ZBTB16, SOX9, MSX2, COL9A1, NKX3-2, PAPSS1, SPP1, BMP4, BMP2, TBX3, TGFBR2, SMAD3, FRZB, …	2228	319	13528	1.46561	0.834654	0.0133409	0.735873		GOTERM_BP_FAT	GO:0022602~ovulation cycle process	18	0.921659	0.000244245	BMP4, FOXL2, LHCGR, FOXO3, FSHR, NRIP1, TGFB2, KDR, INHBB, AFP, PLA2G4A, CCND2, BCL2, ANGPT1, ADAMTS1, FOXC1, BMPR1B, LFNG	1476	62
GOTERM_BP_FAT	GO:0051216~cartilage development	25	0.849185	0.000550367	WNT5A, THRA, SOX5, PRRX1, COL2A1, SOX6, SOX9, COL9A1, BARX2, LECT1, CTGF, CHST11, RUNX2, COL11A1, GHR, ALX1, BMP4, BMP2, HSPG2, MEF2D, DLX2, GFPT1, BMPR1B, BMP7, EIF2AK3	2233	74	13528	2.0467	0.922219	0.0191614	1.03402		GOTERM_BP_FAT	GO:0006538~glutamate catabolic process	5	0.246792	0.00182125	GOT2, GAD2, GOT1, GLUD2, GAD1	1489	6	13528	7.57108	0.999397	0.0530537	3.33672		GOTERM_BP_FAT	GO:0009991~response to extracellular stimulus	57	1.93089	0.000401537	ARSB, MICB, A2M, NUAK2, IGFBP7, AQP3, SHH, FOS, SLC1A2, CD44, GSN, ANGPT1, INSR, GHR, LYN, STC2, SOCS3, ADIPOR2, PPARGC1A, CCND1, ATG4C, SSTR1, JUN, STC1, GNAI2, ADORA2B, SOX2, GDAP1, BMPR2, ENSA, TIMP3, ALDH1A2, ACSL1, BCHE, SPP1, BMP4, NES, SLC8A1, BMP2, CUBN, MAP1B, SI, TGFBR2, NR4A2, CPS1, SIRT1, ADIPOQ, PLA2G4A, TFRC, ITGA6, AVPR1A, CP, LRP2, AACS, BMP7, SST, KLF4	2228	220	13528	1.57315	0.842106	0.0135798	0.75466		GOTERM_BP_FAT	GO:0021915~neural tube development	19	0.972862	0.000262558	DLC1, BMP4, SHROOM3, GSC, LMO4, VANGL2, PAX6, ZEB2, FZD3, GLI2, GLI3, TCF7L2, HES1, MAP3K7, ALDH1A2, TGIF1, TFAP2A, PTCH1, IPMK	1476	68
GOTERM_BP_FAT	GO:0070507~regulation of microtubule cytoskeleton organization	17	0.577446	0.00063887	CAV2, XPO1, CAV1, ROCK2, MID1IP1, MID1, BRCA1, CTNNB1, CTTNBP2, MACF1, MAPT, NPM1, MAP2, SKA3, CLASP1, DST, APC	2233	42	13528	2.45214	0.948422	0.0220441	1.19935		GOTERM_BP_FAT	GO:0051272~positive regulation of cell motion	22	1.08588	0.00196609	EGFR, COL18A1, IRS2, ADAM10, ERBB4, ONECUT1, LYN, TAC1, IGF1, IRS1, CXCL12, TGFB2, KDR, IGF1R, S1PR1, ETS1, F3, BCL2, AMOT, LAMB1, FGF2, PIK3R1	1489	98	13528	2.03956	0.999666	0.0567492	3.59752		GOTERM_BP_FAT	GO:0042692~muscle cell differentiation	36	1.21951	0.0004046	KCNH1, TNC, UTRN, CACNB2, SOX6, JAG1, NEO1, CACNB4, CXADR, ITGB1, TCF7L2, TPM1, SHH, CTNNB1, GPHN, APP, GATA6, MTPN, DNER, TDGF1, QKI, RARB, CHRNA1, NRG1, IFRD1, BMP4, NTF3, TBX2, TBX5, MBNL1, CSRP2, CAPN2, PROX1, FOXP1, AVPR1A, TBX18	2228	121	13528	1.80649	0.844314	0.0135828	0.760396		GOTERM_BP_FAT	GO:0048704~embryonic skeletal system morphogenesis	17	0.870456	0.000275115	SATB2, GSC, TGFBR2, PRRX1, SIX2, GLI3, HOXD9, HOXB3, DLX2, HOXB4, EYA1, HOXB1, HOXD3, SIX1, CHST11, TFAP2A, COL11A1	1476	57
GOTERM_BP_FAT	GO:0016055~Wnt receptor signaling pathway	38	1.29076	0.000670226	WNT5A, NKD2, MITF, PPM1A, SOX4, CTNND1, TCF7L2, TCF7L1, CTNNB1, MACF1, FRAT2, HBP1, LRRFIP2, AXIN2, FBXW11, APC, CSNK1A1, TBL1XR1, TLE3, FZD1, LEF1, FZD3, TLE1, CELSR2, FRZB, FZD4, FZD7, WNT2B, SENP2, DKK3, CCND1, DACT1, GSK3B, RNF138, WNT11, TBL1X, WNT7A, LRP5	2233	133	13528	1.73092	0.955409	0.0229433	1.25786		GOTERM_BP_FAT	GO:0010604~positive regulation of macromolecule metabolic process	122	6.02172	0.00198247	THRB, GDF6, CASK, FOXO1, TTK, RORB, TLR4, NR2E3, BMP15, GDNF, SHH, ZXDA, CITED2, TGFB2, CTNNB1, AGTR1, APP, ATOH1, S1PR1, MDFIC, GATA6, FOXF1, FOXF2, IRS2, BARHL2, MED13, ARID1B, MECOM, PPARGC1A, IRS1, PROX1, ASCL1, JUN, TFAP2B, SMARCA1, SMARCA2, RNF20, CAV1, SOX5, SOX4, SOX6, SOX9, HOXA1, MEIS2, RUNX1, UBE2D1, KLF5, BMP4, BMP2, NTF3, KLF12, MAFB, MAML2, NR4A2, ESRRG, MSTN, NDFIP2, SMAD2, NEUROG2…	1489	857	13528	1.29336	0.999687	0.056806	3.62696		GOTERM_BP_FAT	GO:0010941~regulation of cell death	171	5.79268	0.000418383	MEF2C, DLC1, XRCC4, CADM1, GRIK2, TLR4, PMAIP1, SGMS1, FOXO3, ITSN1, GDNF, TNFSF18, SHH, TGFB2, CITED2, MAP3K7, G2E3, APP, BDNF, CD44, TIAM1, IFNG, TDGF1, PIK3CA, DAP, RARB, API5, WWOX, MAP2K6, RPS27A, SPN, NET1, EGFR, BCL2L14, SOCS3, GRIN2A, PIM1, ACTN1, LIG4, BCL2L11, NME6, JUN, RIPK2, TNFAIP3, EIF2AK3, KALRN, HMGB1, GCLC, STK17B, AKAP13, SOX4, CHEK2, RRM2B, SOX9, TIMP3, ZC3H8, PLAGL1, LHX4, NK…	2228	815	13528	1.27396	0.853875	0.0139405	0.786204		GOTERM_BP_FAT	GO:0030334~regulation of cell migration	35	1.79211	0.000291877	DLC1, DRD1, ENPP2, PDGFA, TACR1, EDN1, PAX6, JAG1, CXCL12, CITED2, VCL, TGFB2, TRIB1, S1PR1, CXCR4, BCL2, SCARB1, UNC5C, FGF2, COL18A1, PTPRK, ADAM10, PTPRM, SMAD7, TBX5, NF1, IGF1, IRS1, KDR, CDH13, HIF1A, RRAS2, PDGFRA, HDAC9, IGFBP3	1476	169
GOTERM_BP_FAT	GO:0051098~regulation of binding	42	1.42663	0.000810828	THRA, MTDH, UBE2V1, TLR4, FKBP1A, IL10, SHH, TRIB1, SUMO1, CDKN2A, PRMT8, BCL2, TICAM1, NPM1, TNKS, NR2F2, RHEBL1, IL6, TNFSF4, EPB41, SMAD7, PIM1, SMAD4, SMAD3, SMAD2, SKI, SIRT1, LRPAP1, JMY, UBE2N, HDAC4, CARD11, NCOA3, ID2, ID1, RIPK1, TGFBR3, RIPK2, ID3, EIF2AK3, CALM2, CALM1, ADD1	2233	153	13528	1.66304	0.976785	0.0274889	1.51983		GOTERM_BP_FAT	GO:0031280~negative regulation of cyclase activity	15	0.740375	0.0020144	OPRM1, ADCY1, ADCY8, GNAI1, NPY2R, RXFP2, NPR3, EDNRB, GRM3, HTR1A, S1PR1, GALR1, GRM8, GRM7, ADRA2A	1489	55	13528	2.47781	0.999726	0.0572922	3.68436		GOTERM_BP_FAT	GO:0007584~response to nutrient	40	1.35501	0.00045175	ARSB, MICB, A2M, GNAI2, IGFBP7, SOX2, GDAP1, ENSA, TIMP3, SHH, AQP3, ALDH1A2, ACSL1, CD44, BCHE, GSN, ANGPT1, INSR, SPP1, BMP4, SLC8A1, BMP2, CUBN, STC2, MAP1B, TGFBR2, SI, ADIPOR2, ADIPOQ, CCND1, PLA2G4A, TFRC, SSTR1, STC1, CP, LRP2, BMP7, AACS, SST, KLF4	2228	140	13528	1.7348	0.874659	0.014936	0.848653		GOTERM_BP_FAT	GO:0048592~eye morphogenesis	19	0.972862	0.000319567	BMP4, FOXL2, IRX5, PTPRM, BHLHE22, NF1, SOX2, PTF1A, PAX6, FASLG, GLI3, COL5A2, PVRL1, PVRL3, NTRK2, POU2F1, GDF11, RARB, BMP7	1476	69
GOTERM_BP_FAT	GO:0040017~positive regulation of locomotion	30	1.01902	0.000850772	ONECUT1, PDGFA, TGFB2, IGF1R, ARHGAP5, S1PR1, BCL2, SCARB1, PIK3R1, APC, SCG2, EGFR, COL18A1, IL6, IRS2, PLD1, ADAM10, FLT1, IL8, SMAD3, IRS1, SLIT2, KDR, SPAG9, HIF1A, CCR4, RRAS2, PTP4A1, PDGFRA, HDAC9	2233	98	13528	1.85456	0.980715	0.028615	1.59414		GOTERM_BP_FAT	GO:0051350~negative regulation of lyase activity	15	0.740375	0.0020144	OPRM1, ADCY1, ADCY8, GNAI1, NPY2R, RXFP2, NPR3, EDNRB, GRM3, HTR1A, S1PR1, GALR1, GRM8, GRM7, ADRA2A	1489	55	13528	2.47781	0.999726	0.0572922	3.68436		GOTERM_BP_FAT	GO:0009798~axis specification	14	0.474255	0.000469618	TBX3, SMAD6, PAX6, SMAD2, TTC8, TCF7L1, CTNNB1, LHX1, RNF2, LEFTY2, TDGF1, BCOR, FRS2, TBX18	2228	30	13528	2.83351	0.884544	0.0154114	0.882077		GOTERM_BP_FAT	GO:0043193~positive regulation of gene-specific transcription	22	1.12647	0.000338192	MEF2C, HMGB2, IKZF2, TBX5, IGF1, SMAD2, PPARGC1A, TCF7L2, IL10, CITED2, HES1, HDAC4, HIF1A, MYOCD, HAND1, ETS1, GATA4, NR5A2, NR2F2, SMARCA2, RBM15, ARHGEF10L	1476	87
GOTERM_BP_FAT	GO:0045667~regulation of osteoblast differentiation	17	0.577446	0.000863432	BMP4, BMP2, IL6, SOX2, FZD1, BMPR2, SMAD3, CDK6, SKI, CTNNB1, NPPC, AXIN2, BMPR1B, BMP7, RUNX2, APC, TOB1	2233	43	13528	2.39511	0.981816	0.0288259	1.61767		GOTERM_BP_FAT	GO:0007194~negative regulation of adenylate cyclase activity	15	0.740375	0.0020144	OPRM1, ADCY1, ADCY8, GNAI1, NPY2R, RXFP2, NPR3, EDNRB, GRM3, HTR1A, S1PR1, GALR1, GRM8, GRM7, ADRA2A	1489	55	13528	2.47781	0.999726	0.0572922	3.68436		GOTERM_BP_FAT	GO:0043067~regulation of programmed cell death	170	5.75881	0.000485101	MEF2C, DLC1, XRCC4, CADM1, GRIK2, TLR4, PMAIP1, SGMS1, FOXO3, ITSN1, GDNF, TNFSF18, SHH, TGFB2, CITED2, MAP3K7, G2E3, APP, BDNF, CD44, TIAM1, IFNG, TDGF1, PIK3CA, DAP, RARB, API5, WWOX, MAP2K6, RPS27A, SPN, NET1, EGFR, BCL2L14, SOCS3, GRIN2A, PIM1, ACTN1, LIG4, BCL2L11, NME6, JUN, RIPK2, TNFAIP3, EIF2AK3, KALRN, HMGB1, GCLC, STK17B, AKAP13, SOX4, CHEK2, RRM2B, SOX9, TIMP3, ZC3H8, PLAGL1, LHX4, NK…	2228	812	13528	1.27119	0.892479	0.0158028	0.911034		GOTERM_BP_FAT	GO:0060537~muscle tissue development	28	1.43369	0.000369944	UTRN, TP63, FKBP1A, CXADR, ITGB1, GJC1, TGFB2, GPHN, HAND1, DMD, MKL2, RARB, NRG1, NR2F2, COL11A1, FOXL2, TBX2, SMAD7, NKX2-6, TBX5, NF1, HOMER1, FOXP1, HOXD9, MEOX2, SIX1, VGLL2, FOXC1	1476	125
GOTERM_BP_FAT	GO:0002520~immune system development	67	2.27582	0.000875263	XRCC5, BMI1, MAEA, LRRC8A, STAT5A, ITPKB, NFKB2, JAG1, VPS33A, IL10, CTNNB1, TGFB2, ASH2L, PATZ1, SPN, KIRREL3, SYK, FUT10, LIG3, EOMES, DLL1, CDK6, OSTM1, IFI16, BCL2L11, CARD11, INHBA, PSEN2, ADD1, ONECUT1, SOX4, KITLG, SOX6, RAG2, IL7R, ITGB1, DOCK2, CHD7, SNRK, BCL2, BCL11A, ZAP70, SH2B3, BCL6, RUNX1, PIK3R1, APC, BMP4, MSH6, EPAS1, SWAP70, THEMIS, JARID2, MYO1E, TGFBR2, FOXP1, KDR, CD1D, NOT…	2233	276	13528	1.47065	0.982788	0.0290067	1.63967		GOTERM_BP_FAT	GO:0014032~neural crest cell development	11	0.542942	0.00215942	ALDH1A2, EDNRB, HAND2, KITLG, SEMA3C, ZEB2, FOXC1, SOX9, NRG1, GDNF, SHH	1489	33	13528	3.02843	0.999848	0.0608676	3.94457		GOTERM_BP_FAT	GO:0007155~cell adhesion	149	5.04743	0.000530995	DLC1, CADM1, LMO7, CASK, EDIL3, MMRN1, MEGF10, VCL, CTNNB1, NRCAM, CD47, APP, DAB1, S1PR1, CD44, ROBO1, CTGF, ROBO2, FNDC3A, NEGR1, EGFR, TYRO3, PTPRK, PTPRM, MAGI1, COL22A1, ACTN1, PTPRT, AJAP1, BCL2L11, CTNNA3, CTNNA2, HES1, NCAM1, JUP, NCAM2, RND3, CD36, HES5, LSAMP, ROR2, TESK2, LAMC1, DST, UNCX, DCBLD2, PLXNC1, OLFM4, PKHD1, PCDH20, ASTN1, COL28A1, ITGB5, ARF6, SOX9, ITGB1, ALCAM, LAMB4, PVR…	2228	700	13528	1.29243	0.912935	0.0171638	0.996815		GOTERM_BP_FAT	GO:0040012~regulation of locomotion	38	1.94572	0.000393283	DLC1, DRD1, HS3ST5, ENPP2, PDGFA, TACR1, EDN1, PAX6, JAG1, CXCL12, VCL, TGFB2, CITED2, TRIB1, S1PR1, CXCR4, BCL2, SCARB1, UNC5C, FGF2, COL18A1, PTPRK, ADAM10, PTPRM, IL8, SMAD7, TBX5, NF1, IGF1, IRS1, KDR, CDH13, HIF1A, RRAS2, PDGFRA, HDAC9, HTR2C, IGFBP3	1476	192
GOTERM_BP_FAT	GO:0009100~glycoprotein metabolic process	52	1.7663	0.000913914	GYPC, TUSC3, B3GALT5, IDE, ST6GALNAC5, ST3GAL1, ST6GALNAC3, ST3GAL4, TRAK1, CHST11, ST3GAL6, RPN1, COL11A1, MAN1A2, FUT10, ALK, EGFLAM, HIF1A, PSEN2, MGAT5, EXT1, TM4SF4, OSTC, GCNT4, GALNT1, HS3ST5, HS3ST4, ST8SIA1, FKBP1A, COL2A1, ST8SIA2, EDEM3, STT3B, LECT1, GALNT10, B3GNT5, B3GNT7, DAD1, B3GNT2, PHLDA1, ST6GAL1, ST6GAL2, B3GALT1, MAN1C1, CSGALNACT1, ST8SIA6, SULF2, LARGE, ST8SIA4, CSGALNACT2…	2233	202	13528	1.55954	0.985615	0.0300541	1.71148		GOTERM_BP_FAT	GO:0014033~neural crest cell differentiation	11	0.542942	0.00215942	ALDH1A2, EDNRB, HAND2, KITLG, SEMA3C, ZEB2, FOXC1, SOX9, NRG1, GDNF, SHH	1489	33	13528	3.02843	0.999848	0.0608676	3.94457		GOTERM_BP_FAT	GO:0007498~mesoderm development	25	0.846883	0.000532231	BMPR2, TP63, SHH, TCF7L1, FOXH1, TCF21, WNT3, OSR1, LHX2, TDGF1, BMP4, TBX3, EOMES, SMAD3, LEF1, SMAD2, NR4A3, SLIT2, ACVR2A, PRKAR1A, EPB41L5, FOXC1, BMP7, EXT1, KLF4	2228	74	13528	2.05129	0.913428	0.0170833	0.999124		GOTERM_BP_FAT	GO:0051270~regulation of cell motion	38	1.94572	0.000436612	DLC1, DRD1, NRP1, ENPP2, PDGFA, TACR1, EDN1, PAX6, JAG1, CXCL12, CITED2, VCL, TGFB2, TRIB1, S1PR1, CXCR4, BCL2, SCARB1, UNC5C, SEMA3A, FGF2, COL18A1, PTPRK, ADAM10, PTPRM, SMAD7, TBX5, NF1, IGF1, IRS1, KDR, CDH13, HIF1A, ETS1, RRAS2, PDGFRA, HDAC9, IGFBP3	1476	193
GOTERM_BP_FAT	GO:0030334~regulation of cell migration	45	1.52853	0.00102201	DLC1, RTN4, BMP10, ONECUT1, PDGFA, JAG1, SHH, TGFB2, CITED2, TRIB1, IGF1R, ARHGAP5, S1PR1, CXCR4, BCL2, GAB1, SCARB1, PIK3R1, APC, COL18A1, EGFR, PARD6B, PTPRK, IRS2, IL6, PLD1, ADAM10, PTPRM, FLT1, SMAD7, NF1, SMAD3, IRS1, NTN1, KDR, LAMA2, SPAG9, LAMA3, HIF1A, PTP4A1, RRAS2, PDGFRA, TGFBR3, HDAC9, IGFBP3	2233	169	13528	1.61313	0.991292	0.0333147	1.91207		GOTERM_BP_FAT	GO:0001709~cell fate determination	11	0.542942	0.00215942	BMP4, ASCL1, NOTCH2, ATOH1, NTF3, POU6F2, BARHL2, PROX1, IFRD1, KLF4, CTNNB1	1489	33	13528	3.02843	0.999848	0.0608676	3.94457		GOTERM_BP_FAT	GO:0043193~positive regulation of gene-specific transcription	28	0.948509	0.000542563	MEF2C, HMGB2, GDNF, TCF7L2, CTNNB1, CITED2, GATA6, MAP3K1, GATA4, NR2F2, HNRNPAB, TESC, TBX5, CREB1, SMAD3, SMAD2, PPARGC1A, PROX1, HES1, HDAC4, NOTCH1, HIF1A, HES5, ETS1, HES3, SMARCA1, NR5A2, RBM15	2228	87	13528	1.95415	0.917445	0.0172914	1.01843		GOTERM_BP_FAT	GO:0009855~determination of bilateral symmetry	14	0.716846	0.000461317	DNAH11, NOTCH2, ACVR2A, ALDH1A2, FOXF1, DYNC2LI1, FTO, DYNC2H1, TGIF1, RBPJ, ARL6, PITX2, RTTN, CITED2	1476	43
GOTERM_BP_FAT	GO:0048009~insulin-like growth factor receptor signaling pathway	7	0.237772	0.00106943	IGF1R, GRB10, EIF2AK3, IRS1, GIGYF1, PIK3R1, GHR	2233	9	13528	4.71195	0.993013	0.0345914	1.99994		GOTERM_BP_FAT	GO:0035108~limb morphogenesis	22	1.08588	0.00224254	WNT5A, FTO, LEF1, GAS1, MBNL1, MECOM, GLI3, SHH, CTNNB1, MSX2, NOTCH2, ALDH1A2, DKK1, PSEN1, FBN2, ASPH, SP8, BMPR1B, PCSK5, WNT7A, ALX1, TWIST1	1489	99	13528	2.01895	0.999892	0.0627043	4.09343		GOTERM_BP_FAT	GO:0022610~biological adhesion	149	5.04743	0.000554584	DLC1, CADM1, LMO7, CASK, EDIL3, MMRN1, MEGF10, VCL, CTNNB1, NRCAM, CD47, APP, DAB1, S1PR1, CD44, ROBO1, CTGF, ROBO2, FNDC3A, NEGR1, EGFR, TYRO3, PTPRK, PTPRM, MAGI1, COL22A1, ACTN1, PTPRT, AJAP1, BCL2L11, CTNNA3, CTNNA2, HES1, NCAM1, JUP, NCAM2, RND3, CD36, HES5, LSAMP, ROR2, TESK2, LAMC1, DST, UNCX, DCBLD2, PLXNC1, OLFM4, PKHD1, PCDH20, ASTN1, COL28A1, ITGB5, ARF6, SOX9, ITGB1, ALCAM, LAMB4, PVR…	2228	701	13528	1.29059	0.921885	0.0175496	1.04088		GOTERM_BP_FAT	GO:0009799~determination of symmetry	14	0.716846	0.000461317	DNAH11, NOTCH2, ACVR2A, ALDH1A2, FOXF1, DYNC2LI1, FTO, DYNC2H1, TGIF1, RBPJ, ARL6, PITX2, RTTN, CITED2	1476	43
GOTERM_BP_FAT	GO:0001707~mesoderm formation	15	0.509511	0.00108626	BMP4, EOMES, BMPR2, SMAD3, LEF1, SMAD2, NR4A3, SLIT2, MACF1, HAND1, PRKAR1A, TXNRD1, FOXC1, BMP7, KLF4	2233	36	13528	2.52426	0.993539	0.0348834	2.03111		GOTERM_BP_FAT	GO:0035107~appendage morphogenesis	22	1.08588	0.00224254	WNT5A, FTO, LEF1, GAS1, MBNL1, MECOM, GLI3, SHH, CTNNB1, MSX2, NOTCH2, ALDH1A2, DKK1, PSEN1, FBN2, ASPH, SP8, BMPR1B, PCSK5, WNT7A, ALX1, TWIST1	1489	99	13528	2.01895	0.999892	0.0627043	4.09343		GOTERM_BP_FAT	GO:0002089~lens morphogenesis in camera-type eye	8	0.271003	0.000578398	BMP4, SOX1, PVRL1, PVRL3, SOX2, SIX3, POU2F1, PROX1	2228	11	13528	4.41586	0.929988	0.0181714	1.08534		GOTERM_BP_FAT	GO:0042476~odontogenesis	16	0.819252	0.000479018	BMP4, BMP2, LEF1, TP63, EDAR, GLI2, GLI3, BCL2L11, TGFB2, DLX2, PDGFRA, FOXC1, BCOR, BMP7, CHUK, EDARADD	1476	54
GOTERM_BP_FAT	GO:0001704~formation of primary germ layer	16	0.543478	0.00113254	BMP4, EOMES, BMPR2, SMAD3, LEF1, SMAD2, NR4A3, SLIT2, CTNNB1, MACF1, HAND1, PRKAR1A, TXNRD1, FOXC1, BMP7, KLF4	2233	40	13528	2.42329	0.994788	0.0360937	2.11678		GOTERM_BP_FAT	GO:0014706~striated muscle tissue development	25	1.23396	0.00232786	CAV2, CAV1, UTRN, CACNB2, CXADR, PTEN, TGFB2, GPHN, APP, GATA6, DNER, DMD, PPP3CA, NRG1, NR2F2, COL11A1, NKX2-6, MBNL1, HOMER1, PROX1, FOXP1, FOXP2, MEOX2, PLN, FOXC1	1489	119	13528	1.90867	0.999924	0.0645705	4.24599		GOTERM_BP_FAT	GO:0055021~regulation of cardiac muscle growth	8	0.271003	0.000578398	FGF9, TBX5, GATA4, HEY2, TGFBR2, NRG1, CXADR, FGF2	2228	11	13528	4.41586	0.929988	0.0181714	1.08534		GOTERM_BP_FAT	GO:0030902~hindbrain development	17	0.870456	0.000518621	DLC1, LMX1B, AGTPBP1, MAFB, PTF1A, RORA, LMX1A, GLI2, CTNNA2, KLHL1, HES1, ALDH1A2, HOXB1, BCL2, MTPN, MYO16, WNT7A	1476	60
GOTERM_BP_FAT	GO:0001841~neural tube formation	16	0.543478	0.00113254	DLC1, LMO4, ZEB2, FZD3, SHH, ZIC2, MAP3K7, T, OVOL2, ZIC5, TGIF1, TFAP2A, PTCH1, TWIST1, HECTD1, ALX1	2233	40	13528	2.42329	0.994788	0.0360937	2.11678		GOTERM_BP_FAT	GO:0009890~negative regulation of biosynthetic process	86	4.24482	0.00236158	FOXK1, THRB, NR6A1, TBX20, ZNF675, ZEB2, PAWR, ZEB1, NR2E3, HSBP1, RLIM, GLI3, CTNNB1, CITED2, FERD3L, TBPL2, HTR1B, SIN3A, NKX6-2, FOXF2, PRMT6, HEY2, NR2F2, NRG1, FGF2, TWIST2, NR2F1, TWIST1, ALX1, PRKCA, ZNF281, TBL1XR1, PTPRK, SOX14, ZHX2, LEF1, TLE1, SPEN, PTPRU, MBD2, PROX1, PKIA, NRIP1, INHBA, GRM8, BACE2, GRM7, NAB1, TGIF1, ST18, SMARCA2, CAV1, SNX6, NOSTRIN, IGF2BP2, SOX6, IGF2BP3, SOX9,…	1489	573	13528	1.36359	0.999933	0.0650329	4.30622		GOTERM_BP_FAT	GO:0060043~regulation of cardiac muscle cell proliferation	8	0.271003	0.000578398	FGF9, TBX5, GATA4, HEY2, TGFBR2, NRG1, CXADR, FGF2	2228	11	13528	4.41586	0.929988	0.0181714	1.08534		GOTERM_BP_FAT	GO:0007010~cytoskeleton organization	71	3.63543	0.000558068	DLC1, CROCC, TLN2, CAPZA3, PREX1, CAPZA2, FERMT2, VILL, KLHL1, KIF2B, HOOK1, ANK1, ANK3, GSN, DYNC1H1, ZW10, RET, ROCK2, CECR2, PALLD, LPIN1, PCLO, FLNB, MARK1, ARHGAP26, ELMO1, EPB41L2, FMN1, RND3, EPB41L1, SGCG, XIRP2, ZWINT, FHOD3, BUB1B, SDCBP, SGCD, HAUS6, SHROOM3, CEP120, PLEK2, DIAPH2, SSH2, DIAPH3, CETN3, NEDD9, MYO9B, DAAM1, RCC1, ITGB1, PFN2, KRAS, DMD, BCL2, KRT8, TNKS, SH2B2, FGD4, NF…	1476	436
GOTERM_BP_FAT	GO:0035148~tube lumen formation	17	0.577446	0.00115162	DLC1, LMO4, ZEB2, FZD3, BCL2L11, SHH, ZIC2, MAP3K7, T, OVOL2, ZIC5, TGIF1, TFAP2A, PTCH1, ALX1, TWIST1, HECTD1	2233	44	13528	2.34067	0.99523	0.0364407	2.15207		GOTERM_BP_FAT	GO:0021915~neural tube development	17	0.839092	0.00241226	BMP4, FOXA2, LMO4, ZEB2, GAS1, GLI3, PROX1, SHH, MAP3K7, RGMA, ALDH1A2, PSEN1, TGIF1, TFAP2A, IPMK, ALX1, TWIST1	1489	68	13528	2.27132	0.999946	0.0659375	4.39668		GOTERM_BP_FAT	GO:0055024~regulation of cardiac muscle tissue development	8	0.271003	0.000578398	FGF9, TBX5, GATA4, HEY2, TGFBR2, NRG1, CXADR, FGF2	2228	11	13528	4.41586	0.929988	0.0181714	1.08534		GOTERM_BP_FAT	GO:0040008~regulation of growth	58	2.96979	0.0006582	NRP1, NRG3, FGF9, IGFBP7, NELL2, TP63, CXADR, TGFB2, NRCAM, EPC1, MYOCD, NMUR2, HEY2, GATA4, IFNG, SEMA3A, NRG1, PRL, FGF2, FLVCR1, CYR61, ADAM10, SOCS3, HMGA2, BCL2L11, PRKCQ, CTH, BTG1, LRP12, FOXC1, RUVBL1, GPAM, GAP43, ING3, NEDD9, RAG2, CDH4, ARX, CHD7, BCL2, POU3F2, CRIM1, IL7, TBX5, TGFBR2, SMAD4, IGF1, LMX1A, NTRK3, CDH13, DIO3, MC4R, HOPX, PTCH1, PAPPA2, APBB2, CACNA1C, IGFBP3	1476	341
GOTERM_BP_FAT	GO:0043087~regulation of GTPase activity	35	1.18886	0.00122325	ALS2, RAB3GAP2, ARFGAP3, ASAP2, ASAP1, RABGAP1L, ADAP1, TBC1D16, S1PR1, EVI5, RASGRP3, TBC1D14, CHM, TBC1D5, BCL6, TBC1D1, TBC1D30, AGAP1, FGD4, TBC1D2, GDI2, TBC1D2B, GNAO1, VAV3, NF1, RICTOR, TBC1D22A, USP6NL, TBC1D23, SYDE2, RASGRF1, ACAP2, EVI5L, RGS9, ARAP2	2233	123	13528	1.72388	0.99658	0.0384027	2.28446		GOTERM_BP_FAT	GO:0030799~regulation of cyclic nucleotide metabolic process	24	1.1846	0.00250988	OPRM1, CALCR, ADCY1, GNAI1, ADCY8, NPY2R, LHCGR, RXFP2, NPR3, FSHR, ADCYAP1, EDNRB, GRM3, HTR1B, HTR1A, S1PR1, GALR1, GRM8, GRM7, HTR7, NTRK2, NPPC, ADRA2A, GUCY1A3	1489	113	13528	1.92962	0.999964	0.0680595	4.5707		GOTERM_BP_FAT	GO:0042471~ear morphogenesis	23	0.779133	0.000587175	MAFB, FGF9, OTX1, SOX2, EDN1, NEUROG1, COL2A1, FZD3, NR4A3, ZIC1, PAX2, PROX1, HESX1, SPRY2, ATOH1, EYA1, DLX6, CLIC5, SIX1, FOXG1, NKX3-2, COL11A1, MYC	2228	66	13528	2.11593	0.932758	0.0183195	1.10173		GOTERM_BP_FAT	GO:0045685~regulation of glial cell differentiation	9	0.460829	0.000739477	BMP4, LINGO1, DLX2, BMP2, NTF3, NKX6-2, NF1, ID4, NKX6-1	1476	20
GOTERM_BP_FAT	GO:0051129~negative regulation of cellular component organization	39	1.32473	0.00126818	DLC1, RTN4, TRIOBP, CAPZA2, TERF2IP, CAPZB, VILL, TTC3, MBP, LINGO1, EIF4EBP1, PACSIN1, SET, S1PR1, PACSIN2, GSN, MAPT, NPM1, CLASP1, SEMA3A, ERCC4, TERF2, ARHGDIA, SPP1, APC, SMAD7, SMAD6, MID1IP1, MID1, NTN1, BRCA1, MAD2L1, MAP2, SCIN, TGFBR3, SPTBN1, TMSB4X, OMG, ADD1	2233	142	13528	1.66388	0.997224	0.0395187	2.36743		GOTERM_BP_FAT	GO:0016310~phosphorylation	114	5.62685	0.00276877	STK38, GDF6, CASK, TTK, LPAR3, PRKG1, PRKX, TGFB2, PSKH2, MAP3K7, CTTNBP2, APP, MDFIC, MAP3K8, PIK3C3, TLK1, TLK2, FRS2, MAP2K6, MAP2K5, PIK3CG, EGFR, BCR, MYO3A, ROCK2, STK3, CDKL4, RIPK2, ROR2, CSNK1G3, KALRN, CAV2, ERBB4, MAPKAPK5, STK17B, ULK4, RIOK2, EPHB1, SGK223, PTK2, VRK1, VRK2, ADRA2A, EGF, GUCY2F, BMP2, TGFBR2, MET, MAP2K4, SMAD2, HGF, EPHA1, EPHA3, KDR, NTRK3, EPHA4, EPHA7, EPHA6, PLK…	1489	800	13528	1.29465	0.999987	0.074327	5.03074		GOTERM_BP_FAT	GO:0048332~mesoderm morphogenesis	16	0.542005	0.000589431	BMP4, TBX3, EOMES, BMPR2, SMAD3, LEF1, SMAD2, NR4A3, SLIT2, TCF7L1, WNT3, TDGF1, PRKAR1A, FOXC1, BMP7, KLF4	2228	38	13528	2.55655	0.933452	0.0182653	1.10594		GOTERM_BP_FAT	GO:0001708~cell fate specification	15	0.768049	0.000833615	BMP4, SOX2, SOX9, GLI2, GLI3, ITGB1, NKX6-1, SPRY1, NKX6-2, CDON, SALL1, SIX1, POU2F1, FGF2, FGF3	1476	51
GOTERM_BP_FAT	GO:0043193~positive regulation of gene-specific transcription	27	0.91712	0.00131449	MEF2C, IL6, IKZF2, CREB1, SMAD3, RORB, SMAD2, TCF7L2, GDNF, PPARGC1A, IL10, USF2, CITED2, CTNNB1, HES1, HDAC4, NOTCH1, HIF1A, HAND1, HES5, GATA6, ETS1, GATA4, NR2F2, RBM15, ARHGEF10L, HNRNPAB	2233	87	13528	1.88014	0.997761	0.0406599	2.45286		GOTERM_BP_FAT	GO:0051146~striated muscle cell differentiation	20	0.987167	0.00287945	CAV2, NKX2-6, UTRN, IGF1, CACNB2, NEO1, HOMER1, CXADR, PROX1, FOXP1, SHH, GPHN, APP, KRAS, GATA6, MTPN, DNER, AVPR1A, PPP3CA, NRG1	1489	88	13528	2.06484	0.999992	0.0766803	5.22679		GOTERM_BP_FAT	GO:0007267~cell-cell signaling	130	4.40379	0.000592227	SYT1, EDN3, MPZL1, SYT4, GRIK1, FGF14, GRIK2, LTBP4, GRIK4, EDN1, FGF12, ENPEP, GDNF, TNFSF18, SHH, TGFB2, CTNNB1, APP, BDNF, WNT3, GATA4, CHRNA1, FRS2, RPS27A, HTR1E, PTPRJ, KCND2, STC2, NUDT3, EFNB2, SIX3, GRIN2A, CTNNA2, PTHLH, GRB10, SSTR1, HTR7, SIX1, EFNA5, STC1, PMP22, EIF2AK3, GLP1R, GRAP, DRD3, DRD2, SOX2, CACNB2, MME, CACNB4, RIMS1, GAD2, PVRL1, CRB1, LHX1, ADRA2C, SLC30A8, PRIMA1, NOVA…	2228	600	13528	1.31556	0.934302	0.0182283	1.11116		GOTERM_BP_FAT	GO:0048738~cardiac muscle tissue development	16	0.819252	0.00089222	TBX2, NKX2-6, SMAD7, TBX5, FKBP1A, CXADR, ITGB1, FOXP1, TGFB2, GJC1, HAND1, FOXC1, RARB, MKL2, NRG1, COL11A1	1476	57
GOTERM_BP_FAT	GO:0001822~kidney development	29	0.985054	0.00132398	PKHD1, GLI2, GDNF, SHH, AGTR1, TCF21, SPRY1, OSR1, CD44, ALDH1A3, BCL2, POU3F3, RARB, C1GALT1, APC, BMP4, BMP2, MYO1E, SOX11, NF1, SMAD4, LEF1, WWTR1, SLIT2, BCL2L11, GZF1, EYA1, FOXC1, BMP7	2233	96	13528	1.83009	0.997858	0.0406767	2.47037		GOTERM_BP_FAT	GO:0002009~morphogenesis of an epithelium	22	1.08588	0.00289474	BMP4, BMP2, LMO4, ZEB2, GLI3, PROX1, SHH, CTNNB1, MAP3K7, RGMA, NOTCH2, ALDH1A2, CD44, FREM2, FOXF1, BCL2, TGIF1, TFAP2A, TBX18, IPMK, ALX1, TWIST1	1489	101	13528	1.97897	0.999992	0.0765715	5.25382		GOTERM_BP_FAT	GO:0016331~morphogenesis of embryonic epithelium	21	0.711382	0.000629293	DLC1, LMO4, GRSF1, PCDH8, ZEB2, FZD3, GLI2, SHH, ZIC2, CTNNB1, MAP3K7, RGMA, ALDH1A2, MIB1, OVOL2, ALDH1A3, TGIF1, TFAP2A, TBX18, IPMK, ALX1	2228	58	13528	2.19842	0.944598	0.0192297	1.18031		GOTERM_BP_FAT	GO:0034330~cell junction organization	16	0.819252	0.00089222	DLC1, PTPRK, TLN2, SMAD7, GJA1, CXADR, TGFB2, VCL, GJC1, CD9, TJP1, TNS1, BCL2, DSG1, NLGN4X, FN1	1476	57
GOTERM_BP_FAT	GO:0048534~hemopoietic or lymphoid organ development	63	2.13995	0.00132668	XRCC5, BMI1, MAEA, LRRC8A, STAT5A, ITPKB, NFKB2, JAG1, VPS33A, IL10, CTNNB1, TGFB2, ASH2L, PATZ1, SPN, KIRREL3, SYK, FUT10, EOMES, DLL1, CDK6, OSTM1, IFI16, BCL2L11, CARD11, INHBA, PSEN2, ADD1, ONECUT1, SOX4, KITLG, SOX6, RAG2, IL7R, ITGB1, DOCK2, CHD7, SNRK, BCL2, BCL11A, ZAP70, SH2B3, BCL6, RUNX1, PIK3R1, APC, BMP4, EPAS1, THEMIS, JARID2, MYO1E, TGFBR2, FOXP1, KDR, CD1D, NOTCH2, HDAC4, PKNOX1, …	2233	260	13528	1.46795	0.997885	0.0404899	2.47533		GOTERM_BP_FAT	GO:0030817~regulation of cAMP biosynthetic process	22	1.08588	0.00289474	OPRM1, CALCR, ADCY1, ADCY8, GNAI1, NPY2R, LHCGR, RXFP2, NPR3, FSHR, ADCYAP1, EDNRB, GRM3, HTR1B, HTR1A, S1PR1, GALR1, GRM8, GRM7, HTR7, NTRK2, ADRA2A	1489	101	13528	1.97897	0.999992	0.0765715	5.25382		GOTERM_BP_FAT	GO:0042476~odontogenesis	20	0.677507	0.000641972	BMP4, BMP2, ERBB4, LEF1, TP63, EDAR, GLI2, GLI3, BCL2L11, SHH, CTNNB1, TGFB2, DLX2, ITGA6, COL1A2, PDGFRA, FOXC1, BCOR, BMP7, EDARADD	2228	54	13528	2.24882	0.947736	0.019484	1.20396		GOTERM_BP_FAT	GO:0014706~striated muscle tissue development	26	1.33129	0.000920876	UTRN, FKBP1A, CXADR, ITGB1, GJC1, TGFB2, GPHN, HAND1, DMD, MKL2, RARB, NRG1, NR2F2, COL11A1, FOXL2, TBX2, SMAD7, NKX2-6, TBX5, HOMER1, FOXP1, HOXD9, MEOX2, SIX1, VGLL2, FOXC1	1476	119
GOTERM_BP_FAT	GO:0048562~embryonic organ morphogenesis	37	1.25679	0.00134834	SOX2, PRRX1, COL2A1, ZIC1, GLI2, TCF7L2, TCF21, SPRY2, CHD7, OVOL2, HLX, ALDH1A3, GATA4, CHST11, RARB, COL11A1, MYC, FRS2, ALX1, CDH23, OTOP1, FOXL2, TBX15, MAFB, OTX1, TGFBR2, HSPG2, FZD3, NR4A3, GAS1, DLX2, HOXB1, EYA1, GFPT1, CLIC5, TFAP2A, BMP7	2233	133	13528	1.68537	0.998087	0.040869	2.51526		GOTERM_BP_FAT	GO:0030334~regulation of cell migration	32	1.57947	0.00289638	ERBB4, ONECUT1, TAC1, PTEN, CXCL12, SHH, CITED2, VCL, TGFB2, TRIB1, IGF1R, AGTR2, S1PR1, CXCR4, BCL2, LAMB1, FGF2, PIK3R1, EGFR, COL18A1, PTPRK, IRS2, ADAM10, IGF1, PTPRU, IRS1, KDR, LAMA2, F3, AMOT, RNF20, IGFBP3	1489	169	13528	1.72029	0.999992	0.0761192	5.25673		GOTERM_BP_FAT	GO:0007169~transmembrane receptor protein tyrosine kinase signaling pathway	57	1.93089	0.000646396	MPZL1, NRP1, FGF9, GRIK2, CLNK, SLC2A8, CTGF, TIAM1, GAB1, TDGF1, ANGPT1, FGF1, NRG1, FRS2, FGF2, INSR, FGF3, GHR, EGFR, PTPRJ, IRS2, PTPRG, PTPRT, SOCS5, IRS1, NCK2, GRB10, DOK5, NCK1, ROR1, PDGFRA, ROR2, FOXC1, EIF2AK3, FGFR2, ZFAND5, ERBB4, BMPR2, TFG, SORBS1, SOS1, PIK3R3, PIK3R1, GIGYF1, FLT1, NIN, KL, FLT3, MYO1E, EPHA2, EPHA3, NTRK3, RPS6KA5, EPHA5, EPHA4, EPHA7, PRLR	2228	224	13528	1.54506	0.948789	0.0194884	1.21221		GOTERM_BP_FAT	GO:0021543~pallium development	14	0.716846	0.00094047	DRD1, CEP120, NF1, SOX2, EMX2, PAX6, LEF1, ZEB2, LMX1A, GLI3, ARX, DLX2, ID4, POU3F2	1476	46
GOTERM_BP_FAT	GO:0034330~cell junction organization	20	0.679348	0.00139477	DLC1, PTPRK, PARD6B, TLN2, SMAD7, SMAD3, ACTN1, ACTN2, CXADR, GJC1, TGFB2, CD9, TNS1, ITGA6, SORBS1, BCL2, DSG1, LAMC1, APC, FN1	2233	57	13528	2.12569	0.998458	0.0419733	2.6008		GOTERM_BP_FAT	GO:0010558~negative regulation of macromolecule biosynthetic process	82	4.04738	0.00310021	FOXK1, THRB, NR6A1, TBX20, ZNF675, ZEB2, PAWR, ZEB1, NR2E3, HSBP1, RLIM, GLI3, CTNNB1, CITED2, FERD3L, TBPL2, SIN3A, NKX6-2, FOXF2, PRMT6, HEY2, NR2F2, NRG1, FGF2, TWIST2, NR2F1, TWIST1, ALX1, PRKCA, ZNF281, TBL1XR1, PTPRK, SOX14, ZHX2, LEF1, TLE1, SPEN, PTPRU, MBD2, PROX1, PKIA, NRIP1, INHBA, BACE2, NAB1, TGIF1, ST18, SMARCA2, SNX6, NOSTRIN, IGF2BP2, SOX6, IGF2BP3, SOX9, MEIS2, SFTPD, PEX14, POU…	1489	547	13528	1.36196	0.999997	0.0807412	5.61665		GOTERM_BP_FAT	GO:0045666~positive regulation of neuron differentiation	12	0.406504	0.000720941	NRCAM, BDNF, ATOH1, FOXA2, FOXA1, SOX2, MAP1B, TGIF1, VWC2, GLI2, SHH, NKX6-1	2228	24	13528	3.03591	0.963653	0.0215708	1.3511		GOTERM_BP_FAT	GO:0010551~regulation of specific transcription from RNA polymerase II promoter	22	1.12647	0.00100958	MEF2C, TBL1XR1, HMGB2, IKZF2, SMAD7, TBX5, TCF7L2, NKX6-1, CITED2, HES1, HDAC4, DLX2, MYOCD, HAND1, ETS1, NKX6-2, HEY2, BCOR, HDAC9, SMARCA2, RBM15, ARHGEF10L	1476	94
GOTERM_BP_FAT	GO:0048738~cardiac muscle tissue development	20	0.679348	0.00139477	BMP10, TBX2, SMAD7, HSPG2, FKBP1A, CXADR, ITGB1, FOXP1, TGFB2, GJC1, HAND1, GATA6, PLN, NDUFV2, TGFBR3, ZFPM2, FOXC1, RARB, MKL2, COL11A1	2233	57	13528	2.12569	0.998458	0.0419733	2.6008		GOTERM_BP_FAT	GO:0030335~positive regulation of cell migration	20	0.987167	0.00329219	EGFR, COL18A1, IRS2, ADAM10, ERBB4, ONECUT1, TAC1, IGF1, CXCL12, IRS1, TGFB2, KDR, IGF1R, S1PR1, F3, BCL2, AMOT, LAMB1, FGF2, PIK3R1	1489	89	13528	2.04164	0.999999	0.0849873	5.95445		GOTERM_BP_FAT	GO:0060537~muscle tissue development	36	1.21951	0.000780315	ZFAND5, TNC, UTRN, CACNB2, TP63, CACNB4, CXADR, ITGB1, TPM1, TGFB2, GPHN, APP, GATA6, PAX7, DNER, TDGF1, RARB, CHRNA1, NR2F2, NRG1, COL11A1, FOXL2, TBX2, SMAD7, TBX5, MBNL1, PROX1, FOXP1, FOXP2, MEOX2, SVIL, PLN, SIX1, VGLL2, ZFPM2, FOXC1	2228	125	13528	1.74868	0.972339	0.0231764	1.4616		GOTERM_BP_FAT	GO:0007219~Notch signaling pathway	15	0.768049	0.00102806	ADAM10, APH1A, CNTN6, MAML2, NOTCH2NL, TP63, JAG1, NOTCH2, HEY2, FOXC1, MAML3, NRG1, RBPJ, RBM15, SEL1L	1476	52
GOTERM_BP_FAT	GO:0014020~primary neural tube formation	14	0.475543	0.00141368	DLC1, LMO4, ZEB2, FZD3, ZIC2, T, OVOL2, ZIC5, TGIF1, TFAP2A, PTCH1, TWIST1, HECTD1, ALX1	2233	33	13528	2.57015	0.998588	0.0422567	2.63562		GOTERM_BP_FAT	GO:0031344~regulation of cell projection organization	20	0.987167	0.00329219	NRP1, LZTS1, BARHL2, CDH2, LRRC4C, CDH4, NTRK3, LINGO1, PRKCQ, PTK2, PSEN1, ROBO1, NTRK2, ROBO2, POU3F2, SEMA3A, SEMA4D, WNT7A, SPP1, KALRN	1489	89	13528	2.04164	0.999999	0.0849873	5.95445		GOTERM_BP_FAT	GO:0042981~regulation of apoptosis	167	5.65718	0.000791461	MEF2C, DLC1, XRCC4, CADM1, GRIK2, TLR4, PMAIP1, SGMS1, FOXO3, ITSN1, GDNF, TNFSF18, SHH, CITED2, TGFB2, MAP3K7, G2E3, APP, BDNF, CD44, TIAM1, IFNG, TDGF1, PIK3CA, DAP, RARB, API5, WWOX, MAP2K6, RPS27A, SPN, NET1, EGFR, BCL2L14, SOCS3, GRIN2A, PIM1, ACTN1, LIG4, BCL2L11, NME6, JUN, RIPK2, TNFAIP3, EIF2AK3, KALRN, HMGB1, GCLC, STK17B, AKAP13, SOX4, CHEK2, RRM2B, SOX9, TIMP3, ZC3H8, PLAGL1, LHX4, NK…	2228	804	13528	1.26119	0.973721	0.0233528	1.48233		GOTERM_BP_FAT	GO:0001541~ovarian follicle development	13	0.665643	0.0010435	BMP4, FOXL2, LHCGR, FOXO3, FSHR, KDR, INHBB, CCND2, BCL2, ANGPT1, FOXC1, BMPR1B, LFNG	1476	41
GOTERM_BP_FAT	GO:0010608~posttranscriptional regulation of gene expression	53	1.80027	0.00146377	NCBP2, CPEB2, EIF5, EIF5B, SYNCRIP, GDNF, APP, EIF4EBP1, CDKN2A, SND1, PUM1, QKI, PIWIL3, EIF1, PUM2, PIWIL4, SAMD4A, ACO1, BARHL2, PPARGC1A, HNRNPU, NCK2, EIF4A3, EIF4G3, SERBP1, EIF4A2, MDM4, EEFSEC, EIF2AK3, NANOS1, SOX4, IGF2BP2, IGF2BP3, CPN2, ZFP36L1, ZFP36L2, TNFRSF1B, TNRC6C, MORC3, BCL2, HNRNPD, PABPC1, TNRC6B, TNRC6A, FBXO7, IL6, SMAD7, SMAD3, SMAD2, EIF4B, DIO2, EIF4H, HSPD1	2233	211	13528	1.52173	0.998881	0.0434425	2.72779		GOTERM_BP_FAT	GO:0040012~regulation of locomotion	35	1.72754	0.00339207	HS3ST5, ERBB4, ONECUT1, TAC1, PTEN, CXCL12, SHH, CITED2, VCL, TGFB2, TRIB1, IGF1R, AGTR2, S1PR1, CXCR4, BCL2, LAMB1, FGF2, PIK3R1, COL18A1, EGFR, PRKCA, PTPRK, IRS2, ADAM10, IGF1, PTPRU, IRS1, KDR, LAMA2, F3, AMOT, HTR2C, RNF20, IGFBP3	1489	192	13528	1.65617	0.999999	0.0869043	6.12975		GOTERM_BP_FAT	GO:0042475~odontogenesis of dentine-containing tooth	16	0.542005	0.000813603	BMP4, BMP2, LEF1, TP63, EDAR, GLI2, GLI3, BCL2L11, SHH, CTNNB1, DLX2, ITGA6, PDGFRA, FOXC1, BMP7, EDARADD	2228	39	13528	2.491	0.976266	0.0238456	1.5235		GOTERM_BP_FAT	GO:0034329~cell junction assembly	13	0.665643	0.0010435	DLC1, PTPRK, SMAD7, TLN2, GJA1, VCL, GJC1, CD9, TJP1, TNS1, BCL2, DSG1, FN1	1476	41
GOTERM_BP_FAT	GO:0007369~gastrulation	23	0.78125	0.00146677	BMP4, BMPR2, EOMES, SMAD4, SMAD3, LEF1, SMAD2, NR4A3, SLIT2, CTNNB1, MACF1, HAND1, RNF2, GATA4, PRKAR1A, FOXC1, TXNRD1, BMP7, EXT1, PPAP2B, FRS2, KLF4, LRP5	2233	70	13528	1.99056	0.998897	0.0432533	2.73332		GOTERM_BP_FAT	GO:0007200~activation of phospholipase C activity by G-protein coupled receptor protein signaling pathway coupled to IP3 second messenger	14	0.691017	0.00341137	LHCGR, LPAR3, NPR3, HOMER1, HCRTR2, AGTR1, EDNRB, S1PR1, CHRM2, NMUR2, HTR2B, NMBR, HTR2C, HTR2A	1489	52	13528	2.44604	0.999999	0.0868317	6.16359		GOTERM_BP_FAT	GO:0040012~regulation of locomotion	50	1.69377	0.000841482	DLC1, EDN3, HS3ST5, ONECUT1, ERBB4, DRD3, ENPP2, DRD2, EDN1, F2RL1, PAX6, TAC1, JAG1, TPM1, SHH, TRIB1, VCL, CITED2, TGFB2, S1PR1, CXCR4, MAP3K1, GAB1, TDGF1, SCARB1, UNC5C, INSR, FGF2, PIK3R1, SCG2, EGFR, COL18A1, PTPRK, IRS2, FLT1, PTPRM, SMAD7, TBX5, SMAD3, IRS1, NTN1, SLIT2, SPAG9, CDH13, HIF1A, PDGFRA, AMOT, SST, HTR2C, IGFBP3	2228	192	13528	1.5812	0.979122	0.0244967	1.57531		GOTERM_BP_FAT	GO:0051056~regulation of small GTPase mediated signal transduction	45	2.30415	0.00106408	DLC1, ARFGAP3, PREX1, ASAP2, AKAP13, IQGAP2, CDH2, RASAL2, PLEKHG3, PLEKHG2, FICD, KRAS, S1PR1, EVI5, TIAM2, PLEKHG5, RAPGEF5, SH2B2, TBC1D1, RAPGEF2, RAP1GAP2, AGAP1, RAPGEF1, ARHGEF10L, FGD4, TBC1D9B, ARHGEF3, TBC1D2B, BCR, VAV3, NF1, ARHGEF16, IGF1, RICTOR, ARHGEF12, TBC1D22A, ARHGEF10, NOTCH2, RALGAPA2, RASGRF2, SYDE2, SIPA1L1, SPATA13, ARAP2, KALRN	1476	252
GOTERM_BP_FAT	GO:0060537~muscle tissue development	35	1.18886	0.00165121	ALS2, ZFAND5, BMP10, CAV2, CAV1, FKBP1A, CXADR, ITGB1, GJC1, TGFB2, GPHN, APP, HAND1, GATA6, HLX, DMD, MKL2, RARB, CHRNA1, NR2F2, COL11A1, FOXL2, TBX2, SMAD7, NF1, HSPG2, MBNL1, FOXP1, FOXP2, SVIL, PLN, NDUFV2, TGFBR3, ZFPM2, FOXC1	2233	125	13528	1.6963	0.999532	0.0482567	3.07196		GOTERM_BP_FAT	GO:0007219~Notch signaling pathway	14	0.691017	0.00341137	ADAM10, CNTN6, MAML2, NOTCH2NL, SPEN, ASCL1, NOTCH2, APP, PSEN1, DNER, HEY2, FOXC1, NRG1, SEL1L	1489	52	13528	2.44604	0.999999	0.0868317	6.16359		GOTERM_BP_FAT	GO:0009100~glycoprotein metabolic process	52	1.76152	0.000867962	GYPC, TUSC3, HS2ST1, ST6GALNAC5, ST3GAL1, ASGR2, ST6GALNAC3, ST3GAL4, B3GALNT1, CHST11, ST3GAL6, RPN1, COL11A1, FUT10, MAN2A1, ADAMTS9, EGFLAM, HIF1A, CHST8, EXT1, HS3ST3B1, TM4SF4, SERP1, OSTC, GCNT4, GALNT2, HS3ST5, FUT9, SPOCK3, GALNT7, HS3ST4, APH1A, KEL, ST8SIA1, COL2A1, EDEM3, STT3B, GALNT10, B3GNT7, HS6ST1, B3GNT2, GCNT1, ST6GAL1, ST6GAL2, B3GALT2, B3GALT1, ERP44, ST8SIA6, SULF2, LARGE, SU…	2228	202	13528	1.56304	0.981517	0.0250993	1.6245		GOTERM_BP_FAT	GO:0008038~neuron recognition	9	0.460829	0.00108127	NRCAM, NCAM2, NRP1, OPCML, FOXG1, CNTN4, SEMA3A, GAP43, NTM	1476	21
GOTERM_BP_FAT	GO:0048066~pigmentation during development	12	0.407609	0.00165262	DCT, EDNRB, TYRP1, TYR, MLPH, GFPT1, BCL2, MITF, GPR143, MREG, OCA2, ZIC2	2233	26	13528	2.7961	0.999535	0.047995	3.07455		GOTERM_BP_FAT	GO:0003018~vascular process in circulatory system	15	0.740375	0.00343013	KCNMA1, CAV2, CAV1, ACTA2, AGTR1, EDNRB, CTTNBP2, AGTR2, NTS, PDE5A, ADRA1B, NPPC, GUCY1A3, AMOT, FOXC1	1489	58	13528	2.34964	0.999999	0.0867471	6.19647		GOTERM_BP_FAT	GO:0048608~reproductive structure development	36	1.21951	0.00091251	HMGB2, HMGCR, FGF9, ZFP42, TP63, FOXO3, SOX9, ANKRD7, SHH, CDH6, PRKACG, TCF21, OSR1, NOBOX, ANGPT1, HSD17B4, FNDC3A, BMP4, AR, FOXL2, FOXA1, SIRT1, FSHR, BCL2L11, NRIP1, INHBB, AFP, ACVR2A, CCND1, PLA2G4A, CCND2, FOXC1, ADAMTS1, BMPR1B, WNT7A, NR5A1	2228	126	13528	1.7348	0.984941	0.0262063	1.7072		GOTERM_BP_FAT	GO:0014013~regulation of gliogenesis	9	0.460829	0.00108127	BMP4, LINGO1, DLX2, BMP2, NTF3, NKX6-2, NF1, ID4, NKX6-1	1476	21
GOTERM_BP_FAT	GO:0001932~regulation of protein amino acid phosphorylation	45	1.52853	0.00169385	BMP10, CAV1, PDGFA, PTPLAD1, PRKAG2, BMPR2, KITLG, TLR4, ZEB2, FKBP1A, BDKRB2, TLR6, PRKAR2B, EDNRB, MAP3K9, BCL2, GAB1, PAK1, GHR, SYK, FGD4, BMP4, EGFR, BMP2, IL6, SOCS3, SMAD7, SMAD6, SOCS1, SMAD4, PKN1, RICTOR, PRKCE, CCND1, JUN, RIPK1, HIPK3, PSEN2, PRKAR1A, F2, PEBP1, MAPK8IP3, BMP7, IGFBP3, IL22RA2	2233	173	13528	1.57584	0.999616	0.048858	3.15009		GOTERM_BP_FAT	GO:0045761~regulation of adenylate cyclase activity	21	1.03653	0.00351308	OPRM1, CALCR, ADCY1, ADCY8, GNAI1, NPY2R, LHCGR, RXFP2, NPR3, FSHR, ADCYAP1, EDNRB, GRM3, HTR1A, S1PR1, GALR1, GRM8, GRM7, HTR7, NTRK2, ADRA2A	1489	96	13528	1.98741	0.999999	0.0882059	6.34172		GOTERM_BP_FAT	GO:0003006~reproductive developmental process	64	2.16802	0.000920315	HNF1B, FGF9, HMGCR, DZIP1, ZFP42, DMRTA2, TP63, FOXO3, ANKRD7, SHH, DMRTA1, CITED2, TGFB2, PRKACG, HOOK1, OSR1, CXCR4, ANGPT1, NOBOX, FNDC3A, INSR, FANCC, AR, FSHR, BCL2L11, NRIP1, INHBB, ACVR2A, CCND1, SPAG6, CCND2, DLD, CELF4, PDGFRA, ROR2, PEBP1, FOXC1, ADAMTS1, HMGB2, SOX3, FKBP4, SOX2, ZBTB16, SOX9, TCF7L2, NR2C2, CDH6, TCF21, LEFTY2, HSD17B4, PPP2R2B, SPP1, BMP4, FOXL2, TBX3, FOXA1, TNP1, S…	2228	262	13528	1.48319	0.985473	0.0262635	1.72168		GOTERM_BP_FAT	GO:0048638~regulation of developmental growth	14	0.716846	0.00117226	NRCAM, NTRK3, NRP1, FGF9, TBX5, TGFBR2, HEY2, GATA4, HOPX, SEMA3A, NRG1, CXADR, CDH4, FGF2	1476	47
GOTERM_BP_FAT	GO:0001501~skeletal system development	74	2.51359	0.00175052	THRA, PRRX1, GLI2, MMP2, SHH, CTNNB1, BARX2, CTGF, CHST11, COL12A1, COL11A1, MYC, TWIST1, ALX1, GHR, EGFR, TBX15, INHBA, EYA1, CHRDL1, NAB1, PDGFRA, TFAP2A, FOXC1, EXT1, EIF2AK3, WNT5A, ZFAND5, HOXA13, SOX5, COL2A1, SOX6, SOX9, IGSF10, COL9A1, CHD7, LECT1, BCL2, TEAD4, AXIN2, RUNX2, SPP1, BMP4, BMP2, TBX3, COL13A1, KLF10, NF1, TGFBR2, HSPG2, SMAD3, EN1, NPR3, GAS1, WWTR1, FRZB, ANKH, ANXA2, MEF2D…	2233	319	13528	1.40535	0.999705	0.0501408	3.25384		GOTERM_BP_FAT	GO:0006140~regulation of nucleotide metabolic process	24	1.1846	0.00355506	OPRM1, CALCR, ADCY1, GNAI1, ADCY8, NPY2R, LHCGR, RXFP2, NPR3, FSHR, ADCYAP1, EDNRB, GRM3, HTR1B, HTR1A, S1PR1, GALR1, GRM8, GRM7, HTR7, NTRK2, NPPC, ADRA2A, GUCY1A3	1489	116	13528	1.87972	0.999999	0.0886674	6.41514		GOTERM_BP_FAT	GO:0030334~regulation of cell migration	45	1.52439	0.000975189	DLC1, EDN3, ERBB4, ONECUT1, ENPP2, DRD2, F2RL1, EDN1, PAX6, TAC1, JAG1, TPM1, SHH, TRIB1, VCL, TGFB2, CITED2, S1PR1, CXCR4, MAP3K1, GAB1, TDGF1, SCARB1, UNC5C, FGF2, INSR, PIK3R1, COL18A1, EGFR, PTPRK, IRS2, PTPRM, FLT1, SMAD7, TBX5, SMAD3, IRS1, NTN1, SPAG9, CDH13, HIF1A, PDGFRA, AMOT, SST, IGFBP3	2228	169	13528	1.61676	0.988714	0.0276369	1.82345		GOTERM_BP_FAT	GO:0060541~respiratory system development	24	1.22888	0.0011942	WNT5A, BMP4, PDGFA, FGF9, TBX5, SOX2, TGFBR2, SMAD2, GLI2, GLI3, FOXP1, KDR, HES1, MAN2A1, TNS3, ALDH1A2, SPRY2, CHD7, FOXF1, PDGFRA, POU2F1, HOPX, HHIP, FGF2	1476	108
GOTERM_BP_FAT	GO:0042325~regulation of phosphorylation	102	3.46467	0.00183521	ALS2, BMP10, ADCY1, ADCY2, PDGFA, LPAR2, TLR4, LPAR1, TLR6, TGFB2, PRKACG, MAP3K7, PRKAR2B, APP, DAB1, MAP3K4, CDKN2A, MAP3K9, GAB1, SPRED2, SPRED1, FRS2, SYK, EGFR, SOCS3, SOCS1, PIM1, IRS1, SPAG9, JUN, F2, CAV1, ADORA2B, PKHD1, PTPLAD1, BMPR2, DUSP12, BDKRB2, CCNG1, HEXIM1, NPM1, DUSP16, ADRA2A, ADRA2C, FGD4, BMP4, BMP2, VAV3, SMAD7, SMAD6, TGFBR2, MET, SMAD4, PTPN11, CDKN1C, RGS3, PRKAR1A, BMP…	2233	466	13528	1.32605	0.999801	0.0521825	3.40868		GOTERM_BP_FAT	GO:0021517~ventral spinal cord development	7	0.345508	0.00364484	ISL2, NKX6-2, MDGA2, LHX4, GLI3, SHH, NKX6-1	1489	15	13528	4.2398	1	0.0902541	6.57199		GOTERM_BP_FAT	GO:0001837~epithelial to mesenchymal transition	10	0.338753	0.00102257	NOTCH1, BMP2, HIF1A, EOMES, LEF1, SOX9, BMP7, CTNNB1, HNRNPAB, TGFB2	2228	18	13528	3.37323	0.990924	0.0287834	1.91123		GOTERM_BP_FAT	GO:0007517~muscle organ development	39	1.99693	0.00126644	MEF2C, UTRN, TP63, FKBP1A, SOX6, CXADR, ITGB1, TGFB2, GJC1, FAM65B, GPHN, HAND1, DMD, MKL2, RARB, NR2F2, NRG1, COL11A1, FOXL2, GSC, TBX2, NKX2-6, SMAD7, TBX5, NF1, CENPF, IGF1, HOMER1, FLNB, FOXP1, HOXD9, SGCG, MEOX2, SIX1, VGLL2, SGCD, FOXC1, TCF12, SERP1	1476	211
GOTERM_BP_FAT	GO:0060606~tube closure	13	0.441576	0.00183603	DLC1, LMO4, ZEB2, FZD3, ZIC2, T, ZIC5, TFAP2A, TGIF1, PTCH1, ALX1, TWIST1, HECTD1	2233	30	13528	2.62523	0.999802	0.0518876	3.41018		GOTERM_BP_FAT	GO:0030814~regulation of cAMP metabolic process	22	1.08588	0.0036992	OPRM1, CALCR, ADCY1, ADCY8, GNAI1, NPY2R, LHCGR, RXFP2, NPR3, FSHR, ADCYAP1, EDNRB, GRM3, HTR1B, HTR1A, S1PR1, GALR1, GRM8, GRM7, HTR7, NTRK2, ADRA2A	1489	103	13528	1.94055	1	0.0909871	6.66685		GOTERM_BP_FAT	GO:0002040~sprouting angiogenesis	7	0.237127	0.00105628	CDH13, NOTCH1, ROBO1, CCBE1, RBPJ, FGF2, SLIT2	2228	9	13528	4.72252	0.992228	0.0295378	1.97365		GOTERM_BP_FAT	GO:0002053~positive regulation of mesenchymal cell proliferation	8	0.409626	0.00130678	FGF9, PDGFA, TGFBR2, PRRX1, TP63, IRS1, FOXP1, KDR	1476	17
GOTERM_BP_FAT	GO:0001843~neural tube closure	13	0.441576	0.00183603	DLC1, LMO4, ZEB2, FZD3, ZIC2, T, ZIC5, TFAP2A, TGIF1, PTCH1, ALX1, TWIST1, HECTD1	2233	30	13528	2.62523	0.999802	0.0518876	3.41018		GOTERM_BP_FAT	GO:0010863~positive regulation of phospholipase C activity	16	0.789733	0.00396484	EGFR, LHCGR, LPAR3, NPR3, HOMER1, HCRTR2, AGTR1, EDNRB, S1PR1, CHRM2, NMUR2, AVPR1A, NMBR, HTR2B, HTR2C, HTR2A	1489	65	13528	2.23638	1	0.0966242	7.12903		GOTERM_BP_FAT	GO:0045137~development of primary sexual characteristics	36	1.21951	0.00106395	HMGB2, HMGCR, FGF9, SOX2, ZFP42, TP63, FOXO3, SOX9, ANKRD7, SHH, CDH6, PRKACG, OSR1, NOBOX, ANGPT1, HSD17B4, FNDC3A, BMP4, AR, FOXL2, TBX3, SIRT1, FSHR, BCL2L11, NRIP1, INHBB, AFP, ACVR2A, CCND1, PLA2G4A, CCND2, PDGFRA, FOXC1, ADAMTS1, BMPR1B, NR5A1	2228	127	13528	1.72114	0.992497	0.0295694	1.98784		GOTERM_BP_FAT	GO:0048663~neuron fate commitment	13	0.665643	0.00131807	BMP4, SOX2, PTF1A, SMAD4, PAX6, ISL1, GLI2, GLI3, NKX6-1, TGFB2, HES1, DLX2, NKX6-2	1476	42
GOTERM_BP_FAT	GO:0030098~lymphocyte differentiation	30	1.01902	0.00199459	LRRC8A, ONECUT1, STAT5A, SOX4, ITPKB, RAG2, IL7R, ITGB1, IL10, CTNNB1, DOCK2, CHD7, BCL2, BCL11A, ZAP70, PATZ1, BCL6, SPN, PIK3R1, SYK, APC, THEMIS, EOMES, FOXP1, CD1D, HDAC4, CARD11, PKNOX1, PLCG2, HDAC9	2233	103	13528	1.76453	0.999905	0.0559054	3.69947		GOTERM_BP_FAT	GO:0007292~female gamete generation	16	0.789733	0.00396484	DIAPH2, RXFP2, PDE3A, BMP15, FSHR, SIRT1, PAQR5, NRIP1, PGR, FMN2, PLA2G4A, ZMIZ1, BCL2, NOBOX, ADAMTS1, BMPR1B	1489	65	13528	2.23638	1	0.0966242	7.12903		GOTERM_BP_FAT	GO:0042472~inner ear morphogenesis	20	0.677507	0.00106694	MAFB, FGF9, OTX1, SOX2, NEUROG1, COL2A1, FZD3, NR4A3, ZIC1, PAX2, PROX1, HESX1, SPRY2, ATOH1, EYA1, DLX6, CLIC5, SIX1, FOXG1, COL11A1	2228	56	13528	2.1685	0.9926	0.0294732	1.99337		GOTERM_BP_FAT	GO:0007368~determination of left/right symmetry	13	0.665643	0.00131807	DNAH11, NOTCH2, ACVR2A, FOXF1, DYNC2LI1, FTO, DYNC2H1, TGIF1, RBPJ, ARL6, PITX2, RTTN, CITED2	1476	42
GOTERM_BP_FAT	GO:0031399~regulation of protein modification process	69	2.34375	0.00203474	DLC1, BMP10, PDGFA, PRKAG2, ZEB2, TLR4, CDC16, TLR6, PRKAR2B, EDNRB, CDKN2A, MAP3K9, GAB1, PAK1, PSMD6, RPS27A, SYK, GHR, EGFR, ANAPC1, ANAPC5, SOCS3, SOCS1, ANAPC4, PKN1, PRKCE, PPARGC1A, UBE2N, CCND1, MAD2L1, RIPK1, HIPK3, JUN, PSEN2, F2, UBC, PEBP1, ATG10, CAV1, GCLC, PTPLAD1, BMPR2, KITLG, FKBP1A, BDKRB2, FEM1B, SET, BCL2, UBE2D1, BUB3, HHATL, FGD4, BMP4, IL6, BMP2, SMAD7, SMAD6, SMAD4, RICTO…	2233	295	13528	1.41701	0.999921	0.0566573	3.77258		GOTERM_BP_FAT	GO:0007202~activation of phospholipase C activity	16	0.789733	0.00396484	EGFR, LHCGR, LPAR3, NPR3, HOMER1, HCRTR2, AGTR1, EDNRB, S1PR1, CHRM2, NMUR2, AVPR1A, NMBR, HTR2B, HTR2C, HTR2A	1489	65	13528	2.23638	1	0.0966242	7.12903		GOTERM_BP_FAT	GO:0009791~post-embryonic development	24	0.813008	0.0010796	BMP4, GABRG2, TAPT1, BHLHE23, HELT, ACO1, MYO1E, NR4A2, SMAD2, SOX6, MECOM, ITPR1, BCL2L11, FOXP2, MUT, APOB, LHX1, BCL11B, CHST11, NPPC, SCN9A, SEPP1, KLF4, SERP1	2228	73	13528	1.99621	0.993019	0.0296399	2.0168		GOTERM_BP_FAT	GO:0043062~extracellular structure organization	32	1.6385	0.00140068	DRD1, CADM1, SPOCK2, UTRN, FKBP1A, POSTN, DCN, CDH2, TGFB2, NRCAM, GPHN, TNFRSF11B, ANK3, TNR, FOXF1, COL11A1, CYR61, COL18A1, COL4A2, LMX1B, NRXN3, ADAMTS20, NF1, NRXN1, COL5A2, COL14A1, EGFLAM, NLGN4X, PDGFRA, FOXC1, APBB2, WNT7A	1476	163
GOTERM_BP_FAT	GO:0010551~regulation of specific transcription from RNA polymerase II promoter	28	0.951087	0.00204525	MEF2C, THRA, GDNF, TCF7L2, CTNNB1, CITED2, HAND1, GATA6, HEY2, BCOR, ARHGEF10L, TBL1XR1, IKZF2, SMAD7, CREB1, SMAD3, SIRT1, USF2, HES1, HDAC4, DLX2, NOTCH1, HES5, ETS1, TBL1X, HDAC9, RBM15, NCOR2	2233	94	13528	1.80458	0.999925	0.0566026	3.79172		GOTERM_BP_FAT	GO:0048638~regulation of developmental growth	13	0.641658	0.00400866	NTRK3, NRP1, TGFBR2, BARHL2, HEY2, MSTN, SEMA3A, NRG1, CXADR, CDH4, FGF2, PROX1, SPP1	1489	47	13528	2.51295	1	0.0970606	7.20506		GOTERM_BP_FAT	GO:0048593~camera-type eye morphogenesis	17	0.575881	0.00112346	BMP4, IRX5, PTPRM, SOX1, BHLHE22, SOX2, SIX3, PROX1, GLI3, CTNNB1, PVRL1, ALDH1A3, SP3, PVRL3, POU2F1, BMP7, FRS2	2228	44	13528	2.34593	0.994294	0.0306431	2.09791		GOTERM_BP_FAT	GO:0021536~diencephalon development	12	0.614439	0.00145351	ARX, HES1, BMP4, ALDH1A2, EYA1, PROP1, NKX2-6, SOX2, PAX6, POU3F2, ISL1, GLI2	1476	37
GOTERM_BP_FAT	GO:0043473~pigmentation	20	0.679348	0.00219925	TYRP1, MLPH, HPS3, NF1, MITF, EN1, GPR143, MREG, ARL6, VPS33A, ZIC2, DCT, EDNRB, TYR, BLOC1S2, BCL2, GFPT1, ASIP, MYC, OCA2	2233	59	13528	2.05363	0.999963	0.0603782	4.07164		GOTERM_BP_FAT	GO:0035150~regulation of tube size	14	0.691017	0.00407433	KCNMA1, CAV2, CAV1, ACTA2, AGTR1, EDNRB, CTTNBP2, AGTR2, NTS, PDE5A, NPPC, ADRA1B, GUCY1A3, FOXC1	1489	53	13528	2.39989	1	0.0979914	7.3189		GOTERM_BP_FAT	GO:0030509~BMP signaling pathway	17	0.575881	0.00112346	BMP4, BMP2, SMAD7, SMAD6, GDF6, BMPR2, SMAD4, ZNF8, GREM2, MSX2, ACVR2A, UBE2D3, RGMB, ID1, UBE2D1, BMPR1B, BMP7	2228	44	13528	2.34593	0.994294	0.0306431	2.09791		GOTERM_BP_FAT	GO:0030278~regulation of ossification	19	0.972862	0.00152538	BMP4, TWSG1, BMP2, THRB, SOX2, FZD1, CDK6, SOX9, ANKH, TGFB2, ACVR2A, PLA2G4A, BCL2, PBX1, AXIN2, BMP7, BMPR1B, RUNX2, TOB1	1476	78
GOTERM_BP_FAT	GO:0043254~regulation of protein complex assembly	27	0.91712	0.00224359	CAV2, TRIOBP, CAV1, CAPZA2, CAPZB, VILL, ACTR3, CTTNBP2, SUMO1, EIF4EBP1, GSN, MAPT, MDN1, APC, ATF7IP, SMAD6, STXBP1, RICTOR, AHR, NCK2, GSK3B, TPPP, SCIN, SPTBN1, TMSB4X, FAF1, ADD1	2233	90	13528	1.81747	0.99997	0.0611971	4.15209		GOTERM_BP_FAT	GO:0050880~regulation of blood vessel size	14	0.691017	0.00407433	KCNMA1, CAV2, CAV1, ACTA2, AGTR1, EDNRB, CTTNBP2, AGTR2, NTS, PDE5A, NPPC, ADRA1B, GUCY1A3, FOXC1	1489	53	13528	2.39989	1	0.0979914	7.3189		GOTERM_BP_FAT	GO:0021517~ventral spinal cord development	9	0.304878	0.00114774	ISL2, MDGA2, LHX4, ISL1, GLI2, CLN8, GLI3, SHH, NKX6-1	2228	15	13528	3.64309	0.994898	0.0311108	2.14279		GOTERM_BP_FAT	GO:0001658~branching involved in ureteric bud morphogenesis	9	0.460829	0.00153826	BMP4, EYA1, BMP2, BCL2, SIX1, SMAD4, PBX1, PAX2, GLI3	1476	22
GOTERM_BP_FAT	GO:0048567~ectodermal gut morphogenesis	7	0.237772	0.00230024	NOTCH1, FOXF1, GATA4, GLI2, FOXP4, TCF7L2, SHH	2233	10	13528	4.24075	0.999977	0.062329	4.25479		GOTERM_BP_FAT	GO:0048729~tissue morphogenesis	33	1.62883	0.00412857	FGF7, LMO4, ZEB2, GLI3, SHH, TGFB2, CTNNB1, MAP3K7, RGMA, ALDH1A2, CD44, BCL2, FOXF1, COL11A1, IPMK, TWIST1, ALX1, BMP4, BMP2, EOMES, LEF1, SMAD2, NR4A3, PROX1, NOTCH2, FREM2, COL1A2, TGIF1, TFAP2A, FOXC1, TBX18, WNT7A, KLF4	1489	180	13528	1.66564	1	0.0986503	7.41282		GOTERM_BP_FAT	GO:0030199~collagen fibril organization	13	0.440379	0.00126774	LMX1B, COL2A1, SERPINH1, COL5A2, COL5A1, ANXA2, TGFB2, COL14A1, P4HA1, COL1A2, FOXC1, LOX, COL11A1	2228	29	13528	2.72185	0.997063	0.0341086	2.36431		GOTERM_BP_FAT	GO:0060675~ureteric bud morphogenesis	9	0.460829	0.00153826	BMP4, EYA1, BMP2, BCL2, SIX1, SMAD4, PBX1, PAX2, GLI3	1476	22
GOTERM_BP_FAT	GO:0007439~ectodermal gut development	7	0.237772	0.00230024	NOTCH1, FOXF1, GATA4, GLI2, FOXP4, TCF7L2, SHH	2233	10	13528	4.24075	0.999977	0.062329	4.25479		GOTERM_BP_FAT	GO:0014015~positive regulation of gliogenesis	6	0.29615	0.0041788	BMP2, LYN, NTF3, NKX6-2, SHH, NKX6-1	1489	11	13528	4.95561	1	0.0992103	7.49974		GOTERM_BP_FAT	GO:0014706~striated muscle tissue development	34	1.15176	0.00129872	TNC, UTRN, CACNB2, CACNB4, CXADR, ITGB1, TPM1, TGFB2, GPHN, APP, GATA6, PAX7, DNER, TDGF1, RARB, CHRNA1, NR2F2, NRG1, COL11A1, FOXL2, TBX2, SMAD7, TBX5, MBNL1, PROX1, FOXP1, FOXP2, MEOX2, SVIL, PLN, SIX1, VGLL2, ZFPM2, FOXC1	2228	119	13528	1.7348	0.997453	0.0347249	2.42142		GOTERM_BP_FAT	GO:0060021~palate development	11	0.563236	0.0015587	SATB2, CHD7, MEOX2, TGFBR2, PRRX1, PDGFRA, SMAD4, LEF1, SMAD2, ASPH, BCOR	1476	32
GOTERM_BP_FAT	GO:0009968~negative regulation of signal transduction	54	1.83424	0.00250443	DLC1, EZH2, LEMD3, HEY2, CHST11, SOCS2, SOCS3, SOCS1, RPH3AL, TLE1, SOCS5, IRS1, GRB10, CCND1, TRIM33, TGIF1, PEBP1, TNFAIP3, SNX13, CAV1, DRD3, ONECUT1, SOX2, TRIB1, LECT1, RGS12, OVOL2, OTUD7B, BCL6, SKIL, DDIT4L, AXIN2, RUNX2, APC, SMAD7, SMAD6, NF1, SKI, RGS18, GAS1, RGS17, FRZB, SIRT1, ATXN1, DKK3, CBLB, RGS20, BMPER, RGS3, RGS7, SMURF1, RGS9, IGFBP3, TOB1	2233	221	13528	1.48029	0.999991	0.0672858	4.62408		GOTERM_BP_FAT	GO:0030278~regulation of ossification	18	0.88845	0.00422201	BMP4, CALCR, BMP2, THRB, KL, NELL1, ZNF675, CDK6, SOX9, CTNNB1, TGFB2, ACVR2A, PLA2G4A, BCL2, NPPC, BMPR1B, TWIST2, TOB1	1489	78	13528	2.09661	1	0.0996055	7.57442		GOTERM_BP_FAT	GO:0002027~regulation of heart rate	11	0.372629	0.00136266	EDN3, IRX5, TACR3, EPAS1, DRD2, EDN1, AVPR1A, ADRA1B, TAC1, SEMA3A, TPM1	2228	22	13528	3.03591	0.998102	0.0361938	2.53918		GOTERM_BP_FAT	GO:0021761~limbic system development	11	0.563236	0.0015587	DLX2, DRD1, PROP1, TBX3, NKX2-6, EMX2, LEF1, POU3F2, ZEB2, ID4, LMX1A	1476	32
GOTERM_BP_FAT	GO:0001838~embryonic epithelial tube formation	16	0.543478	0.00261637	DLC1, LMO4, ZEB2, FZD3, SHH, ZIC2, MAP3K7, T, OVOL2, ZIC5, TGIF1, TFAP2A, PTCH1, TWIST1, HECTD1, ALX1	2233	43	13528	2.25422	0.999995	0.069786	4.82595		GOTERM_BP_FAT	GO:0040017~positive regulation of locomotion	21	1.03653	0.0044952	PRKCA, EGFR, COL18A1, IRS2, ADAM10, ERBB4, ONECUT1, TAC1, IGF1, CXCL12, IRS1, TGFB2, KDR, IGF1R, S1PR1, F3, BCL2, AMOT, LAMB1, FGF2, PIK3R1	1489	98	13528	1.94685	1	0.105106	8.04536		GOTERM_BP_FAT	GO:0045665~negative regulation of neuron differentiation	14	0.474255	0.00138385	FOXA2, SOX2, PAX6, ISL1, HES1, MIB1, NOTCH1, ISL2, HES5, FOXG1, CNTN4, PBX1, ID4, TLX3	2228	33	13528	2.57592	0.998279	0.0365356	2.57817		GOTERM_BP_FAT	GO:0019935~cyclic-nucleotide-mediated signaling	27	1.38249	0.00156763	OPRM1, DRD1, ADCY8, GNAI1, OPRK1, LHCGR, GPR3, HTR1B, S1PR1, HTR1A, GALR1, HRH2, CNR1, MC5R, RAPGEF2, HTR1F, HTR1E, NUDT4, HTR4, FZD2, FSHR, PCLO, GNAL, ADM, HTR7, MC4R, MTNR1A	1476	130
GOTERM_BP_FAT	GO:0032870~cellular response to hormone stimulus	36	1.22283	0.0026181	ADCY1, THRA, ADCY2, STAT5A, IGFBP7, LHCGR, FOXO1, RPE65, GNG12, PRKACG, SLC2A8, IGF1R, FOS, PRKAR2B, EIF4EBP1, SORBS1, GAB1, SH2B2, GNG4, PIK3R3, PIK3R1, GHR, IRS2, KAT2B, SOCS2, IRS1, LPIN1, PTPN11, GRB10, ADCY9, GNB2, GNB1, PRKAR1A, ALDH2, HDAC9, ASIP	2233	133	13528	1.63982	0.999995	0.0694323	4.82908		GOTERM_BP_FAT	GO:0060537~muscle tissue development	25	1.23396	0.00452694	CAV2, CAV1, UTRN, CACNB2, CXADR, PTEN, TGFB2, GPHN, APP, GATA6, DNER, DMD, PPP3CA, NRG1, NR2F2, COL11A1, NKX2-6, MBNL1, HOMER1, PROX1, FOXP1, FOXP2, MEOX2, PLN, FOXC1	1489	125	13528	1.81706	1	0.105206	8.09991		GOTERM_BP_FAT	GO:0034329~cell junction assembly	16	0.542005	0.00148199	DLC1, PTPRK, TLN2, SMAD7, ACTN1, STRN, GJA5, VCL, TJP1, TNS1, SORBS1, ITGA6, AMOT, TESK2, LAMC1, FN1	2228	41	13528	2.36949	0.998904	0.0388544	2.7586		GOTERM_BP_FAT	GO:0033273~response to vitamin	17	0.870456	0.00158132	BMP4, MUC1, BMP2, PDGFA, IGFBP7, SOX2, GDAP1, ALDH1A2, PLA2G4A, TFRC, GSN, BCL2, ANGPT1, PTCH1, LRP2, BMP7, KLF4	1476	66
GOTERM_BP_FAT	GO:0001657~ureteric bud development	14	0.475543	0.00263641	BMP4, BMP2, SMAD4, GDNF, SLIT2, SHH, GZF1, TCF21, EYA1, SPRY1, CD44, BCL2, FOXC1, RARB	2233	35	13528	2.42329	0.999995	0.0695044	4.86205		GOTERM_BP_FAT	GO:0031644~regulation of neurological system process	29	1.43139	0.00464618	SNCAIP, LZTS1, ERBB4, GRIK1, GLRA1, GRIK2, CTNND2, TAC1, CDH2, GDNF, EDNRB, HTR1B, KRAS, BCHE, PPP3CA, EGFR, NTF3, GRIN2A, GRM1, LAMA2, GRM3, GRIA2, PSEN1, GRM8, RASGRF1, NTRK2, AVPR1A, HTR2C, HTR2A	1489	153	13528	1.72205	1	0.107218	8.30462		GOTERM_BP_FAT	GO:0031667~response to nutrient levels	50	1.69377	0.00152707	ARSB, A2M, MICB, NUAK2, IGFBP7, SHH, AQP3, CD44, GSN, ANGPT1, INSR, GHR, STC2, SOCS3, ADIPOR2, PPARGC1A, CCND1, ATG4C, SSTR1, JUN, STC1, GNAI2, GDAP1, SOX2, BMPR2, ENSA, TIMP3, ALDH1A2, ACSL1, BCHE, SPP1, BMP4, SLC8A1, BMP2, NES, CUBN, SI, TGFBR2, MAP1B, CPS1, ADIPOQ, SIRT1, PLA2G4A, TFRC, CP, LRP2, AACS, BMP7, SST, KLF4	2228	197	13528	1.54107	0.99911	0.0397867	2.84138		GOTERM_BP_FAT	GO:0006029~proteoglycan metabolic process	13	0.665643	0.00164972	EGFLAM, HS3ST5, SPOCK3, HS3ST4, SULF2, CHST7, SULF1, CHST11, IGF1, DCN, EXT1, COL11A1, GLCE	1476	43
GOTERM_BP_FAT	GO:0009791~post-embryonic development	23	0.78125	0.00266143	BMP4, GABRG2, BHLHE23, HELT, ACO1, MYO1E, NR4A2, SMAD2, SOX6, MECOM, ITPR1, BCL2L11, FOXP2, CLPS, APOB, MORC3, BCL2, CHST11, NPPC, MAPK8IP3, ETNK2, KLF4, CDH23	2233	73	13528	1.90875	0.999996	0.0697456	4.9071		GOTERM_BP_FAT	GO:0003006~reproductive developmental process	44	2.17177	0.00471505	FGF7, HMGCR, TDRD7, LHCGR, ZFP42, SOX9, ANKRD7, CXCL12, SHH, CITED2, TGFB2, CDH6, PGR, HOOK1, IGF1R, OSR1, CXCR4, BCL2, SEP15, ANGPT1, NOBOX, SRD5A2, PPP2R2B, LHX9, SPP1, BMP4, AR, RXFP2, TNP1, PDE3A, SIRT1, FSHR, BCL2L11, KDR, NRIP1, INHBA, ACVR2A, PLA2G4A, CELF4, ROR2, ADAMTS1, FOXC1, BMPR1B, WNT7A	1489	262	13528	1.52577	1	0.108111	8.42268		GOTERM_BP_FAT	GO:0035272~exocrine system development	10	0.338753	0.00166084	EGFR, TFCP2L1, PAX6, SOX4, FOXC1, TRAF7, EDAR, BMP7, SHH, TGFB2	2228	19	13528	3.19569	0.999519	0.0429556	3.0866		GOTERM_BP_FAT	GO:0022604~regulation of cell morphogenesis	27	1.38249	0.00175762	DLC1, NRP1, SHROOM3, LZTS1, FERMT2, CDH2, LRRC4C, PALMD, CDH4, TGFB2, NRCAM, LINGO1, ROBO1, ROBO2, POU3F2, SEMA3A, CDC42EP3, FGD4, FN1, SMAD7, SMAD4, SMAD2, GAS7, KDR, NTRK3, CDC42SE2, WNT7A	1476	131
GOTERM_BP_FAT	GO:0014706~striated muscle tissue development	33	1.12092	0.00270822	ALS2, BMP10, CAV2, CAV1, FKBP1A, CXADR, ITGB1, GJC1, TGFB2, GPHN, APP, HAND1, GATA6, HLX, DMD, MKL2, RARB, CHRNA1, NR2F2, COL11A1, FOXL2, TBX2, SMAD7, HSPG2, MBNL1, FOXP1, FOXP2, PLN, SVIL, NDUFV2, TGFBR3, ZFPM2, FOXC1	2233	119	13528	1.68001	0.999997	0.0705314	4.9913		GOTERM_BP_FAT	GO:0007517~muscle organ development	37	1.82626	0.00492599	CAV2, CAV1, FOXK1, UTRN, ITGA11, CACNB2, SOX6, CXADR, PTEN, TGFB2, MTM1, GPHN, APP, GATA6, DMD, DNER, PPP3CA, NR2F2, NRG1, COL11A1, NKX2-6, MET, MSTN, CHODL, IGF1, MBNL1, CSRP2, HOMER1, SIRT1, PROX1, FOXP1, FOXP2, LAMA2, MURC, MEOX2, PLN, FOXC1	1489	211	13528	1.59316	1	0.112048	8.78332		GOTERM_BP_FAT	GO:0010648~negative regulation of cell communication	60	2.03252	0.00171833	DLC1, GRIK1, FGF9, GRIK2, GRIK3, LEMD3, PAWR, CHST11, HEY2, SOX17, HHIP, WWOX, GSC, SOCS3, SIX3, TLE1, SOCS5, IRS1, GRB10, CCND1, TRIM33, TGIF1, PEBP1, TNFAIP3, GRB14, DRD3, GNAI2, ONECUT1, ENPP1, DRD2, SOX2, TRIB1, OVOL2, BCHE, CYP26B1, VWC2, BCL6, SMAD7, NLK, SMAD6, FRZB, RGS16, SIRT1, ADIPOQ, DKK2, CBLB, DKK1, BMPER, RGS2, RGS3, RGS5, RGS6, AVPR1A, LRP6, NLRP12, RGS8, RGS9, IGFBP3, TOB1, HTR2A	2228	248	13528	1.46899	0.999631	0.0441622	3.19181		GOTERM_BP_FAT	GO:0010464~regulation of mesenchymal cell proliferation	8	0.409626	0.00193876	FGF9, PDGFA, TGFBR2, PRRX1, TP63, IRS1, FOXP1, KDR	1476	18
GOTERM_BP_FAT	GO:0009953~dorsal/ventral pattern formation	20	0.679348	0.0027293	BMP4, NOTO, LMX1B, SMAD6, EN1, SMAD2, GAS1, GLI2, SHH, CTNNB1, OVOL2, DISP1, LHX2, PSEN2, TGIF1, PTCH1, SP8, BMPR1B, WNT7A, APC	2233	60	13528	2.01941	0.999997	0.0706653	5.02921		GOTERM_BP_FAT	GO:0010605~negative regulation of macromolecule metabolic process	104	5.13327	0.00500173	A2M, THRB, NR2E3, SHH, CITED2, CTNNB1, TBPL2, SIN3A, WWP2, NKX6-2, FOXF2, TWIST2, TWIST1, PTPRK, GRIN2A, ZHX2, PTPRU, PROX1, PKIA, MAD2L1, BACE2, JUN, TGIF1, ST18, SMARCA2, CAV1, SNX6, IGF2BP2, NOSTRIN, IGF2BP3, SOX6, SOX9, LIN28B, MEIS2, SFTPD, UBE2D1, HELLS, BMP4, BMP2, KLF12, SMAD6, LMCD1, NDFIP2, SMAD2, FOXP1, FOXP2, DLX2, HDAC4, TRPS1, ADRA1B, RFX3, SCMH1, DNAJB6, KLF4, ADAR, FOXK1, NR6A1, T…	1489	734	13528	1.28729	1	0.113044	8.9125		GOTERM_BP_FAT	GO:0030178~negative regulation of Wnt receptor signaling pathway	13	0.440379	0.00179983	DKK2, CCND1, DKK1, GSC, FGF9, NLK, SOX2, SIX3, LRP6, TLE1, SOX17, FRZB, WWOX	2228	30	13528	2.63112	0.999746	0.045953	3.34077		GOTERM_BP_FAT	GO:0035023~regulation of Rho protein signal transduction	22	1.12647	0.0020133	DLC1, ARHGEF3, VAV3, BCR, PREX1, ARHGEF16, AKAP13, CDH2, RICTOR, ARHGEF12, ARHGEF10, PLEKHG3, PLEKHG2, FICD, SYDE2, RASGRF2, TIAM2, PLEKHG5, SPATA13, ARHGEF10L, KALRN, FGD4	1476	99
GOTERM_BP_FAT	GO:0030278~regulation of ossification	24	0.815217	0.00294075	BMP4, IL6, BMP2, THRB, PTGER4, SOX2, BMPR2, FZD1, SMAD3, CDK6, SKI, SOX9, ANKH, CTNNB1, TGFB2, BCL2, NPPC, SMURF1, AXIN2, BMP7, BMPR1B, RUNX2, APC, TOB1	2233	78	13528	1.86407	0.999999	0.0755152	5.40868		GOTERM_BP_FAT	GO:0031279~regulation of cyclase activity	21	1.03653	0.0050655	OPRM1, CALCR, ADCY1, ADCY8, GNAI1, NPY2R, LHCGR, RXFP2, NPR3, FSHR, ADCYAP1, EDNRB, GRM3, HTR1A, S1PR1, GALR1, GRM8, GRM7, HTR7, NTRK2, ADRA2A	1489	99	13528	1.92718	1	0.113773	9.02112		GOTERM_BP_FAT	GO:0048639~positive regulation of developmental growth	9	0.304878	0.00196586	NTRK3, MAPT, MAP1B, TGFBR2, HOPX, PROX1, INSR, CDH4, NTN1	2228	16	13528	3.41539	0.999882	0.0498125	3.64358		GOTERM_BP_FAT	GO:0032526~response to retinoic acid	11	0.563236	0.00202095	BMP4, MUC1, BMP2, TFRC, PDGFA, IGFBP7, SOX2, GDAP1, PTCH1, LRP2, KLF4	1476	33
GOTERM_BP_FAT	GO:0010648~negative regulation of cell communication	59	2.00408	0.0029692	DLC1, GLRA1, GRIK2, GRIK3, EZH2, LEMD3, HEY2, CHST11, SOCS2, SOCS3, SOCS1, STXBP1, RPH3AL, TLE1, SOCS5, IRS1, CCND1, GRB10, TRIM33, TGIF1, PEBP1, TNFAIP3, SNX13, CAV1, DRD3, ONECUT1, SOX2, TRIB1, RGS12, LECT1, OVOL2, OTUD7B, BCL6, SKIL, DDIT4L, AXIN2, RUNX2, APC, SMAD7, SMAD6, NF1, SKI, RGS18, GAS1, RGS17, FRZB, SIRT1, ATXN1, DKK3, CBLB, RGS20, BMPER, RGS3, RGS7, SMURF1, RGS9, IGFBP3, TOB1, HTR2A	2233	248	13528	1.44127	0.999999	0.0757995	5.45962		GOTERM_BP_FAT	GO:0051969~regulation of transmission of nerve impulse	28	1.38203	0.00511176	SNCAIP, LZTS1, ERBB4, GRIK1, GLRA1, GRIK2, CTNND2, TAC1, CDH2, GDNF, HTR1B, KRAS, BCHE, PPP3CA, EGFR, NTF3, GRIN2A, GRM1, LAMA2, GRM3, GRIA2, PSEN1, GRM8, RASGRF1, NTRK2, AVPR1A, HTR2C, HTR2A	1489	147	13528	1.73053	1	0.114125	9.09984		GOTERM_BP_FAT	GO:0043405~regulation of MAP kinase activity	38	1.28726	0.00203974	EDN3, ADORA2B, HMGCR, PTPLAD1, EDN1, KITLG, ZEB2, MBIP, LPAR1, TRIB2, SPRY4, TRIB1, SPRY2, SPRY1, CXCR4, MDFIC, MAP3K9, MAP3K1, GAB1, TDGF1, SPRED2, ADRA2C, FRS2, FGF2, INSR, MAP2K6, GHR, EGFR, LRRN3, PKN1, GRM1, SPAG9, PROK2, GRM4, RGS3, LAX1, DUSP6, HTR2A	2228	141	13528	1.63638	0.999916	0.0513547	3.77802		GOTERM_BP_FAT	GO:0048593~camera-type eye morphogenesis	13	0.665643	0.00204702	BMP4, IRX5, PTPRM, BHLHE22, NF1, PTF1A, SOX2, GLI3, PVRL1, PVRL3, POU2F1, GDF11, BMP7	1476	44
GOTERM_BP_FAT	GO:0006512~ubiquitin cycle	11	0.373641	0.00306554	TULP4, UBE3A, SOCS3, SOCS1, USP38, UBE2V2, NEDD4L, SOCS5, UBE2H, SMURF1, UBE2E1	2233	24	13528	2.77668	0.999999	0.0777376	5.63196		GOTERM_BP_FAT	GO:0009791~post-embryonic development	17	0.839092	0.00511466	PNLIP, BMP4, ACO1, NR4A2, SMAD2, SOX6, MECOM, BCL2L11, FOXP2, APOB, MUT, PSEN1, MORC3, BCL2, NPPC, SEMA3C, KLF4	1489	73	13528	2.11575	1	0.113565	9.10476		GOTERM_BP_FAT	GO:0002088~lens development in camera-type eye	11	0.372629	0.00205834	MAF, GJA8, BMP4, SOX1, PVRL1, PVRL3, SOX2, SIX3, PAX6, POU2F1, PROX1	2228	23	13528	2.90391	0.999923	0.0515294	3.81185		GOTERM_BP_FAT	GO:0035148~tube lumen formation	13	0.665643	0.00204702	MAP3K7, DLC1, RET, SHROOM3, LMO4, VANGL2, TGIF1, TFAP2A, FZD3, ZEB2, PTCH1, IPMK, BCL2L11	1476	44
GOTERM_BP_FAT	GO:0007219~Notch signaling pathway	18	0.611413	0.00308166	BMP10, ADAM10, CNTN6, MAML2, APH1B, NOTCH2NL, DLL1, JAG1, ASCL1, NOTCH2, NOTCH1, APP, HEY2, PSEN2, CNTN1, FOXC1, RBPJ, RBM15	2233	52	13528	2.09708	0.999999	0.0777069	5.66077		GOTERM_BP_FAT	GO:0003002~regionalization	35	1.72754	0.00514034	FOXA2, TBX20, CXXC4, ZEB2, GLI3, SHH, CTNNB1, HOXA1, ALDH1A2, BARX1, NKX6-2, HHIP, NR2F2, PCSK5, FRS2, ALX1, MLLT3, BMP4, MAFB, SMAD6, LEF1, SMAD2, GAS1, NKX6-1, DLX2, ACVR2A, MEOX2, PSEN1, FOXG1, TGIF1, ROR2, SP8, BMPR1B, TBX18, WNT7A	1489	197	13528	1.61414	1	0.113486	9.14843		GOTERM_BP_FAT	GO:0016337~cell-cell adhesion	65	2.2019	0.00220357	CLDN9, CLSTN2, CADM1, LMO7, CTNNB1, NRCAM, DAB1, CD44, CTGF, ROBO1, ROBO2, COL11A1, FNDC3A, ALX1, EGFR, PTPRM, PCDH9, PTPRT, PCDH8, PCDH7, CTNNA3, CTNNA2, NCAM1, JUP, NCAM2, AMIGO2, CLDN1, ROR2, CNTN4, UNCX, DCHS2, PARD3, PKHD1, PCDH20, ASTN1, CTNND2, CTNND1, COL2A1, CDH2, SOX9, CDH4, ITGB1, CDH5, CDH6, CDH8, EZR, CDH9, PVRL1, FAT3, PVRL3, PCDH10, NLGN1, CELSR2, PCDH17, PCDH18, CDH12, CDH13, COL1…	2228	276	13528	1.42996	0.99996	0.0547695	4.07553		GOTERM_BP_FAT	GO:0009954~proximal/distal pattern formation	9	0.460829	0.00213573	HOXD9, DLX2, ALDH1A2, HOXA9, TP63, PBX1, SP8, GLI2, GLI3	1476	23
GOTERM_BP_FAT	GO:0032582~negative regulation of gene-specific transcription	17	0.577446	0.00323997	MEF2C, TBL1XR1, BMP2, TNFSF4, SMAD7, SMAD3, CDKN1C, HES1, HDAC4, HES5, HAND1, HEY2, BCOR, TBL1X, HDAC9, RBM15, NCOR2	2233	48	13528	2.14562	1	0.0810987	5.9432		GOTERM_BP_FAT	GO:0060562~epithelial tube morphogenesis	16	0.789733	0.00536275	BMP4, BMP2, LMO4, ZEB2, GLI3, SHH, MAP3K7, RGMA, CD44, FOXF1, BCL2, TGIF1, TFAP2A, IPMK, TWIST1, ALX1	1489	67	13528	2.16962	1	0.117473	9.52581		GOTERM_BP_FAT	GO:0001759~induction of an organ	8	0.271003	0.00221467	BMP4, SPRY1, SIX1, FGF1, FRS2, FGF2, GDNF, FGF3	2228	13	13528	3.7365	0.999962	0.0547425	4.09566		GOTERM_BP_FAT	GO:0021983~pituitary gland development	10	0.512033	0.00213581	HES1, BMP4, ALDH1A2, EYA1, PROP1, SOX2, PAX6, POU3F2, ISL1, GLI2	1476	28
GOTERM_BP_FAT	GO:0010721~negative regulation of cell development	17	0.577446	0.00323997	BMP4, RTN4, DRD3, SMAD7, NF1, NTN1, TTC3, MBP, LINGO1, DLX2, TGFBR3, ID4, SEMA3A, BMP7, OMG, ARHGDIA, SPP1	2233	48	13528	2.14562	1	0.0810987	5.9432		GOTERM_BP_FAT	GO:0032583~regulation of gene-specific transcription	26	1.28332	0.00560729	FOXA2, RORB, GDNF, CITED2, CTNNB1, GATA6, NKX6-2, HEY2, PEX14, NR2F2, TBL1XR1, BMP2, TNFSF4, IGF1, SMAD2, PROX1, SIRT1, PPARGC1A, NKX6-1, HDAC4, DLX2, ETS1, SMARCA1, NR5A2, RNF20, SMARCA2	1489	134	13528	1.76282	1	0.12185	9.93902		GOTERM_BP_FAT	GO:0021522~spinal cord motor neuron differentiation	8	0.271003	0.00221467	ISL2, MDGA2, LHX4, ISL1, GLI2, CLN8, GLI3, NKX6-1	2228	13	13528	3.7365	0.999962	0.0547425	4.09566		GOTERM_BP_FAT	GO:0035051~cardiac cell differentiation	10	0.512033	0.00213581	BMP2, MYOCD, NKX2-6, TBX5, RARB, SOX6, NRG1, ITGB1, FOXP1, TGFB2	1476	28
GOTERM_BP_FAT	GO:0051174~regulation of phosphorus metabolic process	104	3.53261	0.00325522	ALS2, DLC1, BMP10, ADCY1, ADCY2, PDGFA, LPAR2, TLR4, LPAR1, TLR6, TGFB2, PRKACG, MAP3K7, PRKAR2B, APP, DAB1, MAP3K4, CDKN2A, MAP3K9, GAB1, SPRED2, SPRED1, FRS2, SYK, EGFR, SOCS3, SOCS1, PIM1, IRS1, SPAG9, JUN, F2, CAV1, ADORA2B, PKHD1, PTPLAD1, BMPR2, DUSP12, BDKRB2, CCNG1, HEXIM1, NPM1, DUSP16, ADRA2A, ADRA2C, FGD4, BMP4, BMP2, VAV3, SMAD7, SMAD6, TGFBR2, MET, SMAD4, SMAD3, PTPN11, CDKN1C, RGS3,…	2233	485	13528	1.29908	1	0.0810287	5.97036		GOTERM_BP_FAT	GO:0010033~response to organic substance	102	5.03455	0.00578239	A2M, ADCY1, AQP9, ADCY8, LHCGR, TLR2, FOXO1, TLR4, SHH, TGFB2, CTNNB1, GOT2, CTTNBP2, PRKAR2B, HTR1B, APOB, GOT1, CD44, GATA3, CREB3L1, LOX, EGFR, IRS2, GRIN2A, PTPRU, CNGA3, IRS1, SLC34A2, JUN, RYR2, RIPK2, CAV2, IL1R1, CAV1, CYP1B1, PANX1, ERBB4, TIMP4, LIN28B, KRAS, BCHE, ERO1L, SPP1, BMP4, TGFBR2, NR4A2, MSTN, SMAD2, NR4A3, EPHA3, HDAC4, PLA2G4A, EPS8, AVPR1A, ADRA1B, DNAJB6, PNLIP, ARSB, KYN…	1489	721	13528	1.2853	1	0.124754	10.2338		GOTERM_BP_FAT	GO:0033674~positive regulation of kinase activity	56	1.89702	0.00236735	EDN3, ADCY1, EDN1, ZEB2, LPAR1, TGFB2, MAP3K7, PRKACG, DAB1, CERKL, MAP3K4, CXCR4, MDFIC, MAP3K9, GAB1, TDGF1, NRG1, FRS2, FGF2, INSR, MAP2K6, GHR, EGFR, CCDC88A, PIM1, PKN1, IRS1, GRM1, PROK2, GRM4, SPAG9, CCND1, CCND2, GADD45G, ERN1, GAP43, PARD3, GNAI2, ADORA2B, PKHD1, PTPLAD1, KITLG, DUSP12, DGKB, MAP3K1, ADRA2C, TRAF7, AGK, FLT1, VAV3, LRRN3, TGFBR2, DGKH, PRLR, PRKAR1A, HTR2A	2228	231	13528	1.47195	0.999981	0.0580971	4.37209		GOTERM_BP_FAT	GO:0007267~cell-cell signaling	89	4.55709	0.00216611	SYT1, MPZL1, NRP1, GLRA1, GABRB3, FGF9, AGTPBP1, GRIK2, PDGFA, GLRA3, GRIK4, EDN1, FASLG, TP63, GJA1, PDX1, IL15, GLI2, KCNIP1, IL10, TGFB2, SPRY2, HTR1B, SPRY1, SLC1A3, NMUR2, GATA4, FGF2, FGF3, HTR1F, HTR1E, KCNMA1, ADAM10, SLC25A4, NRXN3, EFNB2, GRIN2A, NRXN1, PCLO, CTNNA2, ADM, HTR7, SIX1, RAB14, SDCBP, EFNA5, PMP22, WNT5A, YWHAZ, DRD1, GRAP, OPRK1, SOX2, MME, RIMS1, GJC1, PVRL1, SYN3, DMD, P…	1476	600
GOTERM_BP_FAT	GO:0019220~regulation of phosphate metabolic process	104	3.53261	0.00325522	ALS2, DLC1, BMP10, ADCY1, ADCY2, PDGFA, LPAR2, TLR4, LPAR1, TLR6, TGFB2, PRKACG, MAP3K7, PRKAR2B, APP, DAB1, MAP3K4, CDKN2A, MAP3K9, GAB1, SPRED2, SPRED1, FRS2, SYK, EGFR, SOCS3, SOCS1, PIM1, IRS1, SPAG9, JUN, F2, CAV1, ADORA2B, PKHD1, PTPLAD1, BMPR2, DUSP12, BDKRB2, CCNG1, HEXIM1, NPM1, DUSP16, ADRA2A, ADRA2C, FGD4, BMP4, BMP2, VAV3, SMAD7, SMAD6, TGFBR2, MET, SMAD4, SMAD3, PTPN11, CDKN1C, RGS3,…	2233	485	13528	1.29908	1	0.0810287	5.97036		GOTERM_BP_FAT	GO:0030326~embryonic limb morphogenesis	19	0.937808	0.00588117	WNT5A, FTO, LEF1, GAS1, MBNL1, MECOM, GLI3, SHH, CTNNB1, MSX2, NOTCH2, ALDH1A2, DKK1, PSEN1, FBN2, SP8, WNT7A, TWIST1, ALX1	1489	87	13528	1.98414	1	0.126084	10.3997		GOTERM_BP_FAT	GO:0010769~regulation of cell morphogenesis involved in differentiation	24	0.813008	0.0023768	NRP1, LZTS1, SMAD7, BARHL2, MAP1B, SMAD4, SMAD3, SMAD2, CDH2, LRRC4C, CDH4, NTN1, SLIT2, TGFB2, NRCAM, NTRK3, ROBO1, TIAM1, MAPT, ROBO2, POU3F2, SEMA3A, WNT7A, SPP1	2228	77	13528	1.89251	0.999982	0.0580131	4.38917		GOTERM_BP_FAT	GO:0032330~regulation of chondrocyte differentiation	7	0.358423	0.00230178	MAF, BMP4, THRB, SOX9, GLI2, RUNX2, GLI3	1476	14
GOTERM_BP_FAT	GO:0001656~metanephros development	16	0.543478	0.00337399	BMP4, BMP2, NF1, SMAD4, GDNF, SLIT2, SHH, GZF1, TCF21, EYA1, SPRY1, OSR1, CD44, BCL2, FOXC1, RARB	2233	44	13528	2.20299	1	0.0834167	6.18169		GOTERM_BP_FAT	GO:0035113~embryonic appendage morphogenesis	19	0.937808	0.00588117	WNT5A, FTO, LEF1, GAS1, MBNL1, MECOM, GLI3, SHH, CTNNB1, MSX2, NOTCH2, ALDH1A2, DKK1, PSEN1, FBN2, SP8, WNT7A, TWIST1, ALX1	1489	87	13528	1.98414	1	0.126084	10.3997		GOTERM_BP_FAT	GO:0003007~heart morphogenesis	23	0.779133	0.00258591	DLC1, BMP2, TBX3, TBX2, SMAD7, TBX20, COL2A1, ISL1, TPM1, PROX1, COL5A1, SHH, TGFB2, MSX2, ALDH1A2, MIB1, HAND2, ZMIZ1, GATA4, ADAMTS1, FOXC1, INSR, COL11A1	2228	73	13528	1.91304	0.999993	0.0626281	4.76646		GOTERM_BP_FAT	GO:0051149~positive regulation of muscle cell differentiation	6	0.30722	0.0024077	BTG1, BCL2, HOPX, NRG1, IGFBP3, ZFHX3	1476	10
GOTERM_BP_FAT	GO:0000165~MAPKKK cascade	46	1.5625	0.00342952	WNT5A, CAV1, ADORA2B, PTPLAD1, DUSP10, FGF13, ITPKB, LPAR2, LPAR1, TRIB1, MAP3K7, MAP3K4, RASGRP3, CXCR4, MAP3K9, GAB1, DUSP16, ADRA2A, SPRED2, TNFRSF19, ADRA2C, PAK1, SPRED1, RAPGEF2, FRS2, SCG2, GHR, SYK, FGD4, MAP2K5, EGFR, FLT1, NF1, MET, LRRN3, PKN1, GRM1, PTPN11, SPAG9, PROK2, DUSP4, RGS3, RIPK1, MAPK8IP3, MAP3K12, DUSP6	2233	184	13528	1.51455	1	0.0842842	6.28034		GOTERM_BP_FAT	GO:0021954~central nervous system neuron development	10	0.493583	0.00616018	PRKCA, ARX, ASCL1, LINGO1, PTK2, SOX1, FOXG1, NR4A2, NEUROG2, EPHB1	1489	32	13528	2.83915	1	0.130986	10.8667		GOTERM_BP_FAT	GO:0043062~extracellular structure organization	42	1.42276	0.00284409	GJA10, CADM1, ERBB4, DRD2, TNC, UTRN, CACNB2, COL2A1, CDH2, CACNB4, SERPINH1, TGFB2, CTNNB1, NRCAM, GPHN, APP, ANK3, P4HA1, TNR, DNER, POU4F1, LOX, CHRNA1, COL11A1, COL18A1, DNM3, LMX1B, NRXN3, MAP1B, NLGN1, NRXN1, COL5A2, COL5A1, ANXA2, COL14A1, EGFLAM, COL1A2, PDGFRA, FOXC1, LAMC1, APBB2, WNT7A	2228	163	13528	1.56452	0.999998	0.0683118	5.23035		GOTERM_BP_FAT	GO:0001701~in utero embryonic development	33	1.68971	0.00251833	CDX2, EDN1, ITGB1, GLI3, CITED2, CHD7, HAND1, HAND2, FOXF1, GATA4, MKL2, FLVCR1, ADAM10, CEBPB, TBX3, LMX1B, PTPRR, SMAD2, MECOM, CAPN2, BCL2L11, RBBP8, HES1, MAN2A1, TJP1, SALL4, HIF1A, PSMC4, ZMIZ1, PDGFRA, HOPX, FOXC1, PRDM1	1476	176
GOTERM_BP_FAT	GO:0060021~palate development	13	0.441576	0.00347797	TGFBR2, SMAD4, PRRX1, LEF1, COL2A1, SMAD2, GAS1, CHD7, PDGFRA, TGFBR3, ASPH, BCOR, ALX1	2233	32	13528	2.46115	1	0.0849756	6.36632		GOTERM_BP_FAT	GO:0051339~regulation of lyase activity	21	1.03653	0.00638529	OPRM1, CALCR, ADCY1, ADCY8, GNAI1, NPY2R, LHCGR, RXFP2, NPR3, FSHR, ADCYAP1, EDNRB, GRM3, HTR1A, S1PR1, GALR1, GRM8, GRM7, HTR7, NTRK2, ADRA2A	1489	101	13528	1.88902	1	0.134748	11.2418		GOTERM_BP_FAT	GO:0040007~growth	46	1.55827	0.00293879	FGFR2, HELT, GDF6, VPS54, SGMS1, FOXO3, GLI2, TIMP3, GLI3, SHH, TGFB2, RRAGC, APP, SLC1A2, GSN, MTPN, PAX7, LEFTY2, CHST11, APBA2, TNN, SEPP1, CHRNA1, DCLK1, FLVCR1, BMP4, BMP2, AR, ST6GAL2, LMX1B, SMAD2, SOCS5, CSRP2, FOXP2, INHBB, NOTCH2, NOTCH1, ZMIZ1, ADRA1B, CYFIP1, FOXC1, BMPR1B, BMP7, GAP43, EMP1, TM4SF4	2228	183	13528	1.52625	0.999999	0.070142	5.39996		GOTERM_BP_FAT	GO:0045168~cell-cell signaling involved in cell fate specification	8	0.409626	0.00278373	BMP4, SPRY1, SALL1, SOX2, SIX1, POU2F1, FGF2, FGF3	1476	19
GOTERM_BP_FAT	GO:0010033~response to organic substance	147	4.99321	0.00373693	ADCY1, A2M, ADCY2, THRA, PDGFA, STAT5A, LHCGR, FOXO1, RPE65, TLR4, PMAIP1, TLR6, IL10, SHH, TGFB2, CTNNB1, PRKACG, SLC2A8, CD48, PRKAR2B, CTTNBP2, EIF4EBP1, APOB, GRIN2B, CD44, GAB1, LOX, GNG4, AKIRIN2, EGFR, IRS2, PLD1, SOCS2, SOCS3, SOCS1, GRIN2A, MFGE8, IRS1, PPARGC1B, SLC34A2, GRB10, GLUL, CCR4, JUN, PDGFRA, RIPK2, WFDC1, EIF2AK3, ACR, CAV2, CAV1, CYP1B1, GCLC, PANX1, DRD3, TIMP3, TTC3, IL12R…	2233	721	13528	1.23517	1	0.0905431	6.82466		GOTERM_BP_FAT	GO:0008283~cell proliferation	66	3.25765	0.00648676	LMO1, LY86, NR6A1, TBX20, ZEB2, IL15, ZEB1, CXCL12, PTEN, SHH, CTNNB1, TGFB2, REG3A, BLZF1, CXCR4, INSIG1, TGFA, HHIP, NRG1, FRS2, CYR61, EGFR, AR, IRS2, PRG4, SOX11, LIG4, PRKD1, ASCL1, ACVR2A, PROK2, PSEN1, RASGRF1, RIPK2, FOXC1, MAPRE2, EMP1, ERBB4, POLA1, KITLG, SPOCK1, RAG2, IL7R, ARX, ZFP36L2, BCL2, POU3F3, POU3F2, COL8A1, LHX9, HELLS, BUB3, BMP4, ERG, TNFSF4, MKI67, MET, IGF1, HGF, CSRP2, …	1489	436	13528	1.3753	1	0.136041	11.4104		GOTERM_BP_FAT	GO:0045778~positive regulation of ossification	11	0.372629	0.00301363	BMP4, ACVR2A, PLA2G4A, BMP2, THRB, KL, BMPR2, SMAD3, BMP7, BMPR1B, TGFB2	2228	24	13528	2.78291	0.999999	0.071495	5.53382		GOTERM_BP_FAT	GO:0035115~embryonic forelimb morphogenesis	8	0.409626	0.00278373	HOXD9, ALDH1A2, TBX3, TBX5, KIAA1715, HOXA9, MECOM, WNT7A	1476	19
GOTERM_BP_FAT	GO:0008624~induction of apoptosis by extracellular signals	31	1.05299	0.00384374	PREX1, APH1B, AKAP13, FASLG, TIMP3, CRADD, MCF2L, AHRR, PLEKHG2, TIAM1, TICAM1, AATF, SPN, RPS27A, FGD4, CFLAR, ARHGEF3, VAV3, TM2D1, ARHGEF7, ARHGEF16, TRIO, FADD, ARHGEF9, BCL2L11, DAPK1, RASGRF2, RASGRF1, PSEN2, UBC, KALRN	2233	112	13528	1.67683	1	0.0925301	7.01307		GOTERM_BP_FAT	GO:0060420~regulation of heart growth	6	0.29615	0.00652061	HEY2, TGFBR2, NRG1, CXADR, PROX1, FGF2	1489	12	13528	4.54265	1	0.136004	11.4666		GOTERM_BP_FAT	GO:0051216~cartilage development	23	0.779133	0.00311876	BMP4, SATB2, BMP2, FGF9, EDN1, SOX5, COL2A1, SOX6, SOX9, DLX2, COL9A1, MEF2D, CTGF, PAX7, CHST11, ROR2, BMP7, BMPR1B, COL11A1, EIF2AK3, UNCX, GHR, ALX1	2228	74	13528	1.88719	0.999999	0.07352	5.72152		GOTERM_BP_FAT	GO:0031128~developmental induction	8	0.409626	0.00278373	BMP4, SPRY1, SALL1, SOX2, SIX1, POU2F1, FGF2, FGF3	1476	19
GOTERM_BP_FAT	GO:0035265~organ growth	8	0.271739	0.00385392	BMP10, LMX1B, BCL2, TGFBR3, SMAD2, FOXC1, TGFB2, PTPN11	2233	14	13528	3.46184	1	0.0922865	7.03103		GOTERM_BP_FAT	GO:0010941~regulation of cell death	113	5.57749	0.00678721	CADM1, GRIK2, NELL1, BTC, TLR2, FOXO1, TLR4, SGMS1, GDNF, TNFSF18, SHH, CITED2, TGFB2, MAP3K7, APP, AGTR2, CD44, GRID2, API5, MAP2K6, TWIST2, PIK3CG, NMNAT3, EGFR, NKX2-6, ADAMTS20, GRIN2A, LIG4, BCL2L11, STK3, RASGRF2, RASGRF1, F3, JUN, TNFAIP8, RYR2, RIPK2, TNFAIP3, KALRN, STK17B, SOX4, SOX9, KRAS, LHX4, BMF, TRAF5, HELLS, FGD3, BMP4, COL18A1, VAV3, TM2D1, NTF3, SMAD6, NR4A2, HGF, GAS1, RPS6, T…	1489	815	13528	1.25968	1	0.140456	11.9078		GOTERM_BP_FAT	GO:0051240~positive regulation of multicellular organismal process	58	1.96477	0.00313169	EDN3, TACR3, GRIK1, FGF9, GRIK2, EDN1, TLR4, SHH, TGFB2, MAP3K7, NOD1, IFNG, HEY2, GATA4, TICAM1, NRG1, FGF2, AKIRIN2, RPS27A, GHR, EGFR, CD83, ACVR2A, PROK2, HIF1A, IL20RB, NPPC, RIPK2, IL12B, GPAM, ADORA2B, ERBB4, DRD2, BMPR2, TAC1, AFAP1L2, TAC4, TPM1, POU3F2, SPP1, BMP4, BMP2, KL, CREB1, SMAD3, ATP1A1, CPS1, PLA2G4A, TNFSF11, GRIA2, DIO3, CRH, AVPR1A, NLRP12, ADRA1B, BMPR1B, BMP7, HTR2A	2228	244	13528	1.4433	0.999999	0.0734378	5.74458		GOTERM_BP_FAT	GO:0045778~positive regulation of ossification	9	0.460829	0.00290129	BMP4, ACVR2A, PLA2G4A, BMP2, THRB, BMP7, BMPR1B, RUNX2, TGFB2	1476	24
GOTERM_BP_FAT	GO:0030318~melanocyte differentiation	8	0.271739	0.00385392	EDNRB, TYRP1, MLPH, GFPT1, BCL2, MITF, MREG, OCA2	2233	14	13528	3.46184	1	0.0922865	7.03103		GOTERM_BP_FAT	GO:0009725~response to hormone stimulus	57	2.81343	0.00685526	ARSB, PNLIP, ADCY1, A2M, TACR3, ADCY8, IGFBP7, LHCGR, FOXO1, UQCRFS1, PTEN, SHH, CTNNB1, TGFB2, CTTNBP2, PRKAR2B, HTR1B, GOT1, GATA3, ANGPT1, SRD5A2, LOX, KCNMA1, PRKCA, AR, STS, IRS2, LYN, STXBP4, PTPRU, CNGA3, IRS1, SLC34A2, PRKCQ, STEAP2, CALCR, CAV2, CAV1, ERBB4, TAC1, TIMP4, IGF1R, ALDH1A2, KRAS, BCHE, BCL2, PIK3R3, PIK3R1, SPP1, BMP4, SI, TGFBR2, MSTN, NR4A3, PLA2G4A, MC4R, AVPR1A	1489	367	13528	1.41107	1	0.141051	12.0201		GOTERM_BP_FAT	GO:0002053~positive regulation of mesenchymal cell proliferation	9	0.304878	0.00318145	IRS2, FGF9, TGFBR2, TP63, TBX18, IRS1, SHH, FOXP1, FOXP2	2228	17	13528	3.21449	1	0.0741844	5.83329		GOTERM_BP_FAT	GO:0030335~positive regulation of cell migration	20	1.02407	0.00298323	COL18A1, DRD1, ADAM10, PDGFA, TACR1, EDN1, IGF1, IRS1, CXCL12, KDR, TGFB2, CDH13, S1PR1, HIF1A, RRAS2, BCL2, PDGFRA, SCARB1, HDAC9, FGF2	1476	89
GOTERM_BP_FAT	GO:0051493~regulation of cytoskeleton organization	36	1.22283	0.00388351	DLC1, TRIOBP, XPO1, CAV2, CAV1, PDGFA, CAPZA2, CAPZB, VILL, DSTN, CTNNB1, ACTR3, CTTNBP2, PFN2, S1PR1, MACF1, GSN, MAPT, NPM1, SKA3, CLASP1, ARHGEF10L, APC, ROCK2, SMAD3, RICTOR, MID1IP1, MID1, BRCA1, NCK2, SCIN, MAP2, SPTBN1, TMSB4X, DST, ADD1	2233	136	13528	1.60365	1	0.0924862	7.08314		GOTERM_BP_FAT	GO:0019933~cAMP-mediated signaling	20	0.987167	0.00693053	OPRM1, CALCR, ADCY1, RXFP1, ADCY8, GNAI1, NPY2R, LHCGR, RXFP2, NPR3, FSHR, PCLO, HTR1A, S1PR1, GALR1, CHRM2, HTR7, ADRA1B, MC4R, RAPGEF2	1489	95	13528	1.91269	1	0.141776	12.1442		GOTERM_BP_FAT	GO:0010886~positive regulation of cholesterol storage	5	0.169377	0.00318206	LPL, APOB, MSR1, CD36, SCARB1	2228	5	13528	6.07181	1	0.0738244	5.83438		GOTERM_BP_FAT	GO:0007200~activation of phospholipase C activity by G-protein coupled receptor protein signaling pathway coupled to IP3 second messenger	14	0.716846	0.00315868	CCKAR, DRD1, TACR1, LHCGR, EDN1, HOMER1, EDNRB, S1PR1, GNB1, NMUR2, P2RY1, NMBR, HTR2C, HTR2A	1476	52
GOTERM_BP_FAT	GO:0051272~positive regulation of cell motion	28	0.951087	0.00389448	ONECUT1, PDGFA, TGFB2, IGF1R, ARHGAP5, S1PR1, BCL2, SCARB1, BCL6, PIK3R1, APC, EGFR, COL18A1, IL6, IRS2, PLD1, ADAM10, FLT1, SMAD3, IRS1, KDR, SPAG9, HIF1A, ETS1, RRAS2, PTP4A1, PDGFRA, HDAC9	2233	98	13528	1.73092	1	0.0922633	7.10246		GOTERM_BP_FAT	GO:0010720~positive regulation of cell development	16	0.789733	0.00713425	BMP2, NTF3, LYN, SMAD2, LIG4, CDH4, NKX6-1, SHH, TGFB2, NTRK3, ROBO1, NKX6-2, BCL2, FOXG1, ROBO2, SEMA4D	1489	69	13528	2.10673	1	0.144914	12.4791		GOTERM_BP_FAT	GO:0032331~negative regulation of chondrocyte differentiation	5	0.169377	0.00318206	PTHLH, BMP4, SOX9, GLI2, CTNNB1	2228	5	13528	6.07181	1	0.0738244	5.83438		GOTERM_BP_FAT	GO:0016331~morphogenesis of embryonic epithelium	15	0.768049	0.003164	DLC1, RET, SHROOM3, LMO4, VANGL2, ZEB2, FZD3, PDX1, GLI2, MAP3K7, ALDH1A2, TGIF1, TFAP2A, PTCH1, IPMK	1476	58
GOTERM_BP_FAT	GO:0001775~cell activation	66	2.24185	0.00390957	LRRC8A, PDGFA, PREX1, STAT5A, ITPKB, TLR4, NFKB2, SKAP2, TLR6, IL10, CTNNB1, CD48, SHB, GP6, CXCR4, TICAM1, PATZ1, SPN, SYK, KIF13B, EGFR, ADAM10, STXBP1, EOMES, CARD11, NCK2, PSEN2, PI4K2A, F2, PDGFRA, RIPK2, YWHAZ, ONECUT1, SOX4, FKBP1A, RAG2, IL7R, HPRT1, ITGB1, CD9, DOCK2, CHD7, BCL2, BCL11A, ZAP70, BCL6, PIK3R1, APC, MSH6, IL6, TNFSF4, IL8, SWAP70, THEMIS, TGFBR2, SMAD3, FOXP1, CD1D, PLSCR1,…	2233	287	13528	1.39318	1	0.0921351	7.12902		GOTERM_BP_FAT	GO:0010518~positive regulation of phospholipase activity	16	0.789733	0.00713425	EGFR, LHCGR, LPAR3, NPR3, HOMER1, HCRTR2, AGTR1, EDNRB, S1PR1, CHRM2, NMUR2, AVPR1A, NMBR, HTR2B, HTR2C, HTR2A	1489	69	13528	2.10673	1	0.144914	12.4791		GOTERM_BP_FAT	GO:0007416~synaptogenesis	13	0.440379	0.00341197	GJA10, DNM3, CADM1, DRD2, NRXN3, MAP1B, NLGN1, NRXN1, CDH2, NRCAM, APP, DNER, POU4F1	2228	32	13528	2.46667	1	0.0785564	6.24319		GOTERM_BP_FAT	GO:0022037~metencephalon development	11	0.563236	0.00327446	HOXB1, LMX1B, AGTPBP1, MTPN, BCL2, MYO16, LMX1A, RORA, GLI2, WNT7A, KLHL1	1476	35
GOTERM_BP_FAT	GO:0030335~positive regulation of cell migration	26	0.883152	0.00406419	COL18A1, EGFR, PLD1, IRS2, IL6, ADAM10, FLT1, ONECUT1, PDGFA, SMAD3, IRS1, KDR, TGFB2, IGF1R, SPAG9, ARHGAP5, S1PR1, HIF1A, PTP4A1, BCL2, RRAS2, PDGFRA, SCARB1, HDAC9, PIK3R1, APC	2233	89	13528	1.76982	1	0.0951253	7.40084		GOTERM_BP_FAT	GO:0043406~positive regulation of MAP kinase activity	21	1.03653	0.00714356	EGFR, LRRN3, MET, LPAR3, KITLG, ZEB2, HGF, GRM1, PROK2, KRAS, PSEN1, CXCR4, MDFIC, RIPK1, ADRA2A, TGFA, EGF, FGF2, FRS2, MAP2K6, HTR2A	1489	102	13528	1.8705	1	0.144373	12.4944		GOTERM_BP_FAT	GO:0051153~regulation of striated muscle cell differentiation	13	0.440379	0.00341197	BMP4, HDAC4, NOTCH1, TBX3, BTG1, EDN1, HOPX, MBNL3, NRG1, IGFBP3, ZFHX3, PROX1, RPS27A	2228	32	13528	2.46667	1	0.0785564	6.24319		GOTERM_BP_FAT	GO:0045216~cell-cell junction organization	11	0.563236	0.00327446	CD9, TJP1, TLN2, SMAD7, DSG1, NLGN4X, GJA1, CXADR, VCL, TGFB2, GJC1	1476	35
GOTERM_BP_FAT	GO:0032886~regulation of microtubule-based process	17	0.577446	0.00408715	CAV2, XPO1, CAV1, ROCK2, MID1IP1, MID1, BRCA1, CTNNB1, CTTNBP2, MACF1, MAPT, NPM1, MAP2, SKA3, CLASP1, DST, APC	2233	49	13528	2.10183	1	0.0951585	7.44113		GOTERM_BP_FAT	GO:0007601~visual perception	37	1.82626	0.00719171	GJA8, GJA10, CYP1B1, GLRA1, POU6F2, BBS9, CACNB2, RORB, TTC8, NR2E3, RIMS1, DTNBP1, TYR, WDR36, HMCN1, CRB1, CRB2, ELOVL4, IMPG1, IMPG2, CHM, COL11A1, COL18A1, GUCY2F, RAX, MYO3A, BFSP2, PCDH15, CRYZ, CDS1, CNGA3, BBS10, EYA4, EYS, LRAT, GRM8, CRYBA4	1489	216	13528	1.55628	1	0.144561	12.5733		GOTERM_BP_FAT	GO:0001707~mesoderm formation	14	0.474255	0.00344239	BMP4, EOMES, BMPR2, SMAD3, LEF1, SMAD2, NR4A3, SLIT2, WNT3, TDGF1, PRKAR1A, FOXC1, BMP7, KLF4	2228	36	13528	2.36126	1	0.0788355	6.29715		GOTERM_BP_FAT	GO:0060041~retina development in camera-type eye	11	0.563236	0.00327446	BMP4, PTPRM, IRX5, CHD7, BHLHE22, PVRL1, PVRL3, SOX2, PTF1A, TGIF1, BMPR1B	1476	35
GOTERM_BP_FAT	GO:0051090~regulation of transcription factor activity	29	0.985054	0.00408883	MTDH, THRA, UBE2V1, TLR4, IL10, SHH, TRIB1, SUMO1, CDKN2A, TICAM1, NPM1, NR2F2, RHEBL1, IL6, TNFSF4, SMAD7, PIM1, SIRT1, JMY, UBE2N, HDAC4, CARD11, ID2, NCOA3, ID1, RIPK1, RIPK2, TGFBR3, ID3	2233	103	13528	1.70571	1	0.0947218	7.44408		GOTERM_BP_FAT	GO:0050953~sensory perception of light stimulus	37	1.82626	0.00719171	GJA8, GJA10, CYP1B1, GLRA1, POU6F2, BBS9, CACNB2, RORB, TTC8, NR2E3, RIMS1, DTNBP1, TYR, WDR36, HMCN1, CRB1, CRB2, ELOVL4, IMPG1, IMPG2, CHM, COL11A1, COL18A1, GUCY2F, RAX, MYO3A, BFSP2, PCDH15, CRYZ, CDS1, CNGA3, BBS10, EYA4, EYS, LRAT, GRM8, CRYBA4	1489	216	13528	1.55628	1	0.144561	12.5733		GOTERM_BP_FAT	GO:0051347~positive regulation of transferase activity	57	1.93089	0.00347591	EDN3, ADCY1, EDN1, ZEB2, LPAR1, TGFB2, PRKACG, MAP3K7, DAB1, CERKL, MAP3K4, CXCR4, MDFIC, MAP3K9, GAB1, TDGF1, NRG1, FRS2, FGF2, INSR, MAP2K6, GHR, EGFR, CCDC88A, PIM1, PKN1, IRS1, GRM1, PROK2, GRM4, SPAG9, CCND1, CCND2, GADD45G, ERN1, GAP43, PARD3, GNAI2, ADORA2B, PKHD1, PTPLAD1, KITLG, DUSP12, SERINC5, DGKB, MAP3K1, ADRA2C, TRAF7, AGK, FLT1, VAV3, LRRN3, TGFBR2, DGKH, PRLR, PRKAR1A, HTR2A	2228	240	13528	1.44206	1	0.0791796	6.35659		GOTERM_BP_FAT	GO:0009101~glycoprotein biosynthetic process	30	1.5361	0.0033883	GALNT3, GYPC, GCNT4, GALNT1, HS3ST5, TUSC3, GALNT7, B3GALT5, ST8SIA1, STT3B, ST3GAL1, ST6GALNAC3, GALNT10, B3GNT7, CHST11, OGT, ST6GAL1, B3GALT2, B3GALT1, IGF1, ALK, MAN1C1, GLCE, MAN2A1, LARGE, CHST7, LRP2, MGAT5, EXT1, SERP1	1476	158
GOTERM_BP_FAT	GO:0048742~regulation of skeletal muscle fiber development	11	0.373641	0.00436345	BMP4, HDAC4, NOTCH1, TBX3, BTG1, BCL2, UBC, HDAC9, IGFBP3, ZFHX3, RPS27A	2233	25	13528	2.66562	1	0.100268	7.92477		GOTERM_BP_FAT	GO:0009101~glycoprotein biosynthetic process	29	1.43139	0.00729444	GYPC, GALNT2, HS3ST5, B3GALT5, TSPAN8, ST8SIA2, ST6GALNAC5, ST3GAL1, ST6GALNAC3, DAD1, HS6ST1, B3GNT2, OGT, GCNT1, ST6GAL2, B3GALT2, FUT10, IGF1, ALK, MAN2A1, PSEN1, LARGE, CHST9, ST8SIA4, CHST8, ST8SIA5, UGGT2, MGAT5, EXT1	1489	158	13528	1.66755	1	0.145758	12.7416		GOTERM_BP_FAT	GO:0019932~second-messenger-mediated signaling	56	1.89702	0.0035079	OPRM1, MCHR1, EDN3, ADCY1, EDN1, NCS1, HIST2H4B, HTR1A, MCTP2, S1PR1, GALR1, NMUR1, GSN, PIK3C3, PIK3CA, CALCRL, RAPGEF2, TOP2A, HTR1E, EGFR, PIK3C2G, NUDT4, PTGER4, CCKBR, FSHR, GRM1, GRM5, PTHLH, GNAL, GRM4, CHRM5, CD36, SSTR1, GNB1, CA8, HTR7, MC2R, BUB1B, EIF2AK3, GLP1R, CALCR, HMGB2, HIST1H4K, DRD3, GNAI2, ADORA2B, DRD2, GNAI1, OPRK1, HRH2, HIST1H4J, FZD2, PDE7A, AVPR1A, ADRA1B, MTNR1B, HTR2…	2228	235	13528	1.4469	1	0.0794867	6.41326		GOTERM_BP_FAT	GO:0008283~cell proliferation	67	3.43062	0.0035372	CDC14A, PDGFA, LY86, NR6A1, TBX20, TP63, ZEB2, IL15, GLI2, CXCL12, IL10, TGFB2, SHB, EVI5, CXCR4, HHIP, NRG1, PRL, MYC, CYR61, PRG4, IFLTD1, SOX11, EMX2, PIM1, IFI16, ACVR2A, CHRM3, CCND3, GNB1, BUB1B, FOXC1, MAPRE2, MDM4, MAPRE1, BIN1, EMP1, TSPY2, CEP120, POLA1, KITLG, SPOCK1, FKBP1A, RAG2, TCF7L2, ARX, ZFP36L2, CSE1L, BCL2, SCARB1, POU3F2, FZD9, BMP4, TNFSF4, NOX5, LMX1B, KLF10, IGF1, CENPF, F…	1476	436
GOTERM_BP_FAT	GO:0016331~morphogenesis of embryonic epithelium	19	0.64538	0.00444007	DLC1, LMO4, ZEB2, FZD3, GLI2, SHH, ZIC2, CTNNB1, MAP3K7, T, OVOL2, ALDH1A3, ZIC5, TGIF1, TFAP2A, PTCH1, TWIST1, HECTD1, ALX1	2233	58	13528	1.98459	1	0.101439	8.05845		GOTERM_BP_FAT	GO:0048286~lung alveolus development	8	0.394867	0.00738099	BMP4, MAN2A1, TNS3, FOXF1, SFTPD, HS6ST1, KDR, FOXP2	1489	22	13528	3.30374	1	0.146644	12.8831		GOTERM_BP_FAT	GO:0034330~cell junction organization	19	0.643631	0.00351936	DLC1, PTPRK, TLN2, SMAD7, SMAD3, ACTN1, STRN, CXADR, GJA5, TGFB2, VCL, TJP1, TNS1, ITGA6, SORBS1, AMOT, TESK2, LAMC1, FN1	2228	57	13528	2.02394	1	0.079346	6.43357		GOTERM_BP_FAT	GO:0001570~vasculogenesis	12	0.614439	0.003573	ZFP36L1, MYOCD, ZMIZ1, FOXF1, HEY2, NTRK2, TGFBR2, QKI, WT1, CITED2, KDR, GJC1	1476	41
GOTERM_BP_FAT	GO:0046777~protein amino acid autophosphorylation	25	0.849185	0.0044832	CAV2, IGF1R, CTTNBP2, VRK1, VRK2, MAP3K9, ZAP70, CAMK2D, PAK1, SYK, EGFR, MYO3A, MEX3B, MET, PIM1, STK4, NTRK3, FYN, RIPK1, DYRK1A, NTRK2, ERN1, PDGFRA, EIF2AK3, MAP3K12	2233	85	13528	1.78183	1	0.101874	8.13363		GOTERM_BP_FAT	GO:0001822~kidney development	20	0.987167	0.0077738	BMP4, BMP2, PKHD1, SOX11, LEF1, GDNF, PROX1, GLI3, BCL2L11, SHH, AGTR1, ALDH1A2, OSR1, CD44, BCL2, POU3F3, ROBO2, FOXC1, ADAMTS1, PCSK5	1489	96	13528	1.89277	1	0.153103	13.5227		GOTERM_BP_FAT	GO:0008406~gonad development	31	1.05014	0.00371588	HMGB2, HMGCR, FGF9, ZFP42, FOXO3, SOX9, ANKRD7, CDH6, PRKACG, OSR1, NOBOX, ANGPT1, HSD17B4, FNDC3A, BMP4, FOXL2, AR, SIRT1, FSHR, BCL2L11, NRIP1, INHBB, AFP, ACVR2A, CCND1, PLA2G4A, CCND2, ADAMTS1, FOXC1, BMPR1B, NR5A1	2228	112	13528	1.68059	1	0.0831879	6.781		GOTERM_BP_FAT	GO:0042063~gliogenesis	16	0.819252	0.0036468	DRD1, TSPAN2, NTF3, SOX11, NF1, IGF1, CDK6, NKX6-1, TGFB2, GSN, NKX6-2, PDGFRA, VCAN, POU3F2, FGF2, GAP43	1476	65
GOTERM_BP_FAT	GO:0033043~regulation of organelle organization	52	1.7663	0.00460477	DLC1, XPO1, PDGFA, CAPZA2, TERF2IP, CDC16, VILL, DSTN, CTNNB1, ACTR3, CTTNBP2, S1PR1, GSN, MAPT, TLK1, MYC, ROCK2, MID1IP1, PPARGC1A, UBE2N, NCK2, MAD2L1, SCIN, PEBP1, TMSB4X, DST, ADD1, TRIOBP, CAV2, CAV1, DRD3, HOXA13, RCC1, CAPZB, PFN2, SET, MACF1, NPM1, SKA3, CLASP1, TNKS, ERCC4, TERF2, ARHGEF10L, APC, SMAD3, RICTOR, MID1, BRCA1, GOLPH3, MAP2, SPTBN1	2233	217	13528	1.45174	1	0.103986	8.34519		GOTERM_BP_FAT	GO:0043009~chordate embryonic development	52	2.56663	0.00794437	FOXA2, LMO4, ZEB2, HOXD1, ZEB1, GLI3, SHH, CITED2, MAP3K7, APOB, GATA6, FOXF1, COL11A1, IPMK, ALX1, TWIST1, AR, ADAM10, NKX2-6, EOMES, PTPRR, LEF1, MBNL1, LIG4, MECOM, PROX1, BCL2L11, RBBP8, ACVR2A, MAN2A1, PSEN1, ZMIZ1, TGIF1, ROR2, TFAP2A, KIAA1217, FOXC1, TBX18, RGMA, ALDH1A2, HAND2, DAD1, PCSK5, BMP4, TGFBR2, SMAD2, GAS1, DLX2, TJP1, PLCG1, MEOX2, AMOT	1489	331	13528	1.4273	1	0.15545	13.799		GOTERM_BP_FAT	GO:0001889~liver development	18	0.609756	0.00376134	CADM1, ONECUT1, JARID2, ARF6, PROX1, CTNNB1, CITED2, HES1, MAN2A1, AFP, ALDH1A2, NOTCH1, CCND1, CCND2, GATA6, SP3, ALDH2, AACS	2228	53	13528	2.06213	1	0.0837566	6.8612		GOTERM_BP_FAT	GO:0048742~regulation of skeletal muscle fiber development	9	0.460829	0.00386466	BMP4, HDAC4, TBX3, MYOCD, BTG1, BCL2, HDAC9, IGFBP3, ZFHX3	1476	25
GOTERM_BP_FAT	GO:0045639~positive regulation of myeloid cell differentiation	13	0.441576	0.00465757	LEP, INHBA, HIF1A, ID2, ETS1, KLF10, JUN, STAT5A, SCIN, KITLG, JAG1, FOXO3, RUNX1	2233	33	13528	2.38657	1	0.104609	8.43694		GOTERM_BP_FAT	GO:0001655~urogenital system development	22	1.08588	0.00811264	BMP4, AR, BMP2, PKHD1, SOX11, LEF1, GDNF, PROX1, GLI3, BCL2L11, SHH, AGTR1, ALDH1A2, OSR1, CD44, BCL2, POU3F3, ROBO2, ADAMTS1, FOXC1, PCSK5, HELLS	1489	110	13528	1.81706	1	0.157727	14.0708		GOTERM_BP_FAT	GO:0032330~regulation of chondrocyte differentiation	8	0.271003	0.00380367	MAF, PTHLH, BMP4, THRB, SOX9, GLI2, GLI3, CTNNB1	2228	14	13528	3.46961	1	0.0842528	6.93581		GOTERM_BP_FAT	GO:0046578~regulation of Ras protein signal transduction	37	1.89452	0.00395073	DLC1, ARFGAP3, PREX1, ASAP2, AKAP13, CDH2, PLEKHG3, PLEKHG2, FICD, KRAS, S1PR1, EVI5, TIAM2, PLEKHG5, SH2B2, TBC1D1, AGAP1, ARHGEF10L, FGD4, TBC1D9B, ARHGEF3, TBC1D2B, BCR, VAV3, NF1, ARHGEF16, IGF1, RICTOR, ARHGEF12, TBC1D22A, ARHGEF10, NOTCH2, RASGRF2, SYDE2, SPATA13, ARAP2, KALRN	1476	210
GOTERM_BP_FAT	GO:0001709~cell fate determination	13	0.441576	0.00465757	HES1, BMP4, ASCL1, NOTCH2, HES5, TBX2, POU6F2, BARHL2, DLL1, JAG1, IFRD1, KLF4, CTNNB1	2233	33	13528	2.38657	1	0.104609	8.43694		GOTERM_BP_FAT	GO:0010517~regulation of phospholipase activity	16	0.789733	0.00934518	EGFR, LHCGR, LPAR3, NPR3, HOMER1, HCRTR2, AGTR1, EDNRB, S1PR1, CHRM2, NMUR2, AVPR1A, NMBR, HTR2B, HTR2C, HTR2A	1489	71	13528	2.04739	1	0.178672	16.0371		GOTERM_BP_FAT	GO:0030201~heparan sulfate proteoglycan metabolic process	8	0.271003	0.00380367	HS3ST5, HS3ST4, SULF2, SULF1, HS6ST1, EXT1, HS3ST3B1, HS2ST1	2228	14	13528	3.46961	1	0.0842528	6.93581		GOTERM_BP_FAT	GO:0045686~negative regulation of glial cell differentiation	6	0.30722	0.00402005	BMP4, LINGO1, DLX2, NF1, ID4, NKX6-1	1476	11
GOTERM_BP_FAT	GO:0003002~regionalization	48	1.63043	0.00470782	BMI1, BMPR2, ZEB2, GLI2, SHH, TCF7L1, CTNNB1, T, OVOL2, DISP1, LHX2, GATA4, MSGN1, NR2F2, AXIN2, FRS2, LFNG, ALX1, MLLT3, APC, BMP4, LMX1B, NOTO, TBX3, MAFB, OTX1, SMAD6, SMAD4, LEF1, SMAD2, DLL1, EN1, CELSR2, GAS1, HES1, DLX2, HOXB1, NOTCH1, BTG2, RNF2, PSEN2, TGIF1, PTCH1, SP8, BMPR1B, RBPJ, WNT7A, LRP5	2233	197	13528	1.47611	1	0.105171	8.52419		GOTERM_BP_FAT	GO:0009792~embryonic development ending in birth or egg hatching	52	2.56663	0.00942005	FOXA2, LMO4, ZEB2, HOXD1, ZEB1, GLI3, SHH, CITED2, MAP3K7, APOB, GATA6, FOXF1, COL11A1, IPMK, ALX1, TWIST1, AR, ADAM10, NKX2-6, EOMES, PTPRR, LEF1, MBNL1, LIG4, MECOM, PROX1, BCL2L11, RBBP8, ACVR2A, MAN2A1, PSEN1, ZMIZ1, TGIF1, ROR2, TFAP2A, KIAA1217, FOXC1, TBX18, RGMA, ALDH1A2, HAND2, DAD1, PCSK5, BMP4, TGFBR2, SMAD2, GAS1, DLX2, TJP1, PLCG1, MEOX2, AMOT	1489	334	13528	1.41448	1	0.179137	16.1551		GOTERM_BP_FAT	GO:0045823~positive regulation of heart contraction	8	0.271003	0.00380367	EDN3, TACR3, EDN1, AVPR1A, ADRA1B, ATP1A1, TPM1, TGFB2	2228	14	13528	3.46961	1	0.0842528	6.93581		GOTERM_BP_FAT	GO:0014014~negative regulation of gliogenesis	6	0.30722	0.00402005	BMP4, LINGO1, DLX2, NF1, ID4, NKX6-1	1476	11
GOTERM_BP_FAT	GO:0070085~glycosylation	34	1.15489	0.00480748	GYPC, GCNT4, OSTC, GALNT1, TUSC3, B3GALT5, ST8SIA1, ST8SIA2, ST6GALNAC5, STT3B, ST3GAL1, ST6GALNAC3, GALNT10, B3GNT5, ST3GAL4, B3GNT7, ST3GAL6, TRAK1, RPN1, DAD1, B3GNT2, ST6GAL1, ST6GAL2, MAN1A2, B3GALT1, FUT10, ALK, MAN1C1, LARGE, ST8SIA6, ST8SIA4, LRP2, MGAT5, TM4SF4	2233	128	13528	1.60921	1	0.106767	8.69697		GOTERM_BP_FAT	GO:0021522~spinal cord motor neuron differentiation	6	0.29615	0.0096479	ISL2, NKX6-2, MDGA2, LHX4, GLI3, NKX6-1	1489	13	13528	4.19321	1	0.182223	16.5134		GOTERM_BP_FAT	GO:0010942~positive regulation of cell death	94	3.18428	0.00386293	DLC1, CADM1, GRIK2, ZMAT3, BNIP3, TP63, TLR4, PAWR, FOXO3, PMAIP1, ITSN1, MCF2L, TGFB2, APP, NOD1, CD44, TIAM1, IFNG, TICAM1, POU4F1, DAP, RARB, CASP2, MYC, TOP2A, WWOX, MAP2K6, RPS27A, SPN, NET1, KCNMA1, ARHGEF3, ARHGEF7, ARHGEF16, LGALS12, GRIN2A, BCL2L11, DAPK1, JMY, JUN, ERN1, RIPK2, IL12B, KALRN, DCC, ING3, APH1A, STK17B, SOX4, AKAP13, RRM2B, ZBTB16, NR3C1, CHEK2, TIMP3, ZC3H8, PLAGL1, MSX2,…	2228	435	13528	1.31207	1	0.0851013	7.04018		GOTERM_BP_FAT	GO:0045661~regulation of myoblast differentiation	6	0.30722	0.00402005	BMP4, TBX3, MYOCD, BTG1, IGFBP3, ZFHX3	1476	11
GOTERM_BP_FAT	GO:0006486~protein amino acid glycosylation	34	1.15489	0.00480748	GYPC, GCNT4, OSTC, GALNT1, TUSC3, B3GALT5, ST8SIA1, ST8SIA2, ST6GALNAC5, STT3B, ST3GAL1, ST6GALNAC3, GALNT10, B3GNT5, ST3GAL4, B3GNT7, ST3GAL6, TRAK1, RPN1, DAD1, B3GNT2, ST6GAL1, ST6GAL2, MAN1A2, B3GALT1, FUT10, ALK, MAN1C1, LARGE, ST8SIA6, ST8SIA4, LRP2, MGAT5, TM4SF4	2233	128	13528	1.60921	1	0.106767	8.69697		GOTERM_BP_FAT	GO:0048660~regulation of smooth muscle cell proliferation	12	0.5923	0.00968795	PRKCA, EGFR, MNAT1, S1PR1, JUN, TGFBR2, NPPC, IGF1, IL15, IGFBP3, KLF4, TRIB1	1489	46	13528	2.37008	1	0.182071	16.5763		GOTERM_BP_FAT	GO:0001702~gastrulation with mouth forming second	10	0.338753	0.00386587	ACVR2A, LHX1, RNF2, GATA4, SMAD4, LRP6, AMOT, FRS2, PPAP2B, CTNNB1	2228	21	13528	2.89134	1	0.0847583	7.04536		GOTERM_BP_FAT	GO:0051272~positive regulation of cell motion	21	1.07527	0.0040698	COL18A1, DRD1, ADAM10, PDGFA, TACR1, EDN1, IGF1, IRS1, CXCL12, KDR, TGFB2, CDH13, S1PR1, HIF1A, ETS1, RRAS2, BCL2, PDGFRA, SCARB1, HDAC9, FGF2	1476	98
GOTERM_BP_FAT	GO:0043413~biopolymer glycosylation	34	1.15489	0.00480748	GYPC, GCNT4, OSTC, GALNT1, TUSC3, B3GALT5, ST8SIA1, ST8SIA2, ST6GALNAC5, STT3B, ST3GAL1, ST6GALNAC3, GALNT10, B3GNT5, ST3GAL4, B3GNT7, ST3GAL6, TRAK1, RPN1, DAD1, B3GNT2, ST6GAL1, ST6GAL2, MAN1A2, B3GALT1, FUT10, ALK, MAN1C1, LARGE, ST8SIA6, ST8SIA4, LRP2, MGAT5, TM4SF4	2233	128	13528	1.60921	1	0.106767	8.69697		GOTERM_BP_FAT	GO:0030111~regulation of Wnt receptor signaling pathway	12	0.5923	0.00968795	BARX1, DKK1, MDFIC, SOX4, LEF1, TLE1, ZEB2, CXXC4, SOX17, MBD2, FRZB, PPAP2B	1489	46	13528	2.37008	1	0.182071	16.5763		GOTERM_BP_FAT	GO:0014013~regulation of gliogenesis	10	0.338753	0.00386587	BMP4, DLX2, NOTCH1, BMP2, DRD3, LYN, NTF3, ID4, SHH, NKX6-1	2228	21	13528	2.89134	1	0.0847583	7.04536		GOTERM_BP_FAT	GO:0040017~positive regulation of locomotion	21	1.07527	0.0040698	COL18A1, DRD1, ADAM10, IL8, PDGFA, TACR1, EDN1, IGF1, IRS1, CXCL12, KDR, TGFB2, CDH13, HIF1A, S1PR1, RRAS2, BCL2, PDGFRA, SCARB1, HDAC9, FGF2	1476	98
GOTERM_BP_FAT	GO:0048511~rhythmic process	34	1.15489	0.00480748	PHLPP1, PRF1, CCRN4L, DRD3, STAT5A, HS3ST2, LHCGR, FOXO3, TGFB2, NPAS2, GRIN2B, BCL2, CRY1, LFNG, BMP4, EGFR, DDC, BMP2, FOXL2, TAF4, GRIN2A, SIRT1, FSHR, NRIP1, KDR, INHBB, LEP, INHBA, PROK2, GHRH, JUN, FOXC1, BMPR1B, ENOX1	2233	128	13528	1.60921	1	0.106767	8.69697		GOTERM_BP_FAT	GO:0010810~regulation of cell-substrate adhesion	12	0.5923	0.00968795	EGFLAM, CD36, ONECUT1, BCL2, VWC2, CDK6, EDIL3, COL8A1, PTEN, PIK3R1, CYR61, SPP1	1489	46	13528	2.37008	1	0.182071	16.5763		GOTERM_BP_FAT	GO:0009968~negative regulation of signal transduction	53	1.79539	0.00396028	DLC1, FGF9, LEMD3, PAWR, HEY2, CHST11, SOX17, HHIP, WWOX, GSC, SOCS3, SIX3, TLE1, SOCS5, IRS1, GRB10, CCND1, TRIM33, TGIF1, PEBP1, TNFAIP3, GRB14, DRD3, ONECUT1, ENPP1, DRD2, SOX2, TRIB1, OVOL2, CYP26B1, VWC2, BCL6, SMAD7, NLK, SMAD6, FRZB, RGS16, SIRT1, ADIPOQ, DKK2, CBLB, DKK1, BMPER, RGS2, RGS3, RGS5, RGS6, LRP6, NLRP12, RGS8, RGS9, IGFBP3, TOB1	2228	221	13528	1.45614	1	0.0863294	7.21139		GOTERM_BP_FAT	GO:0048565~gut development	11	0.563236	0.00409875	ALDH1A2, EDNRB, RET, FGF9, NKX2-6, BCL2, FOXF1, GATA4, GLI2, GLI3, TCF7L2	1476	36
GOTERM_BP_FAT	GO:0012502~induction of programmed cell death	72	2.44565	0.00488839	DLC1, CADM1, GRIK2, PREX1, ZMAT3, BNIP3, FASLG, FOXO3, PMAIP1, MCF2L, CRADD, APP, CUL5, CDKN2A, CASP4, TIAM1, TICAM1, MYC, RPS27A, SPN, ARHGEF3, ARHGEF7, ARHGEF16, FADD, ARHGEF9, IFI16, PRKCE, BCL2L11, DAPK1, JMY, INHBA, RASGRF2, RASGRF1, RIPK1, PSEN2, UBC, ERN1, KALRN, APH1B, STK17B, AKAP13, STK17A, CHEK2, FEM1B, TIMP3, PRUNE2, PLEKHG2, TUBB, AHRR, TNFRSF19, AATF, PHLDA1, FGD4, TRAF3, MSH6, CFLA…	2233	321	13528	1.35885	1	0.107952	8.83702		GOTERM_BP_FAT	GO:0007584~response to nutrient	26	1.28332	0.00983642	ARSB, KYNU, CAV1, A2M, IGFBP7, GDAP1, PTEN, SHH, ALDH1A2, CD44, BCHE, BCL2, DAD1, ANGPT1, OGT, SPP1, BMP4, SLC8A1, BMP2, TGFBR2, SI, PLA2G4A, RYR2, STC1, ALOX5, KLF4	1489	140	13528	1.68727	1	0.183758	16.8088		GOTERM_BP_FAT	GO:0010551~regulation of specific transcription from RNA polymerase II promoter	27	0.914634	0.00417779	MEF2C, HMGB2, FOXA2, GDNF, TCF7L2, CTNNB1, CITED2, KDM1A, GATA6, MAP3K1, HEY2, BCOR, TBL1XR1, SMAD7, TBX5, CREB1, SMAD3, SIRT1, NKX6-1, HES1, HDAC4, DLX2, NOTCH1, HES5, ETS1, HES3, RBM15	2228	94	13528	1.74403	1	0.0904316	7.59284		GOTERM_BP_FAT	GO:0033189~response to vitamin A	12	0.614439	0.00437313	BMP4, MUC1, ALDH1A2, BMP2, TFRC, PDGFA, IGFBP7, SOX2, GDAP1, PTCH1, LRP2, KLF4	1476	42
GOTERM_BP_FAT	GO:0002062~chondrocyte differentiation	9	0.305707	0.00497882	MEF2D, COL9A1, GFPT1, CHST11, HSPG2, COL2A1, EIF2AK3, COL11A1, RUNX2	2233	18	13528	3.02911	1	0.109322	8.99331		GOTERM_BP_FAT	GO:0009719~response to endogenous stimulus	61	3.01086	0.00984093	ARSB, PNLIP, ADCY1, A2M, TACR3, ADCY8, IGFBP7, LHCGR, FOXO1, UQCRFS1, PTEN, SHH, CTNNB1, TGFB2, CTTNBP2, PRKAR2B, HTR1B, GOT1, GATA3, ANGPT1, SRD5A2, LOX, KCNMA1, PRKCA, AR, STS, IRS2, LYN, GRIN2A, STXBP4, PTPRU, CNGA3, IRS1, SLC34A2, PRKCQ, STEAP2, CALCR, CAV2, CAV1, ERBB4, TAC1, TIMP4, ALDH1A2, IGF1R, KRAS, BCHE, BCL2, PPP3CA, PIK3R3, PIK3R1, SPP1, BMP4, SI, TGFBR2, NR4A2, MSTN, NR4A3, PLA2G4A,…	1489	405	13528	1.3684	1	0.183001	16.8159		GOTERM_BP_FAT	GO:0045661~regulation of myoblast differentiation	7	0.237127	0.00430602	BMP4, NOTCH1, TBX3, BTG1, MBNL3, IGFBP3, ZFHX3	2228	11	13528	3.86388	1	0.0926451	7.81702		GOTERM_BP_FAT	GO:0007179~transforming growth factor beta receptor signaling pathway	15	0.768049	0.00440053	PTPRK, PDGFA, KLF10, SMAD6, USP9X, NLK, TGFBR2, SMAD4, SMAD2, TGFB2, MAP3K7, FOS, ID1, JUN, BAMBI	1476	60
GOTERM_BP_FAT	GO:0030879~mammary gland development	20	0.679348	0.0049956	CAV2, CAV1, IRS2, NRG3, TBX3, TBX2, CREB1, STAT5A, MET, HK2, LEF1, GLI2, NTN1, IRS1, USF2, BCL2L11, CTTNBP2, IGF1R, PTCH1, PRL	2233	63	13528	1.92324	1	0.109156	9.02228		GOTERM_BP_FAT	GO:0001837~epithelial to mesenchymal transition	7	0.345508	0.0101276	BMP2, EOMES, LEF1, HGF, SOX9, CTNNB1, TGFB2	1489	18	13528	3.53317	1	0.186976	17.2631		GOTERM_BP_FAT	GO:0002052~positive regulation of neuroblast proliferation	6	0.203252	0.00434577	DRD2, FOXG1, SOX2, PAX6, SHH, OTP	2228	8	13528	4.55386	1	0.0930267	7.88639		GOTERM_BP_FAT	GO:0032582~negative regulation of gene-specific transcription	13	0.665643	0.00448928	MEF2C, TBL1XR1, BMP2, TNFSF4, SMAD7, HES1, HDAC4, HAND1, HEY2, HDAC9, BCOR, SMARCA2, RBM15	1476	48
GOTERM_BP_FAT	GO:0009101~glycoprotein biosynthetic process	40	1.3587	0.00520543	GYPC, GCNT4, OSTC, GALNT1, HS3ST5, TUSC3, B3GALT5, ST8SIA1, ST8SIA2, ST6GALNAC5, STT3B, ST3GAL1, ST6GALNAC3, GALNT10, B3GNT5, ST3GAL4, B3GNT7, ST3GAL6, TRAK1, CHST11, DAD1, RPN1, B3GNT2, PHLDA1, ST6GAL1, ST6GAL2, MAN1A2, B3GALT1, FUT10, ALK, MAN1C1, CSGALNACT1, LARGE, ST8SIA6, ST8SIA4, CSGALNACT2, LRP2, MGAT5, EXT1, TM4SF4	2233	158	13528	1.53373	1	0.112952	9.38382		GOTERM_BP_FAT	GO:0019438~aromatic compound biosynthetic process	7	0.345508	0.0101276	TPK1, GPHN, MOCS2, QDPR, PAH, SUCLA2, MOCS1	1489	18	13528	3.53317	1	0.186976	17.2631		GOTERM_BP_FAT	GO:0006266~DNA ligation	6	0.203252	0.00434577	XRCC4, HMGB1, HMGB2, MGMT, LIG4, TOP2A	2228	8	13528	4.55386	1	0.0930267	7.88639		GOTERM_BP_FAT	GO:0030324~lung development	21	1.07527	0.00459044	WNT5A, BMP4, PDGFA, FGF9, TBX5, TGFBR2, SMAD2, GLI2, GLI3, FOXP1, KDR, HES1, MAN2A1, TNS3, ALDH1A2, SPRY2, FOXF1, PDGFRA, HOPX, HHIP, FGF2	1476	99
GOTERM_BP_FAT	GO:0001655~urogenital system development	30	1.01902	0.00564769	HOXA13, PKHD1, GLI2, GDNF, SHH, AGTR1, TCF21, SPRY1, OSR1, CD44, ALDH1A3, BCL2, POU3F3, RARB, C1GALT1, APC, BMP4, BMP2, MYO1E, SOX11, NF1, SMAD4, LEF1, WWTR1, SLIT2, BCL2L11, GZF1, EYA1, FOXC1, BMP7	2233	110	13528	1.65224	1	0.121402	10.1414		GOTERM_BP_FAT	GO:0009968~negative regulation of signal transduction	37	1.82626	0.0102684	ELF1, CAV1, SNX6, ONECUT1, ZNF675, CXXC4, PAWR, PTEN, TRIB1, AGTR2, BARX1, RGS12, GTF2H2C, HEY2, VWC2, SOX17, HHIP, PRKCA, SMAD6, RGS18, TLE1, RGS17, GAS1, FRZB, SIRT1, IRS1, RGS20, CBLB, DKK1, BMPER, RGS2, RGS6, TGIF1, RGS7, TNFAIP3, IGFBP3, TOB1	1489	221	13528	1.52107	1	0.188478	17.482		GOTERM_BP_FAT	GO:0048511~rhythmic process	34	1.15176	0.00464145	CCRN4L, DRD3, DRD2, HS3ST2, FOXO3, TGFB2, PER2, NOBOX, ANGPT1, CRY1, BMP4, EGFR, KCNMA1, DDC, BMP2, FOXL2, GRIN2A, SIRT1, FSHR, NRIP1, INHBB, AFP, PROK2, PLA2G4A, TIMELESS, CCND2, JUN, HTR7, CRH, FOXC1, ADAMTS1, BMPR1B, NR5A1, ENOX1	2228	128	13528	1.61283	1	0.0985898	8.40099		GOTERM_BP_FAT	GO:0006606~protein import into nucleus	19	0.972862	0.00472811	DRD1, FGF9, IPO11, SIX2, IPO8, GLI3, TGFB2, CBLB, CSE1L, PRICKLE1, RPL23, JUN, TRPS1, IFNG, SPTBN1, FGF2, PRL, RERE, TOB1	1476	86
GOTERM_BP_FAT	GO:0007568~aging	30	1.01902	0.00564769	HELT, TFCP2L1, TPRA1, TIMP3, FOS, SLC1A2, CDKN2A, MORC3, GSN, BCL2, NPM1, TERF2, MSH6, GNAO1, TBX3, SOCS2, TBX2, SOCS3, SI, SIRT1, ADM, TFRC, ZMIZ1, JUN, PEBP1, CTSC, CP, LRP2, CLN8, HTR2A	2233	110	13528	1.65224	1	0.121402	10.1414		GOTERM_BP_FAT	GO:0031960~response to corticosteroid stimulus	18	0.88845	0.0102963	PRKCA, CALCR, BMP4, KCNMA1, A2M, CAV1, IGFBP7, SI, MSTN, PTPRU, CNGA3, PLA2G4A, HTR1B, KRAS, GOT1, BCHE, BCL2, AVPR1A	1489	85	13528	1.92394	1	0.188099	17.5252		GOTERM_BP_FAT	GO:0045860~positive regulation of protein kinase activity	53	1.79539	0.00480139	EDN3, ADCY1, EDN1, ZEB2, LPAR1, TGFB2, MAP3K7, PRKACG, DAB1, CERKL, MAP3K4, CXCR4, MDFIC, MAP3K9, TDGF1, GAB1, NRG1, FRS2, FGF2, INSR, MAP2K6, GHR, EGFR, CCDC88A, PIM1, PKN1, GRM1, PROK2, GRM4, SPAG9, CCND1, CCND2, GADD45G, ERN1, GAP43, PARD3, ADORA2B, GNAI2, PKHD1, PTPLAD1, KITLG, DGKB, MAP3K1, ADRA2C, TRAF7, AGK, FLT1, LRRN3, TGFBR2, DGKH, PRLR, PRKAR1A, HTR2A	2228	223	13528	1.44308	1	0.10135	8.67822		GOTERM_BP_FAT	GO:0021542~dentate gyrus development	4	0.204813	0.00475299	DRD1, EMX2, LEF1, LMX1A	1476	4
GOTERM_BP_FAT	GO:0010639~negative regulation of organelle organization	24	0.815217	0.00581986	DLC1, TRIOBP, CAPZA2, TERF2IP, MID1IP1, MID1, CAPZB, BRCA1, VILL, MAD2L1, S1PR1, SET, GSN, MAPT, SCIN, NPM1, MAP2, SPTBN1, TMSB4X, CLASP1, ERCC4, TERF2, ADD1, APC	2233	82	13528	1.77314	1	0.1243	10.4347		GOTERM_BP_FAT	GO:0007188~G-protein signaling, coupled to cAMP nucleotide second messenger	18	0.88845	0.0102963	OPRM1, CALCR, ADCY1, RXFP1, ADCY8, GNAI1, NPY2R, RXFP2, LHCGR, NPR3, FSHR, HTR1A, S1PR1, GALR1, CHRM2, HTR7, ADRA1B, MC4R	1489	85	13528	1.92394	1	0.188099	17.5252		GOTERM_BP_FAT	GO:0043068~positive regulation of programmed cell death	93	3.15041	0.00483962	DLC1, CADM1, GRIK2, ZMAT3, BNIP3, TP63, TLR4, PAWR, FOXO3, PMAIP1, ITSN1, MCF2L, TGFB2, APP, NOD1, CD44, TIAM1, IFNG, TICAM1, POU4F1, DAP, RARB, CASP2, MYC, TOP2A, WWOX, MAP2K6, RPS27A, SPN, NET1, KCNMA1, ARHGEF3, ARHGEF7, ARHGEF16, LGALS12, GRIN2A, BCL2L11, DAPK1, JMY, JUN, ERN1, RIPK2, IL12B, KALRN, DCC, ING3, APH1A, STK17B, SOX4, AKAP13, RRM2B, ZBTB16, NR3C1, CHEK2, TIMP3, ZC3H8, PLAGL1, MSX2,…	2228	433	13528	1.30411	1	0.101651	8.74436		GOTERM_BP_FAT	GO:0051301~cell division	48	2.45776	0.00488735	HAUS6, CDC14A, DIAPH2, USP9X, CETN3, NEDD9, PTTG1, RCC1, CCNG1, TGFB2, KIAA1009, FAM83D, KIF2B, TOP1, EVI5, NCAPG, SKA3, POU3F2, PARD3B, CABLES1, ZW10, STAG1, CENPO, NOX5, ROCK2, SGOL1, ANAPC4, NUF2, CENPF, CECR2, CDK6, HMGA2, CEP63, SMC4, HOXB4, NEDD1, MAD2L1, CCND3, RCC2, CCND2, ZWINT, BUB1B, CDCA7L, MAPRE2, RUVBL1, PDCD6IP, MAPRE1, MAP9	1476	295
GOTERM_BP_FAT	GO:0051494~negative regulation of cytoskeleton organization	18	0.611413	0.00586926	DLC1, TRIOBP, CAPZA2, MID1IP1, MID1, CAPZB, VILL, BRCA1, S1PR1, GSN, MAPT, SCIN, MAP2, SPTBN1, TMSB4X, CLASP1, ADD1, APC	2233	55	13528	1.98269	1	0.124717	10.5187		GOTERM_BP_FAT	GO:0000165~MAPKKK cascade	32	1.57947	0.0103117	WNT5A, CAV1, DUSP10, LPAR3, FGF13, TRIB1, MAP3K7, CXCR4, MDFIC, DUSP16, ADRA2A, SPRED2, TGFA, RAPGEF2, EGF, FRS2, FGF2, MAP2K6, MAP2K5, EGFR, PRKCA, MAP2K4, MET, LRRN3, MAPK10, HGF, GRM1, PROK2, PSEN1, DOK5, RIPK1, ROR2	1489	184	13528	1.58005	1	0.187518	17.549		GOTERM_BP_FAT	GO:0030501~positive regulation of bone mineralization	9	0.304878	0.00490855	BMP4, ACVR2A, PLA2G4A, BMP2, KL, BMPR2, SMAD3, BMP7, BMPR1B	2228	18	13528	3.03591	1	0.102558	8.86352		GOTERM_BP_FAT	GO:0045667~regulation of osteoblast differentiation	12	0.614439	0.0053093	BMP4, ACVR2A, TWSG1, BMP2, SOX2, FZD1, CDK6, AXIN2, BMP7, BMPR1B, RUNX2, TOB1	1476	43
GOTERM_BP_FAT	GO:0010647~positive regulation of cell communication	73	2.47962	0.00603339	ALS2, BMP10, GRIK2, LHCGR, PRRX1, FASLG, LPAR2, ITPKB, ZEB2, TLR4, JAG1, LPAR1, TLR6, CTNNB1, CITED2, TGFB2, MAP3K7, SLC1A3, TICAM1, LGI1, PRL, RPS27A, SYK, GHR, EGFR, FADD, PIM2, WLS, IRS1, UBE2N, NCAM1, CARD11, ASCL1, HIF1A, NCOA3, GHRH, RIPK1, UBC, SEMA4C, RIPK2, PEBP1, CD226, CAV2, CAV1, DRD3, SOX2, PPM1A, UBE2V1, SOX4, FKBP1A, KCNRG, REL, SLC35B2, LANCL2, ZAP70, TRAF5, BMP4, CFLAR, IL6, BMP2…	2233	329	13528	1.34422	1	0.127402	10.7972		GOTERM_BP_FAT	GO:0045449~regulation of transcription	321	15.844	0.0104035	GDF6, BBX, RORB, HMGN5, SHH, CTNNB1, CITED2, PGR, TBPL2, ZNF777, APP, GTF2H2C, SIN3A, S1PR1, NKX6-2, FOXF1, FOXF2, ZNF397, CREB3L1, TWIST2, TWIST1, PTPRK, ZNF100, NDNL2, C11ORF30, NKX2-6, BARHL2, ZHX2, EOMES, ZNF503, PTPRU, HNF4G, MED13, MECOM, PPARGC1A, PROX1, ZNF37A, PRDM9, JUN, FOXG1, TGIF1, CDCA7L, VGLL4, ST18, IRAK1BP1, ARX, KRAS, DMD, LHX4, ZNF124, LHX9, KLF5, BMP4, AEBP2, BMP2, NTF3, KLF12…	1489	2601	13528	1.12125	1	0.188194	17.6914		GOTERM_BP_FAT	GO:0010464~regulation of mesenchymal cell proliferation	9	0.304878	0.00490855	IRS2, FGF9, TGFBR2, TP63, TBX18, IRS1, SHH, FOXP1, FOXP2	2228	18	13528	3.03591	1	0.102558	8.86352		GOTERM_BP_FAT	GO:0001838~embryonic epithelial tube formation	12	0.614439	0.0053093	MAP3K7, DLC1, RET, SHROOM3, LMO4, VANGL2, TGIF1, TFAP2A, FZD3, ZEB2, PTCH1, IPMK	1476	43
GOTERM_BP_FAT	GO:0009991~response to extracellular stimulus	52	1.7663	0.00612269	A2M, PDGFA, IGFBP7, SHH, FOS, SLC1A2, CD44, GSN, GHR, STC2, SOCS3, PPARGC1A, CCND1, CLPS, ADM, GHRH, JUN, CAV1, ADORA2B, SOX2, GDAP1, BMPR2, TIMP3, ACSL1, BCL2, DAD1, TNRC6A, SPP1, BMP4, MUC1, NES, SLC8A1, BMP2, CUBN, SI, BCKDHB, TGFBR2, NR4A2, C12ORF44, SIRT1, USF2, LEP, TULP4, TFRC, NPY, ITGA6, LIPG, PTCH1, CP, LRP2, BMP7, KLF4	2233	220	13528	1.43194	1	0.128583	10.9484		GOTERM_BP_FAT	GO:0030199~collagen fibril organization	9	0.444225	0.010886	COL1A2, COL12A1, FOXC1, LOX, COL5A2, COL11A1, COL5A1, TGFB2, ANXA2	1489	29	13528	2.81957	1	0.195192	18.4352		GOTERM_BP_FAT	GO:0043085~positive regulation of catalytic activity	109	3.69241	0.00506445	DLC1, XRCC4, EDN3, ADCY1, BTRC, EDN1, CDC16, LPAR1, PMAIP1, GDNF, TGFB2, PRKACG, MAP3K7, DAB1, MAP3K4, S1PR1, GALR1, MDFIC, MAP3K9, IFNG, TDGF1, GAB1, RGN, INSR, FRS2, MAP2K6, RPS27A, EGFR, ANAPC4, PIM1, IRS1, PTHLH, SPAG9, HIF1A, HTR7, EIF2AK3, GLP1R, DRD3, GNAI2, ADORA2B, PKHD1, DRD2, PTPLAD1, DUSP12, SERINC5, SCARB1, ADRA2C, TRAF7, UBE2D1, VAV3, TGFBR2, NR4A2, SMAD3, UACA, PRKAR1A, AVPR1A, RGS…	2228	520	13528	1.27275	1	0.105169	9.13245		GOTERM_BP_FAT	GO:0032844~regulation of homeostatic process	23	1.17768	0.00541697	DRD1, SMAD7, MAFB, TACR1, NF1, LHCGR, CDK6, FKBP1A, TERF2IP, CDH2, FOXO3, ACVR2A, TNFRSF11B, PLA2G4A, HIF1A, ETS1, BCL2, IFNG, MC4R, RYR2, TNKS, MYC, CALM2, CALM1	1476	114
GOTERM_BP_FAT	GO:0050931~pigment cell differentiation	8	0.271739	0.00620634	EDNRB, TYRP1, MLPH, GFPT1, BCL2, MITF, MREG, OCA2	2233	15	13528	3.23105	1	0.129642	11.0898		GOTERM_BP_FAT	GO:0043067~regulation of programmed cell death	111	5.47878	0.0110774	CADM1, GRIK2, NELL1, BTC, TLR2, FOXO1, TLR4, SGMS1, GDNF, TNFSF18, SHH, CITED2, TGFB2, MAP3K7, APP, AGTR2, CD44, GRID2, API5, MAP2K6, TWIST2, PIK3CG, NMNAT3, EGFR, NKX2-6, ADAMTS20, GRIN2A, LIG4, BCL2L11, STK3, RASGRF2, RASGRF1, F3, JUN, TNFAIP8, RYR2, RIPK2, TNFAIP3, KALRN, STK17B, SOX4, SOX9, KRAS, LHX4, BMF, TRAF5, FGD3, HELLS, COL18A1, VAV3, TM2D1, NTF3, SMAD6, NR4A2, HGF, GAS1, RPS6, TAX1BP1…	1489	812	13528	1.24195	1	0.197415	18.7285		GOTERM_BP_FAT	GO:0044093~positive regulation of molecular function	121	4.09892	0.00524326	DLC1, EDN3, XRCC4, ADCY1, BTRC, EDN1, TLR4, CDC16, LPAR1, PMAIP1, GDNF, SHH, TGFB2, PRKACG, MAP3K7, DAB1, S1PR1, MAP3K4, GALR1, MDFIC, MAP3K9, IFNG, TDGF1, GAB1, RGN, FRS2, INSR, MAP2K6, RPS27A, EGFR, ANAPC4, STIM2, PIM1, IRS1, PTHLH, SPAG9, HIF1A, HTR7, RIPK2, EIF2AK3, GLP1R, DRD3, GNAI2, ADORA2B, PKHD1, DRD2, PTPLAD1, UBE2V1, DUSP12, SERINC5, SCARB1, ADRA2C, TRAF7, UBE2D1, RHEBL1, VAV3, EPB41, …	2228	586	13528	1.25374	1	0.108196	9.43999		GOTERM_BP_FAT	GO:0007187~G-protein signaling, coupled to cyclic nucleotide second messenger	23	1.17768	0.00602708	OPRM1, DRD1, ADCY8, GNAI1, OPRK1, LHCGR, HTR4, FZD2, FSHR, GPR3, GNAL, HTR1B, HTR1A, S1PR1, GALR1, HRH2, CNR1, HTR7, MC4R, MC5R, HTR1F, MTNR1A, HTR1E	1476	115
GOTERM_BP_FAT	GO:0031290~retinal ganglion cell axon guidance	8	0.271739	0.00620634	ISL2, EPHA7, PTPRM, EFNA5, EPHB3, BMPR1B, SLIT1, SLIT2	2233	15	13528	3.23105	1	0.129642	11.0898		GOTERM_BP_FAT	GO:0007210~serotonin receptor signaling pathway	4	0.197433	0.0111922	HTR1A, HTR7, HTR2C, HTR2A	1489	5	13528	7.26823	1	0.198393	18.9041		GOTERM_BP_FAT	GO:0048706~embryonic skeletal system development	23	0.779133	0.00529768	TAPT1, SATB2, TBX15, GSC, FGF9, TGFBR2, COL2A1, HOXD1, GLI3, SHH, DLX2, ACVR2A, EYA1, PAX7, SP3, SIX1, CHST11, NKX3-2, TFAP2A, PBX1, KIAA1217, COL11A1, ALX1	2228	77	13528	1.81366	1	0.108772	9.53338		GOTERM_BP_FAT	GO:0051170~nuclear import	19	0.972862	0.00607943	DRD1, FGF9, IPO11, SIX2, IPO8, GLI3, TGFB2, CBLB, CSE1L, PRICKLE1, RPL23, JUN, TRPS1, IFNG, SPTBN1, FGF2, PRL, RERE, TOB1	1476	88
GOTERM_BP_FAT	GO:0051099~positive regulation of binding	23	0.78125	0.00642736	IL6, MTDH, EPB41, UBE2V1, FKBP1A, SKI, TLR4, IL10, SHH, JMY, UBE2N, HDAC4, CARD11, NCOA3, RIPK1, TICAM1, NPM1, RIPK2, TGFBR3, EIF2AK3, CALM2, CALM1, ADD1, RHEBL1	2233	78	13528	1.7864	1	0.133353	11.4624		GOTERM_BP_FAT	GO:0042981~regulation of apoptosis	110	5.42942	0.0113176	CADM1, GRIK2, NELL1, BTC, TLR2, FOXO1, TLR4, SGMS1, GDNF, TNFSF18, SHH, CITED2, TGFB2, MAP3K7, APP, AGTR2, CD44, GRID2, API5, MAP2K6, TWIST2, PIK3CG, NMNAT3, EGFR, NKX2-6, ADAMTS20, GRIN2A, LIG4, BCL2L11, STK3, RASGRF2, RASGRF1, JUN, F3, TNFAIP8, RYR2, RIPK2, TNFAIP3, KALRN, STK17B, SOX4, SOX9, KRAS, LHX4, BMF, TRAF5, FGD3, HELLS, COL18A1, VAV3, TM2D1, NTF3, SMAD6, NR4A2, HGF, GAS1, RPS6, TAX1BP1…	1489	804	13528	1.24301	1	0.199527	19.0953		GOTERM_BP_FAT	GO:0007568~aging	30	1.01626	0.00546935	TACR3, HELT, TFCP2L1, TP63, TIMP3, FOS, SLC1A2, GSN, TERF2, TERF1, NOX4, MSH6, TBX3, TBX2, KL, SOCS3, POLG, SI, SIRT1, PLA2G4A, TFRC, ZMIZ1, JUN, DLD, PEBP1, CTSC, CP, LRP2, CLN8, HTR2A	2228	110	13528	1.65595	1	0.111605	9.82743		GOTERM_BP_FAT	GO:0060389~pathway-restricted SMAD protein phosphorylation	6	0.30722	0.00627819	BMP2, SMAD7, GDF6, TGFBR2, BMP7, TGFB2	1476	12
GOTERM_BP_FAT	GO:0010720~positive regulation of cell development	21	0.713315	0.00658611	XRCC5, BMP2, SOX2, SMAD4, SMAD3, SMAD2, CDH4, NTN1, SLIT2, SHH, TGFB2, NTRK3, ACTR3, NOTCH1, ROBO1, TIAM1, MAPT, BCL2, NPTN, SEMA4D, ARHGDIA	2233	69	13528	1.84381	1	0.135818	11.7291		GOTERM_BP_FAT	GO:0060538~skeletal muscle organ development	15	0.740375	0.0113951	CAV2, CAV1, UTRN, CACNB2, MBNL1, HOMER1, FOXP1, FOXP2, GPHN, APP, MEOX2, DNER, DMD, PPP3CA, NR2F2	1489	66	13528	2.06484	1	0.199897	19.2133		GOTERM_BP_FAT	GO:0000165~MAPKKK cascade	45	1.52439	0.00560188	ADORA2B, GNAI2, PTPLAD1, DUSP10, MBIP, LPAR1, TRIB1, MAP3K7, MAP3K4, RASGRP3, CXCR4, MDFIC, MAP3K9, MAP3K1, GAB1, TDGF1, SPRED2, TNFRSF19, ADRA2C, TRAF7, RAPGEF2, FRS2, FGF2, INSR, MAP2K6, SCG2, GHR, EGFR, FLT1, MAP2K4, LRRN3, PKN1, MAPK10, GRM1, SPAG9, PROK2, DUSP4, GRM4, RGS3, DOK5, LAX1, GADD45G, ROR2, PPM1L, DUSP6	2228	184	13528	1.48495	1	0.113654	10.0538		GOTERM_BP_FAT	GO:0048566~embryonic gut development	6	0.30722	0.00627819	ALDH1A2, FGF9, FOXF1, GATA4, GLI2, GLI3	1476	12
GOTERM_BP_FAT	GO:0040008~regulation of growth	75	2.54755	0.00670912	RTN4, BMP10, NRG3, TSG101, STAT5A, ZMAT3, IGFBP7, LTBP4, CXADR, DDR2, TGFB2, NOV, EPC1, AGTR1, DAB2, APP, CDKN2A, CD44, CTGF, MAPT, HLX, GATA4, HEY2, SEMA3A, GNG4, PRL, PRLH, RPS27A, SERTAD2, CYR61, MAP2K5, GHR, ADAM10, NDNL2, SOCS2, SOCS3, SOCS1, BARHL2, SOCS5, HMGA2, BCL2L11, INHBA, GHRH, BTG1, UBC, NPPC, WFDC1, FOXC1, GAP43, DRD3, TFCP2L1, NEDD9, RAG2, CDH4, ARX, IGSF11, CHD7, BCL2, CAMK2D, BC…	2233	341	13528	1.33245	1	0.137571	11.9353		GOTERM_BP_FAT	GO:0007519~skeletal muscle tissue development	15	0.740375	0.0113951	CAV2, CAV1, UTRN, CACNB2, MBNL1, HOMER1, FOXP1, FOXP2, GPHN, APP, MEOX2, DNER, DMD, PPP3CA, NR2F2	1489	66	13528	2.06484	1	0.199897	19.2133		GOTERM_BP_FAT	GO:0033189~response to vitamin A	15	0.50813	0.00560706	BMP4, MICB, BMP2, IGFBP7, SOX2, SI, MAP1B, GDAP1, SHH, AQP3, ALDH1A2, TFRC, CD44, LRP2, KLF4	2228	42	13528	2.1685	1	0.113255	10.0626		GOTERM_BP_FAT	GO:0030323~respiratory tube development	21	1.07527	0.0064918	WNT5A, BMP4, PDGFA, FGF9, TBX5, TGFBR2, SMAD2, GLI2, GLI3, FOXP1, KDR, HES1, MAN2A1, TNS3, ALDH1A2, SPRY2, FOXF1, PDGFRA, HOPX, HHIP, FGF2	1476	102
GOTERM_BP_FAT	GO:0051101~regulation of DNA binding	32	1.08696	0.00677197	MTDH, THRA, UBE2V1, TLR4, IL10, SHH, TRIB1, SUMO1, CDKN2A, TICAM1, NPM1, TNKS, NR2F2, RHEBL1, IL6, TNFSF4, SMAD7, PIM1, SKI, SIRT1, JMY, UBE2N, HDAC4, CARD11, ID2, NCOA3, ID1, RIPK1, RIPK2, TGFBR3, ID3, CALM2, CALM1	2233	121	13528	1.60217	1	0.138163	12.0404		GOTERM_BP_FAT	GO:0033273~response to vitamin	15	0.740375	0.0113951	BMP4, BMP2, KYNU, IGFBP7, GDAP1, SI, SHH, ALDH1A2, PLA2G4A, CD44, BCHE, BCL2, ANGPT1, KLF4, SPP1	1489	66	13528	2.06484	1	0.199897	19.2133		GOTERM_BP_FAT	GO:0043065~positive regulation of apoptosis	92	3.11653	0.00567186	DLC1, CADM1, ZMAT3, BNIP3, TP63, TLR4, PAWR, FOXO3, PMAIP1, ITSN1, MCF2L, TGFB2, APP, NOD1, CD44, TIAM1, IFNG, TICAM1, POU4F1, DAP, RARB, CASP2, MYC, TOP2A, WWOX, MAP2K6, RPS27A, SPN, NET1, KCNMA1, ARHGEF3, ARHGEF7, ARHGEF16, LGALS12, GRIN2A, BCL2L11, DAPK1, JMY, JUN, ERN1, RIPK2, IL12B, KALRN, DCC, ING3, APH1A, STK17B, SOX4, AKAP13, RRM2B, ZBTB16, NR3C1, CHEK2, TIMP3, ZC3H8, PLAGL1, MSX2, SH3GLB…	2228	430	13528	1.29909	1	0.113991	10.1731		GOTERM_BP_FAT	GO:0010720~positive regulation of cell development	16	0.819252	0.00658629	BMP2, NTF3, SOX2, SMAD4, PAX6, SMAD2, CDH4, NKX6-1, TGFB2, NTRK3, ROBO1, NKX6-2, BCL2, FOXG1, NPTN, ROBO2	1476	69
GOTERM_BP_FAT	GO:0006917~induction of apoptosis	71	2.41168	0.00677689	DLC1, CADM1, PREX1, ZMAT3, BNIP3, FASLG, FOXO3, PMAIP1, MCF2L, CRADD, APP, CUL5, CDKN2A, CASP4, TIAM1, TICAM1, MYC, RPS27A, SPN, ARHGEF3, ARHGEF7, ARHGEF16, FADD, IFI16, ARHGEF9, PRKCE, BCL2L11, DAPK1, JMY, INHBA, RASGRF2, RASGRF1, RIPK1, PSEN2, UBC, ERN1, KALRN, APH1B, STK17B, AKAP13, STK17A, CHEK2, FEM1B, TIMP3, PRUNE2, PLEKHG2, TUBB, AHRR, TNFRSF19, AATF, PHLDA1, TRAF3, FGD4, MSH6, CFLAR, FOXL…	2233	320	13528	1.34417	1	0.137654	12.0486		GOTERM_BP_FAT	GO:0022037~metencephalon development	10	0.493583	0.011477	HOXA1, AGTPBP1, MTPN, BCL2, MYO16, LMX1A, GAS1, WNT7A, KLHL1, FOXP2	1489	35	13528	2.5958	1	0.20033	19.3377		GOTERM_BP_FAT	GO:0048665~neuron fate specification	8	0.271003	0.0061276	ATOH1, FOXA2, FOXA1, TLX3, GLI2, GLI3, SHH, NKX6-1	2228	15	13528	3.2383	1	0.122063	10.9465		GOTERM_BP_FAT	GO:0007628~adult walking behavior	8	0.409626	0.00703508	KCNMA1, EPHA4, DRD1, GLRB, CHD7, GLRA1, CACNA1C, KLHL1	1476	22
GOTERM_BP_FAT	GO:0045321~leukocyte activation	56	1.90217	0.00696725	LRRC8A, PREX1, STAT5A, ITPKB, TLR4, SKAP2, TLR6, IL10, CTNNB1, CD48, SHB, CXCR4, TICAM1, PATZ1, SPN, SYK, KIF13B, ADAM10, EOMES, CARD11, NCK2, PI4K2A, PSEN2, RIPK2, YWHAZ, ONECUT1, SOX4, FKBP1A, RAG2, IL7R, HPRT1, ITGB1, DOCK2, CHD7, BCL2, BCL11A, ZAP70, BCL6, PIK3R1, APC, MSH6, TNFSF4, IL8, SWAP70, THEMIS, TGFBR2, SMAD3, FOXP1, CD1D, HDAC4, CBLB, PKNOX1, FYN, PLCG2, HSPD1, HDAC9	2233	242	13528	1.4019	1	0.140635	12.3663		GOTERM_BP_FAT	GO:0031016~pancreas development	10	0.493583	0.011477	ALDH1A2, ONECUT1, FOXA2, NKX6-2, SOX4, SMAD2, PROX1, SHH, NKX6-1, CTNNB1	1489	35	13528	2.5958	1	0.20033	19.3377		GOTERM_BP_FAT	GO:0044057~regulation of system process	69	2.3374	0.00620672	EDN3, LZTS1, TACR3, THRB, GRIK1, GRIK2, GRIK3, EDN1, GDNF, CALB1, TGFB2, BDNF, IFNG, SEMA3A, CALCRL, RPS27A, KCNMA1, EGFR, GRIN2A, GRM1, INHBB, PROK2, GRM3, GRM8, NPPC, PEBP1, CELF2, CNTN4, EIF2AK3, GLP1R, IRX5, DRD3, GNAI2, ADORA2B, ERBB4, DRD2, PPP1R12B, CTNND2, BMPR2, TAC1, CDH2, TAC4, TPM1, KCNMB2, BCHE, RAB11A, TLX3, SCN5A, SLC8A1, FLT1, EPAS1, NTF3, SMAD7, MAP1B, NLGN1, ATP1A1, CPS1, HDAC4,…	2228	309	13528	1.35584	1	0.123012	11.0801		GOTERM_BP_FAT	GO:0035136~forelimb morphogenesis	8	0.409626	0.00703508	HOXD9, ALDH1A2, TBX3, TBX5, KIAA1715, HOXA9, MECOM, WNT7A	1476	22
GOTERM_BP_FAT	GO:0043406~positive regulation of MAP kinase activity	28	0.951087	0.00698597	ADORA2B, PTPLAD1, KITLG, LPAR2, ZEB2, LPAR1, TLR6, CXCR4, MAP3K9, GAB1, ADRA2A, ADRA2C, PAK1, FRS2, GHR, SYK, FGD4, EGFR, LRRN3, MET, PKN1, GRM1, PTPN11, PROK2, SPAG9, RIPK1, MAPK8IP3, HTR2A	2233	102	13528	1.66304	1	0.140379	12.3975		GOTERM_BP_FAT	GO:0001541~ovarian follicle development	11	0.542942	0.0116047	BMP4, INHBA, FGF7, BCL2, LHCGR, NOBOX, ANGPT1, FOXC1, BMPR1B, FSHR, KDR	1489	41	13528	2.43752	1	0.201473	19.5315		GOTERM_BP_FAT	GO:0007517~muscle organ development	50	1.69377	0.00657415	MEF2C, FOXK1, UTRN, TP63, CXADR, TGFB2, APP, GATA6, PAX7, TDGF1, RARB, NRG1, NR2F2, CHRNA1, JPH1, COL11A1, GSC, MBNL1, FLNB, PROX1, SGCG, SIX1, VGLL2, FOXC1, ZFPM2, SERP1, ZFAND5, TNC, CACNB2, CACNB4, SOX6, ITGB1, TPM1, GPHN, DNER, FOXL2, TBX2, SMAD7, TBX5, LMNA, CENPF, CSRP2, SIRT1, FOXP1, FOXP2, MEF2D, MEOX2, SVIL, PLN, TCF12	2228	211	13528	1.43882	1	0.129269	11.6982		GOTERM_BP_FAT	GO:0060393~regulation of pathway-restricted SMAD protein phosphorylation	7	0.358423	0.0071194	BMP4, BMP2, SMAD7, GDF6, SMAD6, SMAD4, BMP7	1476	17
GOTERM_BP_FAT	GO:0002521~leukocyte differentiation	34	1.15489	0.00699169	LRRC8A, ONECUT1, STAT5A, SOX4, ITPKB, RAG2, IL7R, ITGB1, IL10, CTNNB1, DOCK2, CHD7, BCL2, BCL11A, ZAP70, PATZ1, BCL6, SPN, PIK3R1, SYK, APC, THEMIS, TGFBR2, EOMES, IFI16, OSTM1, FOXP1, CD1D, HDAC4, CARD11, PKNOX1, PSEN2, PLCG2, HDAC9	2233	131	13528	1.57236	1	0.139883	12.4071		GOTERM_BP_FAT	GO:0008015~blood circulation	32	1.57947	0.0119842	CAV2, CAV1, TACR3, TBX20, TAC1, CXCL12, CTTNBP2, AGTR1, EDNRB, AGTR2, CAMK2D, ERAP1, GUCY1A3, PCSK5, MAP2K6, KCNMA1, ACTA2, NPR3, NPY, MEOX2, NTS, PLN, HTR7, PDE5A, COL1A2, ADRA1B, NPPC, AVPR1A, AMOT, RYR2, FOXC1, HTR2B	1489	186	13528	1.56306	1	0.206493	20.1048		GOTERM_BP_FAT	GO:0009799~determination of symmetry	15	0.50813	0.00707907	DYNC2LI1, FTO, SHH, CITED2, RTTN, FOXH1, ALDH1A2, ACVR2A, NOTCH2, NOTCH1, NKX3-2, TGIF1, RFX3, RBPJ, PITX2	2228	43	13528	2.11807	1	0.137926	12.5409		GOTERM_BP_FAT	GO:0001709~cell fate determination	10	0.512033	0.00723665	HES1, BMP4, NOTCH2, NTF3, TBX2, PAX6, JAG1, PAX2, IFRD1, KLF4	1476	33
GOTERM_BP_FAT	GO:0030217~T cell differentiation	20	0.679348	0.00723051	THEMIS, STAT5A, EOMES, SOX4, ITPKB, RAG2, IL7R, CTNNB1, CD1D, CARD11, DOCK2, PKNOX1, CHD7, BCL2, BCL11A, ZAP70, PATZ1, SPN, APC, SYK	2233	65	13528	1.86407	1	0.1437	12.804		GOTERM_BP_FAT	GO:0003013~circulatory system process	32	1.57947	0.0119842	CAV2, CAV1, TACR3, TBX20, TAC1, CXCL12, CTTNBP2, AGTR1, EDNRB, AGTR2, CAMK2D, ERAP1, GUCY1A3, PCSK5, MAP2K6, KCNMA1, ACTA2, NPR3, NPY, MEOX2, NTS, PLN, HTR7, PDE5A, COL1A2, ADRA1B, NPPC, AVPR1A, AMOT, RYR2, FOXC1, HTR2B	1489	186	13528	1.56306	1	0.206493	20.1048		GOTERM_BP_FAT	GO:0009855~determination of bilateral symmetry	15	0.50813	0.00707907	DYNC2LI1, FTO, SHH, CITED2, RTTN, FOXH1, ALDH1A2, ACVR2A, NOTCH2, NOTCH1, NKX3-2, TGIF1, RFX3, RBPJ, PITX2	2228	43	13528	2.11807	1	0.137926	12.5409		GOTERM_BP_FAT	GO:0045665~negative regulation of neuron differentiation	10	0.512033	0.00723665	HES1, IRX3, FOXG1, SOX2, PAX6, ID4, PBX1, CNTN4, LMX1A, ISL1	1476	33
GOTERM_BP_FAT	GO:0060429~epithelium development	53	1.80027	0.00726162	DLC1, CRYGS, TSG101, LMO4, ZEB2, JAG1, GLI2, CBFA2T2, SHH, CTNNB1, ZIC2, MAP3K7, S1PR1, CD44, GATA6, FOXF1, NR2F2, TWIST1, ALX1, STX2, MECOM, SCEL, GZF1, EYA1, JUN, TGIF1, TFAP2A, EMP1, ONECUT1, TFCP2L1, EHF, T, TCF21, OVOL2, ALDH1A3, BCL2, POU3F1, VEZF1, HECTD1, COL18A1, BMP4, BMP2, FZD1, SMAD4, FZD3, KDR, NOTCH2, LAMA3, FREM2, ZIC5, PTCH1, ID3, BMP7	2233	227	13528	1.41447	1	0.143662	12.8555		GOTERM_BP_FAT	GO:0045785~positive regulation of cell adhesion	14	0.691017	0.0121329	CD47, EGFLAM, CD36, VAV3, VWC2, CDK6, EDIL3, NRG1, COL8A1, FGF1, CITED2, CYR61, SPP1, TGFB2	1489	60	13528	2.1199	1	0.207911	20.3283		GOTERM_BP_FAT	GO:0051301~cell division	66	2.23577	0.00712665	CDC14A, PTTG1, AURKB, CDC16, TGFB2, KIF2B, FAM83D, TOP1, EVI5, CDCA2, PARD3B, CABLES1, ZW10, CDC7, CDC6, CDK1, SGOL1, ANAPC4, LIG3, LIG4, HMGA2, WEE1, FMN2, CCND1, TIMELESS, CCND2, BUB1B, CDCA7L, PELO, RUVBL1, PDCD6IP, CHFR, SEPT9, PARD3, HAUS6, PKHD1, CETN3, CEP164, ZBTB16, CCNG2, NR2C2, KIAA1009, NCAPH, NCAPG, CDC123, BUB1, POU3F3, AATF, CLASP1, POU3F2, SKA1, TERF1, CENPO, BOD1, NOX5, PDS5A, CE…	2228	295	13528	1.35844	1	0.138206	12.6199		GOTERM_BP_FAT	GO:0010552~positive regulation of specific transcription from RNA polymerase II promoter	14	0.716846	0.00728772	MEF2C, HES1, HDAC4, HMGB2, IKZF2, HAND1, MYOCD, ETS1, TBX5, TCF7L2, RBM15, SMARCA2, ARHGEF10L, CITED2	1476	57
GOTERM_BP_FAT	GO:0045058~T cell selection	9	0.305707	0.00737194	CARD11, DOCK2, THEMIS, BCL2, ZAP70, ITPKB, SPN, CD1D, SYK	2233	19	13528	2.86968	1	0.14507	13.0382		GOTERM_BP_FAT	GO:0007612~learning	14	0.691017	0.0121329	HMGCR, GRIN2A, CTNND2, TAC1, FOXP2, AMPH, PRKAR2B, APP, KRAS, FYN, BCHE, GRM7, JUN, ADRA1B	1489	60	13528	2.1199	1	0.207911	20.3283		GOTERM_BP_FAT	GO:0070169~positive regulation of biomineral formation	9	0.304878	0.00727053	BMP4, ACVR2A, PLA2G4A, BMP2, KL, BMPR2, SMAD3, BMP7, BMPR1B	2228	19	13528	2.87612	1	0.140212	12.8584		GOTERM_BP_FAT	GO:0018209~peptidyl-serine modification	11	0.563236	0.00758048	GALNT3, GALNT1, EGFLAM, SPOCK3, NLK, BCL2, IFNG, FSCB, TGFBR2, TNKS, DCN	1476	39
GOTERM_BP_FAT	GO:0060389~pathway-restricted SMAD protein phosphorylation	7	0.237772	0.00750552	BMP10, BMP2, SMAD7, TGFBR2, TGFBR3, BMP7, TGFB2	2233	12	13528	3.53396	1	0.146885	13.2589		GOTERM_BP_FAT	GO:0045596~negative regulation of cell differentiation	36	1.7769	0.0121794	CAV1, NRP1, FOXA2, ZNF675, TLR4, ZEB1, SOX9, GLI3, SHH, CTNNB1, LINGO1, PTK2, NKX6-2, SEMA3A, RUNX1, TWIST2, TWIST1, SPP1, BMP4, MAFB, IGF1, CDK6, LIG4, LMX1A, SIRT1, NKX6-1, HDAC4, INHBA, NOTCH2, DLX2, ISL2, PSEN1, FOXG1, ID4, KLF4, TOB1	1489	216	13528	1.51422	1	0.207757	20.3982		GOTERM_BP_FAT	GO:0048048~embryonic eye morphogenesis	7	0.237127	0.00742116	FOXL2, ALDH1A3, SP3, RARB, BMP7, PROX1, FRS2	2228	12	13528	3.54189	1	0.142316	13.1075		GOTERM_BP_FAT	GO:0010769~regulation of cell morphogenesis involved in differentiation	17	0.870456	0.00803649	NRP1, LZTS1, SMAD7, SMAD4, SMAD2, CDH2, LRRC4C, CDH4, TGFB2, NTRK3, NRCAM, LINGO1, ROBO1, ROBO2, POU3F2, SEMA3A, WNT7A	1476	77
GOTERM_BP_FAT	GO:0019748~secondary metabolic process	23	0.78125	0.00755195	ALDH8A1, NMNAT2, NAMPT, TYRP1, CYP1B1, IDH3B, RPE65, NADK, HIBADH, DCT, DHRS3, TYR, LRAT, H6PD, ALDH1A3, BCL2, HAAO, QPRT, RPIA, ASIP, OCA2, MDH1, NMNAT1	2233	79	13528	1.76378	1	0.14711	13.3354		GOTERM_BP_FAT	GO:0007243~protein kinase cascade	56	2.76407	0.0121978	NRG3, STK38, TLR2, LPAR3, ZNF675, FGF13, TLR4, MAP3K7, AGTR2, CXCR4, MDFIC, SPRED2, TGFA, FGF1, RAPGEF2, FRS2, FGF2, MAP2K6, MAP2K5, PRKCA, EGFR, SRPK2, IRS1, GRM1, STK3, TANK, DAPK1, SS18, PROK2, PSEN1, DOK5, RIPK1, ROR2, IRAK1BP1, WNT5A, CAV1, STK17B, DUSP10, AKAP11, TRIB1, LINGO1, IGF1R, DUSP16, ADRA2A, EGF, PIK3R1, LRRN3, MET, MAP2K4, MAPK10, HGF, RPS6KA3, RPS6KA2, FYN, ADRA1B, FAF1	1489	370	13528	1.37507	1	0.207177	20.4257		GOTERM_BP_FAT	GO:0007431~salivary gland development	7	0.237127	0.00742116	EGFR, TFCP2L1, PAX6, EDAR, BMP7, SHH, TGFB2	2228	12	13528	3.54189	1	0.142316	13.1075		GOTERM_BP_FAT	GO:0001764~neuron migration	15	0.768049	0.0080391	CCKAR, SATB2, LMX1B, NR4A2, PAX6, DCDC2, CXCL12, NRCAM, ARX, CXCR4, PEX2, APBB2, DCX, NR2F2, NR2F1	1476	64
GOTERM_BP_FAT	GO:0043085~positive regulation of catalytic activity	108	3.66848	0.00756359	ALS2, DLC1, ADCY1, ADCY2, LHCGR, LPAR2, CDC16, LPAR1, PMAIP1, TLR6, GDNF, TGFB2, PRKACG, MAP3K7, AGTR1, PRKAR2B, DAB1, S1PR1, MAP3K4, CDKN2A, GALR1, S1PR4, MAP3K9, GAB1, FRS2, RPS27A, SYK, ANAPC1, EGFR, ANAPC5, ANAPC4, PIM1, IRS1, SPAG9, CLPS, HIF1A, RASGRF1, F2, EIF2AK3, ACR, CAV1, DRD3, ADORA2B, PKHD1, PTPLAD1, DUSP12, SERINC5, NPM1, ADRA2A, SCARB1, ADRA2C, UBE2D1, FGD4, VAV3, TGFBR2, MET, NR4A…	2233	520	13528	1.25825	1	0.146707	13.3546		GOTERM_BP_FAT	GO:0045778~positive regulation of ossification	8	0.394867	0.0123203	BMP4, ACVR2A, PLA2G4A, BMP2, THRB, KL, BMPR1B, TGFB2	1489	24	13528	3.02843	1	0.208176	20.6093		GOTERM_BP_FAT	GO:0051147~regulation of muscle cell differentiation	14	0.474255	0.00748273	BMP4, TBX3, EDN1, PROX1, HDAC4, NOTCH1, BTG1, PRDM6, HOPX, MBNL3, NRG1, IGFBP3, ZFHX3, RPS27A	2228	39	13528	2.17963	1	0.14282	13.2091		GOTERM_BP_FAT	GO:0030198~extracellular matrix organization	21	1.07527	0.00808479	COL18A1, COL4A2, LMX1B, ADAMTS20, SPOCK2, NF1, FKBP1A, POSTN, DCN, COL5A2, TGFB2, TNFRSF11B, COL14A1, EGFLAM, FOXF1, TNR, PDGFRA, FOXC1, APBB2, COL11A1, CYR61	1476	104
GOTERM_BP_FAT	GO:0031667~response to nutrient levels	47	1.59647	0.00776364	CAV1, A2M, PDGFA, IGFBP7, SOX2, GDAP1, BMPR2, TIMP3, SHH, ACSL1, CD44, GSN, BCL2, DAD1, TNRC6A, SPP1, GHR, BMP4, MUC1, NES, BMP2, SLC8A1, CUBN, STC2, SOCS3, BCKDHB, TGFBR2, SI, SIRT1, C12ORF44, PPARGC1A, USF2, LEP, CLPS, TULP4, CCND1, NPY, TFRC, ADM, GHRH, JUN, LIPG, PTCH1, CP, LRP2, BMP7, KLF4	2233	197	13528	1.44536	1	0.149673	13.6838		GOTERM_BP_FAT	GO:0042476~odontogenesis	13	0.641658	0.0128144	BMP4, DLX2, BMP2, ERBB4, COL1A2, LEF1, FOXC1, LAMB1, GLI3, SHH, BCL2L11, CTNNB1, TGFB2	1489	54	13528	2.1872	1	0.214722	21.3453		GOTERM_BP_FAT	GO:0051272~positive regulation of cell motion	27	0.914634	0.00754777	EDN3, ERBB4, ONECUT1, EDN1, F2RL1, TAC1, TGFB2, S1PR1, TDGF1, SCARB1, BCL6, FGF2, INSR, PIK3R1, EGFR, COL18A1, IRS2, FLT1, LYN, SMAD3, IRS1, CDH13, SPAG9, HIF1A, ETS1, PDGFRA, AMOT	2228	98	13528	1.67285	1	0.14338	13.3163		GOTERM_BP_FAT	GO:0048660~regulation of smooth muscle cell proliferation	12	0.614439	0.00908896	CDH13, S1PR1, JUN, IFNG, EDN1, TGFBR2, IGF1, IL15, IL12B, IGFBP3, KLF4, TRIB1	1476	46
GOTERM_BP_FAT	GO:0010975~regulation of neuron projection development	21	0.713315	0.00782298	RTN4, LZTS1, BARHL2, CDH4, NTN1, SLIT2, MBP, NTRK3, ACTR3, LINGO1, ROBO1, TIAM1, MAPT, NTRK2, SEMA3A, SEMA4D, OMG, WNT7A, ARHGDIA, KALRN, SPP1	2233	70	13528	1.81747	1	0.150111	13.7812		GOTERM_BP_FAT	GO:0050804~regulation of synaptic transmission	25	1.23396	0.0129695	SNCAIP, LZTS1, GRIK1, ERBB4, GRIK2, CTNND2, TAC1, GDNF, HTR1B, KRAS, BCHE, PPP3CA, EGFR, NTF3, GRIN2A, GRM1, LAMA2, GRM3, GRIA2, PSEN1, GRM8, RASGRF1, NTRK2, HTR2C, HTR2A	1489	136	13528	1.67009	1	0.216153	21.5752		GOTERM_BP_FAT	GO:0021575~hindbrain morphogenesis	10	0.338753	0.00787492	DLC1, HES1, DAB1, LMX1B, LHX1, MTPN, HES3, RORA, GLI2, WNT7A	2228	23	13528	2.63992	1	0.148521	13.8537		GOTERM_BP_FAT	GO:0001841~neural tube formation	11	0.563236	0.00914253	MAP3K7, DLC1, SHROOM3, LMO4, VANGL2, TGIF1, TFAP2A, FZD3, ZEB2, PTCH1, IPMK	1476	40
GOTERM_BP_FAT	GO:0030155~regulation of cell adhesion	35	1.18886	0.00795363	ONECUT1, STAT5A, EDIL3, CITED2, TGFB2, CD47, DAB1, S1PR1, CDKN2A, GSN, BCL2, BCL6, FGF1, SPN, ARHGDIA, PIK3R1, SPP1, CYR61, APC, ADAM10, VAV3, IL8, SMAD7, PODXL, NF1, SMAD3, CDK6, DLL1, CELSR2, LAMA2, LAMA3, EGFLAM, CD36, ITGA6, FAF1	2233	137	13528	1.54772	1	0.151802	13.9953		GOTERM_BP_FAT	GO:0001505~regulation of neurotransmitter levels	15	0.740375	0.0129886	SYT1, GABRA2, SLC25A4, SYT4, AGTPBP1, NRXN3, PAH, PCLO, RIMS1, GAD2, SLC17A6, PSEN1, SYN3, WNT7A, GAD1	1489	67	13528	2.03402	1	0.215563	21.6034		GOTERM_BP_FAT	GO:0033554~cellular response to stress	116	3.92954	0.00794574	MORF4L1, XRCC4, MICA, CLPB, PTTG1, INTS3, FOXO3, MBIP, EPC2, MAP3K4, STAC, INSIG2, MDFIC, MAP3K9, IFNG, INSIG1, GAB1, TLK1, CRY1, MAP2K6, PTPRK, POLI, POLG, USP1, NEIL3, LIG3, LIG4, FOXN3, HIF1A, TIMELESS, JUN, UBR5, ROR2, EIF2AK3, RAD23B, HMGB1, HMGB2, ADORA2B, PTPLAD1, HUS1, ST8SIA1, DUSP10, BMPR2, UBE2V2, CEP164, CHEK2, RRM2B, SESN1, TFEC, ERO1L, LPO, EPAS1, MAP2K4, ATAD5, PXDNL, DNA2, ATF4, U…	2228	566	13528	1.2444	1	0.149148	13.9696		GOTERM_BP_FAT	GO:0048806~genitalia development	8	0.409626	0.00917855	CHD7, TBX3, SOX2, LHCGR, PDGFRA, ROR2, TP63, TCF7L2	1476	23
GOTERM_BP_FAT	GO:0060041~retina development in camera-type eye	13	0.441576	0.0079617	BMP4, PTPRM, IRX5, BHLHE22, SOX2, NFYC, NR2E3, CHD7, TGIF1, TGIF2, BMPR1B, CLN8, APC	2233	35	13528	2.2502	1	0.151326	14.0085		GOTERM_BP_FAT	GO:0009100~glycoprotein metabolic process	34	1.67818	0.0130169	GYPC, GALNT2, HS3ST5, SPOCK3, MAMDC2, B3GALT5, TSPAN8, ST8SIA2, EDEM3, ST6GALNAC5, ST3GAL1, ST6GALNAC3, DAD1, HS6ST1, B3GNT2, OGT, COL11A1, GCNT1, ST6GAL2, B3GALT2, FUT10, IGF1, ALK, MAN2A1, EGFLAM, PSEN1, LARGE, CHST9, ST8SIA4, CHST8, ST8SIA5, UGGT2, MGAT5, EXT1	1489	202	13528	1.52921	1	0.215112	21.6452		GOTERM_BP_FAT	GO:0006793~phosphorus metabolic process	189	6.40244	0.00801916	PDP1, STK31, STK38, GDF6, STK35, CASK, AURKB, LPAR1, PRKX, TGFB2, PRKACG, MAP3K7, TOP1, APP, MAP3K4, MDFIC, MAP3K9, IFNG, PIK3C3, TDGF1, GAB1, PIK3CA, STK39, TLK1, FRS2, INSR, MAP2K6, EGFR, PTPRJ, TYRO3, PTPRK, PTPRM, BCR, STK24, PTPRG, MYLK3, PIM1, PTPRT, MARK3, PTPDC1, PTPRO, WEE1, MARK1, CDKL4, TPTE, SPAG9, SCYL1, DLD, ROR1, PDGFRA, ROR2, RIPK2, TESK2, EIF2AK3, KALRN, NEK7, FGFR2, PPP2R3B, PPP…	2228	973	13528	1.17942	1	0.149815	14.0896		GOTERM_BP_FAT	GO:0001755~neural crest cell migration	8	0.409626	0.00917855	NRP2, EDNRB, RET, HIF1A, KITLG, SEMA3C, ZEB2, ISL1	1476	23
GOTERM_BP_FAT	GO:0022037~metencephalon development	13	0.441576	0.0079617	HOXB1, DAB1, NCOA2, LMX1B, RFX4, AGTPBP1, BCL2, MYO16, GAS1, RORA, GLI2, WNT7A, FOXP2	2233	35	13528	2.2502	1	0.151326	14.0085		GOTERM_BP_FAT	GO:0048663~neuron fate commitment	11	0.542942	0.0137692	BMP4, ASCL1, DLX2, ISL2, ATOH1, FOXA2, NKX6-2, GLI3, SHH, NKX6-1, TGFB2	1489	42	13528	2.37948	1	0.2252	22.7496		GOTERM_BP_FAT	GO:0006796~phosphate metabolic process	189	6.40244	0.00801916	PDP1, STK31, STK38, GDF6, STK35, CASK, AURKB, LPAR1, PRKX, TGFB2, PRKACG, MAP3K7, TOP1, APP, MAP3K4, MDFIC, MAP3K9, IFNG, PIK3C3, TDGF1, GAB1, PIK3CA, STK39, TLK1, FRS2, INSR, MAP2K6, EGFR, PTPRJ, TYRO3, PTPRK, PTPRM, BCR, STK24, PTPRG, MYLK3, PIM1, PTPRT, MARK3, PTPDC1, PTPRO, WEE1, MARK1, CDKL4, TPTE, SPAG9, SCYL1, DLD, ROR1, PDGFRA, ROR2, RIPK2, TESK2, EIF2AK3, KALRN, NEK7, FGFR2, PPP2R3B, PPP…	2228	973	13528	1.17942	1	0.149815	14.0896		GOTERM_BP_FAT	GO:0021575~hindbrain morphogenesis	8	0.409626	0.00917855	DLC1, HES1, LMX1B, AGTPBP1, MTPN, RORA, GLI2, WNT7A	1476	23
GOTERM_BP_FAT	GO:0007044~cell-substrate junction assembly	10	0.339674	0.00799329	DLC1, PTPRK, TNS1, SORBS1, ITGA6, BCL2, ACTN1, ACTN2, LAMC1, FN1	2233	23	13528	2.63401	1	0.151265	14.0602		GOTERM_BP_FAT	GO:0040008~regulation of growth	52	2.56663	0.0138464	NRP1, ENOX2, NRG3, IGFBP7, CXADR, TGFB2, AGTR1, BLZF1, AGTR2, APP, CD44, NMUR2, HEY2, SEMA3A, NRG1, DNAJC2, FGF2, MAP2K5, CYR61, ADAM10, NDNL2, BARHL2, PROX1, BCL2L11, INHBA, PRKCQ, CTH, BTG1, LRP12, NPPC, FOXC1, GPAM, GAP43, NEDD9, RAG2, CDH4, ARX, PTK2, BCL2, CAMK2D, POU3F2, CRIM1, SPP1, TGFBR2, MSTN, IGF1, LMX1A, NTRK3, UBE2E3, MC4R, AVPR1A, IGFBP3	1489	341	13528	1.38544	1	0.225421	22.8621		GOTERM_BP_FAT	GO:0032582~negative regulation of gene-specific transcription	16	0.542005	0.00821913	MEF2C, TBL1XR1, BMP2, TNFSF4, SMAD7, SMAD3, PROX1, HES1, CDKN1C, HDAC4, KDM1A, HES5, HES3, HEY2, BCOR, RBM15	2228	48	13528	2.02394	1	0.152648	14.4157		GOTERM_BP_FAT	GO:0051240~positive regulation of multicellular organismal process	40	2.04813	0.00922935	DRD1, TACR3, FGF9, GRIK2, TACR1, EDN1, TLR2, AFAP1L2, TGFB2, MAP3K7, CHD7, SLC1A3, MYOCD, SLC24A2, BCL2, GATA4, HEY2, IFNG, POU3F2, NRG1, FGF2, AKIRIN2, BMP4, BMP2, CPS1, ACVR2A, PLA2G4A, HIF1A, IL20RB, CHRM3, ADM, DIO3, NTRK2, LIPG, MC4R, IL12B, BMPR1B, BMP7, GPAM, HTR2A	1476	244
GOTERM_BP_FAT	GO:0021575~hindbrain morphogenesis	10	0.339674	0.00799329	DLC1, HES1, DAB1, LMX1B, RFX4, AGTPBP1, GAS1, RORA, GLI2, WNT7A	2233	23	13528	2.63401	1	0.151265	14.0602		GOTERM_BP_FAT	GO:0048565~gut development	10	0.493583	0.0138467	ALDH1A2, EDNRB, NKX2-6, BCL2, FOXF1, FOXF2, PCSK5, GLI3, SHH, CTNNB1	1489	36	13528	2.52369	1	0.224538	22.8626		GOTERM_BP_FAT	GO:0045662~negative regulation of myoblast differentiation	5	0.169377	0.00829871	BMP4, NOTCH1, TBX3, MBNL3, ZFHX3	2228	6	13528	5.05984	1	0.153396	14.5451		GOTERM_BP_FAT	GO:0021537~telencephalon development	15	0.768049	0.00924483	BMP4, DRD1, CEP120, NF1, SOX2, EMX2, PAX6, LEF1, ZEB2, LMX1A, GLI3, ARX, DLX2, ID4, POU3F2	1476	65
GOTERM_BP_FAT	GO:0015807~L-amino acid transport	10	0.339674	0.00799329	SLC1A4, SLC36A1, SLC1A2, SLC1A3, SLC25A4, SLC7A8, SLC3A1, SLC7A5, CLN8, SLC1A1	2233	23	13528	2.63401	1	0.151265	14.0602		GOTERM_BP_FAT	GO:0051130~positive regulation of cellular component organization	31	1.53011	0.0142999	CAV2, CAV1, BTC, TAC1, CDH4, TGFB2, CTTNBP2, ROBO1, SFTPD, TGFA, ROBO2, NEDD4L, EGF, PIK3R1, PRKCA, ROCK2, IGF1, SMAD2, CENPE, PPARGC1A, PROX1, UBE2N, NTRK3, NCK2, PRKCQ, PLA2G4A, AMOT, CAND1, SEMA4D, FAF1, WNT7A	1489	181	13528	1.55604	1	0.230109	23.5199		GOTERM_BP_FAT	GO:0048557~embryonic digestive tract morphogenesis	5	0.169377	0.00829871	TCF21, OVOL2, GATA4, GLI3, TCF7L2	2228	6	13528	5.05984	1	0.153396	14.5451		GOTERM_BP_FAT	GO:0021522~spinal cord motor neuron differentiation	6	0.30722	0.00929702	NKX6-2, MDGA2, ISL1, GLI2, GLI3, NKX6-1	1476	13
GOTERM_BP_FAT	GO:0080135~regulation of cellular response to stress	28	0.951087	0.00801522	GRIK2, PTPLAD1, UBE2V1, UBE2V2, ZEB2, TLR4, TLR6, TGFB2, MAP3K7, MAP3K9, NPM1, GAB1, PAK1, SYK, FGD4, SPP1, USP1, PKN1, SIRT1, BRCA1, NTRK3, UBE2N, EYA1, HIPK3, RIPK1, SEMA4C, MAPK8IP3, RIPK2	2233	103	13528	1.64689	1	0.151036	14.0961		GOTERM_BP_FAT	GO:0060193~positive regulation of lipase activity	16	0.789733	0.0153674	EGFR, LHCGR, LPAR3, NPR3, HOMER1, HCRTR2, AGTR1, EDNRB, S1PR1, CHRM2, NMUR2, AVPR1A, NMBR, HTR2B, HTR2C, HTR2A	1489	75	13528	1.9382	1	0.244164	25.0472		GOTERM_BP_FAT	GO:0048009~insulin-like growth factor receptor signaling pathway	6	0.203252	0.00845762	GRB10, EIF2AK3, IRS1, GIGYF1, PIK3R1, GHR	2228	9	13528	4.04788	1	0.155482	14.803		GOTERM_BP_FAT	GO:0042474~middle ear morphogenesis	6	0.30722	0.00929702	EYA1, PRKRA, EDN1, PRRX1, SIX2, MYC	1476	13
GOTERM_BP_FAT	GO:0008104~protein localization	173	5.87636	0.0081204	ALS2, XPO1, RAB3GAP2, XPO6, CROCC, GRIK2, VPS54, CHMP6, LHCGR, USE1, MXI1, VPS33A, IL10, CTNNB1, TGFB2, HOOK1, KIF13A, APOB, VPS13C, ANK3, TRAK1, RAB25, TLK1, NUP35, KIF13B, EGFR, PTPRK, FUT10, GRIN2A, VTI1A, CD36, SEC61B, FGFR1OP, JUN, F2, USO1, SDCBP, AKAP6, RAB12, PDCD6IP, SNX9, RAB7A, CAV1, ARFGAP3, SNX5, SNX8, RTP1, NAPA, AKAP10, ABCA1, SNX3, RIMS1, CHMP2B, TRAM2, TOMM7, MACF1, CSE1L, DMD, D…	2233	882	13528	1.18829	1	0.152252	14.2679		GOTERM_BP_FAT	GO:0021515~cell differentiation in spinal cord	8	0.394867	0.0155241	ASCL1, ISL2, NKX6-2, MDGA2, LHX4, GLI3, SHH, NKX6-1	1489	25	13528	2.90729	1	0.245392	25.269		GOTERM_BP_FAT	GO:0021846~cell proliferation in forebrain	6	0.203252	0.00845762	ARX, CEP120, POU3F3, POU3F2, ZEB2, TACC2	2228	9	13528	4.04788	1	0.155482	14.803		GOTERM_BP_FAT	GO:0003001~generation of a signal involved in cell-cell signaling	18	0.921659	0.00946963	SYT1, YWHAZ, TBX3, NRXN3, EDN1, SMAD2, PDX1, PCLO, RIMS1, LIN7A, SYN3, NTRK2, MC4R, RAB14, LRP2, CACNA1C, SLC30A8, WNT7A	1476	85
GOTERM_BP_FAT	GO:0031110~regulation of microtubule polymerization or depolymerization	12	0.407609	0.00818188	CAV2, CTTNBP2, CAV1, MACF1, MAPT, MAP2, SKA3, CLASP1, MID1IP1, MID1, DST, APC	2233	31	13528	2.34512	1	0.152703	14.3682		GOTERM_BP_FAT	GO:0032504~multicellular organism reproduction	70	3.45508	0.0155271	SLC22A16, SPIN1, FGF7, CADM1, HMGCR, LHCGR, NR6A1, BMP15, CXCL12, SPAG16, TGFB2, CITED2, PGR, HOOK1, CTTNBP2, APOB, CXCR4, SEP15, NOBOX, ANGPT1, SPIN4, EGFR, KHDRBS3, RXFP2, HERC2, MBD2, FSHR, BCL2L11, NRIP1, PROK2, ACVR2A, FMN2, INHBA, ZMIZ1, CELF4, CELF3, FOXC1, ADAMTS1, XDH, GJA10, RAD23B, CAV2, CAV1, DNAH9, TDRD7, DIAPH2, TAC1, TIMP4, PAQR5, RPL10L, CDYL, BCL2, CDY1B, PPP2R2B, PPAP2B, BMP4, B…	1489	487	13528	1.30589	1	0.244497	25.2733		GOTERM_BP_FAT	GO:0050770~regulation of axonogenesis	18	0.609756	0.0084778	NRP1, BARHL2, MAP1B, CDH2, LRRC4C, CDH4, NTN1, SLIT2, NTRK3, NRCAM, TIAM1, ROBO1, MAPT, ROBO2, POU3F2, SEMA3A, WNT7A, SPP1	2228	57	13528	1.91741	1	0.155207	14.8357		GOTERM_BP_FAT	GO:0001837~epithelial to mesenchymal transition	7	0.358423	0.00970971	BMP2, HIF1A, LEF1, HGF, SOX9, BMP7, TGFB2	1476	18
GOTERM_BP_FAT	GO:0060548~negative regulation of cell death	78	2.64946	0.00833039	XRCC5, MEF2C, IER3, MAEA, GRIK2, STAT5A, MITF, BNIP3, FOXO1, SGMS1, GDNF, IL10, SHH, CITED2, MAP3K7, EDNRB, CHST11, MKL1, MYC, RPS27A, EGFR, SLC25A4, SOCS2, SOCS3, BARHL1, PIM1, ADNP, PIM2, DAPK1, SERPINB9, PROK2, EYA1, BTG2, HIPK3, PSEN2, UBC, RIPK2, AVEN, FOXC1, SEMA4D, TNFAIP3, CLN8, YWHAZ, GCLC, SOX4, COL2A1, BDKRB2, TCF7L2, IGF1R, BCL2, NPM1, DAD1, POU3F3, BCL6, AATF, ARHGDIA, APC, SCG2, CFL…	2233	360	13528	1.31261	1	0.154641	14.6099		GOTERM_BP_FAT	GO:0048609~reproductive process in a multicellular organism	70	3.45508	0.0155271	SLC22A16, SPIN1, FGF7, CADM1, HMGCR, LHCGR, NR6A1, BMP15, CXCL12, SPAG16, TGFB2, CITED2, PGR, HOOK1, CTTNBP2, APOB, CXCR4, SEP15, NOBOX, ANGPT1, SPIN4, EGFR, KHDRBS3, RXFP2, HERC2, MBD2, FSHR, BCL2L11, NRIP1, PROK2, ACVR2A, FMN2, INHBA, ZMIZ1, CELF4, CELF3, FOXC1, ADAMTS1, XDH, GJA10, RAD23B, CAV2, CAV1, DNAH9, TDRD7, DIAPH2, TAC1, TIMP4, PAQR5, RPL10L, CDYL, BCL2, CDY1B, PPP2R2B, PPAP2B, BMP4, B…	1489	487	13528	1.30589	1	0.244497	25.2733		GOTERM_BP_FAT	GO:0045787~positive regulation of cell cycle	18	0.609756	0.0084778	EGFR, EDN3, TBX3, DRD3, SMAD6, EDN1, PIM1, PROX1, TGFB2, CITED2, CCND1, APP, ID2, CCND2, FOXG1, PEBP1, INSR, TERF1	2228	57	13528	1.91741	1	0.155207	14.8357		GOTERM_BP_FAT	GO:0007043~cell-cell junction assembly	7	0.358423	0.00970971	CD9, TJP1, TLN2, DSG1, GJA1, VCL, GJC1	1476	18
GOTERM_BP_FAT	GO:0048557~embryonic digestive tract morphogenesis	5	0.169837	0.00836788	TCF21, OVOL2, HLX, GATA4, TCF7L2	2233	6	13528	5.04851	1	0.154668	14.6708		GOTERM_BP_FAT	GO:0007178~transmembrane receptor protein serine/threonine kinase signaling pathway	20	0.987167	0.0162571	BMP4, PTPRK, BMP2, GDF6, SMAD6, TGFBR2, MSTN, SMAD2, GREM2, TGFB2, MSX2, MAP3K7, ACVR2A, RGMB, CHRDL1, JUN, COL1A2, UBE2D1, BMPR1B, TOB1	1489	103	13528	1.76413	1	0.25351	26.2981		GOTERM_BP_FAT	GO:0010552~positive regulation of specific transcription from RNA polymerase II promoter	18	0.609756	0.0084778	MEF2C, HMGB2, TBX5, CREB1, SMAD3, GDNF, TCF7L2, CTNNB1, CITED2, HES1, HDAC4, NOTCH1, HES5, ETS1, GATA6, HES3, MAP3K1, RBM15	2228	57	13528	1.91741	1	0.155207	14.8357		GOTERM_BP_FAT	GO:0048641~regulation of skeletal muscle tissue development	9	0.460829	0.0103429	BMP4, HDAC4, TBX3, MYOCD, BTG1, BCL2, HDAC9, IGFBP3, ZFHX3	1476	29
GOTERM_BP_FAT	GO:0048715~negative regulation of oligodendrocyte differentiation	5	0.169837	0.00836788	BMP4, LINGO1, DLX2, DRD3, NF1	2233	6	13528	5.04851	1	0.154668	14.6708		GOTERM_BP_FAT	GO:0010638~positive regulation of organelle organization	17	0.839092	0.0176368	CAV2, CAV1, ROCK2, BTC, TAC1, IGF1, CENPE, PPARGC1A, PROX1, UBE2N, CTTNBP2, PRKCQ, NCK2, PLA2G4A, TGFA, AMOT, EGF	1489	83	13528	1.86084	1	0.270956	28.1988		GOTERM_BP_FAT	GO:0009101~glycoprotein biosynthetic process	39	1.32114	0.00866477	GCNT4, OSTC, GALNT2, GYPC, HS3ST5, FUT9, TUSC3, GALNT7, KEL, ST8SIA1, HS2ST1, ST6GALNAC5, STT3B, ST3GAL1, ST6GALNAC3, GALNT10, ST3GAL4, B3GNT7, B3GALNT1, ST3GAL6, CHST11, RPN1, HS6ST1, B3GNT2, GCNT1, ST6GAL1, ST6GAL2, B3GALT2, B3GALT1, FUT10, MAN2A1, LARGE, ST8SIA6, CHST8, LRP2, EXT1, HS3ST3B1, TM4SF4, SERP1	2228	158	13528	1.49874	1	0.157735	15.1381		GOTERM_BP_FAT	GO:0042493~response to drug	36	1.84332	0.0107255	YWHAZ, DRD1, APOBEC1, PDGFA, LHCGR, TLR2, UQCRFS1, SRP19, TOP1, FOS, TNFRSF11B, SLC1A3, BCL2, SEMA3C, RAB6C, COL18A1, NES, SLC8A1, GNAO1, PTPRM, SOCS3, TGFBR2, EMX2, ACACA, GRIN2A, CENPF, PDE3A, CPS1, HDAC4, JUN, RYR2, PTCH1, PARP4, LRP2, HTR2C, HTR2A	1476	216
GOTERM_BP_FAT	GO:0051938~L-glutamate import	5	0.169837	0.00836788	SLC1A2, SLC1A3, SLC25A4, CLN8, SLC1A1	2233	6	13528	5.04851	1	0.154668	14.6708		GOTERM_BP_FAT	GO:0045687~positive regulation of glial cell differentiation	5	0.246792	0.0177526	BMP2, NTF3, NKX6-2, SHH, NKX6-1	1489	10	13528	4.54265	1	0.271475	28.3563		GOTERM_BP_FAT	GO:0035148~tube lumen formation	15	0.50813	0.00884269	DLC1, LMO4, ZEB2, FZD3, BCL2L11, SHH, ZIC2, MAP3K7, RGMA, MIB1, OVOL2, TGIF1, TFAP2A, IPMK, ALX1	2228	44	13528	2.06994	1	0.160083	15.4249		GOTERM_BP_FAT	GO:0031016~pancreas development	10	0.512033	0.0108612	AFP, ALDH1A2, NKX6-2, PTF1A, GDF11, SMAD2, PDX1, ISL1, TCF7L2, NKX6-1	1476	35
GOTERM_BP_FAT	GO:0006582~melanin metabolic process	6	0.203804	0.00854107	DCT, TYRP1, TYR, BCL2, ASIP, OCA2	2233	9	13528	4.03881	1	0.156995	14.9518		GOTERM_BP_FAT	GO:0051149~positive regulation of muscle cell differentiation	5	0.246792	0.0177526	BTG1, BCL2, NRG1, IGFBP3, BOC	1489	10	13528	4.54265	1	0.271475	28.3563		GOTERM_BP_FAT	GO:0003001~generation of a signal involved in cell-cell signaling	24	0.813008	0.00900911	SYT1, EDN3, HNF1B, YWHAZ, TBX3, LYN, SYT4, NRXN3, LTBP4, EDN1, NLGN1, SMAD2, CACNB4, RIMS1, LIN7A, GRM4, BDNF, LRP2, CACNA1C, SLC30A8, SNAP25, WNT7A, EIF2AK3, GLP1R	2228	85	13528	1.71439	1	0.162215	15.6924		GOTERM_BP_FAT	GO:0070085~glycosylation	24	1.22888	0.0108757	GALNT3, GYPC, GCNT4, GALNT1, ST6GAL1, TUSC3, B3GALT2, GALNT7, B3GALT5, B3GALT1, ST8SIA1, ALK, MAN1C1, ST3GAL1, STT3B, MAN2A1, ST6GALNAC3, GALNT10, LARGE, B3GNT7, OGT, LRP2, MGAT5, SERP1	1476	128
GOTERM_BP_FAT	GO:0048713~regulation of oligodendrocyte differentiation	6	0.203804	0.00854107	BMP4, LINGO1, DLX2, DRD3, NF1, SHH	2233	9	13528	4.03881	1	0.156995	14.9518		GOTERM_BP_FAT	GO:0048875~chemical homeostasis within a tissue	5	0.246792	0.0177526	PLA2G4A, FGF7, ERBB4, SFTPD, KDR	1489	10	13528	4.54265	1	0.271475	28.3563		GOTERM_BP_FAT	GO:0009948~anterior/posterior axis specification	8	0.271003	0.00936451	TBX3, LHX1, RNF2, TDGF1, TBX18, FRS2, TCF7L1, CTNNB1	2228	16	13528	3.03591	1	0.167423	16.2609		GOTERM_BP_FAT	GO:0006486~protein amino acid glycosylation	24	1.22888	0.0108757	GALNT3, GYPC, GCNT4, GALNT1, ST6GAL1, TUSC3, B3GALT2, GALNT7, B3GALT5, B3GALT1, ST8SIA1, ALK, MAN1C1, ST3GAL1, STT3B, MAN2A1, ST6GALNAC3, GALNT10, LARGE, B3GNT7, OGT, LRP2, MGAT5, SERP1	1476	128
GOTERM_BP_FAT	GO:0010717~regulation of epithelial to mesenchymal transition	6	0.203804	0.00854107	SMAD7, SMAD4, SMAD3, TGFBR3, SMAD2, TGFB2	2233	9	13528	4.03881	1	0.156995	14.9518		GOTERM_BP_FAT	GO:0043129~surfactant homeostasis	5	0.246792	0.0177526	PLA2G4A, FGF7, ERBB4, SFTPD, KDR	1489	10	13528	4.54265	1	0.271475	28.3563		GOTERM_BP_FAT	GO:0001841~neural tube formation	14	0.474255	0.00944955	DLC1, LMO4, ZEB2, FZD3, SHH, ZIC2, MAP3K7, MIB1, RGMA, OVOL2, TGIF1, TFAP2A, IPMK, ALX1	2228	40	13528	2.12513	1	0.168165	16.3963		GOTERM_BP_FAT	GO:0043413~biopolymer glycosylation	24	1.22888	0.0108757	GALNT3, GYPC, GCNT4, GALNT1, ST6GAL1, TUSC3, B3GALT2, GALNT7, B3GALT5, B3GALT1, ST8SIA1, ALK, MAN1C1, ST3GAL1, STT3B, MAN2A1, ST6GALNAC3, GALNT10, LARGE, B3GNT7, OGT, LRP2, MGAT5, SERP1	1476	128
GOTERM_BP_FAT	GO:0033273~response to vitamin	20	0.679348	0.00861901	BMP4, MUC1, BMP2, PDGFA, IGFBP7, SOX2, GDAP1, SI, TIMP3, SHH, CCND1, CD44, TFRC, GSN, BCL2, PTCH1, LRP2, BMP7, KLF4, SPP1	2233	66	13528	1.83582	1	0.157693	15.0779		GOTERM_BP_FAT	GO:0030198~extracellular matrix organization	20	0.987167	0.0179061	COL18A1, RXFP1, ADAMTS20, SPOCK2, POSTN, COL5A2, COL5A1, ANXA2, TGFB2, PTK2, APP, EGFLAM, FOXF1, FOXF2, COL1A2, COL12A1, FOXC1, LOX, COL11A1, CYR61	1489	104	13528	1.74717	1	0.27248	28.5645		GOTERM_BP_FAT	GO:0046887~positive regulation of hormone secretion	13	0.440379	0.0100079	INHBB, EDN3, RAB8B, DRD2, CREB1, EDN1, CRH, AACS, TCF7L2, SNAP25, NKX6-1, PSMD9, SERP1	2228	36	13528	2.1926	1	0.176535	17.2807		GOTERM_BP_FAT	GO:0007210~serotonin receptor signaling pathway	4	0.204813	0.0109182	HTR1A, HTR7, HTR2C, HTR2A	1476	5
GOTERM_BP_FAT	GO:0010552~positive regulation of specific transcription from RNA polymerase II promoter	18	0.611413	0.00866914	MEF2C, IKZF2, CREB1, SMAD3, GDNF, TCF7L2, USF2, CTNNB1, CITED2, HES1, HDAC4, NOTCH1, HES5, HAND1, ETS1, GATA6, RBM15, ARHGEF10L	2233	57	13528	1.91312	1	0.157919	15.159		GOTERM_BP_FAT	GO:0051271~negative regulation of cell motion	14	0.691017	0.0180572	PTPRK, PARD3, PKHD1, PTPRU, PTEN, SHH, TRIB1, VCL, CITED2, AGTR2, BCL2, IGFBP3, RNF20, FGF2	1489	63	13528	2.01895	1	0.273443	28.7687		GOTERM_BP_FAT	GO:0030516~regulation of axon extension	9	0.304878	0.010396	NRCAM, NTRK3, NRP1, MAPT, BARHL2, MAP1B, SEMA3A, CDH4, NTN1	2228	20	13528	2.73232	1	0.182057	17.8903		GOTERM_BP_FAT	GO:0060045~positive regulation of cardiac muscle cell proliferation	4	0.204813	0.0109182	FGF9, HEY2, NRG1, FGF2	1476	5
GOTERM_BP_FAT	GO:0060348~bone development	32	1.08696	0.00868433	EGFR, BMP4, BMP2, THRA, COL13A1, KLF10, NF1, HSPG2, SMAD3, COL2A1, WWTR1, SOX9, GLI2, MMP2, SHH, IGSF10, MEF2D, CHRDL1, CTGF, BCL2, NAB1, FOXC1, EXT1, AXIN2, ATP6V0A4, BMP7, RUNX2, IGFBP3, EIF2AK3, SPP1, GHR, CDH11	2233	123	13528	1.57612	1	0.157559	15.1835		GOTERM_BP_FAT	GO:0042325~regulation of phosphorylation	67	3.30701	0.0182076	ADCY1, HMGCR, ADCY8, GDF6, ZNF675, TTK, LPAR3, ZEB2, TLR4, PTEN, TGFB2, MAP3K7, PRKAR2B, EDNRB, SPRY2, APP, MDFIC, CXCR4, SPRED2, TGFA, PDGFD, NRG1, FGF2, FRS2, MAP2K6, PRKCA, EGFR, LYN, PKIB, IRS1, GRM1, PKIA, PROK2, ACVR2A, NCK2, INHBA, PSEN1, RIPK1, JUN, GAP43, CAV1, PARD3, SNX6, PKHD1, KITLG, TRIB2, TRIB1, KRAS, BCL2, DUSP16, ADRA2A, EGF, AGK, BMP4, BMP2, VAV3, SMAD6, LRRN3, MET, TGFBR2, IGF1…	1489	466	13528	1.30625	1	0.274389	28.9715		GOTERM_BP_FAT	GO:0045685~regulation of glial cell differentiation	9	0.304878	0.010396	BMP4, DLX2, NOTCH1, BMP2, DRD3, NTF3, ID4, SHH, NKX6-1	2228	20	13528	2.73232	1	0.182057	17.8903		GOTERM_BP_FAT	GO:0010553~negative regulation of specific transcription from RNA polymerase II promoter	11	0.563236	0.0109391	MEF2C, HES1, HDAC4, TBL1XR1, HAND1, SMAD7, HEY2, BCOR, HDAC9, RBM15, SMARCA2	1476	41
GOTERM_BP_FAT	GO:0032318~regulation of Ras GTPase activity	28	0.951087	0.00916588	ALS2, ARFGAP3, ASAP2, ASAP1, RABGAP1L, ADAP1, TBC1D16, S1PR1, EVI5, TBC1D14, TBC1D5, BCL6, TBC1D1, AGAP1, TBC1D30, FGD4, TBC1D2, TBC1D2B, NF1, RICTOR, TBC1D22A, USP6NL, TBC1D23, SYDE2, RASGRF1, ACAP2, EVI5L, ARAP2	2233	104	13528	1.63106	1	0.164929	15.958		GOTERM_BP_FAT	GO:0007176~regulation of epidermal growth factor receptor activity	6	0.29615	0.0186817	NCK2, APP, PSEN1, SNX6, TGFA, EGF	1489	15	13528	3.63412	1	0.279468	29.6074		GOTERM_BP_FAT	GO:0009880~embryonic pattern specification	12	0.406504	0.0104701	SATB2, TBX3, MEOX2, LHX1, SMAD6, TDGF1, SMAD2, ZBTB16, BMP7, FRS2, TCF7L1, CTNNB1	2228	32	13528	2.27693	1	0.182546	18.0062		GOTERM_BP_FAT	GO:0021846~cell proliferation in forebrain	5	0.256016	0.0112979	ARX, CEP120, EMX2, POU3F2, ZEB2	1476	9
GOTERM_BP_FAT	GO:0043408~regulation of MAPKKK cascade	29	0.985054	0.00937054	CAV1, GRIK2, PTPLAD1, LPAR2, ZEB2, TLR4, LPAR1, TLR6, CTNNB1, TGFB2, MAP3K7, GRIN2B, MAP3K9, GAB1, PAK1, SYK, FGD4, APC, IL6, NF1, PKN1, GRM1, LEP, HIPK3, RIPK1, SEMA4C, PEBP1, RIPK2, MAPK8IP3	2233	109	13528	1.61182	1	0.167655	16.2852		GOTERM_BP_FAT	GO:0048665~neuron fate specification	6	0.29615	0.0186817	ATOH1, FOXA2, NKX6-2, GLI3, SHH, NKX6-1	1489	15	13528	3.63412	1	0.279468	29.6074		GOTERM_BP_FAT	GO:0019935~cyclic-nucleotide-mediated signaling	33	1.11789	0.0107416	OPRM1, CALCR, MCHR1, ADCY1, ADORA2B, GNAI2, DRD3, DRD2, GNAI1, OPRK1, HTR1A, S1PR1, GALR1, HRH2, CALCRL, RAPGEF2, HTR1E, PTGER4, NUDT4, FZD2, FSHR, PTHLH, GNAL, GRM4, CHRM5, CD36, PDE7A, SSTR1, HTR7, MC2R, ADRA1B, MTNR1B, GLP1R	2228	130	13528	1.54131	1	0.186131	18.4294		GOTERM_BP_FAT	GO:0002040~sprouting angiogenesis	5	0.256016	0.0112979	CDH13, ROBO1, CCBE1, RBPJ, FGF2	1476	9
GOTERM_BP_FAT	GO:0046649~lymphocyte activation	47	1.59647	0.00937324	LRRC8A, ONECUT1, STAT5A, SOX4, ITPKB, FKBP1A, RAG2, HPRT1, SKAP2, IL7R, ITGB1, IL10, CTNNB1, CD48, SHB, DOCK2, CHD7, CXCR4, BCL2, BCL11A, ZAP70, PATZ1, BCL6, PIK3R1, SPN, KIF13B, APC, SYK, MSH6, TNFSF4, SWAP70, THEMIS, EOMES, SMAD3, FOXP1, CD1D, HDAC4, CARD11, NCK2, CBLB, PKNOX1, FYN, PSEN2, PLCG2, RIPK2, HSPD1, HDAC9	2233	199	13528	1.43084	1	0.167059	16.2895		GOTERM_BP_FAT	GO:0045637~regulation of myeloid cell differentiation	15	0.740375	0.0188143	MAFB, MITF, KITLG, ZNF675, CDK6, TLR4, CTNNB1, ACVR2A, INHBA, SMAP1, ID2, ETS1, JUN, SCIN, RUNX1	1489	70	13528	1.94685	1	0.280148	29.7843		GOTERM_BP_FAT	GO:0035051~cardiac cell differentiation	11	0.372629	0.010766	BMP2, GATA6, TBX5, TDGF1, RARB, SOX6, NRG1, PROX1, ITGB1, FOXP1, TGFB2	2228	28	13528	2.38536	1	0.185819	18.4673		GOTERM_BP_FAT	GO:0007164~establishment of tissue polarity	5	0.256016	0.0112979	VANGL2, TP63, FZD3, FZD2, FZD5	1476	9
GOTERM_BP_FAT	GO:0060350~endochondral bone morphogenesis	8	0.271739	0.00948146	MEF2D, COL13A1, NAB1, HSPG2, COL2A1, SOX9, RUNX2, GHR	2233	16	13528	3.02911	1	0.168183	16.462		GOTERM_BP_FAT	GO:0035148~tube lumen formation	11	0.542942	0.0189843	MAP3K7, RGMA, LMO4, TGIF1, TFAP2A, ZEB2, IPMK, SHH, BCL2L11, TWIST1, ALX1	1489	44	13528	2.27132	1	0.281294	30.0104		GOTERM_BP_FAT	GO:0008016~regulation of heart contraction	22	0.745257	0.0111475	EDN3, SLC8A1, IRX5, TACR3, THRB, EPAS1, SMAD7, DRD2, EDN1, TAC1, ATP1A1, TPM1, TGFB2, PLN, SP4, ADRA1B, AVPR1A, PEBP1, CELF2, SEMA3A, SCN5A, GLP1R	2228	77	13528	1.7348	1	0.191054	19.0584		GOTERM_BP_FAT	GO:0034504~protein localization in nucleus	19	0.972862	0.0121071	DRD1, FGF9, IPO11, SIX2, IPO8, GLI3, TGFB2, CBLB, CSE1L, PRICKLE1, RPL23, JUN, TRPS1, IFNG, SPTBN1, FGF2, PRL, RERE, TOB1	1476	94
GOTERM_BP_FAT	GO:0043583~ear development	26	0.883152	0.00994119	DFNA5, MAFB, PDGFA, OTX1, SOX2, PRRX1, COL2A1, FZD3, DLL1, JAG1, NR4A3, GAS1, ZIC1, BCL2L11, HES1, SPRY2, EYA1, CHD7, HES5, BCL2, CLIC5, PDGFRA, COL11A1, MYC, OTOP1, CDH23	2233	95	13528	1.65804	1	0.174953	17.191		GOTERM_BP_FAT	GO:0030509~BMP signaling pathway	11	0.542942	0.0189843	MSX2, BMP4, ACVR2A, RGMB, BMP2, CHRDL1, GDF6, SMAD6, UBE2D1, BMPR1B, GREM2	1489	44	13528	2.27132	1	0.281294	30.0104		GOTERM_BP_FAT	GO:0006468~protein amino acid phosphorylation	133	4.50542	0.0112757	STK31, STK38, GDF6, STK35, CASK, AURKB, LPAR1, PRKX, TGFB2, PRKACG, MAP3K7, APP, MAP3K4, MDFIC, MAP3K9, IFNG, TDGF1, GAB1, PIK3C3, PIK3CA, TLK1, STK39, FRS2, INSR, MAP2K6, EGFR, TYRO3, BCR, STK24, MYLK3, PIM1, MARK3, WEE1, MARK1, CDKL4, SPAG9, SCYL1, PDGFRA, ROR1, TESK2, RIPK2, ROR2, EIF2AK3, NEK7, KALRN, FGFR2, ERBB4, GNAI2, ADORA2B, PTPLAD1, MAPKAPK5, HUS1, STK17B, BMPR2, CHEK2, ULK4, RIOK2, SG…	2228	667	13528	1.21072	1	0.192325	19.256		GOTERM_BP_FAT	GO:0030036~actin cytoskeleton organization	37	1.89452	0.0126448	DLC1, SHROOM3, PLEK2, CAPZA3, PREX1, DIAPH2, CAPZA2, DIAPH3, SSH2, FERMT2, NEDD9, MYO9B, DAAM1, ITGB1, KLHL1, PFN2, KRAS, GSN, BCL2, SH2B2, FGD4, ROCK2, NF1, RICTOR, FLNB, GAS7, LPIN1, ARHGAP26, ELMO1, EPB41L2, FMN1, RND3, EPB41L1, XIRP2, FHOD3, SDCBP, ANTXR1	1476	226
GOTERM_BP_FAT	GO:0048565~gut development	13	0.441576	0.0101863	EDNRB, NOTCH1, OVOL2, STX2, BCL2, HLX, FOXF1, GATA4, GLI2, FOXP4, TCF7L2, SHH, CTNNB1	2233	36	13528	2.18769	1	0.178206	17.5771		GOTERM_BP_FAT	GO:0048593~camera-type eye morphogenesis	11	0.542942	0.0189843	BMP4, IRX5, SOX1, BHLHE22, ZEB1, COL8A1, PROX1, FRS2, GLI3, EPHB1, CTNNB1	1489	44	13528	2.27132	1	0.281294	30.0104		GOTERM_BP_FAT	GO:0033043~regulation of organelle organization	50	1.69377	0.0112871	DLC1, XPO1, EDN3, CAPZA2, EDN1, PAX5, CTCF, CDC16, TERF2IP, VILL, CTNNB1, S1PR1, GSN, MAPT, TLK1, MYC, INSR, CCDC88A, VIL1, HERC2, MID1IP1, PPARGC1A, PROX1, NEBL, NCK2, NCK1, PEBP1, DST, TRIOBP, DRD3, TAC1, ARF6, TPM1, MAP3K1, BUB1, TNKS, CLASP1, SKA1, ERCC4, TERF2, TERF1, MAP1B, SMAD3, CENPF, PLA2G4A, GOLPH3, MAP2, KIF20B, MAP4, AMOT	2228	217	13528	1.39904	1	0.191795	19.2736		GOTERM_BP_FAT	GO:0021549~cerebellum development	9	0.460829	0.0127872	LMX1B, AGTPBP1, MTPN, MYO16, LMX1A, RORA, GLI2, WNT7A, KLHL1	1476	30
GOTERM_BP_FAT	GO:0042698~ovulation cycle	20	0.679348	0.0102143	EGFR, BMP4, FOXL2, TAF4, BMP2, STAT5A, LHCGR, FOXO3, FSHR, SIRT1, NRIP1, TGFB2, KDR, INHBB, LEP, INHBA, BCL2, FOXC1, BMPR1B, LFNG	2233	67	13528	1.80842	1	0.177988	17.6213		GOTERM_BP_FAT	GO:0045787~positive regulation of cell cycle	13	0.641658	0.0194478	EGFR, SMAD6, BTC, IGF1, CENPE, PROX1, TGFB2, CITED2, APP, ID2, FOXG1, TGFA, EGF	1489	57	13528	2.07208	1	0.286105	30.6235		GOTERM_BP_FAT	GO:0001570~vasculogenesis	14	0.474255	0.0117981	PTPRJ, MYO1E, TGFBR2, WARS2, SHH, CITED2, ZFP36L1, ZMIZ1, HEY2, TDGF1, QKI, AMOT, ZFPM2, SOX17	2228	41	13528	2.0733	1	0.198871	20.057		GOTERM_BP_FAT	GO:0060606~tube closure	9	0.460829	0.0127872	DLC1, SHROOM3, LMO4, VANGL2, TGIF1, TFAP2A, FZD3, ZEB2, PTCH1	1476	30
GOTERM_BP_FAT	GO:0033674~positive regulation of kinase activity	53	1.80027	0.0102838	ALS2, ADCY1, ADCY2, PRKAG2, ZEB2, LPAR2, LPAR1, TLR6, TGFB2, MAP3K7, PRKACG, PRKAR2B, DAB1, MAP3K4, CXCR4, MAP3K9, GAB1, PAK1, FRS2, SYK, GHR, EGFR, PIM1, PKN1, IRS1, GRM1, PROK2, SPAG9, CCND1, RIPK1, ERN1, GAP43, PARD3, ADORA2B, PKHD1, PTPLAD1, KITLG, DUSP12, NPM1, ADRA2A, ADRA2C, FGD4, FLT1, VAV3, MET, LRRN3, TGFBR2, DGKH, PTPN11, ADCY9, PRKAR1A, MAPK8IP3, HTR2A	2233	231	13528	1.38998	1	0.178424	17.7304		GOTERM_BP_FAT	GO:0021521~ventral spinal cord interneuron specification	4	0.197433	0.0205632	NKX6-2, GLI3, SHH, NKX6-1	1489	6	13528	6.05686	1	0.298863	32.078		GOTERM_BP_FAT	GO:0034605~cellular response to heat	7	0.237127	0.0118839	STAC, LYN, XYLT1, CLPB, TFEC, ST8SIA1, SCARA5	2228	13	13528	3.26944	1	0.199446	20.1878		GOTERM_BP_FAT	GO:0001843~neural tube closure	9	0.460829	0.0127872	DLC1, SHROOM3, LMO4, VANGL2, TGIF1, TFAP2A, FZD3, ZEB2, PTCH1	1476	30
GOTERM_BP_FAT	GO:0045685~regulation of glial cell differentiation	9	0.305707	0.0105372	BMP4, LINGO1, DLX2, NOTCH1, BMP2, DRD3, NF1, ID4, SHH	2233	20	13528	2.7262	1	0.181742	18.1272		GOTERM_BP_FAT	GO:0021514~ventral spinal cord interneuron differentiation	4	0.197433	0.0205632	NKX6-2, GLI3, SHH, NKX6-1	1489	6	13528	6.05686	1	0.298863	32.078		GOTERM_BP_FAT	GO:0007156~homophilic cell adhesion	33	1.11789	0.0120292	DCHS2, CADM1, CLSTN2, PCDH20, CDH2, CDH4, ITGB1, CDH5, CDH6, CDH8, CDH9, FAT3, PVRL1, ROBO1, PVRL3, ROBO2, PTPRM, PCDH10, PCDH9, PCDH8, PTPRT, CELSR2, PCDH7, PCDH17, PCDH18, CDH12, CDH13, AMIGO2, FREM2, CDH18, DSC3, CDH10, CDH11	2228	131	13528	1.52954	1	0.200908	20.4089		GOTERM_BP_FAT	GO:0035272~exocrine system development	7	0.358423	0.0129063	PTF1A, PAX6, FOXC1, EDAR, PDX1, BMP7, TGFB2	1476	19
GOTERM_BP_FAT	GO:0009880~embryonic pattern specification	12	0.407609	0.0106458	T, TBX3, NOTO, DISP1, SMAD6, SMAD2, DLL1, BMP7, FRS2, TCF7L1, CTNNB1, SIM2	2233	32	13528	2.27183	1	0.182768	18.2967		GOTERM_BP_FAT	GO:0051923~sulfation	4	0.197433	0.0205632	TPST1, HS3ST5, UST, CHST4	1489	6	13528	6.05686	1	0.298863	32.078		GOTERM_BP_FAT	GO:0022604~regulation of cell morphogenesis	33	1.11789	0.0120292	DLC1, LZTS1, NRP1, GNA12, CDH2, LRRC4C, CDH4, RHOU, TGFB2, NRCAM, EZR, ROBO1, TIAM1, MAPT, ROBO2, POU3F2, SEMA3A, FN1, SPP1, SMAD7, MAP1B, BARHL2, SMAD4, SMAD3, SMAD2, NTN1, SLIT2, NTRK3, SLC26A5, FYN, CYFIP1, WNT7A, AKAP2	2228	131	13528	1.52954	1	0.200908	20.4089		GOTERM_BP_FAT	GO:0021545~cranial nerve development	7	0.358423	0.0129063	HES1, HOXB3, HOXB1, SLC1A3, CHD7, HOXD3, GLI3	1476	19
GOTERM_BP_FAT	GO:0051153~regulation of striated muscle cell differentiation	12	0.407609	0.0106458	BMP4, HDAC4, NOTCH1, TBX3, BTG1, BCL2, EZH2, UBC, HDAC9, IGFBP3, ZFHX3, RPS27A	2233	32	13528	2.27183	1	0.182768	18.2967		GOTERM_BP_FAT	GO:0060579~ventral spinal cord interneuron fate commitment	4	0.197433	0.0205632	NKX6-2, GLI3, SHH, NKX6-1	1489	6	13528	6.05686	1	0.298863	32.078		GOTERM_BP_FAT	GO:0008285~negative regulation of cell proliferation	77	2.6084	0.012106	DLC1, OPRM1, IGFBP7, PAX6, STRN, PAWR, CXADR, GLI3, SHH, TGFB2, BDNF, IFNG, RARB, FGF2, SPN, CDC6, PTPRK, PTPRM, PROX1, PTHLH, NCK2, ADAMTS8, IL20RB, BTG2, SSTR1, BTG1, JUN, NPPC, TGIF1, ADAMTS1, IL12B, MDM4, PMP22, TM4SF4, FRK, PPP2R3B, DRD2, ZBTB16, SESN1, CDH5, TRIB1, MSX2, ALDH1A2, OVOL2, BCL11B, BCL6, ING1, SCG2, NOX4, COL18A1, BMP4, TESC, BMP2, AIMP1, FLT3, JARID2, TBX5, TNFRSF13B, TGFBR2, …	2228	361	13528	1.2951	1	0.201335	20.5254		GOTERM_BP_FAT	GO:0007224~smoothened signaling pathway	7	0.358423	0.0129063	CDON, FOXF1, PTCH1, HHIP, GLI2, GLI3, NKX6-1	1476	19
GOTERM_BP_FAT	GO:0001503~ossification	30	1.01902	0.0107998	EGFR, BMP4, BMP2, THRA, COL13A1, KLF10, NF1, HSPG2, SMAD3, COL2A1, WWTR1, GLI2, MMP2, SHH, IGSF10, MEF2D, CHRDL1, CTGF, BCL2, NAB1, FOXC1, EXT1, AXIN2, ATP6V0A4, BMP7, RUNX2, IGFBP3, EIF2AK3, SPP1, CDH11	2233	115	13528	1.5804	1	0.184488	18.5364		GOTERM_BP_FAT	GO:0006477~protein amino acid sulfation	4	0.197433	0.0205632	TPST1, HS3ST5, UST, CHST4	1489	6	13528	6.05686	1	0.298863	32.078		GOTERM_BP_FAT	GO:0001667~ameboidal cell migration	13	0.440379	0.0126419	NRP2, EDN3, ZFAND5, HIF1A, OVOL2, CXCR4, LRP6, AMOT, KITLG, ZEB2, ISL1, GDNF, SHH	2228	37	13528	2.13334	1	0.208552	21.3348		GOTERM_BP_FAT	GO:0048483~autonomic nervous system development	7	0.358423	0.0129063	HES1, EDNRB, HOXB1, RET, NTF3, NF1, TP63	1476	19
GOTERM_BP_FAT	GO:0007517~muscle organ development	49	1.6644	0.0109413	MEF2C, ALS2, BMP10, FOXK1, CXADR, TGFB2, APP, GATA6, HLX, MKL2, RARB, NR2F2, CHRNA1, COL11A1, MBNL1, FLNB, SGCD, FOXC1, ZFPM2, ZFAND5, CAV2, CAV1, FKBP1A, SOX6, ITGB1, GJC1, FAM65B, GPHN, HAND1, DMD, TEAD4, FOXL2, TBX2, SMAD7, MET, NF1, HSPG2, LMNA, CSRP2, CAPN3, SIRT1, FOXP1, FOXP2, LAMA2, MEF2D, SVIL, PLN, NDUFV2, TGFBR3	2233	211	13528	1.40688	1	0.185998	18.7561		GOTERM_BP_FAT	GO:0033043~regulation of organelle organization	35	1.72754	0.0212973	CAV2, XPO1, CAV1, ACTR3B, BTC, TTK, TAC1, CXCL12, CTNNB1, CTTNBP2, S1PR1, TGFA, CLASP1, TLK1, ACTR3C, TLK2, EGF, CDK13, ROCK2, IGF1, CENPE, HERC2, PROX1, PPARGC1A, NEBL, UBE2N, NCK2, PRKCQ, PLA2G4A, MAD2L1, MAP2, SCIN, KIF20B, AMOT, DST	1489	217	13528	1.46537	1	0.306723	33.0196		GOTERM_BP_FAT	GO:0043406~positive regulation of MAP kinase activity	27	0.914634	0.0128885	EDN3, ADORA2B, PTPLAD1, EDN1, KITLG, ZEB2, LPAR1, CXCR4, MDFIC, MAP3K9, MAP3K1, TDGF1, GAB1, ADRA2C, FGF2, FRS2, INSR, MAP2K6, GHR, EGFR, LRRN3, PKN1, GRM1, GRM4, PROK2, SPAG9, HTR2A	2228	102	13528	1.60724	1	0.211429	21.7046		GOTERM_BP_FAT	GO:0040013~negative regulation of locomotion	14	0.716846	0.0129863	DLC1, PTPRK, DRD1, PTPRM, SMAD7, TBX5, NF1, VCL, CITED2, TRIB1, BCL2, HTR2C, FGF2, IGFBP3	1476	61
GOTERM_BP_FAT	GO:0042326~negative regulation of phosphorylation	15	0.509511	0.0111485	CDKN1C, ATXN1, INHBA, CAV1, CDKN2A, DYNLL1, SMAD7, JUN, SMAD6, SOCS1, PSEN2, PEBP1, FKBP1A, BDKRB2, IGFBP3	2233	45	13528	2.01941	1	0.188498	19.0768		GOTERM_BP_FAT	GO:0048871~multicellular organismal homeostasis	17	0.839092	0.0217994	XDH, NOX3, FGF7, ERBB4, VPS54, ZNF675, BBS10, PPARGC1A, CTNNB1, EPHA3, KDR, COL9A1, PLA2G4A, IL20RB, BCL2, SFTPD, HTR2A	1489	85	13528	1.81706	1	0.311675	33.6563		GOTERM_BP_FAT	GO:0048705~skeletal system morphogenesis	29	0.982385	0.0132182	ZFAND5, COL2A1, SOX9, PAX1, MMP2, GLI3, CTGF, CHST11, NKX3-2, COL11A1, MYC, WWOX, GHR, ALX1, SATB2, TBX15, GSC, TGFBR2, PTHLH, DLX2, MEF2D, EYA1, SIX1, PDGFRA, TFAP2A, ROR2, BMPR1B, WNT7A, UNCX	2228	112	13528	1.57217	1	0.21548	22.1964		GOTERM_BP_FAT	GO:0030201~heparan sulfate proteoglycan metabolic process	6	0.30722	0.0131833	HS3ST5, HS3ST4, SULF2, SULF1, EXT1, GLCE	1476	14
GOTERM_BP_FAT	GO:0009967~positive regulation of signal transduction	65	2.20788	0.0111566	ALS2, BMP10, LHCGR, PRRX1, FASLG, LPAR2, ITPKB, ZEB2, TLR4, JAG1, LPAR1, TLR6, CTNNB1, TGFB2, CITED2, MAP3K7, TICAM1, PRL, SYK, GHR, FADD, WLS, PIM2, IRS1, UBE2N, NCAM1, CARD11, ASCL1, HIF1A, NCOA3, GHRH, RIPK1, SEMA4C, RIPK2, PEBP1, CD226, CAV2, CAV1, DRD3, SOX2, PPM1A, UBE2V1, SOX4, FKBP1A, KCNRG, REL, SLC35B2, LANCL2, ZAP70, TRAF5, BMP4, CFLAR, IL6, BMP2, FLT1, SMAD4, RICTOR, GAS1, PTPN11, LEP…	2233	295	13528	1.33486	1	0.187943	19.0894		GOTERM_BP_FAT	GO:0046777~protein amino acid autophosphorylation	17	0.839092	0.0217994	EGFR, CAV2, MYO3A, MEX3B, MET, TRIM24, NTRK3, CTTNBP2, IGF1R, VRK1, PTK2, VRK2, FYN, RIPK1, DYRK1A, NTRK2, CAMK2D	1489	85	13528	1.81706	1	0.311675	33.6563		GOTERM_BP_FAT	GO:0051969~regulation of transmission of nerve impulse	36	1.21951	0.0133253	EDN3, LZTS1, ERBB4, GNAI2, GRIK1, DRD3, GRIK2, DRD2, GRIK3, EDN1, CTNND2, TAC1, CDH2, CALB1, GDNF, BDNF, BCHE, IFNG, RAB11A, RPS27A, EGFR, NTF3, MAP1B, NLGN1, GRIN2A, GRM1, GRM3, GRIA2, GRM8, AVPR1A, CHRNB4, PEBP1, CNTN4, HTR2C, EIF2AK3, HTR2A	2228	147	13528	1.48697	1	0.216274	22.3555		GOTERM_BP_FAT	GO:0048662~negative regulation of smooth muscle cell proliferation	6	0.30722	0.0131833	IFNG, IL15, IL12B, IGFBP3, KLF4, TRIB1	1476	14
GOTERM_BP_FAT	GO:0043069~negative regulation of programmed cell death	77	2.61549	0.0111786	XRCC5, MEF2C, IER3, MAEA, GRIK2, STAT5A, MITF, BNIP3, FOXO1, SGMS1, GDNF, IL10, SHH, CITED2, MAP3K7, EDNRB, CHST11, MKL1, MYC, RPS27A, EGFR, SOCS2, SOCS3, BARHL1, PIM1, ADNP, PIM2, DAPK1, SERPINB9, PROK2, EYA1, BTG2, HIPK3, PSEN2, UBC, RIPK2, AVEN, FOXC1, SEMA4D, TNFAIP3, CLN8, YWHAZ, GCLC, SOX4, COL2A1, BDKRB2, TCF7L2, IGF1R, BCL2, NPM1, DAD1, POU3F3, BCL6, AATF, ARHGDIA, APC, SCG2, CFLAR, IL6, …	2233	359	13528	1.29939	1	0.187604	19.1234		GOTERM_BP_FAT	GO:0016331~morphogenesis of embryonic epithelium	13	0.641658	0.0221454	LMO4, ZEB2, SHH, CTNNB1, MAP3K7, ALDH1A2, RGMA, TGIF1, TFAP2A, IPMK, TBX18, TWIST1, ALX1	1489	58	13528	2.03636	1	0.314711	34.0919		GOTERM_BP_FAT	GO:0030155~regulation of cell adhesion	34	1.15176	0.0134235	ONECUT1, ATP5B, EDIL3, TPM1, CITED2, TGFB2, CD47, DAB1, S1PR1, GSN, TNR, TDGF1, VWC2, BCL6, NRG1, FGF1, SPN, PIK3R1, SPP1, TESC, VAV3, SMAD7, PODXL, SMAD3, CELSR2, SERPINI1, ADIPOQ, SERPINI2, CDH13, EGFLAM, CD36, PRLR, ITGA6, IL12B	2228	137	13528	1.50687	1	0.216933	22.5011		GOTERM_BP_FAT	GO:0051146~striated muscle cell differentiation	18	0.921659	0.0133152	KCNH1, NKX2-6, TBX5, UTRN, IGF1, NEO1, HOMER1, CXADR, CAPN2, ITGB1, FOXP1, GPHN, BARX2, KRAS, CDON, MTPN, RARB, NRG1	1476	88
[truncated: 329 more rows]
[truncated: 5 more columns]
