# Supplementary material for: OCT4 impedes cell fate redirection by the melanocyte lineage master regulator MITF in mouse ESCs
Source: Nat Commun. 2017 Oct 18;8:1022. doi: 10.1038/s41467-017-01122-1 (PMC5647326; doi:10.1038/s41467-017-01122-1)
Supplement: Supplementary file 12 — Supplementary Data 9 [file 41467_2017_1122_MOESM12_ESM.xlsx]

## Sheet: Data
Supplementary Data 9. GO_NANOG_MITF_HES1_GATA4_CDX2 overlap
NANOG_MITF														NANOG_HES1														NANOG_GATA4														NANOG_CDX2
Category	Term	Count	%	PValue	Genes	List Total	Pop Hits	Pop Total	Fold Enrichment	Bonferroni	Benjamini	FDR		Category	Term	Count	%	PValue	Genes	List Total	Pop Hits	Pop Total	Fold Enrichment	Bonferroni	Benjamini	FDR		Category	Term	Count	%	PValue	Genes	List Total	Pop Hits	Pop Total	Fold Enrichment	Bonferroni	Benjamini	FDR		Category	Term	Count	%	PValue	Genes	List Total	Pop Hits
GOTERM_BP_FAT	GO:0006357~regulation of transcription from RNA polymerase II promoter	257	6.5245	1.26233e-17	MEF2C, STAT5A, FST, RORA, CITED1, SHH, CTNNB1, CITED2, EPC1, APP, SIN3A, S1PR1, MED27, TRAK1, PLA2G1B, RARB, TWIST1, YY1, RXRA, BARHL2, ZHX2, RXRG, MED14, HNF4G, MED13, TAF6L, MECOM, PPARGC1A, PPARGC1B, MED10, HES1, HES5, JUN, RPS14, TGIF1, PRDM1, HOXA13, TFCP2L1, ZNF76, NFKBIA, CALR, LIF, T, HEXIM1, VEZF1, TCF4, BCOR, TCF3, NKX2-5, ARHGEF10L, NKX2-3, BMP4, DNMT3A, KLF7, BMP2, TCF7, IKZF2, KLF9, …	2969	727	13528	1.61073	6.39244e-14	6.39244e-14	2.4055e-14		GOTERM_BP_FAT	GO:0030182~neuron differentiation	115	4.85437	3.79539e-14	STRN, RORB, NR2E3, PRKG1, GDNF, CXCL12, SHH, KLHL1, TGFB2, APP, ATOH1, S1PR1, CD44, ANK3, ROBO1, NKX6-2, ROBO2, EGFR, STMN2, RXRA, MDGA2, BARHL2, PTPRR, TBR1, CTNNA2, ASCL1, SLITRK1, NCAM2, SLITRK3, RASGRF1, FOXG1, MNX1, OPHN1, RELN, EFNA5, SLITRK6, SMARCA1, SLITRK5, DST, NGF, KALRN, SOX1, PKHD1, SOX5, EPHB1, ARX, SEMA5A, ALCAM, HOXA1, PTK2, CRB1, MTPN, DMD, LHX4, B3GNT2, LAMB1, BMP4, BHLHE22, NT…	1744	438	13528	2.03662	1.62586e-10	1.62586e-10	7.10765e-11		GOTERM_BP_FAT	GO:0006357~regulation of transcription from RNA polymerase II promoter	261	6.90842	1.30821e-21	MEF2C, CDX2, FST, RORA, SHH, CTNNB1, CITED2, MAGED1, APP, SIN3A, S1PR1, MED27, PLA2G1B, RARB, YY1, BARHL2, ZHX2, HNF4G, MECOM, PPARGC1A, PROX1, PPARGC1B, MED10, HES1, MED19, HES5, JUN, HES3, TGIF1, PRDM1, ST18, TFCP2L1, CRTC1, CALR, FOXH1, PLAGL1, LIF, HEXIM1, MAML3, VEZF1, TCF4, BCOR, NKX2-5, TCF3, NKX2-3, DMBX1, BMP4, BMP3, TCF7, BMP2, KLF9, NTF3, KLF12, SMAD7, KLF13, SMAD4, RYBP, SMAD3, SMAD2,…	2840	727	13528	1.7101	6.49659e-18	6.49659e-18	2.48782e-18		GOTERM_BP_FAT	GO:0048598~embryonic morphogenesis	96	4.05577	2.81268e-16	DLC1, FGF8, FGF9, LMO4, EDN1, PRRX1, SOBP, TP63, ZEB2, PDX1, GLI2, PAX2, GLI3, CUL3, MAP3K7, SPRY2, HOXC4, FOXF1, CHST11, GATA4, DYNC2H1, RAB23, RARB, COL11A1, MYC, IPMK, FLVCR1, RET, SATB2, GSC, LEF1, SIX2, MECOM, PTPRQ, HES1, ACVR2A, EYA1, MSX1, EYA2, CLIC5, HOXD3, KIAA1715, SIX1, FOXG1, TGIF1, TFAP2A, ROR2, FOXC1, EXT1, WNT5A, TWSG1, SHROOM3, SOX2, TCF7L2, MSX2, ALDH1A2, HOXA2, ECE1, CHD7, HOX…	1790	307
GOTERM_BP_FAT	GO:0010941~regulation of cell death	264	6.70221	1.26427e-12	DLC1, XRCC5, MEF2C, CADM1, STAT5A, SNCA, SGMS1, SHH, CITED2, MAP3K7, CUL3, BAK1, CUL5, APP, CD44, RARB, RAB27A, PRAME, ZC3HC1, CRYAA, BARHL1, RXRA, PIM1, GRIN2A, RAD9A, PIM2, BCL2L11, MAPK1, TXNDC5, JUN, F2, MNT, MAPK8, MYO18A, PRODH, TMX1, CDK5R1, HOXA13, ERBB3, STK17B, AKAP13, NFKBIA, CD70, STK17A, CHEK2, BCL2L1, BDKRB2, CALR, SLC11A2, NKX2-5, SPPL3, COL18A1, BMP4, ABR, TM2D1, KLF10, SMAD6, SMA…	2969	815	13528	1.47594	6.40253e-09	3.20126e-09	2.40929e-09		GOTERM_BP_FAT	GO:0000904~cell morphogenesis involved in differentiation	75	3.16589	4.37578e-13	NOG, NRP1, CXCL12, CITED1, SHH, CTNNB1, TGFB2, CUL3, ATOH1, APP, ANK3, ROBO1, CXCR4, POU4F1, ROBO2, SEMA3A, PRKCA, NRXN3, RXRA, EOMES, LEF1, NRXN1, PROX1, TBR1, SLIT3, CTNNA2, NCAM2, SLITRK1, SLITRK3, CLIC5, FOXG1, OPHN1, EFNA5, VCAN, RELN, SLITRK6, SLITRK5, DST, GAP43, KALRN, PARD3, NDN, PKHD1, SOX9, CDH4, EPHB1, ARX, ALCAM, SEMA5A, HOXA1, IGF1R, PTK2, BCL2, LHX4, B3GNT2, LAMB1, NEFL, FN1, COL18…	1744	244	13528	2.38429	1.87354e-09	9.36771e-10	8.19067e-10		GOTERM_BP_FAT	GO:0051252~regulation of RNA metabolic process	526	13.9227	1.1555e-18	MEF2C, HOXD12, ZNF782, SYNCRIP, RORA, ZNF251, CITED2, CTNNB1, MAGED1, TBPL2, APP, ZNF772, MED27, ZNF395, ZNF101, PHOX2A, ZNF44, NDNL2, ZNF506, RREB1, TAF4B, BARHL2, ZHX2, EOMES, ZNF792, HNF4G, MECOM, PROX1, MED10, MED19, ZNF235, ZNF783, JUN, FOXG1, ZNF785, DPRX, TGIF1, SHOX, RPS13, ST18, UNCX, ZNHIT3, ZNF611, ZNF133, CRTC1, VENTX, FOXH1, ARX, HESX1, ZNF227, ZNF226, ZNF225, HEXIM1, TCF4, VEZF1, TC…	2840	1813	13528	1.38198	5.73821e-15	2.8691e-15	2.1974e-15		GOTERM_BP_FAT	GO:0007389~pattern specification process	87	3.67554	4.40483e-16	CDX2, NRP1, EVX1, TBX20, EDN1, PAX6, TP63, ZEB2, GLI2, CXCL12, PAX1, GLI3, CITED2, HOXC6, HOXC8, CXCR4, HOXC4, NKX6-2, FOXF1, GATA4, RAB23, DYNC2H1, HHIP, ASPH, NR2F2, CYR61, PITX2, SATB2, GSC, YY1, EMX2, LEF1, CYP26A1, ARL6, RTTN, HES1, ACVR2A, EYA1, HOXD8, HOXD3, SIX1, FOXG1, TGIF1, ROR2, RELN, DNAH11, SHROOM3, ALDH1A2, HOXA2, HOXA3, HOXA9, BCOR, AXIN2, LFNG, MLLT3, BMP4, LMX1B, TBX3, MAFB, TBX…	1790	267
GOTERM_BP_FAT	GO:0045892~negative regulation of transcription, DNA-dependent	137	3.47804	1.36619e-12	MEF2C, JDP2, FST, CBX3, CBX2, NR2E3, CBX5, CITED2, CTNNB1, EPC1, TBPL2, SIN3B, SIN3A, RARB, DDX20, TWIST1, RXRA, RBL1, ZHX2, FOXN3, HES1, HES5, RPS14, TGIF1, PRDM1, DRD3, TFCP2L1, SOX2, SOX6, SOX9, CALR, NR2C1, TCF21, MEIS2, OVOL2, HEXIM1, BHLHE40, SKIL, TCF4, BCOR, NKX2-5, HNRNPAB, DNMT3A, BMP2, KLF12, RFX5, SMAD7, KLF10, SMAD4, RYBP, LMCD1, SMAD3, SMAD2, SKI, FOXP4, FOXP1, FOXP2, CDKN1C, DLX2, …	2969	356	13528	1.75345	6.91864e-09	2.30621e-09	2.60352e-09		GOTERM_BP_FAT	GO:0030030~cell projection organization	97	4.09455	3.64879e-12	NRP1, CROCC, STRN, LPAR3, GJA1, PRKG1, GDNF, CXCL12, CD2AP, PTEN, SHH, RAB3IP, VCL, SPAG16, KLHL1, ATOH1, APP, CD44, ANK3, CXCR4, ROBO1, ROBO2, POU4F1, SEMA3A, EGFR, PRKCA, ROCK1, NRXN3, RXRA, NRXN1, BBS10, TBR1, SLIT3, CTNNA2, NCAM2, SLITRK1, NCK2, SLITRK3, RASGRF1, CLIC5, FOXG1, OPHN1, EFNA5, VCAN, RELN, SLITRK6, SLITRK5, DST, GAP43, NGF, KALRN, PARD3, DNAH9, ONECUT1, NDN, PKHD1, TTC8, CDH4, EP…	1744	368	13528	2.04461	1.56239e-08	5.20798e-09	6.83045e-09		GOTERM_BP_FAT	GO:0006355~regulation of transcription, DNA-dependent	513	13.5786	6.22015e-18	MEF2C, HOXD12, ZNF782, RORA, ZNF251, CITED2, CTNNB1, MAGED1, TBPL2, APP, ZNF772, MED27, ZNF395, ZNF101, PHOX2A, ZNF44, NDNL2, ZNF506, RREB1, TAF4B, BARHL2, ZHX2, EOMES, ZNF792, HNF4G, MECOM, PROX1, MED10, MED19, ZNF235, ZNF783, JUN, FOXG1, ZNF785, DPRX, TGIF1, SHOX, ST18, UNCX, ZNHIT3, ZNF611, ZNF133, CRTC1, VENTX, FOXH1, HESX1, ARX, ZNF227, ZNF226, ZNF225, HEXIM1, TCF4, VEZF1, TCF3, DMBX1, ZNF39…	2840	1773	13528	1.37824	3.08892e-14	1.02964e-14	1.18288e-14		GOTERM_BP_FAT	GO:0006357~regulation of transcription from RNA polymerase II promoter	172	7.26658	5.4366e-15	MEF2C, CDX2, THRB, FOXO1, MED23, RORA, PDX1, FOXO3, ZNF254, CITED2, HOXC6, EPC1, GATA2, HOXC8, SIN3A, S1PR1, MYOCD, NKX6-2, GATA4, RARB, AKIRIN2, SATB1, SATB2, MTA2, RXRA, YY1, ZHX2, SIX2, ARNTL, NR0B2, MECOM, PPARGC1A, HES1, PRDM7, MSX1, HIF1A, HOXD8, JUN, SIX1, TFAP2B, TGIF1, TFAP2A, PRDM1, SMARCA2, HMGB2, ZNF76, SOX2, SOX5, SOX6, SOX9, WT1, HOXA2, MEIS2, HEXIM1, MAML3, TCF4, BCOR, RUNX2, ARHGE…	1790	727
GOTERM_BP_FAT	GO:0043067~regulation of programmed cell death	262	6.65143	2.51535e-12	DLC1, MEF2C, XRCC5, CADM1, STAT5A, SNCA, SGMS1, SHH, CITED2, MAP3K7, CUL3, BAK1, CUL5, APP, CD44, RARB, RAB27A, PRAME, ZC3HC1, CRYAA, BARHL1, RXRA, PIM1, GRIN2A, RAD9A, PIM2, BCL2L11, MAPK1, TXNDC5, JUN, F2, MNT, MAPK8, MYO18A, PRODH, TMX1, CDK5R1, HOXA13, ERBB3, STK17B, AKAP13, NFKBIA, CD70, STK17A, CHEK2, BCL2L1, BDKRB2, CALR, SLC11A2, NKX2-5, SPPL3, COL18A1, ABR, TM2D1, KLF10, SMAD6, SMAD3, TR…	2969	812	13528	1.47017	1.27376e-08	3.1844e-09	4.79321e-09		GOTERM_BP_FAT	GO:0031175~neuron projection development	75	3.16589	6.04211e-12	NRP1, STRN, GJA1, PRKG1, GDNF, CXCL12, PTEN, SHH, KLHL1, ATOH1, APP, CD44, ANK3, ROBO1, CXCR4, POU4F1, ROBO2, SEMA3A, EGFR, PRKCA, NRXN3, RXRA, NRXN1, TBR1, SLIT3, CTNNA2, NCAM2, SLITRK1, SLITRK3, RASGRF1, FOXG1, OPHN1, EFNA5, VCAN, RELN, SLITRK6, SLITRK5, DST, GAP43, NGF, KALRN, PARD3, NDN, PKHD1, CDH4, EPHB1, ARX, ALCAM, SEMA5A, LINGO1, HOXA1, IGF1R, PTK2, DMD, BCL2, LHX4, B3GNT2, LAMB1, NEFL, …	1744	256	13528	2.27252	2.58721e-08	6.46802e-09	1.13107e-08		GOTERM_BP_FAT	GO:0045449~regulation of transcription	706	18.6871	1.7669e-17	MEF2C, HOXD12, ZNF782, RORA, ZNF251, CITED2, CTNNB1, MAGED1, TBPL2, APP, EPC2, CDCA7, ZNF775, ZNF774, ZNF772, MED27, PHTF2, ZNF395, CCNA2, ZNF101, CCAR1, PHOX2A, PTPRK, ZNF44, NDNL2, ZNF644, RREB1, ZNF506, TAF4B, ZNF507, BARHL2, ZHX2, ZNF648, EOMES, ZNF792, ZNF503, HNF4G, PROX2, MECOM, PROX1, MED10, MED19, ZNF235, SCYL1, ZNF783, JUN, DPRX, FOXG1, ZNF785, TGIF1, SHOX, ST18, UNCX, ZNHIT3, CRTC3, ZN…	2840	2601	13528	1.29294	8.77442e-14	2.1936e-14	3.36009e-14		GOTERM_BP_FAT	GO:0045892~negative regulation of transcription, DNA-dependent	101	4.267	4.49649e-14	MEF2C, CDX2, CBX3, PDX1, ZNF254, CITED2, EPC1, HOXC8, SIN3A, NKX6-2, RARB, SATB1, SATB2, RXRA, MTA2, ZHX2, NR0B2, FOXN3, HES1, HOXD8, MSX1, TGIF1, PRDM1, SMARCA2, SOX2, NOSTRIN, SOX6, SOX9, WT1, HOXA2, MEIS2, HEXIM1, BHLHE40, TCF4, BCOR, BMP2, KLF12, SMAD7, KLF10, LMCD1, RYBP, SMAD4, SMAD2, FOXP1, HOXB4, DLX2, HDAC4, SALL4, TRPS1, HOPX, HDAC9, RBPJ, ZFHX3, DNAJB6, KLF4, NR6A1, TBX20, PAX5, TP63, …	1790	356
GOTERM_BP_FAT	GO:0051253~negative regulation of RNA metabolic process	138	3.50343	2.53227e-12	MEF2C, JDP2, FST, CBX3, CBX2, NR2E3, CBX5, CITED2, CTNNB1, EPC1, TBPL2, SIN3B, SIN3A, RARB, DDX20, TWIST1, RXRA, RBL1, ZHX2, FOXN3, HES1, HES5, RPS14, TGIF1, PRDM1, DRD3, TFCP2L1, SOX2, SOX6, CALR, SOX9, NR2C1, TCF21, MEIS2, OVOL2, HEXIM1, NPM1, BHLHE40, SKIL, TCF4, BCOR, NKX2-5, HNRNPAB, DNMT3A, BMP2, KLF12, RFX5, SMAD7, KLF10, SMAD4, RYBP, LMCD1, SMAD3, SMAD2, SKI, FOXP4, FOXP1, FOXP2, CDKN1C, …	2969	362	13528	1.73698	1.28236e-08	2.56472e-09	4.82558e-09		GOTERM_BP_FAT	GO:0048666~neuron development	89	3.75686	3.89605e-11	NRP1, STRN, GJA1, RORB, NR2E3, PRKG1, GDNF, CXCL12, PTEN, SHH, KLHL1, TGFB2, ATOH1, APP, CD44, ANK3, CXCR4, ROBO1, DYNLL2, CNTNAP2, ROBO2, POU4F1, SEMA3A, EGFR, PRKCA, NRXN3, RXRA, NRXN1, TBR1, SLIT3, CTNNA2, NCAM2, ASCL1, SLITRK1, SLITRK3, PSEN1, RASGRF1, CLIC5, FOXG1, OPHN1, RELN, EFNA5, VCAN, SLITRK6, SLITRK5, DST, GAP43, KALRN, NGF, PARD3, IRX5, SOX1, NDN, PKHD1, CDH4, EPHB1, ARX, SEMA5A, ALC…	1744	339	13528	2.03647	1.66829e-07	3.33658e-08	7.2934e-08		GOTERM_BP_FAT	GO:0045893~positive regulation of transcription, DNA-dependent	173	4.57914	8.48204e-15	MEF2C, MYOD1, CDX2, THRB, CASK, RORA, FOXO3, GDNF, CBFB, SHH, CTNNB1, CITED2, APP, ATOH1, S1PR1, MDFIC, GATA6, SMARCD3, IFNG, GATA4, TDGF1, PLA2G1B, RARB, AKIRIN2, SATB2, RAN, MTA2, SIX3, ARID1A, MECOM, PPARGC1A, TRERF1, PROX1, PPARGC1B, AHR, HES1, HIF1A, HES5, JUN, HES3, SIX1, TFAP2B, SMARCA1, TMX1, CNBP, HMGB2, DRD3, CRTC1, SOX2, SOX5, SOX4, AFAP1L2, SOX6, SOX9, SRF, FOXH1, PLAGL1, LIF, TCF21, …	2840	477	13528	1.7276	4.19016e-11	8.3803e-12	1.60427e-11		GOTERM_BP_FAT	GO:0051253~negative regulation of RNA metabolic process	101	4.267	1.41578e-13	MEF2C, CDX2, CBX3, PDX1, ZNF254, CITED2, EPC1, HOXC8, SIN3A, NKX6-2, RARB, SATB1, SATB2, RXRA, MTA2, ZHX2, NR0B2, FOXN3, HES1, HOXD8, MSX1, TGIF1, PRDM1, SMARCA2, SOX2, NOSTRIN, SOX6, SOX9, WT1, HOXA2, MEIS2, HEXIM1, BHLHE40, TCF4, BCOR, BMP2, KLF12, SMAD7, KLF10, LMCD1, RYBP, SMAD4, SMAD2, FOXP1, HOXB4, DLX2, HDAC4, SALL4, TRPS1, HOPX, HDAC9, RBPJ, ZFHX3, DNAJB6, KLF4, NR6A1, TBX20, PAX5, TP63, …	1790	362
GOTERM_BP_FAT	GO:0042981~regulation of apoptosis	259	6.57527	4.15553e-12	MEF2C, XRCC5, DLC1, CADM1, STAT5A, SNCA, SGMS1, SHH, CITED2, MAP3K7, CUL3, BAK1, CUL5, APP, CD44, RARB, RAB27A, PRAME, ZC3HC1, CRYAA, BARHL1, RXRA, PIM1, GRIN2A, RAD9A, PIM2, BCL2L11, MAPK1, TXNDC5, JUN, F2, MNT, MAPK8, MYO18A, PRODH, TMX1, CDK5R1, HOXA13, ERBB3, STK17B, AKAP13, NFKBIA, CD70, STK17A, CHEK2, BCL2L1, BDKRB2, CALR, SLC11A2, NKX2-5, SPPL3, COL18A1, ABR, TM2D1, KLF10, SMAD6, SMAD3, TR…	2969	804	13528	1.4678	2.10438e-08	3.5073e-09	7.91887e-09		GOTERM_BP_FAT	GO:0000902~cell morphogenesis	92	3.8835	4.44331e-11	NOG, NRP1, GJA1, CXCL12, RAB3IP, CITED1, SHH, TGFB2, CTNNB1, CUL3, ATOH1, APP, ANK3, CXCR4, ROBO1, FOXF1, ROBO2, POU4F1, SEMA3A, EGFR, PRKCA, NRXN3, RXRA, EOMES, LEF1, NRXN1, PROX1, BBS10, TBR1, SLIT3, CTNNA2, NCAM2, SLITRK1, SS18, SLITRK3, CLIC5, FOXG1, OPHN1, EFNA5, VCAN, RELN, SLITRK6, SLITRK5, DST, GAP43, KALRN, PARD3, SHROOM4, ONECUT1, NDN, PKHD1, SOX6, TTC8, IL7R, SOX9, CDH4, EPHB1, ARX, SE…	1744	356	13528	2.00459	1.90262e-07	3.17104e-08	8.31785e-08		GOTERM_BP_FAT	GO:0010629~negative regulation of gene expression	180	4.76443	1.23946e-14	MEF2C, JDP2, CDX2, THRB, FST, CBX5, CTNNB1, CITED2, TBPL2, SIN3A, SND1, EED, RARB, INSR, AKIRIN2, SATB1, PTPRK, SATB2, MTA2, GABPA, RBL1, SIX3, ZHX2, ZNF8, NR0B2, PROX1, FOXN3, HES1, HES5, TIMELESS, TRIM33, PRDM6, HES3, TGIF1, PRDM1, ST18, SUDS3, HMGB1, HMGB2, GCLC, DRD3, TFCP2L1, SOX2, NOSTRIN, BCL2L1, SOX6, CALR, LIN28A, SOX9, LIN28B, NR2C1, FOXH1, TCF21, MEIS2, OVOL2, HEXIM1, BHLHE40, TCF4, BC…	2840	504	13528	1.70121	6.17497e-11	1.02917e-11	2.36478e-11		GOTERM_BP_FAT	GO:0010629~negative regulation of gene expression	127	5.36544	2.82415e-13	MEF2C, CDX2, THRB, CBX3, PDX1, ZNF254, CITED2, EPC1, HOXC8, SIN3A, NKX6-2, RARB, AKIRIN2, PTPRK, SATB1, SATB2, RXRA, MTA2, ZHX2, NR0B2, FOXN3, HES1, MSX1, HOXD8, PRDM6, TGIF1, PRDM1, SMARCA2, HMGB2, SOX2, NOSTRIN, SOX6, LIN28A, SOX9, LIN28B, WT1, HOXA2, MEIS2, HEXIM1, BHLHE40, TCF4, BCOR, RUNX2, BMP4, BMP2, KLF12, SMAD7, KLF10, SMAD4, RYBP, LMCD1, NDFIP2, SMAD2, FOXP1, HOXB4, DLX2, HDAC4, SALL4, …	1790	504
GOTERM_BP_FAT	GO:0045893~positive regulation of transcription, DNA-dependent	170	4.31582	4.84028e-12	MEF2C, THRB, STAT5A, ARNT2, MORF4L2, FOXO1, RORB, NR2E3, RORA, FOXO3, GDNF, CBFB, IL10, SHH, CTNNB1, CITED2, EPC1, GATA2, APP, S1PR1, GATA6, FOXF1, GATA4, PLA2G1B, RARB, AKIRIN2, RAN, RXRA, RXRG, ARID1A, MED14, ARID1B, MED13, MECOM, PPARGC1A, PPARGC1B, AHR, HES1, ASCL1, HIF1A, HES5, JUN, TFAP2B, NFE2L2, TFAP2E, TMX1, HOXA13, DRD3, SOX2, SOX5, NFKBIA, SOX4, SOX6, SOX9, SOX8, LIF, T, TCF21, MEIS2, …	2969	477	13528	1.62388	2.4511e-08	3.50157e-09	9.22359e-09		GOTERM_BP_FAT	GO:0007409~axonogenesis	60	2.53271	7.32341e-11	NRP1, CXCL12, SHH, APP, ATOH1, ANK3, ROBO1, CXCR4, POU4F1, ROBO2, SEMA3A, PRKCA, NRXN3, RXRA, NRXN1, TBR1, CTNNA2, SLIT3, NCAM2, SLITRK1, SLITRK3, FOXG1, OPHN1, EFNA5, VCAN, RELN, SLITRK6, SLITRK5, DST, GAP43, KALRN, PARD3, NDN, PKHD1, CDH4, EPHB1, ARX, ALCAM, SEMA5A, HOXA1, IGF1R, PTK2, BCL2, LHX4, B3GNT2, NEFL, NTF3, PTPRZ1, NTNG1, NR4A2, NEUROG2, LMX1A, GAS1, FEZF1, EPHA4, SEMA6A, ISL2, EPHA7,…	1744	193	13528	2.41147	3.13588e-07	4.47983e-08	1.37094e-07		GOTERM_BP_FAT	GO:0051254~positive regulation of RNA metabolic process	173	4.57914	2.03676e-14	MEF2C, MYOD1, CDX2, THRB, CASK, RORA, FOXO3, GDNF, CBFB, SHH, CTNNB1, CITED2, APP, ATOH1, S1PR1, MDFIC, GATA6, SMARCD3, IFNG, GATA4, TDGF1, PLA2G1B, RARB, AKIRIN2, SATB2, RAN, MTA2, SIX3, ARID1A, MECOM, PPARGC1A, TRERF1, PROX1, PPARGC1B, AHR, HES1, HIF1A, HES5, JUN, HES3, SIX1, TFAP2B, SMARCA1, TMX1, CNBP, HMGB2, DRD3, CRTC1, SOX2, SOX5, SOX4, AFAP1L2, SOX6, SOX9, SRF, FOXH1, PLAGL1, LIF, TCF21, …	2840	481	13528	1.71323	1.00895e-10	1.44135e-11	3.86358e-11		GOTERM_BP_FAT	GO:0016481~negative regulation of transcription	118	4.98521	5.13048e-13	MEF2C, CDX2, THRB, CBX3, PDX1, ZNF254, CITED2, EPC1, HOXC8, SIN3A, NKX6-2, RARB, AKIRIN2, PTPRK, SATB1, SATB2, RXRA, MTA2, ZHX2, NR0B2, FOXN3, HES1, MSX1, HOXD8, PRDM6, TGIF1, PRDM1, SMARCA2, HMGB2, SOX2, NOSTRIN, SOX6, SOX9, WT1, HOXA2, MEIS2, HEXIM1, BHLHE40, TCF4, BCOR, RUNX2, BMP2, KLF12, SMAD7, KLF10, SMAD4, RYBP, LMCD1, SMAD2, FOXP1, HOXB4, DLX2, HDAC4, SALL4, TRPS1, HOPX, SCMH1, HDAC9, RBP…	1790	459
GOTERM_BP_FAT	GO:0051254~positive regulation of RNA metabolic process	170	4.31582	1.07348e-11	MEF2C, THRB, STAT5A, ARNT2, MORF4L2, FOXO1, RORB, NR2E3, RORA, FOXO3, GDNF, CBFB, IL10, SHH, CTNNB1, CITED2, EPC1, GATA2, APP, S1PR1, GATA6, FOXF1, GATA4, PLA2G1B, RARB, AKIRIN2, RAN, RXRA, RXRG, ARID1A, MED14, ARID1B, MED13, MECOM, PPARGC1A, PPARGC1B, AHR, HES1, ASCL1, HIF1A, HES5, JUN, TFAP2B, NFE2L2, TFAP2E, TMX1, HOXA13, DRD3, SOX2, SOX5, NFKBIA, SOX4, SOX6, SOX9, SOX8, LIF, T, TCF21, MEIS2, …	2969	481	13528	1.61038	5.43608e-08	6.79509e-09	2.04562e-08		GOTERM_BP_FAT	GO:0048812~neuron projection morphogenesis	64	2.70156	7.89527e-11	NRP1, GJA1, CXCL12, SHH, ATOH1, APP, ANK3, ROBO1, CXCR4, POU4F1, ROBO2, SEMA3A, PRKCA, EGFR, NRXN3, RXRA, NRXN1, TBR1, SLIT3, CTNNA2, NCAM2, SLITRK1, SLITRK3, FOXG1, OPHN1, EFNA5, VCAN, RELN, SLITRK6, SLITRK5, DST, GAP43, KALRN, PARD3, NDN, PKHD1, CDH4, EPHB1, ARX, ALCAM, SEMA5A, HOXA1, IGF1R, PTK2, DMD, BCL2, LHX4, B3GNT2, NEFL, NTF3, PTPRZ1, ITGA1, NTNG1, NR4A2, NEUROG2, LMX1A, GAS1, FEZF1, SEM…	1744	213	13528	2.33071	3.38076e-07	4.22594e-08	1.47799e-07		GOTERM_BP_FAT	GO:0045941~positive regulation of transcription	195	5.16146	3.33048e-14	MEF2C, MYOD1, CDX2, THRB, GDF6, CASK, FOXO3, RORA, GDNF, SHH, CBFB, ZXDA, CTNNB1, CITED2, APP, ATOH1, S1PR1, MDFIC, GATA6, SMARCD3, TDGF1, GATA4, IFNG, PLA2G1B, RARB, CCNA2, RPS27A, AKIRIN2, SATB2, RAN, MTA2, SIX3, ARID1A, MECOM, PPARGC1A, TRERF1, PROX1, PPARGC1B, AHR, HES1, HIF1A, HES5, JUN, HES3, SIX1, TFAP2B, SMARCA1, TMX1, HMGB2, CNBP, DRD3, CRTC1, SOX2, SOX5, SOX4, AFAP1L2, SOX6, SOX9, SRF, …	2840	564	13528	1.64691	1.65401e-10	2.06751e-11	6.33382e-11		GOTERM_BP_FAT	GO:0045893~positive regulation of transcription, DNA-dependent	120	5.06971	1.55602e-12	MEF2C, CDX2, THRB, FOXO1, RORA, PDX1, FOXO3, IL10, CITED2, EPC1, GATA2, S1PR1, MYOCD, MDFIC, FOXF1, IFNG, GATA4, RARB, AKIRIN2, SATB2, RXRA, MTA2, SIX2, ARID1A, ARNTL, ARID1B, MECOM, PPARGC1A, TRERF1, HES1, PRDM7, HIF1A, JUN, SIX1, TFAP2B, SMARCA2, HMGB2, SOX2, SOX5, AFAP1L2, SOX6, SOX9, WT1, HOXA2, MEIS2, MAML3, TCF4, RUNX2, ARHGEF10L, NKX2-3, BMP4, BMP2, IKZF2, NTF3, KLF12, MAFB, KLF13, MAML2, …	1790	477
GOTERM_BP_FAT	GO:0045944~positive regulation of transcription from RNA polymerase II promoter	138	3.50343	1.98432e-11	MEF2C, THRB, STAT5A, ARNT2, MORF4L2, FOXO1, RORA, FOXO3, NR2E3, GDNF, SHH, CBFB, CITED2, CTNNB1, EPC1, GATA2, APP, S1PR1, GATA6, GATA4, PLA2G1B, RARB, AKIRIN2, RXRA, RXRG, MED14, MED13, MECOM, PPARGC1A, PPARGC1B, AHR, HES1, ASCL1, HIF1A, HES5, JUN, TFAP2B, TFAP2E, HOXA13, DRD3, SOX2, SOX5, NFKBIA, SOX6, SOX9, SOX8, LIF, T, MEIS2, TEAD4, TAF9, RUNX1, RUNX2, TCF3, NKX2-5, ARHGEF10L, NKX2-3, SREBF1,…	2969	371	13528	1.69484	1.00486e-07	1.11651e-08	3.78134e-08		GOTERM_BP_FAT	GO:0006928~cell motion	111	4.68552	2.82137e-10	SLC22A16, PLXNA2, HMGCR, PRKG1, GDNF, CXCL12, CD2AP, SHH, TGFB2, VCL, CTTNBP2, APP, APOB, ATOH1, APOA1, CD44, ANK3, ROBO1, ROBO2, TWIST1, PTPRK, ROCK1, BARHL2, TBR1, CTNNA2, ASCL1, TNS3, VEGFC, FOXG1, CELF3, OPHN1, RELN, EFNA5, MAPK8, SOX1, ITGA11, ASTN1, EPHB1, ARX, SEMA5A, ALCAM, HOXA1, PTK2, LHX4, SFTPD, ADRA2A, B3GNT2, FN1, VAV3, NTF3, PODXL, MET, NR4A2, ITGA1, NEUROG2, GAS1, KDR, FEZF1, SEMA…	1744	475	13528	1.81266	1.20811e-06	1.34235e-07	5.2816e-07		GOTERM_BP_FAT	GO:0045892~negative regulation of transcription, DNA-dependent	137	3.62626	3.99607e-14	MEF2C, JDP2, CDX2, FST, CBX5, CITED2, CTNNB1, TBPL2, SIN3A, RARB, SATB1, SATB2, MTA2, GABPA, RBL1, SIX3, ZHX2, ZNF8, NR0B2, PROX1, FOXN3, HES1, HES5, HES3, TGIF1, PRDM1, ST18, HMGB1, DRD3, TFCP2L1, SOX2, NOSTRIN, SOX6, CALR, SOX9, NR2C1, FOXH1, TCF21, MEIS2, OVOL2, HEXIM1, BHLHE40, TCF4, BCOR, NKX2-5, HNRNPAB, DMBX1, BMP2, KLF12, RFX5, SMAD7, FOXA1, SMAD4, RYBP, LMCD1, SMAD3, SMAD2, FOXP1, FOXP2,…	2840	356	13528	1.8331	1.98481e-10	2.20535e-11	7.60059e-11		GOTERM_BP_FAT	GO:0009792~embryonic development ending in birth or egg hatching	93	3.92902	1.63973e-12	DLC1, CDX2, EVX1, FGF9, LMO4, EDN1, PRRX1, PAX6, ZEB2, HOXD1, GLI2, PAX1, GLI3, CITED2, CUL3, HOXC6, MAP3K7, GATA2, ACVR1B, FOXF1, CHST11, GATA4, MKL2, COL11A1, IPMK, FLVCR1, SATB2, GSC, ADAM10, NKX2-6, PTPRR, LEF1, SIX2, MYH9, MECOM, BCL2L11, RBBP8, HES1, MAN2A1, ACVR2A, EYA1, MSX1, HIF1A, HOXD3, ZMIZ1, SIX1, PDGFRA, TGIF1, PDGFRB, TFAP2A, ROR2, FOXC1, KIAA1217, PRDM1, SHROOM3, TCF7L2, ITGB1, AL…	1790	334
GOTERM_BP_FAT	GO:0010629~negative regulation of gene expression	175	4.44275	2.74579e-11	MEF2C, JDP2, THRB, FST, CBX3, CBX2, NR2E3, CBX5, CTNNB1, CITED2, EPC1, TBPL2, SIN3B, SIN3A, WWP2, SND1, RARB, DDX20, AKIRIN2, TWIST1, PTPRK, RXRA, RBL1, ZHX2, FOXN3, HES1, HES5, TRIM33, RPS14, TGIF1, PRDM1, GCLC, DRD3, TFCP2L1, SOX2, BCL2L1, ELK3, SOX6, CALR, SOX9, NR2C1, TCF21, MEIS2, OVOL2, HEXIM1, BHLHE40, SKIL, TCF4, BCOR, RUNX2, NKX2-5, HNRNPAB, BMP4, DNMT3A, BMP2, KLF12, RFX5, SMAD7, KLF10,…	2969	504	13528	1.58209	1.39046e-07	1.39046e-08	5.23238e-08		GOTERM_BP_FAT	GO:0048858~cell projection morphogenesis	69	2.91262	3.09802e-10	NRP1, GJA1, CXCL12, RAB3IP, SHH, ATOH1, APP, ANK3, ROBO1, CXCR4, POU4F1, ROBO2, SEMA3A, PRKCA, EGFR, NRXN3, RXRA, NRXN1, BBS10, TBR1, SLIT3, CTNNA2, NCAM2, SLITRK1, SLITRK3, FOXG1, OPHN1, EFNA5, VCAN, RELN, SLITRK6, SLITRK5, DST, GAP43, KALRN, PARD3, ONECUT1, NDN, PKHD1, TTC8, CDH4, EPHB1, ARX, ALCAM, SEMA5A, HOXA1, IGF1R, PTK2, DMD, BCL2, LHX4, B3GNT2, NEFL, NTF3, PTPRZ1, ITGA1, NR4A2, NTNG1, RP…	1744	245	13528	2.18459	1.32657e-06	1.32657e-07	5.79949e-07		GOTERM_BP_FAT	GO:0045165~cell fate commitment	70	1.85283	5.0369e-14	MYOD1, EVX1, FOXA2, MITF, PAX6, JAG1, PAX3, GLI2, PAX2, GDNF, GLI3, SHH, CTNNB1, TGFB2, SPRY2, ATOH1, SPRY1, WNT3, PAX7, TDGF1, NR2F2, FGF1, FGF2, FRS2, IFRD1, FGF3, BARHL2, SIX3, PROX1, FOXN4, HES1, EYA1, EYA2, HES5, SIX1, PRDM1, GAP43, ERBB4, ONECUT1, SOX2, SOX5, SOX6, RAG2, TRIM15, SOX9, TCF7L2, ITGB1, CYP26B1, POU2F1, LHX6, TLX3, TCF3, BMP4, BMP2, NTF3, TBX2, FOXA1, SMAD4, NEUROG1, NEUROG2, S…	2840	139	13528	2.39882	2.50307e-10	2.50306e-11	9.58567e-11		GOTERM_BP_FAT	GO:0045944~positive regulation of transcription from RNA polymerase II promoter	100	4.22476	1.85477e-12	MEF2C, THRB, FOXO1, PDX1, RORA, FOXO3, CITED2, GATA2, EPC1, S1PR1, MYOCD, GATA4, RARB, AKIRIN2, SATB2, RXRA, MTA2, SIX2, ARNTL, MECOM, PPARGC1A, HES1, PRDM7, HIF1A, JUN, SIX1, TFAP2B, SMARCA2, HMGB2, SOX2, SOX5, SOX6, SOX9, WT1, HOXA2, MEIS2, MAML3, RUNX2, ARHGEF10L, NKX2-3, BMP4, BMP2, IKZF2, NTF3, KLF12, MAFB, KLF13, MAML2, NR4A2, SMAD4, TEAD1, SMAD2, DLX2, HDAC4, HOXB1, SALL4, CSRNP3, ETS1, BM…	1790	371
GOTERM_BP_FAT	GO:0000902~cell morphogenesis	133	3.37649	3.35718e-11	ALS2, NOG, SHH, CITED1, TGFB2, CTNNB1, CUL3, DAB2, APP, ANK3, ROBO1, FOXF1, RPS27A, SPN, CDH23, EGFR, PTPRM, CRYAA, RXRA, EOMES, PCM1, MYH9, STK4, CTNNA2, HES1, NCAM2, SLITRK3, HIF1A, OPHN1, EFNA5, LAMC1, SLITRK6, DST, ADD1, KALRN, CDK5R1, LPPR4, ONECUT1, ADORA2A, PKHD1, ERBB3, TFCP2L1, TTC8, SOX6, EPHB3, SOX9, CCL4, ARX, SEMA5A, ALCAM, DOCK2, MACF1, CRB1, LHX2, DMD, CLASP1, B3GNT2, RUNX3, FN1, H…	2969	356	13528	1.70226	1.70007e-07	1.54552e-08	6.39744e-08		GOTERM_BP_FAT	GO:0048667~cell morphogenesis involved in neuron differentiation	61	2.57493	8.18776e-10	NRP1, CXCL12, SHH, ATOH1, APP, ANK3, ROBO1, CXCR4, POU4F1, ROBO2, SEMA3A, PRKCA, NRXN3, RXRA, NRXN1, TBR1, SLIT3, CTNNA2, NCAM2, SLITRK1, SLITRK3, CLIC5, FOXG1, OPHN1, EFNA5, VCAN, RELN, SLITRK6, SLITRK5, DST, GAP43, KALRN, PARD3, NDN, PKHD1, CDH4, EPHB1, ARX, ALCAM, SEMA5A, HOXA1, IGF1R, PTK2, BCL2, LHX4, B3GNT2, NEFL, NTF3, PTPRZ1, NTNG1, NR4A2, NEUROG2, LMX1A, GAS1, FEZF1, EPHA4, SEMA6A, ISL2,…	1744	209	13528	2.26397	3.50599e-06	3.18727e-07	1.53275e-06		GOTERM_BP_FAT	GO:0010628~positive regulation of gene expression	199	5.26734	5.04684e-14	MEF2C, CDX2, GDF6, RORA, SHH, CTNNB1, CITED2, APP, S1PR1, IFNG, PLA2G1B, RARB, CCNA2, RAN, MECOM, PROX1, PPARGC1A, PPARGC1B, HES1, HES5, HES3, JUN, PRDM1, TMX1, CRTC1, AFAP1L2, PLAGL1, LIF, FOXH1, TCF21, MAML3, TCF4, TCF3, NKX2-5, HNRNPAB, NKX2-3, BMP4, KLF5, BMP3, BMP2, KLF12, NTF3, KLF13, MAP2K3, SMAD4, ESRRG, SMAD3, SMAD2, DLX2, NOTCH1, CSRNP3, RNF4, ETS1, ETS2, BMP7, KLF2, KLF4, HNF1B, EVX1, …	2840	581	13528	1.63152	2.50858e-10	2.28053e-11	9.60676e-11		GOTERM_BP_FAT	GO:0043009~chordate embryonic development	92	3.88678	2.44303e-12	DLC1, CDX2, FGF9, LMO4, EDN1, PRRX1, PAX6, ZEB2, HOXD1, GLI2, PAX1, GLI3, CITED2, CUL3, HOXC6, MAP3K7, GATA2, ACVR1B, FOXF1, CHST11, GATA4, MKL2, COL11A1, IPMK, FLVCR1, SATB2, GSC, ADAM10, NKX2-6, PTPRR, LEF1, SIX2, MYH9, MECOM, BCL2L11, RBBP8, HES1, MAN2A1, ACVR2A, EYA1, MSX1, HIF1A, HOXD3, ZMIZ1, SIX1, PDGFRA, TGIF1, PDGFRB, TFAP2A, ROR2, FOXC1, KIAA1217, PRDM1, SHROOM3, TCF7L2, ITGB1, ALDH1A2,…	1790	331
GOTERM_BP_FAT	GO:0045941~positive regulation of transcription	190	4.82356	7.04537e-11	MEF2C, BMP10, THRB, STAT5A, ARNT2, MORF4L2, FOXO1, RORB, NR2E3, FOXO3, RORA, BMP15, GDNF, CITED4, CBFB, CITED1, SHH, IL10, CTNNB1, CITED2, EPC1, GATA2, APP, S1PR1, GATA6, FOXF1, GATA4, PLA2G1B, RARB, AKIRIN2, RPS27A, RAN, RXRA, RXRG, ARID1A, MED14, GRHL3, ARID1B, MED13, MECOM, PPARGC1A, PPARGC1B, AHR, HES1, ASCL1, MAPK1, HIF1A, HES5, JUN, TFAP2B, NFE2L2, TFAP2E, TMX1, HOXA13, DRD3, SOX2, SOX5, SO…	2969	564	13528	1.53496	3.56777e-07	2.97314e-08	1.34257e-07		GOTERM_BP_FAT	GO:0007155~cell adhesion	146	6.16294	1.86088e-09	CADM1, NELL1, LMO7, CASK, POSTN, EDIL3, CXCL12, MEGF10, CD2AP, VCL, CTNNB1, REG3A, CD47, APP, GP5, S1PR1, CD44, ROBO1, COL12A1, ROBO2, NEGR1, EGFR, PTPRK, ROCK1, COL22A1, CDHR3, PTPRT, AJAP1, PTPRU, CTNNA1, BCL2L11, CTNNA2, RND3, NCAM2, CD36, ROR2, RELN, COL24A1, DST, OLFM4, PKHD1, PCDH20, ASTN1, NINJ2, ITGA11, NEDD9, SOX9, SEMA5A, ALCAM, ITGB8, PCDHA11, EMB, ENTPD1, SPAM1, LAMB1, FN1, SPP1, COL1…	1744	700	13528	1.61786	7.96827e-06	6.64025e-07	3.48357e-06		GOTERM_BP_FAT	GO:0051253~negative regulation of RNA metabolic process	138	3.65273	7.5072e-14	MEF2C, JDP2, CDX2, FST, CBX5, CITED2, CTNNB1, TBPL2, SIN3A, RARB, SATB1, SATB2, MTA2, GABPA, RBL1, SIX3, ZHX2, ZNF8, NR0B2, PROX1, FOXN3, HES1, HES5, HES3, TGIF1, RPS13, PRDM1, ST18, HMGB1, DRD3, TFCP2L1, SOX2, NOSTRIN, SOX6, CALR, SOX9, NR2C1, FOXH1, TCF21, MEIS2, OVOL2, HEXIM1, BHLHE40, TCF4, BCOR, NKX2-5, HNRNPAB, DMBX1, BMP2, KLF12, RFX5, SMAD7, FOXA1, SMAD4, RYBP, LMCD1, SMAD3, SMAD2, FOXP1,…	2840	362	13528	1.81587	3.72704e-10	3.10586e-11	1.42719e-10		GOTERM_BP_FAT	GO:0051254~positive regulation of RNA metabolic process	120	5.06971	2.84301e-12	MEF2C, CDX2, THRB, FOXO1, RORA, PDX1, FOXO3, IL10, CITED2, EPC1, GATA2, S1PR1, MYOCD, MDFIC, FOXF1, IFNG, GATA4, RARB, AKIRIN2, SATB2, RXRA, MTA2, SIX2, ARID1A, ARNTL, ARID1B, MECOM, PPARGC1A, TRERF1, HES1, PRDM7, HIF1A, JUN, SIX1, TFAP2B, SMARCA2, HMGB2, SOX2, SOX5, AFAP1L2, SOX6, SOX9, WT1, HOXA2, MEIS2, MAML3, TCF4, RUNX2, ARHGEF10L, NKX2-3, BMP4, BMP2, IKZF2, NTF3, KLF12, MAFB, KLF13, MAML2, …	1790	481
GOTERM_BP_FAT	GO:0000904~cell morphogenesis involved in differentiation	99	2.51333	7.57352e-11	ALS2, NOG, SHH, CITED1, TGFB2, CTNNB1, CUL3, APP, DAB2, ROBO1, ANK3, RPS27A, CDH23, PTPRM, CRYAA, RXRA, EOMES, MYH9, CTNNA2, HES1, NCAM2, SLITRK3, HIF1A, OPHN1, EFNA5, LAMC1, SLITRK6, DST, KALRN, CDK5R1, LPPR4, PKHD1, ERBB3, SOX9, EPHB3, SEMA5A, ALCAM, ARX, MACF1, LHX2, B3GNT2, RUNX3, HNRNPAB, FN1, COL18A1, PARD6B, BMP2, KLF7, NR4A2, CELSR3, CELSR2, GAS1, AFG3L2, NTN1, PTPN11, SEMA6A, EPHA4, NOTC…	2969	244	13528	1.84871	3.83523e-07	2.95018e-08	1.44321e-07		GOTERM_BP_FAT	GO:0042127~regulation of cell proliferation	160	6.7539	1.95146e-09	NOG, ARNT2, BTC, TTK, STRN, FOXO1, IL15, NR2E3, VIPR1, SHH, CTNNB1, TGFB2, CUL3, PGR, FNTB, AGTR1, CD47, CTTNBP2, HTR1A, FNTA, S1PR1, CDKN2B, KIFAP3, ASPH, MAP2K5, EGFR, PTPRK, IRS2, NKX2-6, RELA, RXRA, LIG4, PTPRU, MECOM, IRS1, PROX1, VEGFC, TNS3, MAPK1, F3, FGFR1OP, JUN, FOXG1, TGIF1, RIPK2, ADAMTS1, SMARCA2, NGF, CAV1, ERBB4, SOX4, SOX9, ARX, KRAS, SFTPD, ADRA2A, EGF, LAMB1, TRAF5, KLF5, COL18…	1744	787	13528	1.577	8.3561e-06	6.4278e-07	3.65312e-06		GOTERM_BP_FAT	GO:0045944~positive regulation of transcription from RNA polymerase II promoter	140	3.70566	1.2227e-13	MEF2C, MYOD1, THRB, CASK, RORA, FOXO3, GDNF, SHH, CBFB, CITED2, CTNNB1, APP, ATOH1, S1PR1, GATA6, TDGF1, GATA4, PLA2G1B, RARB, AKIRIN2, SATB2, MTA2, SIX3, MECOM, PPARGC1A, PPARGC1B, AHR, HES1, HIF1A, HES5, JUN, HES3, SIX1, TFAP2B, CNBP, HMGB2, DRD3, CRTC1, SOX2, SOX5, SOX6, SOX9, SRF, FOXH1, LIF, PLAGL1, MEIS2, TAF9, MAML3, RUNX1, TCF3, NKX2-5, NKX2-3, BMP4, BMP3, BMP2, BHLHE23, EPAS1, KLF12, NTF…	2840	371	13528	1.7975	6.07022e-10	4.6694e-11	2.32458e-10		GOTERM_BP_FAT	GO:0003002~regionalization	64	2.70384	5.85869e-12	EVX1, EDN1, TBX20, PAX6, TP63, ZEB2, GLI2, PAX1, GLI3, HOXC6, HOXC8, NKX6-2, HOXC4, GATA4, DYNC2H1, RAB23, HHIP, NR2F2, GSC, YY1, EMX2, LEF1, CYP26A1, HES1, ACVR2A, HOXD8, HOXD3, FOXG1, TGIF1, ROR2, RELN, ALDH1A2, HOXA2, HOXA3, HOXA9, AXIN2, LFNG, MLLT3, BMP4, LMX1B, TBX3, MAFB, SMAD6, RPGRIP1L, SMAD4, SMAD2, NKX6-1, HOXB3, HOXB4, DLX2, HOXB1, HOXB2, MEOX2, MEOX1, HOXB5, HOXB6, GDF11, PTCH1, PBX1…	1790	197
GOTERM_BP_FAT	GO:0030182~neuron differentiation	155	3.93501	8.46976e-11	ALS2, TUBB2B, TUBB2A, RPE65, RORB, NR2E3, RORA, JAG1, GDNF, SHH, TGFB2, GATA2, APP, S1PR1, CD44, ANK3, ROBO1, OLIG1, RPS27A, CDH23, EGFR, PTPRM, STMN2, MDGA1, RXRA, MDGA2, PICK1, BARHL2, PTPRR, CTNNA2, HES1, ASCL1, NCAM2, SLITRK3, HES5, RASGRF1, MNX1, OPHN1, EFNA5, SLITRK6, DST, KALRN, CDK5R1, LPPR4, ADORA2A, ERBB3, PKHD1, SOX2, SOX5, NAPA, EPHB3, ARX, SEMA5A, LIF, ALCAM, TUBB, MACF1, CRB1, DMD, …	2969	438	13528	1.61243	4.28908e-07	3.06363e-08	1.614e-07		GOTERM_BP_FAT	GO:0022610~biological adhesion	146	6.16294	2.06765e-09	CADM1, NELL1, LMO7, CASK, POSTN, EDIL3, CXCL12, MEGF10, CD2AP, VCL, CTNNB1, REG3A, CD47, APP, GP5, S1PR1, CD44, ROBO1, COL12A1, ROBO2, NEGR1, EGFR, PTPRK, ROCK1, COL22A1, CDHR3, PTPRT, AJAP1, PTPRU, CTNNA1, BCL2L11, CTNNA2, RND3, NCAM2, CD36, ROR2, RELN, COL24A1, DST, OLFM4, PKHD1, PCDH20, ASTN1, NINJ2, ITGA11, NEDD9, SOX9, SEMA5A, ALCAM, ITGB8, PCDHA11, EMB, ENTPD1, SPAM1, LAMB1, FN1, SPP1, COL1…	1744	701	13528	1.61556	8.85365e-06	6.32406e-07	3.87064e-06		GOTERM_BP_FAT	GO:0048598~embryonic morphogenesis	121	3.20275	2.02483e-13	DLC1, NOG, LMO4, EDN1, GNA12, HOXD12, ZIC1, SHH, ZIC2, CTNNB1, MAP3K7, ATOH1, WNT3, TDGF1, GATA4, RARB, FRS2, FLVCR1, SATB2, EOMES, MECOM, PROX1, HES1, MIB1, HES3, SIX1, DLD, FOXG1, KIAA1715, TGIF1, TFAP2A, ROR2, EXT1, SOX2, BMPR2, HESX1, TCF21, ECE1, OVOL2, LHX1, NKX3-2, BMP4, MAFB, FTO, TGFBR2, RPGRIP1L, SMAD4, NEUROG1, SMAD3, SMAD2, NR4A3, DLX2, NOTCH2, NOTCH1, SALL4, DLX6, RNF2, PRKAR1A, BMP7…	2840	307	13528	1.87742	1.00564e-09	7.18313e-11	3.85103e-10		GOTERM_BP_FAT	GO:0045165~cell fate commitment	51	2.15463	7.26834e-12	EVX1, MITF, PAX6, JAG1, PAX2, GLI2, GLI3, TGFB2, CDC42, SPRY2, GATA2, SPRY1, NKX6-2, NR2F2, IFRD1, FGF2, FGF3, PITX1, PTF1A, HES1, EYA1, EYA2, SIX1, PRDM1, GAP43, SOX2, SOX5, RAG2, SOX6, SOX9, TCF7L2, ITGB1, HOXA2, BCL2, POU2F1, RUNX2, BMP4, BMP2, NTF3, TBX2, IL7, SMAD4, SMAD2, ISL1, NKX6-1, KDR, DLX2, NOTCH2, CDON, SALL1, KLF4	1790	139
GOTERM_BP_FAT	GO:0032989~cellular component morphogenesis	143	3.63036	1.19287e-10	ALS2, BMP10, NOG, SHH, CITED1, TGFB2, CTNNB1, CUL3, BAK1, DAB2, APP, ANK3, ROBO1, FOXF1, RPS27A, SPN, CDH23, EGFR, PTPRM, OPA1, CRYAA, RXRA, EOMES, PCM1, MYH9, STK4, CTNNA2, HES1, NCAM2, KRT19, SLITRK3, HIF1A, OPHN1, EFNA5, LAMC1, SLITRK6, DST, ADD1, KALRN, CDK5R1, LPPR4, ONECUT1, ADORA2A, PKHD1, ERBB3, TFCP2L1, TTC8, SOX6, EPHB3, SOX9, CCL4, ITGB1, ARX, SEMA5A, ALCAM, FIS1, DOCK2, MACF1, CRB1, L…	2969	397	13528	1.64123	6.04069e-07	4.02713e-08	2.27314e-07		GOTERM_BP_FAT	GO:0032990~cell part morphogenesis	69	2.91262	2.358e-09	NRP1, GJA1, CXCL12, RAB3IP, SHH, ATOH1, APP, ANK3, ROBO1, CXCR4, POU4F1, ROBO2, SEMA3A, PRKCA, EGFR, NRXN3, RXRA, NRXN1, BBS10, TBR1, SLIT3, CTNNA2, NCAM2, SLITRK1, SLITRK3, FOXG1, OPHN1, EFNA5, VCAN, RELN, SLITRK6, SLITRK5, DST, GAP43, KALRN, PARD3, ONECUT1, NDN, PKHD1, TTC8, CDH4, EPHB1, ARX, ALCAM, SEMA5A, HOXA1, IGF1R, PTK2, DMD, BCL2, LHX4, B3GNT2, NEFL, NTF3, PTPRZ1, ITGA1, NR4A2, NTNG1, RP…	1744	256	13528	2.09072	1.00969e-05	6.73131e-07	4.41418e-06		GOTERM_BP_FAT	GO:0045935~positive regulation of nucleobase, nucleoside, nucleotide and nucleic acid metabolic process	208	5.50556	2.73668e-13	MEF2C, CDX2, GDF6, RORA, SHH, CTNNB1, CITED2, APP, S1PR1, IFNG, PLA2G1B, RARB, CCNA2, RAN, MECOM, PROX1, PPARGC1A, PPARGC1B, HES1, HES5, JUN, HES3, PDGFRA, TMX1, CRTC1, AFAP1L2, CALR, FOXH1, PLAGL1, LIF, TCF21, TNKS, MAML3, TCF4, TCF3, NKX2-5, HNRNPAB, NKX2-3, BMP4, KLF5, BMP3, BMP2, KLF12, NTF3, KLF13, MAP2K3, SMAD4, ESRRG, SMAD3, SMAD2, DLX2, NOTCH1, CSRNP3, RNF4, ETS1, ETS2, AREG, BMP7, KLF2, …	2840	624	13528	1.58779	1.35905e-09	9.0603e-11	5.20439e-10		GOTERM_BP_FAT	GO:0007507~heart development	67	2.83059	1.444e-11	DLC1, NRP2, NRP1, EDN1, TBX20, GJA1, GLI2, CXADR, TTN, GLI3, TGFB2, CITED2, MYOCD, GATA4, SEMA3C, MKL2, RARB, NRG1, COL11A1, NKX2-6, RXRA, MECOM, PLCE1, MSX1, ADM, ZMIZ1, FOXC1, ADAMTS1, ADAM19, CASQ2, SRI, FKBP1A, SOX6, SOX9, ITGB1, GJC1, MSX2, ALDH1A2, CHD7, ECE1, HAND1, HAND2, HEXIM1, BCOR, NFATC1, BMP4, BMP2, TBX3, TBX2, SMAD7, TBX5, NF1, TGFBR2, RPGRIP1L, TEAD1, SMAD2, ISL1, FOXP1, SALL4, ID…	1790	215
GOTERM_BP_FAT	GO:0009891~positive regulation of biosynthetic process	224	5.68672	1.33596e-10	MEF2C, STAT5A, LHCGR, RORB, RORA, CITED4, CITED1, SHH, CTNNB1, CITED2, EPC1, APP, S1PR1, FOXF1, PLA2G1B, RARB, DDAH1, SYK, RAN, RXRA, BARHL2, RXRG, MED14, MED13, MECOM, PPARGC1A, PPARGC1B, HES1, MAPK1, HES5, JUN, F2, PDGFRA, TMX1, HOXA13, NFKBIA, CALR, LIF, T, TCF21, TNKS, TCF4, TCF3, NKX2-5, ARHGEF10L, HNRNPAB, NKX2-3, KLF5, BMP4, BMP2, KLF7, IKZF2, KLF12, KLF13, MAP2K3, MAML2, SMAD4, SMAD3, SMA…	2969	695	13528	1.46854	6.76531e-07	4.22832e-08	2.54582e-07		GOTERM_BP_FAT	GO:0032989~cellular component morphogenesis	94	3.96792	3.79635e-09	NOG, NRP1, GJA1, TTN, CXCL12, RAB3IP, CITED1, SHH, TGFB2, CTNNB1, CUL3, ATOH1, APP, ANK3, CXCR4, ROBO1, FOXF1, ROBO2, POU4F1, SEMA3A, EGFR, PRKCA, NRXN3, RXRA, EOMES, LEF1, NRXN1, PROX1, BBS10, TBR1, SLIT3, CTNNA2, NCAM2, SLITRK1, SS18, SLITRK3, TXNDC8, CLIC5, FOXG1, OPHN1, RELN, EFNA5, VCAN, SLITRK6, SLITRK5, DST, GAP43, KALRN, PARD3, SHROOM4, ONECUT1, NDN, PKHD1, SOX6, TTC8, IL7R, SOX9, CDH4, E…	1744	397	13528	1.83664	1.62558e-05	1.016e-06	7.10675e-06		GOTERM_BP_FAT	GO:0016481~negative regulation of transcription	163	4.31445	4.25302e-13	MEF2C, JDP2, CDX2, THRB, FST, CBX5, CITED2, CTNNB1, TBPL2, SIN3A, EED, RARB, AKIRIN2, SATB1, PTPRK, SATB2, MTA2, GABPA, RBL1, SIX3, ZHX2, ZNF8, NR0B2, PROX1, FOXN3, HES1, HES5, TIMELESS, TRIM33, PRDM6, HES3, TGIF1, PRDM1, ST18, SUDS3, HMGB1, HMGB2, GCLC, DRD3, TFCP2L1, SOX2, NOSTRIN, SOX6, CALR, SOX9, NR2C1, FOXH1, TCF21, MEIS2, OVOL2, HEXIM1, BHLHE40, TCF4, BCOR, NKX2-5, HNRNPAB, ZNF423, DMBX1, …	2840	459	13528	1.69157	2.11217e-09	1.32011e-10	8.08842e-10		GOTERM_BP_FAT	GO:0000122~negative regulation of transcription from RNA polymerase II promoter	77	3.25306	2.14436e-11	MEF2C, CDX2, NR6A1, TP63, PAX5, PDX1, HSBP1, GLI2, PAX2, ZNF254, SCGB1A1, CITED2, SAP30, EPC1, HOXC8, SIN3A, BARX2, NKX6-2, HEY2, RARB, NR2F2, SIK1, NR2F1, ATF7IP, ZNF281, TBL1XR1, SATB1, SATB2, GSC, SOX14, MTA2, RXRA, ZHX2, LEF1, TLE1, NR0B2, NRIP1, HES1, HOXD8, MSX1, TGIF1, MDM2, PRDM1, MDM4, SMARCA2, GLIS3, SOX2, SOX6, WT1, NPAS1, HOXA2, MEIS2, HAND1, HEXIM1, BCOR, TCF4, ETV3, ENO1, KLF12, TBX…	1790	266
GOTERM_BP_FAT	GO:0016481~negative regulation of transcription	160	4.06194	1.50683e-10	MEF2C, JDP2, THRB, FST, CBX3, CBX2, NR2E3, CBX5, CITED2, CTNNB1, EPC1, TBPL2, SIN3B, SIN3A, RARB, DDX20, AKIRIN2, TWIST1, PTPRK, RXRA, RBL1, ZHX2, FOXN3, HES1, HES5, TRIM33, RPS14, TGIF1, PRDM1, GCLC, DRD3, TFCP2L1, SOX2, ELK3, SOX6, CALR, SOX9, NR2C1, TCF21, MEIS2, OVOL2, HEXIM1, BHLHE40, SKIL, TCF4, BCOR, RUNX2, NKX2-5, HNRNPAB, DNMT3A, BMP2, KLF12, RFX5, SMAD7, KLF10, SMAD4, RYBP, LMCD1, SMAD3…	2969	459	13528	1.58829	7.63059e-07	4.48858e-08	2.87142e-07		GOTERM_BP_FAT	GO:0007411~axon guidance	38	1.60405	6.46063e-09	NRP1, CDH4, CXCL12, EPHB1, SHH, ARX, SEMA5A, ALCAM, HOXA1, APP, ATOH1, CXCR4, ROBO1, ANK3, LHX4, ROBO2, SEMA3A, B3GNT2, NTF3, NRXN3, NEUROG2, NRXN1, GAS1, LMX1A, TBR1, SLIT3, FEZF1, EPHA4, SEMA6A, ISL2, EPHA7, FOXG1, OPHN1, RELN, EFNA5, BMPR1B, GAP43, MYH10	1744	107	13528	2.75478	2.7664e-05	1.62732e-06	1.20943e-05		GOTERM_BP_FAT	GO:0035295~tube development	94	2.48809	5.49085e-13	DLC1, GNA13, NOG, NRP1, FOXA2, FGF9, LMO4, EDN1, TBX20, TP63, ZEB2, PAX3, GLI2, PAX2, GDNF, GJA5, GLI3, SHH, ZIC2, CTNNB1, MAP3K7, SPRY2, BDNF, SPRY1, CD44, CTGF, GATA6, CXCR4, GATA4, ROBO2, HHIP, RARB, LOX, FGF1, FGF2, IPMK, ALX1, IHH, CFTR, PROX1, BCL2L11, SLIT2, MYCN, PTHLH, HES1, MAN2A1, TNS3, MIB1, EYA1, TIMELESS, SIX1, PDGFRA, TGIF1, TFAP2A, ZFPM2, FOXC1, RAB3A, BMPR2, SRF, FOXH1, TCF21, AL…	2840	220	13528	2.03526	2.72691e-09	1.60407e-10	1.04425e-09		GOTERM_BP_FAT	GO:0051252~regulation of RNA metabolic process	333	14.0684	2.46865e-11	MEF2C, CDX2, SYNCRIP, MED23, RORA, ZNF254, CITED2, EPC1, SIN3A, S1PR1, NKX6-2, FOXF1, IFNG, ZNF395, RARB, PITX1, PITX2, NKX2-6, YY1, RXRA, EMX2, ZHX2, MECOM, PPARGC1A, HES1, PRDM7, MSX1, ZNF783, JUN, ZNF786, DPRX, FOXG1, TGIF1, PRDM1, ZNF76, IGF2BP1, AFAP1L2, ARX, ZNF227, ZNF226, ZNF225, HEXIM1, MAML3, ARNTL2, BCOR, TCF4, ARHGEF10L, NKX2-3, BMP4, BMP2, IKZF2, NTF3, KLF12, SMAD7, KLF13, KLF10, SMA…	1790	1813
GOTERM_BP_FAT	GO:0031328~positive regulation of cellular biosynthetic process	221	5.61056	1.63452e-10	MEF2C, STAT5A, LHCGR, RORB, RORA, CITED4, CITED1, SHH, CTNNB1, CITED2, EPC1, APP, S1PR1, FOXF1, PLA2G1B, RARB, DDAH1, SYK, RAN, RXRA, BARHL2, RXRG, MED14, MED13, MECOM, PPARGC1A, PPARGC1B, HES1, MAPK1, HES5, JUN, PDGFRA, TMX1, HOXA13, NFKBIA, CALR, LIF, T, TCF21, TNKS, TCF4, TCF3, NKX2-5, ARHGEF10L, HNRNPAB, NKX2-3, KLF5, BMP4, BMP2, KLF7, IKZF2, KLF12, KLF13, MAP2K3, MAML2, SMAD4, SMAD3, SMAD2, …	2969	685	13528	1.47003	8.2772e-07	4.59845e-08	3.11475e-07		GOTERM_BP_FAT	GO:0035295~tube development	60	2.53271	1.84131e-08	NOG, NRP1, FGF7, FOXA2, LMO4, TBX20, ZEB2, GLI3, CXCL12, GDNF, SHH, CTNNB1, MAP3K7, SPRY2, CTTNBP2, GPC3, CD44, GATA6, CXCR4, FOXF1, ROBO2, HHIP, LOX, FGF1, IPMK, FGF2, ALX1, TWIST1, CYR61, NKX2-6, PROX1, BCL2L11, TNS3, MAN2A1, PSEN1, TGIF1, TFAP2A, FOXC1, WNT5A, GREM1, SEMA5A, RGMA, ALDH1A2, HAND2, BCL2, SFTPD, HS6ST1, EGF, PCSK5, BMP4, BMP2, TGFBR2, IGF1, SMAD2, NR4A3, FOXP1, KDR, FZD6, FOXP2, …	1744	220	13528	2.11551	7.8842e-05	4.38027e-06	3.44694e-05		GOTERM_BP_FAT	GO:0051173~positive regulation of nitrogen compound metabolic process	212	5.61143	6.33715e-13	MEF2C, CDX2, GDF6, EDN1, RORA, SHH, CTNNB1, CITED2, APP, S1PR1, IFNG, PLA2G1B, RARB, CCNA2, RAN, MECOM, PROX1, PPARGC1A, PPARGC1B, HES1, HES5, JUN, HES3, PDGFRA, TMX1, CRTC1, AFAP1L2, CALR, FOXH1, PLAGL1, LIF, TCF21, TNKS, MAML3, TCF4, TCF3, NKX2-5, HNRNPAB, NKX2-3, BMP4, KLF5, BMP3, BMP2, KLF12, NTF3, KLF13, MAP2K3, SMAD4, ESRRG, SMAD3, SMAD2, DLX2, NOTCH1, CSRNP3, RNF4, ETS1, ETS2, AREG, BMP7, …	2840	644	13528	1.56807	3.14703e-09	1.74835e-10	1.20514e-09		GOTERM_BP_FAT	GO:0010558~negative regulation of macromolecule biosynthetic process	129	5.44994	2.58273e-11	MEF2C, CDX2, THRB, EDN1, CBX3, PDX1, ZNF254, IL10, CITED2, EPC1, HOXC8, SIN3A, NKX6-2, RARB, AKIRIN2, PTPRK, SATB1, SATB2, RXRA, MTA2, ZHX2, NR0B2, FOXN3, HES1, MSX1, HOXD8, PRDM6, ASB1, TGIF1, PRDM1, SMARCA2, HMGB2, SOX2, TIPIN, IGF2BP1, NOSTRIN, IGF2BP2, IGF2BP3, SOX6, SOX9, WT1, HOXA2, MEIS2, HEXIM1, ITGAV, EIF3E, BHLHE40, TCF4, BCOR, RUNX2, BMP2, KLF12, SMAD7, KLF10, SMAD4, RYBP, LMCD1, SMAD2…	1790	547
GOTERM_BP_FAT	GO:0010628~positive regulation of gene expression	193	4.89972	1.85326e-10	MEF2C, STAT5A, RORB, RORA, CITED4, SHH, CITED1, CITED2, CTNNB1, EPC1, APP, S1PR1, FOXF1, PLA2G1B, RARB, RAN, RXRA, RXRG, MED14, MED13, MECOM, PPARGC1A, PPARGC1B, HES1, MAPK1, HES5, JUN, PRDM1, TMX1, HOXA13, NFKBIA, LIF, TCF21, T, TCF4, TCF3, NKX2-5, ARHGEF10L, HNRNPAB, NKX2-3, BMP4, KLF5, BMP2, KLF7, IKZF2, KLF12, KLF13, MAP2K3, MAML2, SMAD4, SMAD3, SMAD2, DLX2, NOTCH1, ETS1, ETS2, BMP7, KLF4, GR…	2969	581	13528	1.51358	9.3849e-07	4.93942e-08	3.53158e-07		GOTERM_BP_FAT	GO:0007167~enzyme linked receptor protein signaling pathway	82	3.46138	2.30038e-08	NOG, FGF7, NRP1, GRIK2, GDF6, FGF16, FST, AP3S1, RHOQ, SHOC2, FOXO1, CLNK, PTEN, CITED1, TGFB2, MAP3K7, FNTA, ZFYVE16, ANGPT1, NRG1, FGF1, FGF2, FRS2, EGFR, PTPRK, IRS2, PTPRT, PTPRU, ALK, IRS1, SS18, ACVR2A, VEGFC, NCK2, PLCE1, ADRB2, CHRDL1, DOK5, JUN, COL1A2, ROR2, FOXC1, NGF, REPS2, NDN, ERBB4, USP9Y, KIT, GREM2, EPHB1, ADCYAP1, MSX2, IGF1R, EPHB6, RGMB, PTK2, EGF, PIK3R3, PIK3R1, BMP4, GUCY2…	1744	342	13528	1.85984	9.84973e-05	5.18431e-06	4.3063e-05		GOTERM_BP_FAT	GO:0045934~negative regulation of nucleobase, nucleoside, nucleotide and nucleic acid metabolic process	176	4.65855	1.195e-12	MEF2C, JDP2, CDX2, THRB, FST, EDN1, CBX5, CTNNB1, CITED2, TBPL2, SIN3A, EED, RARB, AKIRIN2, SATB1, PTPRK, SATB2, MTA2, GABPA, RBL1, SIX3, ZHX2, ZNF8, NR0B2, PROX1, FOXN3, HES1, HES5, TIMELESS, TRIM33, PRDM6, HES3, TGIF1, RPS13, PRDM1, ST18, SUDS3, HMGB1, HMGB2, GCLC, DRD3, TFCP2L1, SOX2, TIPIN, NOSTRIN, SOX6, CALR, SOX9, NR2C1, FOXH1, TCF21, MEIS2, OVOL2, HEXIM1, BHLHE40, TCF4, BCOR, NKX2-5, HNRN…	2840	512	13528	1.63741	5.93459e-09	3.12347e-10	2.2726e-09		GOTERM_BP_FAT	GO:0045934~negative regulation of nucleobase, nucleoside, nucleotide and nucleic acid metabolic process	122	5.1542	4.77446e-11	MEF2C, CDX2, THRB, EDN1, CBX3, PDX1, ZNF254, CITED2, EPC1, HTR1B, HOXC8, SIN3A, NKX6-2, RARB, AKIRIN2, PTPRK, SATB1, SATB2, RXRA, MTA2, ZHX2, NR0B2, FOXN3, HES1, MSX1, HOXD8, PRDM6, TGIF1, PRDM1, SMARCA2, HMGB2, SOX2, TIPIN, NOSTRIN, SOX6, SOX9, WT1, HOXA2, MEIS2, HEXIM1, BHLHE40, TCF4, BCOR, RUNX2, BMP2, KLF12, SMAD7, KLF10, SMAD4, RYBP, LMCD1, SMAD2, FOXP1, HOXB4, DLX2, HDAC4, SALL4, TRPS1, HOP…	1790	512
GOTERM_BP_FAT	GO:0045935~positive regulation of nucleobase, nucleoside, nucleotide and nucleic acid metabolic process	204	5.17898	2.51729e-10	MEF2C, STAT5A, RORB, RORA, CITED4, CITED1, SHH, CTNNB1, CITED2, EPC1, APP, S1PR1, FOXF1, PLA2G1B, RARB, RAN, RXRA, RXRG, MED14, MED13, MECOM, PPARGC1A, PPARGC1B, HES1, MAPK1, HES5, JUN, PDGFRA, TMX1, HOXA13, NFKBIA, CALR, LIF, T, TCF21, TNKS, TCF4, TCF3, NKX2-5, ARHGEF10L, HNRNPAB, NKX2-3, BMP4, KLF5, BMP2, KLF7, IKZF2, KLF12, KLF13, MAP2K3, MAML2, SMAD4, SMAD3, SMAD2, DLX2, NOTCH1, ETS1, ETS2, B…	2969	624	13528	1.4896	1.27476e-06	6.37378e-08	4.79697e-07		GOTERM_BP_FAT	GO:0048870~cell motility	75	3.16589	4.31678e-08	SLC22A16, NRP1, PLXNA2, HMGCR, ZEB2, PRKG1, GDNF, CXCL12, PTEN, CD2AP, SHH, TGFB2, EDNRB, CTTNBP2, ATOH1, APOB, APOA1, CD44, PEX2, ROBO1, CXCR4, SEMA3C, POU4F1, NR2F2, FGF2, NR2F1, TWIST1, PRKCA, PTPRK, ROCK1, ARHGEF7, BARHL2, CTNNA2, ASCL1, TNS3, VEGFC, NCK2, PSEN1, BTG1, CELF3, OPHN1, FOXC1, VCAN, RELN, NDN, SOX1, ITGA11, ASTN1, KITLG, CDH2, KIT, DNAH7, DNAH8, ARX, PTK2, DNER, SFTPD, POU3F3, PO…	1744	307	13528	1.895	0.000184827	9.24218e-06	8.08099e-05		GOTERM_BP_FAT	GO:0010605~negative regulation of macromolecule metabolic process	234	6.19375	1.49771e-12	MEF2C, CDX2, FST, EDN1, SNCA, CDC16, SHH, CTNNB1, CITED2, TBPL2, SIN3A, RARB, EIF2B3, IBTK, PTPRK, ANAPC4, ZHX2, GRIN2A, PROX1, HES1, HES5, JUN, PRDM6, BACE2, HES3, TGIF1, RPS13, PRDM1, ST18, ANAPC7, SUDS3, ENPP1, TFCP2L1, IGF2BP1, IGF2BP3, BCL2L1, CALR, FOXH1, TCF21, HEXIM1, TCF4, BCOR, NKX2-5, HNRNPAB, DMBX1, BMP4, BMP2, KLF12, SMAD7, SMAD6, SMAD4, NDFIP1, RYBP, SMAD3, SMAD2, UBP1, CDC27, DLX2,…	2840	734	13528	1.51857	7.43753e-09	3.71877e-10	2.84814e-09		GOTERM_BP_FAT	GO:0051172~negative regulation of nitrogen compound metabolic process	123	5.19645	5.69677e-11	MEF2C, CDX2, THRB, EDN1, CBX3, PDX1, ZNF254, IL10, CITED2, EPC1, HTR1B, HOXC8, SIN3A, NKX6-2, RARB, AKIRIN2, PTPRK, SATB1, SATB2, RXRA, MTA2, ZHX2, NR0B2, FOXN3, HES1, MSX1, HOXD8, PRDM6, TGIF1, PRDM1, SMARCA2, HMGB2, SOX2, TIPIN, NOSTRIN, SOX6, SOX9, WT1, HOXA2, MEIS2, HEXIM1, BHLHE40, TCF4, BCOR, RUNX2, BMP2, KLF12, SMAD7, KLF10, SMAD4, RYBP, LMCD1, SMAD2, FOXP1, HOXB4, DLX2, HDAC4, SALL4, TRPS…	1790	519
GOTERM_BP_FAT	GO:0010557~positive regulation of macromolecule biosynthetic process	212	5.38208	2.52674e-10	MEF2C, STAT5A, RORB, RORA, CITED4, CITED1, SHH, CTNNB1, CITED2, EPC1, APP, S1PR1, FOXF1, PLA2G1B, RARB, SYK, RAN, RXRA, BARHL2, RXRG, MED14, MED13, MECOM, PPARGC1A, PPARGC1B, HES1, MAPK1, HES5, JUN, F2, PDGFRA, TMX1, HOXA13, NFKBIA, CALR, LIF, T, TCF21, TNKS, TCF4, TCF3, NKX2-5, ARHGEF10L, HNRNPAB, NKX2-3, BMP4, KLF5, BMP2, KLF7, IKZF2, KLF12, KLF13, MAP2K3, MAML2, SMAD4, SMAD3, SMAD2, DLX2, NOTC…	2969	654	13528	1.477	1.27954e-06	6.09305e-08	4.81497e-07		GOTERM_BP_FAT	GO:0051674~localization of cell	75	3.16589	4.31678e-08	SLC22A16, NRP1, PLXNA2, HMGCR, ZEB2, PRKG1, GDNF, CXCL12, PTEN, CD2AP, SHH, TGFB2, EDNRB, CTTNBP2, ATOH1, APOB, APOA1, CD44, PEX2, ROBO1, CXCR4, SEMA3C, POU4F1, NR2F2, FGF2, NR2F1, TWIST1, PRKCA, PTPRK, ROCK1, ARHGEF7, BARHL2, CTNNA2, ASCL1, TNS3, VEGFC, NCK2, PSEN1, BTG1, CELF3, OPHN1, FOXC1, VCAN, RELN, NDN, SOX1, ITGA11, ASTN1, KITLG, CDH2, KIT, DNAH7, DNAH8, ARX, PTK2, DNER, SFTPD, POU3F3, PO…	1744	307	13528	1.895	0.000184827	9.24218e-06	8.08099e-05		GOTERM_BP_FAT	GO:0010557~positive regulation of macromolecule biosynthetic process	213	5.6379	1.78374e-12	MEF2C, CDX2, GDF6, RORA, SHH, CTNNB1, CITED2, APP, S1PR1, IFNG, PLA2G1B, RARB, CCNA2, RAN, BARHL2, MECOM, PROX1, PPARGC1A, PPARGC1B, HES1, HES5, JUN, HES3, PDGFRA, TMX1, CRTC1, AFAP1L2, CALR, FOXH1, PLAGL1, LIF, TCF21, TNKS, MAML3, TCF4, TCF3, NKX2-5, HNRNPAB, NKX2-3, KLF5, BMP4, BMP3, BMP2, KLF12, NTF3, KLF13, MAP2K3, SMAD4, ESRRG, SMAD3, SMAD2, DLX2, NOTCH1, CSRNP3, RNF4, ETS1, ETS2, AREG, BMP7…	2840	654	13528	1.55138	8.85833e-09	4.21825e-10	3.39223e-09		GOTERM_BP_FAT	GO:0031327~negative regulation of cellular biosynthetic process	130	5.49218	7.58803e-11	MEF2C, CDX2, THRB, PDGFA, EDN1, CBX3, PDX1, ZNF254, IL10, CITED2, EPC1, HTR1B, HOXC8, SIN3A, NKX6-2, RARB, AKIRIN2, PTPRK, SATB1, SATB2, RXRA, MTA2, ZHX2, NR0B2, FOXN3, HES1, MSX1, HOXD8, PRDM6, ASB1, TGIF1, PRDM1, SMARCA2, HMGB2, SOX2, TIPIN, IGF2BP1, NOSTRIN, IGF2BP2, IGF2BP3, SOX6, SOX9, WT1, HOXA2, MEIS2, HEXIM1, EIF3E, BHLHE40, TCF4, BCOR, RUNX2, BMP2, KLF12, SMAD7, KLF10, SMAD4, RYBP, LMCD1…	1790	561
GOTERM_BP_FAT	GO:0010605~negative regulation of macromolecule metabolic process	233	5.91521	2.73537e-10	MEF2C, MASP1, FST, SNCA, CDC16, SHH, CTNNB1, CITED2, EPC1, BAK1, TBPL2, SIN3B, SIN3A, WWP2, RARB, TWIST1, ANAPC1, PTPRK, ANAPC5, RXRA, ANAPC4, ZHX2, GRIN2A, RAD9A, HES1, MAD2L1, HES5, RPS14, JUN, TGIF1, PRDM1, ENPP7, TFCP2L1, IGF2BP2, IGF2BP3, BCL2L1, BDKRB2, CALR, TCF21, HEXIM1, TCF4, BCOR, NKX2-5, HNRNPAB, BMP4, DNMT3A, BMP2, KLF12, SMAD7, KLF10, SMAD6, SMAD4, RYBP, SMAD3, SKI, SMAD2, DLX2, TRP…	2969	734	13528	1.44638	1.38519e-06	6.29632e-08	5.21254e-07		GOTERM_BP_FAT	GO:0045165~cell fate commitment	43	1.81511	5.68027e-08	ERBB4, EVX1, FOXA2, ONECUT1, POU6F2, MITF, SOX5, SOX6, RAG2, SOX9, GLI3, GDNF, SHH, TGFB2, CTNNB1, SPRY2, ATOH1, NKX6-2, BCL2, NR2F2, FGF1, IFRD1, FRS2, FGF2, PITX1, BMP4, BMP2, NTF3, BARHL2, NEUROG2, SMAD2, GAS1, PROX1, NKX6-1, KDR, NOTCH2, DLX2, ASCL1, ISL2, PSEN1, KLF4, GAP43, TBX19	1744	139	13528	2.39961	0.0002432	1.15823e-05	0.000106334		GOTERM_BP_FAT	GO:0031328~positive regulation of cellular biosynthetic process	221	5.84966	1.84844e-12	MEF2C, CDX2, GDF6, EDN1, RORA, SHH, CTNNB1, CITED2, APP, S1PR1, IFNG, PLA2G1B, RARB, CCNA2, RAN, BARHL2, MECOM, PPARGC1A, PROX1, PPARGC1B, HES1, HES5, JUN, HES3, PDGFRA, TMX1, CRTC1, AFAP1L2, CALR, FOXH1, PLAGL1, LIF, TCF21, TNKS, MAML3, TCF4, TCF3, NKX2-5, HNRNPAB, NKX2-3, KLF5, BMP4, BMP3, BMP2, KLF12, NTF3, KLF13, MAP2K3, SMAD4, ESRRG, SMAD3, SMAD2, DLX2, PLA2G4A, NOTCH1, CSRNP3, RNF4, ETS1, E…	2840	685	13528	1.5368	9.17921e-09	4.17237e-10	3.51511e-09		GOTERM_BP_FAT	GO:0030182~neuron differentiation	108	4.56274	8.35488e-11	CNP, JAG1, RORA, CXCL12, KLHL1, TGFB2, NRCAM, GATA2, HOXC8, S1PR1, MCOLN3, UNC5B, ANK3, ROBO1, NKX6-2, ROBO2, UNC5C, RET, PTPRM, RXRA, EMX2, MDGA2, LIFR, PTPRR, CTNNA2, HES1, SLITRK1, NCAM2, FOXG1, RELN, EFNA5, SLITRK6, SLITRK5, KALRN, DRD1, CDK5R1, SOX2, SOX5, ARX, ALCAM, HOXA2, PVRL1, MTPN, DMD, RUNX3, BMP4, BHLHE22, NTF3, NR4A2, SMAD4, GAS7, NKX6-1, NTRK3, SEMA6A, EPHA4, DLX2, NTRK2, MAP2, BMP…	1790	438
GOTERM_BP_FAT	GO:0051173~positive regulation of nitrogen compound metabolic process	209	5.30592	3.07493e-10	MEF2C, STAT5A, RORB, RORA, CITED4, CITED1, SHH, CTNNB1, CITED2, EPC1, APP, S1PR1, FOXF1, PLA2G1B, RARB, DDAH1, RAN, RXRA, RXRG, MED14, MED13, MECOM, PPARGC1A, PPARGC1B, HES1, MAPK1, HES5, JUN, PDGFRA, TMX1, HOXA13, NFKBIA, CALR, LIF, T, TCF21, TNKS, TCF4, TCF3, NKX2-5, ARHGEF10L, HNRNPAB, NKX2-3, BMP4, KLF5, BMP2, KLF7, IKZF2, KLF12, KLF13, MAP2K3, MAML2, SMAD4, SMAD3, SMAD2, DLX2, NOTCH1, ETS1, …	2969	644	13528	1.47871	1.55714e-06	6.77019e-08	5.8596e-07		GOTERM_BP_FAT	GO:0008284~positive regulation of cell proliferation	93	3.92571	6.86361e-08	NAMPT, FTMT, NOG, E2F3, FGF7, NRP1, BTC, ARNT2, TTK, PRDX3, IL15, VIPR1, SHH, TGFB2, CUL3, FNTB, CD47, HTR1A, S1PR1, FNTA, HEY2, TGFA, IL13RA1, NRG1, FGF1, FGF2, MAP2K5, CDK13, PRKCA, EGFR, IRS2, STS, ADAM10, LYN, NKX2-6, RELA, CDK6, LIG4, PROX1, IRS1, PURA, MAPK1, TNS3, VEGFC, PRKCQ, NCK2, ADRB2, F3, FGFR1OP, JUN, ZMIZ1, FOXG1, TGIF1, RIPK2, TBX18, NGF, ERBB4, TAC1, SOX4, KITLG, KIT, ALDH1A2, IG…	1744	414	13528	1.74249	0.000293857	1.3359e-05	0.000128487		GOTERM_BP_FAT	GO:0030182~neuron differentiation	155	4.1027	2.33843e-12	EDN3, STRN, JAG1, RORA, GDNF, SHH, KLHL1, TGFB2, NRCAM, APP, ATOH1, BDNF, S1PR1, CD44, ANK3, ROBO1, UNC5A, ATXN10, ROBO2, UNC5C, RPS27A, PHOX2A, EGFR, PTPRM, STMN2, MDGA2, BARHL2, LIFR, FGF20, FOXN4, CTNNA2, HES1, SLITRK1, NCAM2, SLITRK3, HES5, FOXG1, MNX1, EFNA5, SLITRK6, SMARCA1, DST, KALRN, NGF, CDK5R1, SOX1, DRD2, PKHD1, SOX2, SOX5, NAPA, SRF, OTP, EPHB2, ARX, LIF, ALCAM, CRB1, PVRL1, LHX1, L…	2840	438	13528	1.68567	1.16128e-08	5.04905e-10	4.44703e-09		GOTERM_BP_FAT	GO:0007423~sensory organ development	68	2.87283	1.07384e-10	FGF9, PDGFA, EDN1, MITF, PRRX1, PAX6, SOBP, FASLG, JAG1, PAX2, GLI3, TGFB2, SPRY2, MCOLN3, RARB, COL11A1, MYC, KCNMA1, GSC, PTPRM, NKX2-6, YY1, PTF1A, SIX2, BCL2L11, PTPRQ, HES1, EYA1, CLIC5, FOXG1, SIX1, PDGFRA, TGIF1, FOXC1, CRYBA4, TWSG1, IRX5, SOX2, WT1, ALDH1A2, HOXA2, MEIS2, CHD7, ECE1, PVRL1, BCL2, PVRL3, POU2F1, OTOP1, MAF, BMP4, NOX3, FOXL2, LMX1B, BHLHE22, MAFB, NF1, RPGRIP1L, FZD3, COL…	1790	229
GOTERM_BP_FAT	GO:0010942~positive regulation of cell death	152	3.85885	3.72729e-10	DLC1, CADM1, GRIK2, IL19, TLR4, PMAIP1, FOXO3, IL10, CRADD, TGFB2, CTNNBL1, SMNDC1, CUL3, BAK1, CUL5, APP, PTGIS, CDKN2A, CD44, CDKN2C, TIAM1, RARB, DDX20, MX1, NQO1, RPS27A, SPN, RAB27A, DFFA, RXRA, GRIN2A, FADD, RAD9A, STK4, BCL2L11, STK3, MAPK1, RASGRF2, RASGRF1, JUN, LYST, RIPK2, MAPK8, PRODH, KALRN, FGD2, FGD1, CDK5R1, HOXA13, ADORA2A, STK17B, SOX4, AKAP13, CD70, BCL2L1, CHEK2, STK17A, TIMP3…	2969	435	13528	1.59213	1.8875e-06	7.86459e-08	7.10275e-07		GOTERM_BP_FAT	GO:0051094~positive regulation of developmental process	69	2.91262	8.32716e-08	THRB, FOXA2, MORF4L2, BTC, FST, GLI3, SHH, CTNNB1, TGFB2, AGTR1, ATOH1, APOB, SMAP1, CDKN2B, GATA6, ROBO1, NKX6-2, HEY2, ROBO2, NRG1, FGF2, BOC, DDAH1, AP3B1, PRKCA, LYN, ADAMTS20, RELA, EOMES, LIG4, PROX1, CD83, ACVR2A, VEGFC, INHBA, ADRB2, CD36, BTG1, F3, JUN, SCIN, FOXG1, NPPC, TGIF1, SEMA4D, NGF, KITLG, KIT, IL7R, CDH4, BCL2, VWC2, RUNX1, NEFL, BMP4, BMP2, NTF3, KL, TGFBR2, SMAD2, NKX6-1, NTR…	1744	278	13528	1.92527	0.000356506	1.55029e-05	0.000155884		GOTERM_BP_FAT	GO:0009891~positive regulation of biosynthetic process	223	5.90259	2.66949e-12	MEF2C, CDX2, GDF6, EDN1, RORA, SHH, CTNNB1, CITED2, APP, S1PR1, IFNG, PLA2G1B, RARB, CCNA2, RAN, BARHL2, MECOM, PPARGC1A, PROX1, PPARGC1B, HES1, HES5, JUN, HES3, PDGFRA, TMX1, CRTC1, AFAP1L2, CALR, FOXH1, PLAGL1, LIF, TCF21, TNKS, MAML3, TCF4, TCF3, NKX2-5, HNRNPAB, NKX2-3, KLF5, BMP4, BMP3, BMP2, KLF12, NTF3, KLF13, MAP2K3, SMAD4, ESRRG, SMAD3, SMAD2, DLX2, PLA2G4A, NOTCH1, CSRNP3, RNF4, ETS1, E…	2840	695	13528	1.52839	1.32569e-08	5.5237e-10	5.07663e-09		GOTERM_BP_FAT	GO:0009890~negative regulation of biosynthetic process	131	5.53443	1.65085e-10	MEF2C, CDX2, THRB, PDGFA, EDN1, CBX3, PDX1, ZNF254, IL10, CITED2, EPC1, HTR1B, HOXC8, SIN3A, NKX6-2, RARB, AKIRIN2, PTPRK, SATB1, SATB2, MTA2, RXRA, ZHX2, NR0B2, FOXN3, HES1, MSX1, HOXD8, PRDM6, ASB1, TGIF1, PRDM1, SMARCA2, HMGB2, SOX2, TIPIN, IGF2BP1, NOSTRIN, IGF2BP2, IGF2BP3, SOX6, SOX9, WT1, HOXA2, MEIS2, HEXIM1, ITGAV, EIF3E, BHLHE40, TCF4, BCOR, RUNX2, BMP2, KLF12, SMAD7, KLF10, SMAD4, RYBP…	1790	573
GOTERM_BP_FAT	GO:0043068~positive regulation of programmed cell death	151	3.83346	5.02942e-10	DLC1, CADM1, GRIK2, IL19, TLR4, PMAIP1, FOXO3, IL10, CRADD, TGFB2, CTNNBL1, SMNDC1, CUL3, BAK1, CUL5, APP, PTGIS, CDKN2A, CD44, CDKN2C, TIAM1, RARB, DDX20, MX1, NQO1, RPS27A, SPN, RAB27A, DFFA, RXRA, GRIN2A, FADD, RAD9A, STK4, BCL2L11, STK3, MAPK1, RASGRF2, RASGRF1, JUN, LYST, RIPK2, MAPK8, PRODH, KALRN, FGD2, FGD1, CDK5R1, HOXA13, ADORA2A, STK17B, SOX4, AKAP13, CD70, BCL2L1, CHEK2, STK17A, TIMP3…	2969	433	13528	1.58896	2.5469e-06	1.01876e-07	9.58409e-07		GOTERM_BP_FAT	GO:0001568~blood vessel development	63	2.65935	8.35816e-08	NRP1, TBX20, FOXO1, CXCL12, PTEN, CITED1, SHH, CTNNB1, TGFB2, CITED2, MAP3K7, AGTR2, APOB, S1PR1, CD44, ROBO1, CXCR4, FOXF1, HEY2, SEMA3C, TGFA, ANGPT1, SOX17, LOX, NR2F2, FGF1, FGF2, CYR61, ARHGAP24, PROX1, NCL, VEGFC, PROK2, PSEN1, JUN, ZMIZ1, COL1A2, FOXC1, CAV1, CDH2, ELK3, CDH5, ZFP36L1, SEMA5A, PTK2, HAND2, TGM2, CHM, ZC3H12A, HS6ST1, EGF, PPAP2B, KLF5, COL18A1, BMP4, TGFBR2, ESX1, KDR, ANX…	1744	245	13528	1.99463	0.000357833	1.49122e-05	0.000156465		GOTERM_BP_FAT	GO:0051172~negative regulation of nitrogen compound metabolic process	176	4.65855	4.44691e-12	MEF2C, JDP2, CDX2, THRB, FST, EDN1, CBX5, CTNNB1, CITED2, TBPL2, SIN3A, EED, RARB, AKIRIN2, SATB1, PTPRK, SATB2, MTA2, GABPA, RBL1, SIX3, ZHX2, ZNF8, NR0B2, PROX1, FOXN3, HES1, HES5, TIMELESS, TRIM33, PRDM6, HES3, TGIF1, RPS13, PRDM1, ST18, SUDS3, HMGB1, HMGB2, GCLC, DRD3, TFCP2L1, SOX2, TIPIN, NOSTRIN, SOX6, CALR, SOX9, NR2C1, FOXH1, TCF21, MEIS2, OVOL2, HEXIM1, BHLHE40, TCF4, BCOR, NKX2-5, HNRN…	2840	519	13528	1.61533	2.20832e-08	8.8333e-10	8.4566e-09		GOTERM_BP_FAT	GO:0006355~regulation of transcription, DNA-dependent	322	13.6037	2.34809e-10	MEF2C, CDX2, MED23, RORA, ZNF254, CITED2, EPC1, SIN3A, S1PR1, NKX6-2, FOXF1, IFNG, ZNF395, RARB, PITX1, PITX2, NKX2-6, YY1, RXRA, EMX2, ZHX2, MECOM, PPARGC1A, HES1, PRDM7, MSX1, ZNF783, JUN, ZNF786, DPRX, FOXG1, TGIF1, PRDM1, ZNF76, AFAP1L2, ARX, ZNF227, ZNF226, ZNF225, HEXIM1, MAML3, ARNTL2, TCF4, BCOR, ARHGEF10L, NKX2-3, BMP4, BMP2, IKZF2, NTF3, KLF12, SMAD7, KLF13, KLF10, SMAD6, MAML2, RYBP, S…	1790	1773
GOTERM_BP_FAT	GO:0043065~positive regulation of apoptosis	150	3.80807	5.6312e-10	DLC1, CADM1, IL19, TLR4, PMAIP1, FOXO3, IL10, CRADD, CTNNBL1, TGFB2, SMNDC1, CUL3, BAK1, CUL5, APP, PTGIS, CDKN2A, CD44, CDKN2C, TIAM1, RARB, DDX20, MX1, NQO1, RPS27A, SPN, RAB27A, DFFA, RXRA, GRIN2A, FADD, RAD9A, STK4, BCL2L11, STK3, MAPK1, RASGRF2, RASGRF1, JUN, LYST, RIPK2, MAPK8, PRODH, KALRN, FGD2, FGD1, CDK5R1, HOXA13, ADORA2A, STK17B, SOX4, AKAP13, CD70, BCL2L1, CHEK2, STK17A, TIMP3, SRC, …	2969	430	13528	1.58945	2.85164e-06	1.09678e-07	1.07308e-06		GOTERM_BP_FAT	GO:0016477~cell migration	68	2.87041	1.40842e-07	NRP1, PLXNA2, HMGCR, ZEB2, PRKG1, GDNF, CXCL12, PTEN, CD2AP, SHH, TGFB2, EDNRB, CTTNBP2, ATOH1, APOA1, CD44, PEX2, ROBO1, CXCR4, SEMA3C, POU4F1, NR2F2, FGF2, TWIST1, NR2F1, PRKCA, PTPRK, ROCK1, ARHGEF7, BARHL2, CTNNA2, ASCL1, TNS3, VEGFC, NCK2, PSEN1, BTG1, OPHN1, FOXC1, VCAN, RELN, NDN, SOX1, ITGA11, ASTN1, KITLG, CDH2, KIT, ARX, PTK2, DNER, SFTPD, POU3F3, POU3F2, PPAP2B, FN1, THBS4, VAV3, PODXL…	1744	276	13528	1.91112	0.000602905	2.41232e-05	0.000263656		GOTERM_BP_FAT	GO:0010558~negative regulation of macromolecule biosynthetic process	182	4.81736	1.17664e-11	MEF2C, JDP2, CDX2, THRB, FST, EDN1, CBX5, CTNNB1, CITED2, TBPL2, SIN3A, EED, RARB, EIF2B3, AKIRIN2, SATB1, PTPRK, SATB2, MTA2, GABPA, RBL1, SIX3, ZHX2, ZNF8, NR0B2, PROX1, FOXN3, HES1, HES5, TIMELESS, TRIM33, BACE2, PRDM6, HES3, TGIF1, PRDM1, ST18, SUDS3, HMGB1, HMGB2, GCLC, ENPP1, DRD3, TFCP2L1, SOX2, TIPIN, IGF2BP1, NOSTRIN, IGF2BP3, SOX6, CALR, SOX9, NR2C1, FOXH1, TCF21, MEIS2, OVOL2, HEXIM1, …	2840	547	13528	1.58489	5.84323e-08	2.2474e-09	2.23762e-08		GOTERM_BP_FAT	GO:0000904~cell morphogenesis involved in differentiation	70	2.95733	2.96474e-10	NRP2, CCKAR, NRP1, PAX6, CNP, GLI2, PAX2, CXCL12, TGFB2, NRCAM, CUL3, SLC1A3, UNC5B, ANK3, ROBO1, CXCR4, ROBO2, SEMA3A, UNC5C, PTPRM, NRXN3, RXRA, STXBP1, LEF1, NRXN1, MYH9, CTNNA2, SLIT3, HES1, NCAM2, SLITRK1, HIF1A, CLIC5, FOXG1, EFNA5, VCAN, RELN, CNTN4, SLITRK6, SLITRK5, GAP43, KALRN, CDK5R1, SOX9, CDH4, ARX, ALCAM, HOXA2, PVRL1, TNR, BCL2, DCX, RUNX3, FN1, NFATC1, COL18A1, BMP2, NTF3, PTPRZ1…	1790	244
GOTERM_BP_FAT	GO:0000122~negative regulation of transcription from RNA polymerase II promoter	102	2.58949	1.5811e-09	MEF2C, JDP2, FST, CBX2, NR2E3, CTNNB1, CITED2, EPC1, SIN3A, DDX20, RARB, TWIST1, RXRA, RBL1, ZHX2, HES1, HES5, RPS14, TGIF1, PRDM1, DRD3, TFCP2L1, SOX2, SOX6, CALR, NR2C1, MEIS2, HEXIM1, SKIL, BCOR, TCF4, NKX2-5, DNMT3A, KLF12, SMAD7, RFX5, KLF10, LMCD1, RYBP, SMAD3, SKI, FOXP4, FOXP1, FOXP2, CDKN1C, DLX2, HDAC4, SALL4, RNF2, JAZF1, HIVEP1, HDAC9, ZFHX3, CRYM, NCOR2, PPARD, HELT, E2F6, NR6A1, NFK…	2969	266	13528	1.7472	8.00666e-06	2.96544e-07	3.01295e-06		GOTERM_BP_FAT	GO:0001944~vasculature development	63	2.65935	2.12591e-07	NRP1, TBX20, FOXO1, CXCL12, PTEN, CITED1, SHH, CTNNB1, TGFB2, CITED2, MAP3K7, AGTR2, APOB, S1PR1, CD44, ROBO1, CXCR4, FOXF1, HEY2, SEMA3C, TGFA, ANGPT1, SOX17, LOX, NR2F2, FGF1, FGF2, CYR61, ARHGAP24, PROX1, NCL, VEGFC, PROK2, PSEN1, JUN, ZMIZ1, COL1A2, FOXC1, CAV1, CDH2, ELK3, CDH5, ZFP36L1, SEMA5A, PTK2, HAND2, TGM2, CHM, ZC3H12A, HS6ST1, EGF, PPAP2B, KLF5, COL18A1, BMP4, TGFBR2, ESX1, KDR, ANX…	1744	251	13528	1.94695	0.000909899	3.50114e-05	0.000397968		GOTERM_BP_FAT	GO:0006350~transcription	559	14.7962	1.49186e-11	MEF2C, HOXD12, ZNF782, RORA, ZNF251, CITED2, CTNNB1, TBPL2, EPC2, CDCA7, ZNF775, ZNF774, ZNF772, MED27, PHTF2, ZNF395, ZNF101, CCAR1, PHOX2A, ZNF44, ZNF644, ZNF506, RREB1, TAF4B, ZNF507, BARHL2, ZHX2, ZNF648, EOMES, ZNF792, ZNF503, HNF4G, PROX2, PROX1, MED10, MED19, ZNF235, SCYL1, ZNF783, JUN, FOXG1, ZNF785, DPRX, TGIF1, SHOX, ST18, UNCX, CRTC3, ZNF611, ZNF133, CRTC1, DIDO1, XAB2, FOXH1, ARX, HES…	2840	2101	13528	1.26736	7.40859e-08	2.74392e-09	2.83706e-08		GOTERM_BP_FAT	GO:0035295~tube development	65	2.74609	3.64968e-10	DLC1, NRP1, FGF9, PDGFA, LMO4, EDN1, TBX20, TP63, ZEB2, GLI2, PAX2, GLI3, CXCL12, MAP3K7, SPRY2, SPRY1, CXCR4, FOXF1, GATA4, ROBO2, HHIP, RARB, IPMK, FGF2, CYR61, RET, NKX2-6, BCL2L11, HES1, TNS3, MAN2A1, EYA1, SIX1, PDGFRA, TGIF1, TFAP2A, FOXC1, WNT5A, SHROOM3, ALDH1A2, HAND1, HAND2, BCL2, EGF, BMP4, BMP2, LIPA, TBX3, TBX5, TBX4, TGFBR2, SMAD4, IGF1, FZD3, SMAD2, FOXP1, KDR, FZD6, SALL1, HOPX, G…	1790	220
GOTERM_BP_FAT	GO:0010558~negative regulation of macromolecule biosynthetic process	179	4.5443	3.29849e-09	MEF2C, JDP2, THRB, FST, CBX3, CBX2, NR2E3, IL10, CBX5, CTNNB1, CITED2, EIF4EBP3, EPC1, TBPL2, EIF4EBP1, SIN3B, SIN3A, RARB, DDX20, AKIRIN2, TWIST1, PTPRK, RXRA, RBL1, ZHX2, RAD9A, FOXN3, HES1, HES5, TRIM33, RPS14, ASB1, TGIF1, PRDM1, ENPP7, GCLC, DRD3, TFCP2L1, SOX2, IGF2BP2, ELK3, IGF2BP3, SOX6, CALR, SOX9, NR2C1, TCF21, MEIS2, OVOL2, HEXIM1, SFTPD, BHLHE40, SKIL, TCF4, BCOR, RUNX2, NKX2-5, HNRN…	2969	547	13528	1.49104	1.67034e-05	5.96555e-07	6.28562e-06		GOTERM_BP_FAT	GO:0060284~regulation of cell development	54	2.27944	3.46929e-07	NOG, NRP1, LZTS1, FOXA2, LRRC4C, SHH, TGFB2, ATOH1, ROBO1, NKX6-2, ROBO2, CDK5RAP2, SEMA3A, BOC, FGF2, LYN, RELA, BARHL2, LIG4, PROX1, VEGFC, ASCL1, PSEN1, BTG1, FOXG1, TGIF1, SEMA4D, NGF, KALRN, SOX5, KIT, CDH2, CDH4, LINGO1, PTK2, BCL2, VWC2, POU3F2, NEFL, SPP1, BMP4, BMP2, NTF3, SMAD2, LMX1A, NKX6-1, NTRK3, DLX2, HDAC4, ISL2, NTRK2, ID4, WNT7A, IGFBP3	1744	205	13528	2.04328	0.00148445	5.50189e-05	0.000649449		GOTERM_BP_FAT	GO:0031327~negative regulation of cellular biosynthetic process	185	4.89677	1.87192e-11	MEF2C, JDP2, CDX2, THRB, FST, EDN1, CBX5, CTNNB1, CITED2, TBPL2, SIN3A, EED, RARB, EIF2B3, AKIRIN2, SATB1, PTPRK, SATB2, MTA2, GABPA, RBL1, SIX3, ZHX2, ZNF8, NR0B2, PROX1, FOXN3, HES1, HES5, TIMELESS, TRIM33, BACE2, PRDM6, HES3, TGIF1, PRDM1, ST18, SUDS3, HMGB1, HMGB2, GCLC, ENPP1, DRD3, TFCP2L1, SOX2, TIPIN, IGF2BP1, NOSTRIN, IGF2BP3, SOX6, CALR, SOX9, NR2C1, FOXH1, TCF21, MEIS2, OVOL2, HEXIM1, …	2840	561	13528	1.57081	9.29592e-08	3.31997e-09	3.5598e-08		GOTERM_BP_FAT	GO:0048568~embryonic organ development	55	2.32362	4.09988e-10	FGF9, EDN1, PRRX1, SOBP, GLI2, PAX2, GLI3, CITED2, GATA2, SPRY2, FOXF1, HOXC4, GATA4, CHST11, MKL2, RARB, COL11A1, MYC, SATB2, GSC, SIX2, PTPRQ, EYA1, HIF1A, CLIC5, HOXD3, FOXG1, SIX1, ROR2, TFAP2A, PRDM1, SOX2, TCF7L2, ALDH1A2, HOXA2, HOXA3, CHD7, HAND1, OTOP1, FOXL2, CEBPB, MAFB, TGFBR2, FZD3, FZD6, HOXB3, HOXB4, DLX2, HOXB1, HOXB2, DLX6, HOXB5, HOXB6, PBX1, BMP7	1790	172
GOTERM_BP_FAT	GO:0051172~negative regulation of nitrogen compound metabolic process	171	4.3412	4.40541e-09	MEF2C, JDP2, THRB, FST, CBX3, CBX2, NR2E3, IL10, CBX5, CITED2, CTNNB1, EPC1, TBPL2, SIN3B, SIN3A, RARB, DDX20, AKIRIN2, TWIST1, PTPRK, RXRA, RBL1, ZHX2, RAD9A, FOXN3, HES1, HES5, TRIM33, RPS14, TGIF1, PRDM1, ENPP7, CAV1, GCLC, DRD3, TFCP2L1, SOX2, ELK3, SOX6, CALR, SOX9, NR2C1, TCF21, MEIS2, OVOL2, HEXIM1, NPM1, BHLHE40, SKIL, TCF4, BCOR, RUNX2, NKX2-5, HNRNPAB, DNMT3A, BMP2, KLF12, RFX5, SMAD7, …	2969	519	13528	1.50125	2.23087e-05	7.69275e-07	8.39498e-06		GOTERM_BP_FAT	GO:0045597~positive regulation of cell differentiation	58	2.44829	4.97239e-07	THRB, FOXA2, MORF4L2, BTC, GLI3, SHH, CTNNB1, TGFB2, AGTR1, ATOH1, APOB, SMAP1, CDKN2B, GATA6, ROBO1, NKX6-2, ROBO2, NRG1, FGF2, BOC, AP3B1, LYN, ADAMTS20, RELA, EOMES, LIG4, CD83, ACVR2A, VEGFC, INHBA, CD36, BTG1, JUN, SCIN, FOXG1, NPPC, TGIF1, SEMA4D, NGF, KITLG, KIT, IL7R, CDH4, BCL2, VWC2, RUNX1, NEFL, BMP4, BMP2, NTF3, TGFBR2, SMAD2, NKX6-1, NTRK3, ID2, ETS1, BMPR1B, IGFBP3	1744	229	13528	1.96462	0.00212691	7.60392e-05	0.000930826		GOTERM_BP_FAT	GO:0060284~regulation of cell development	86	2.27634	1.87561e-11	XRCC4, NOG, LZTS1, NRP1, FOXA2, EDN1, PAX6, LRRC4C, GLI2, SHH, TGFB2, NRCAM, BDNF, ATOH1, TIAM1, ROBO1, ROBO2, SEMA3A, CDK5RAP2, FGF2, RPS27A, ARHGEF1, LYN, BARHL2, LIG4, PROX1, SLIT2, HES1, MIB1, EYA1, HES5, CCND2, BTG1, HES3, SIX1, FOXG1, TGIF1, CNTN4, NGF, KALRN, CDK5R1, DRD3, DRD2, SOX2, SOX5, CDH2, KIT, CALR, CDH4, OTP, EPHB2, VWC2, POU3F2, MBNL3, TLX3, NEFL, NKX2-5, SPP1, BMP4, BMP2, BHLHE2…	2840	205	13528	1.9983	9.31428e-08	3.21182e-09	3.56683e-08		GOTERM_BP_FAT	GO:0010605~negative regulation of macromolecule metabolic process	157	6.63287	4.17361e-10	MEF2C, CDX2, THRB, SNCA, IDE, EDN1, CBX3, PDX1, ZNF254, IL10, CITED2, EPC1, HOXC8, SIN3A, NKX6-2, RAB23, RARB, AKIRIN2, SATB1, PTPRK, SATB2, MTA2, RXRA, ANAPC4, ZHX2, GRIN2A, NR0B2, FOXN3, HES1, MSX1, MAD2L1, HOXD8, JUN, PRDM6, ASB1, TGIF1, PRDM1, SMARCA2, HMGB2, SOX2, TIPIN, IGF2BP1, NOSTRIN, IGF2BP2, IGF2BP3, SOX6, LIN28A, SOX9, LIN28B, WT1, HOXA2, MEIS2, PSMB1, HEXIM1, ITGAV, EIF3E, BHLHE40, T…	1790	734
GOTERM_BP_FAT	GO:0045934~negative regulation of nucleobase, nucleoside, nucleotide and nucleic acid metabolic process	169	4.29043	4.6795e-09	MEF2C, JDP2, THRB, FST, CBX3, CBX2, NR2E3, CBX5, CITED2, CTNNB1, EPC1, TBPL2, SIN3B, SIN3A, RARB, DDX20, AKIRIN2, TWIST1, PTPRK, RXRA, RBL1, ZHX2, RAD9A, FOXN3, HES1, HES5, TRIM33, RPS14, TGIF1, PRDM1, ENPP7, GCLC, DRD3, TFCP2L1, SOX2, ELK3, SOX6, CALR, SOX9, NR2C1, TCF21, MEIS2, OVOL2, HEXIM1, NPM1, BHLHE40, SKIL, TCF4, BCOR, RUNX2, NKX2-5, HNRNPAB, DNMT3A, BMP2, KLF12, RFX5, SMAD7, KLF10, SMAD4…	2969	512	13528	1.50397	2.36967e-05	7.89899e-07	8.91728e-06		GOTERM_BP_FAT	GO:0006468~protein amino acid phosphorylation	131	5.52976	5.23173e-07	PRPF4B, ZAK, STK38, GDF6, AURKC, LPAR3, TTK, CASK, TTN, PRKG1, PRKX, TGFB2, PSKH2, MAP3K7, CTTNBP2, APP, MDFIC, MAP3K8, PIK3C3, TLK1, TLK2, FRS2, MAP2K6, MAP2K5, PIK3CG, EGFR, BCR, ROCK1, MYO3A, ROCK2, CDKL5, STK3, CDKL4, MAPK1, PLCE1, MAPK3, RIPK2, ROR2, MAPK8, RELN, CSNK1G3, KALRN, ERBB4, NEK3, MAPKAPK5, STK17B, ULK4, RIOK2, EPHB1, SGK223, EPHB6, VRK1, PTK2, VRK2, ADRA2A, EGF, GUCY2F, BMP2, MAP…	1744	667	13528	1.52347	0.00223772	7.72463e-05	0.000979375		GOTERM_BP_FAT	GO:0007389~pattern specification process	103	2.72631	6.35873e-11	GNA13, NOG, CDX2, EDN1, FST, HOXD12, ZIC1, SHH, CITED2, CTNNB1, WNT3, TDGF1, GATA4, FRS2, PITX2, SATB2, YY1, SIX3, HES1, MIB1, HES3, SIX1, FOXG1, MNX1, TGIF1, ROR2, UNCX, BMPR2, TTC8, FOXH1, OVOL2, LHX1, LHX2, NKX3-2, BCOR, BMP4, MAFB, SMAD6, FTO, TGFBR2, SMAD4, RPGRIP1L, SMAD2, CELSR2, NKX6-1, ATM, DLX2, NOTCH2, NOTCH1, RNF2, RFX3, RBPJ, BMP7, HNF1B, NRP1, EVX1, FOXA2, TBX20, PAX6, TP63, ZEB2, G…	2840	267	13528	1.83756	3.15775e-07	1.05258e-08	1.20924e-07		GOTERM_BP_FAT	GO:0045449~regulation of transcription	440	18.5889	1.48744e-09	MEF2C, MED23, RORA, MXI1, ZNF254, CITED2, EPC1, FOXF1, PHTF2, ZNF395, PTPRK, RXRA, ZNF48, ZHX2, ZNF503, MECOM, ZNF787, MSX1, SCYL1, ZNF783, JUN, ZNF786, FOXG1, DPRX, TGIF1, ZZZ3, VGLL4, ZNF76, ARX, ZNF227, ZNF226, ZNF225, HEXIM1, ARNTL2, TCF4, ARHGEF10L, NTF3, KLF12, KLF13, KLF10, ASXL1, ZNF521, SFMBT2, ZNF217, TRPS1, ZNF213, RERE, KCNH1, ZNF292, LZTS1, ZNF486, ELF2, BACH2, ZNF532, EZH2, TP63, DA…	1790	2601
GOTERM_BP_FAT	GO:0031327~negative regulation of cellular biosynthetic process	182	4.62046	5.04544e-09	MEF2C, JDP2, THRB, PDGFA, FST, CBX3, CBX2, NR2E3, IL10, CBX5, CTNNB1, CITED2, EIF4EBP3, EPC1, TBPL2, EIF4EBP1, SIN3B, SIN3A, RARB, DDX20, AKIRIN2, TWIST1, PTPRK, RXRA, RBL1, ZHX2, RAD9A, FOXN3, HES1, HES5, TRIM33, RPS14, ASB1, TGIF1, PRDM1, CAV1, ENPP7, GCLC, DRD3, TFCP2L1, SOX2, IGF2BP2, ELK3, IGF2BP3, SOX6, CALR, SOX9, NR2C1, TCF21, MEIS2, OVOL2, HEXIM1, SFTPD, BHLHE40, SKIL, TCF4, BCOR, RUNX2,…	2969	561	13528	1.4782	2.55498e-05	8.24196e-07	9.61461e-06		GOTERM_BP_FAT	GO:0050767~regulation of neurogenesis	46	1.94175	6.34068e-07	NOG, LZTS1, NRP1, FOXA2, SOX5, KIT, CDH2, LRRC4C, CDH4, SHH, LINGO1, PTK2, ATOH1, ROBO1, BCL2, NKX6-2, VWC2, ROBO2, POU3F2, CDK5RAP2, SEMA3A, NEFL, SPP1, BMP4, BMP2, LYN, NTF3, RELA, BARHL2, LMX1A, LIG4, NKX6-1, NTRK3, DLX2, VEGFC, ASCL1, ISL2, PSEN1, NTRK2, FOXG1, TGIF1, ID4, SEMA4D, WNT7A, KALRN, NGF	1744	166	13528	2.1495	0.0027114	9.04985e-05	0.00118697		GOTERM_BP_FAT	GO:0009890~negative regulation of biosynthetic process	186	4.92324	7.26143e-11	MEF2C, JDP2, CDX2, THRB, FST, EDN1, CBX5, CTNNB1, CITED2, TBPL2, SIN3A, EED, RARB, EIF2B3, AKIRIN2, SATB1, PTPRK, SATB2, MTA2, GABPA, RBL1, SIX3, ZHX2, ZNF8, NR0B2, PROX1, FOXN3, HES1, HES5, TIMELESS, TRIM33, BACE2, PRDM6, HES3, TGIF1, PRDM1, ST18, SUDS3, HMGB1, HMGB2, GCLC, ENPP1, DRD3, TFCP2L1, SOX2, TIPIN, IGF2BP1, NOSTRIN, IGF2BP3, SOX6, CALR, SOX9, NR2C1, FOXH1, TCF21, MEIS2, OVOL2, HEXIM1, …	2840	573	13528	1.54623	3.60603e-07	1.16324e-08	1.3809e-07		GOTERM_BP_FAT	GO:0010628~positive regulation of gene expression	129	5.44994	1.65345e-09	MEF2C, CDX2, THRB, GDF6, FOXO1, RORA, PDX1, FOXO3, IL10, ZXDA, CITED2, EPC1, GATA2, S1PR1, MYOCD, MDFIC, FOXF1, IFNG, GATA4, RARB, AKIRIN2, SATB2, MTA2, RXRA, SIX2, ARID1A, ARNTL, ARID1B, MECOM, PPARGC1A, TRERF1, HES1, PRDM7, HIF1A, JUN, SIX1, TFAP2B, PRDM1, SMARCA2, HMGB2, SOX2, SOX5, AFAP1L2, SOX6, SOX9, WT1, HOXA2, MEIS2, MAML3, TCF4, RUNX2, ARHGEF10L, NKX2-3, BMP4, BMP2, IKZF2, KLF12, NTF3, M…	1790	581
GOTERM_BP_FAT	GO:0009890~negative regulation of biosynthetic process	185	4.69662	5.58059e-09	MEF2C, JDP2, THRB, PDGFA, FST, CBX3, CBX2, NR2E3, IL10, CBX5, CTNNB1, CITED2, EIF4EBP3, EPC1, TBPL2, EIF4EBP1, SIN3B, SIN3A, RARB, DDX20, AKIRIN2, TWIST1, PTPRK, RXRA, RBL1, ZHX2, RAD9A, FOXN3, HES1, HES5, TRIM33, RPS14, ASB1, TGIF1, PRDM1, CAV1, ENPP7, GCLC, DRD3, TFCP2L1, SOX2, IGF2BP2, ELK3, IGF2BP3, SOX6, CALR, SOX9, NR2C1, TCF21, MEIS2, OVOL2, HEXIM1, SFTPD, BHLHE40, SKIL, BCOR, TCF4, RUNX2,…	2969	573	13528	1.47109	2.82597e-05	8.83127e-07	1.06344e-05		GOTERM_BP_FAT	GO:0048514~blood vessel morphogenesis	54	2.27944	9.1751e-07	NRP1, TBX20, PTEN, CXCL12, SHH, CITED1, CTNNB1, TGFB2, CITED2, MAP3K7, AGTR2, APOB, S1PR1, ROBO1, CXCR4, FOXF1, HEY2, SEMA3C, TGFA, ANGPT1, SOX17, NR2F2, FGF1, FGF2, CYR61, ARHGAP24, PROX1, NCL, VEGFC, PROK2, JUN, ZMIZ1, FOXC1, CAV1, ELK3, CDH2, ZFP36L1, SEMA5A, PTK2, HAND2, TGM2, ZC3H12A, HS6ST1, EGF, COL18A1, BMP4, KLF5, TGFBR2, ANXA2, KDR, MEOX2, NTRK2, ADRA1B, AMOT	1744	211	13528	1.98517	0.00392107	0.000126727	0.00171756		GOTERM_BP_FAT	GO:0000904~cell morphogenesis involved in differentiation	96	2.54103	8.56655e-11	NRP2, NOG, NRP1, PAX6, GLI2, PAX2, SHH, TGFB2, CTNNB1, NRCAM, BDNF, ATOH1, DAB2, APP, ANK3, UNC5A, CXCR4, ROBO1, ROBO2, POU4F1, SEMA3A, UNC5C, RPS27A, EGR2, PTPRM, NRXN3, EOMES, LEF1, NRXN1, MYH9, PROX1, SLIT2, SLIT3, CTNNA2, HES1, NCAM2, SLITRK1, SLITRK3, HIF1A, CLIC5, FOXG1, CNTN4, SIAH1, EFNA5, LAMC1, SLITRK6, DST, GAP43, KALRN, DCC, RAB3A, CDK5R1, PARD3, RTN4RL1, PKHD1, DRD2, SOX9, CDH4, EPHB…	2840	244	13528	1.87412	4.25415e-07	1.32942e-08	1.62909e-07		GOTERM_BP_FAT	GO:0045941~positive regulation of transcription	126	5.32319	1.77828e-09	MEF2C, CDX2, THRB, GDF6, FOXO1, RORA, PDX1, FOXO3, IL10, ZXDA, CITED2, EPC1, GATA2, S1PR1, MYOCD, MDFIC, FOXF1, IFNG, GATA4, RARB, AKIRIN2, SATB2, MTA2, RXRA, SIX2, ARID1A, ARNTL, ARID1B, MECOM, PPARGC1A, TRERF1, HES1, PRDM7, HIF1A, JUN, SIX1, TFAP2B, SMARCA2, HMGB2, SOX2, SOX5, AFAP1L2, SOX6, SOX9, WT1, HOXA2, MEIS2, MAML3, TCF4, RUNX2, ARHGEF10L, NKX2-3, BMP4, BMP2, IKZF2, NTF3, KLF12, MAFB, KL…	1790	564
GOTERM_BP_FAT	GO:0007242~intracellular signaling cascade	357	9.06321	1.28227e-08	ADCY1, ADCY2, STAT5A, EDN2, LHCGR, LPAR1, CTNNB1, MAP3K7, AGTR1, MAP3K4, S1PR1, DIRAS3, CTGF, RAB28, MAP3K9, S1PR4, GAB1, PIK3C3, RAPGEF6, PLA2G1B, TLK1, CHRNA7, RAB25, GNG4, RAPGEF2, RAPGEF1, DDAH1, GNG5, RAB21, RAB27A, SYK, GNG7, MAP2K5, GTPBP2, MAGI3, PLD1, C5AR1, BCR, RAN, ROCK2, RREB1, PIK3CB, RXRA, PIK3CD, WNK1, RAD9A, MED14, DEPDC1, MED13, GEM, PPARGC1A, PPARGC1B, TANK, DEPDC5, MAPK1, RND3…	2969	1256	13528	1.2951	6.49321e-05	1.9677e-06	2.4435e-05		GOTERM_BP_FAT	GO:0045893~positive regulation of transcription, DNA-dependent	99	4.17898	1.26543e-06	THRB, MORF4L2, ARNT2, CASK, FOXO1, RORB, NR2E3, GDNF, SHH, CITED2, CTNNB1, ATOH1, APP, S1PR1, GATA6, MDFIC, FOXF1, FOXF2, RXRA, RELA, MED13, ARID1B, MECOM, PROX1, TBR1, PPARGC1A, ASCL1, JUN, TFAP2B, NFE2L2, SMARCA1, SMARCA2, SOX5, SOX4, SOX6, SOX9, HOXA1, MEIS2, RUNX1, BMP4, BMP2, NTF3, KLF12, MAFB, MAML2, ESRRG, NR4A2, SMAD2, NEUROG2, NR4A3, DLX2, HDAC4, ETS1, SMARCC1, KLF4, E2F3, ELF1, FOXK1, F…	1744	477	13528	1.60992	0.00540391	0.000169316	0.00236885		GOTERM_BP_FAT	GO:0000122~negative regulation of transcription from RNA polymerase II promoter	102	2.69984	1.18486e-10	MEF2C, JDP2, CDX2, FST, CITED2, CTNNB1, SIN3A, RARB, SATB1, SATB2, MTA2, RBL1, GABPA, ZHX2, ZNF8, NR0B2, PROX1, HES1, HES5, HES3, TGIF1, ST18, PRDM1, HMGB1, DRD3, TFCP2L1, SOX2, SOX6, CALR, NR2C1, FOXH1, MEIS2, HEXIM1, TCF4, BCOR, NKX2-5, DMBX1, KLF12, SMAD7, RFX5, FOXA1, LMCD1, RYBP, SMAD3, FOXP1, FOXP2, CDKN1C, DLX2, HDAC4, SALL4, RNF2, HOPX, HIVEP1, ZFHX3, ZBTB32, HELT, E2F6, TP63, PAX5, ZNF20…	2840	266	13528	1.82656	5.88401e-07	1.78303e-08	2.25324e-07		GOTERM_BP_FAT	GO:0000902~cell morphogenesis	89	3.76003	2.21304e-09	NRP2, CCKAR, NRP1, PAX6, GJA1, CNP, GLI2, PAX2, CXCL12, TGFB2, CUL3, NRCAM, CDC42, ANK1, SLC1A3, UNC5B, ANK3, ROBO1, CXCR4, FOXF1, DYNC2H1, ROBO2, SEMA3A, UNC5C, SPN, ZW10, PTPRM, NRXN3, RXRA, LIFR, STXBP1, LEF1, NRXN1, MYH9, ARL6, SLIT3, CTNNA2, HES1, NCAM2, SLITRK1, HIF1A, ADM, CLIC5, FOXG1, CNTN4, EFNA5, VCAN, RELN, SLITRK6, SLITRK5, GAP43, KALRN, CDK5R1, SHROOM3, SOX6, SOX9, CDH4, ARX, ALCAM,…	1790	356
GOTERM_BP_FAT	GO:0010604~positive regulation of macromolecule metabolic process	254	6.44834	5.11848e-08	MEF2C, DLC1, STAT5A, SNCA, RORB, CDC16, RORA, CITED4, CITED1, SHH, CTNNB1, CITED2, EPC1, AGTR1, APP, S1PR1, FOXF1, PLA2G1B, RARB, SYK, ANAPC1, ANAPC5, RAN, RXRA, ANAPC4, BARHL2, RXRG, MED14, MED13, MECOM, PPARGC1A, PPARGC1B, HES1, MAPK1, HES5, JUN, F2, PDGFRA, PRDM1, TMX1, HOXA13, NFKBIA, CALR, LIF, T, TCF21, TNKS, TCF4, TCF3, NKX2-5, ARHGEF10L, NKX2-3, HNRNPAB, KLF5, BMP4, KLF7, BMP2, IKZF2, KLF…	2969	857	13528	1.35044	0.000259166	7.6235e-06	9.75381e-05		GOTERM_BP_FAT	GO:0051960~regulation of nervous system development	50	2.1106	1.42962e-06	NOG, NRP1, LZTS1, FOXA2, LRRC4C, SHH, ATOH1, ROBO1, NKX6-2, ROBO2, CDK5RAP2, SEMA3A, FGF2, PRKCA, LYN, RELA, BARHL2, LIG4, ASCL1, VEGFC, PSEN1, FOXG1, TGIF1, SEMA4D, NGF, KALRN, SOX5, CDH2, KIT, CDH4, LINGO1, PTK2, BCL2, VWC2, POU3F2, EGF, NEFL, SPP1, BMP4, BMP2, NTF3, IGF1, LMX1A, NKX6-1, NTRK3, DLX2, ISL2, NTRK2, ID4, WNT7A	1744	192	13528	2.02002	0.00610294	0.000185487	0.00267621		GOTERM_BP_FAT	GO:0009792~embryonic development ending in birth or egg hatching	121	3.20275	1.38657e-10	GNA13, DLC1, XRCC4, NOG, CDX2, LMO4, EDN1, GNA12, HOXD1, SHH, ZIC2, CITED2, MAP3K7, G2E3, DAB2, APOB, GATA6, TDGF1, GATA4, FLVCR1, SATB2, GABPA, EOMES, LIG4, MECOM, MYH9, PROX1, BCL2L11, ASCL2, HES1, MIB1, HIF1A, HES3, SIX1, PDGFRA, MNX1, TGIF1, TFAP2A, ROR2, PRDM1, BCL2L1, SRF, XAB2, ITGB1, ECE1, OVOL2, NKX3-2, NKX2-5, BMP4, CUBN, EPAS1, MYO1E, TGFBR2, RPGRIP1L, BRCA2, SMAD2, ATM, DLX2, SALL4, H…	2840	334	13528	1.72566	6.8857e-07	2.02521e-08	2.63683e-07		GOTERM_BP_FAT	GO:0048562~embryonic organ morphogenesis	45	1.90114	2.78061e-09	FGF9, SOX2, EDN1, PRRX1, SOBP, PAX2, GLI2, GLI3, TCF7L2, SPRY2, HOXA2, CHD7, HOXA3, HOXC4, CHST11, GATA4, RARB, COL11A1, MYC, OTOP1, FOXL2, SATB2, GSC, MAFB, TGFBR2, SIX2, FZD3, PTPRQ, FZD6, HOXB3, DLX2, HOXB4, HOXB1, EYA1, HOXB2, DLX6, HOXB5, HOXD3, CLIC5, HOXB6, FOXG1, SIX1, ROR2, TFAP2A, BMP7	1790	133
GOTERM_BP_FAT	GO:0048666~neuron development	118	2.99568	5.19324e-08	ALS2, RPE65, RORB, NR2E3, GDNF, SHH, TGFB2, APP, CD44, ANK3, ROBO1, RPS27A, CDH23, EGFR, PTPRM, RXRA, PICK1, CTNNA2, HES1, ASCL1, NCAM2, SLITRK3, RASGRF1, OPHN1, EFNA5, SLITRK6, DST, KALRN, CDK5R1, LPPR4, ADORA2A, PKHD1, ERBB3, EPHB3, ARX, LIF, SEMA5A, ALCAM, CRB1, MACF1, LHX2, DMD, MTCH1, B3GNT2, RUNX3, PARD6B, KLF7, FSCN2, NR4A2, CELSR3, EN1, CELSR2, EN2, GAS1, AFG3L2, NTN1, GAS7, PTPN11, CDKN1…	2969	339	13528	1.58601	0.000262951	7.51385e-06	9.89627e-05		GOTERM_BP_FAT	GO:0051254~positive regulation of RNA metabolic process	99	4.17898	1.86955e-06	THRB, MORF4L2, ARNT2, CASK, FOXO1, RORB, NR2E3, GDNF, SHH, CITED2, CTNNB1, ATOH1, APP, S1PR1, GATA6, MDFIC, FOXF1, FOXF2, RXRA, RELA, MED13, ARID1B, MECOM, PROX1, TBR1, PPARGC1A, ASCL1, JUN, TFAP2B, NFE2L2, SMARCA1, SMARCA2, SOX5, SOX4, SOX6, SOX9, HOXA1, MEIS2, RUNX1, BMP4, BMP2, NTF3, KLF12, MAFB, MAML2, ESRRG, NR4A2, SMAD2, NEUROG2, NR4A3, DLX2, HDAC4, ETS1, SMARCC1, KLF4, E2F3, ELF1, FOXK1, F…	1744	481	13528	1.59653	0.00797345	0.000235426	0.00349973		GOTERM_BP_FAT	GO:0010604~positive regulation of macromolecule metabolic process	257	6.80254	1.43156e-10	MEF2C, DLC1, CDX2, GDF6, SNCA, CDC16, RORA, SHH, CTNNB1, CITED2, APP, S1PR1, IFNG, PLA2G1B, RARB, CCNA2, RAN, ANAPC4, BARHL2, MECOM, PPARGC1A, PROX1, PPARGC1B, HES1, HES5, JUN, HES3, PDGFRA, PRDM1, ANAPC7, TMX1, CRTC1, AFAP1L2, CALR, FOXH1, PLAGL1, LIF, TCF21, KLKB1, PEMT, TNKS, MAML3, TCF4, TCF3, NKX2-5, NKX2-3, HNRNPAB, KLF5, BMP4, BMP3, BMP2, NTF3, KLF12, SMAD7, KLF13, MAP2K3, SMAD4, NDFIP1, E…	2840	857	13528	1.42846	7.10911e-07	2.03117e-08	2.72238e-07		GOTERM_BP_FAT	GO:0032989~cellular component morphogenesis	96	4.05577	3.06852e-09	NRP2, CCKAR, NRP1, PAX6, GJA1, CNP, TTN, GLI2, PAX2, CXCL12, TGFB2, CUL3, NRCAM, CDC42, ANK1, SLC1A3, UNC5B, ANK3, CXCR4, ROBO1, FOXF1, DYNC2H1, ROBO2, SEMA3A, UNC5C, SPN, ZW10, OPA1, PTPRM, NRXN3, RXRA, LIFR, STXBP1, LEF1, NRXN1, MYH9, ARL6, SLIT3, CTNNA2, HES1, NCAM2, SLITRK1, KRT19, HIF1A, ADM, CLIC5, FOXG1, CNTN4, EFNA5, VCAN, RELN, PMP22, SLITRK6, SLITRK5, GAP43, KALRN, CDK5R1, SHROOM3, SOX6…	1790	397
GOTERM_BP_FAT	GO:0001568~blood vessel development	91	2.31023	7.4766e-08	GNA13, NRP2, PDGFA, PRRX1, FOXO1, JAG1, MMP2, CITED1, SHH, CITED2, TGFB2, CTNNB1, MAP3K7, BAK1, SHB, APOB, S1PR1, CD44, CTGF, ROBO1, CXCR4, FOXF1, HMOX1, HEY2, QKI, MKL2, LOX, NR2F2, FGF1, ANGPT2, CEACAM1, CYR61, PTPRJ, MYH9, ARHGAP24, NCL, SLIT2, PROK2, HIF1A, PROK1, PLXDC1, JUN, ZMIZ1, ZFPM2, FOXC1, CAV1, TIPARP, WARS2, ELK3, TCF7L2, CDH5, GJC1, ZFP36L1, SEMA5A, T, CHD7, HOXA3, HAND1, AGT, CHM,…	2969	245	13528	1.69238	0.000378543	1.0517e-05	0.000142474		GOTERM_BP_FAT	GO:0001764~neuron migration	24	1.01309	2.16435e-06	SOX1, NDN, BARHL2, MET, NR4A2, NEUROG2, PRKG1, CXCL12, ARX, FEZF1, ASCL1, CTTNBP2, PTK2, ATOH1, PSEN1, CXCR4, PEX2, FYN, DNER, RELN, NR2F2, MYH10, NR2F1, TWIST1	1744	64	13528	2.90883	0.00922496	0.000264758	0.00405159		GOTERM_BP_FAT	GO:0043009~chordate embryonic development	120	3.17628	1.57964e-10	GNA13, DLC1, XRCC4, NOG, CDX2, LMO4, EDN1, GNA12, HOXD1, SHH, ZIC2, CITED2, MAP3K7, G2E3, DAB2, APOB, GATA6, TDGF1, GATA4, FLVCR1, SATB2, GABPA, EOMES, LIG4, MECOM, MYH9, PROX1, BCL2L11, ASCL2, HES1, MIB1, HIF1A, HES3, SIX1, PDGFRA, MNX1, TGIF1, TFAP2A, ROR2, PRDM1, BCL2L1, SRF, XAB2, ITGB1, ECE1, OVOL2, NKX3-2, NKX2-5, BMP4, CUBN, EPAS1, MYO1E, TGFBR2, RPGRIP1L, BRCA2, SMAD2, ATM, DLX2, SALL4, H…	2840	331	13528	1.72691	7.84449e-07	2.17903e-08	3.00399e-07		GOTERM_BP_FAT	GO:0001501~skeletal system development	81	3.42205	5.93135e-09	FGF9, EDN1, PRRX1, TP63, POSTN, HOXD1, GLI2, PRDX1, PAX1, GLI3, HOXC6, TNFRSF11B, HOXC8, BARX2, HOXC4, CHST11, COL11A1, MYC, PITX1, SATB2, GSC, SIX2, ACVR2A, EYA1, HOXD8, MSX1, HOXD3, SIX1, PDGFRA, PDGFRB, TFAP2A, ROR2, FOXC1, KIAA1217, EXT1, WNT5A, TWSG1, SOX5, SOX6, SOX9, MSX2, COL9A1, HOXA2, CHD7, HOXA3, BCL2, PTN, HOXA9, AXIN2, RUNX2, SPP2, BMP4, BMP2, TBX3, KLF10, TBX4, NF1, TGFBR2, IGF1, FR…	1790	319
GOTERM_BP_FAT	GO:0043009~chordate embryonic development	115	2.91952	8.72947e-08	ALS2, DLC1, GNA13, NOG, LMO4, ARNT2, GNA12, SHH, CITED1, CITED2, ZIC2, MAP3K7, CUL3, GATA2, APOB, DAB2, GRIN2B, GATA6, FOXF1, GATA4, TWIST1, PTPRR, EOMES, DLL1, MECOM, MYH9, BCL2L11, HES1, HIF1A, PDGFRA, MNX1, TGIF1, TFAP2A, PRDM1, ADD1, BCL2L1, ITGB1, SOX8, T, HOXA3, ECE1, OVOL2, TEAD4, BTF3, AXIN2, NKX2-5, HECTD1, GINS1, BMP4, CUBN, EPAS1, MYO1E, TGFBR2, SMAD2, EN1, CELSR1, GAS1, BRCA1, ATM, DL…	2969	331	13528	1.58304	0.000441963	1.19475e-05	0.000166349		GOTERM_BP_FAT	GO:0030900~forebrain development	42	1.7729	2.26328e-06	NOG, ERBB4, SOX1, ZEB2, PRKG1, GLI3, SHH, CTNNB1, ARX, ALDH1A2, APP, POU3F4, POU3F3, POU3F2, NR2F2, FRS2, PITX1, NR2F1, BMP4, RAX, NKX2-6, RPGRIP1L, LEF1, NEUROG2, LMX1A, MECOM, FOXP2, ATRX, FEZF1, SALL3, DLX2, ASCL1, DKK1, PSEN1, FYN, FOXG1, AVPR1A, RELN, ID4, TBX19, NFIB, MYH10	1744	152	13528	2.14335	0.00964456	0.000269168	0.00423677		GOTERM_BP_FAT	GO:0007411~axon guidance	53	1.40286	1.76289e-10	NRP2, NRP1, PAX6, GLI2, SHH, APP, ATOH1, BDNF, ANK3, ROBO1, CXCR4, UNC5A, ROBO2, UNC5C, SEMA3A, RPS27A, PTPRM, EGR2, NRXN3, NRXN1, SLIT2, SLIT3, FOXG1, EFNA5, SIAH1, CNTN4, GAP43, DCC, CDK5R1, CDH4, EPHB2, ARX, ALCAM, PVRL1, TNR, LHX2, LHX4, B3GNT2, RUNX3, NTF3, NEUROG2, ISL1, NTN1, EPHA4, SEMA6A, EPHA7, ISL2, SEMA6C, BMPR1B, BMP7, APBB2, FEZ1, MYH10	2840	107	13528	2.35943	8.75451e-07	2.36609e-08	3.35247e-07		GOTERM_BP_FAT	GO:0042127~regulation of cell proliferation	160	6.75961	1.21395e-08	DLC1, CDX2, APOBEC1, PDGFA, EDN2, EDN1, FOXO1, JAG1, PDX1, IL15, MXI1, IL10, TGFB2, SSR1, CUL3, HTR1A, S1PR1, MYOCD, CDKN2B, IFNG, GATA4, RARB, ASPH, IFNK, AKIRIN2, CUL1, SPN, PTPRK, PTPRM, NKX2-6, RXRA, LIFR, MECOM, VASH2, IRS1, HES1, SSTR4, CD38, TNS3, MSX1, HIF1A, JUN, FOXG1, PDGFRA, TGIF1, PDGFRB, ADAMTS1, PMP22, SMARCA2, PPP2R3B, SOX2, TIPIN, SOX9, ITGB1, ARX, HOXA3, KRAS, EGF, AXIN2, RUNX2,…	1790	787
GOTERM_BP_FAT	GO:0007167~enzyme linked receptor protein signaling pathway	118	2.99568	8.94957e-08	MTSS1, BMP10, NOG, MPZL1, PDGFA, GRIK2, STAT5A, FST, FOXO1, RPE65, FSTL1, CITED1, TGFB2, SLC2A8, MAP3K7, EIF4EBP1, GP6, TIAM1, CTGF, GAB1, RAPGEF1, FRS2, GNG7, SYK, PTPRJ, EGFR, PTPRK, IRS2, SOCS2, PICK1, SOCS5, IRS1, PLCE1, GRB10, JUN, PDGFRA, ROR1, ADORA2A, ERBB3, BMPR2, BDKRB2, EPHB3, GREM2, PXN, SRC, LIF, UBE2D3, BMP4, BMP2, CAMLG, NIN, PTPN2, SMAD7, SMAD6, MYO1E, KLF10, TGFBR2, MET, SMAD4, T…	2969	342	13528	1.5721	0.000453104	1.19264e-05	0.000170543		GOTERM_BP_FAT	GO:0009891~positive regulation of biosynthetic process	132	5.57197	3.00076e-06	THRB, GDF6, ARNT2, LHCGR, MORF4L2, CASK, FOXO1, RORB, TLR4, NR2E3, BMP15, GDNF, ZXDA, SHH, CITED1, CITED2, TGFB2, CTNNB1, APP, ATOH1, AGTR2, FNTA, S1PR1, MDFIC, GATA6, FOXF1, FOXF2, DDAH1, EGFR, IRS2, RELA, RXRA, BARHL2, MED13, ARID1B, MECOM, PPARGC1A, TBR1, IRS1, PROX1, TNKS2, ASCL1, MAPK1, JUN, TFAP2B, NFE2L2, SMARCA1, SMARCA2, RNF20, SOX5, SOX4, SOX6, SOX9, HOXA1, MEIS2, RUNX1, KLF5, BMP4, BMP…	1744	695	13528	1.47325	0.0127671	0.000347217	0.00561727		GOTERM_BP_FAT	GO:0006928~cell motion	157	4.15564	6.03313e-10	GNA13, EDN3, MTSS1, SLC22A16, HMGCR, PLXNA2, EDN2, CAPZA2, ENPEP, GDNF, SHH, VCL, TGFB2, NRCAM, APP, APOB, ATOH1, BDNF, DAB1, CD44, ANK3, ROBO1, UNC5A, CTGF, IFNG, PLA2G1B, ROBO2, UNC5C, RPS27A, PTPRK, SATB2, PTPRM, ROCK1, BARHL2, DCDC2, SCYL3, MYH9, CTNNA2, TNS3, TNS1, HIF1A, CCR6, CATSPER3, SIX1, FOXG1, MAPK8, EFNA5, LAMC1, CDK5R1, CCL2, SOX1, ENPP2, DRD2, ASTN1, ARF6, SRF, ITGB1, EPHB2, ARX, A…	2840	475	13528	1.57442	2.99605e-06	7.88435e-08	1.14732e-06		GOTERM_BP_FAT	GO:0007411~axon guidance	38	1.60541	1.31436e-08	NRP2, CDK5R1, NRP1, PAX6, GLI2, CDH4, CXCL12, ARX, ALCAM, HOXA2, UNC5B, PVRL1, CXCR4, ROBO1, ANK3, TNR, ROBO2, UNC5C, SEMA3A, RUNX3, PTPRM, NTF3, NRXN3, NRXN1, LMX1A, ISL1, SLIT3, SEMA6A, EPHA4, FOXG1, RELN, CNTN4, EFNA5, BMPR1B, APBB2, BMP7, FEZ2, GAP43	1790	107
GOTERM_BP_FAT	GO:0001944~vasculature development	92	2.33562	1.27904e-07	GNA13, NRP2, PDGFA, PRRX1, FOXO1, JAG1, MMP2, CITED1, SHH, CITED2, TGFB2, CTNNB1, MAP3K7, BAK1, SHB, APOB, S1PR1, CD44, CTGF, ROBO1, CXCR4, FOXF1, HMOX1, HEY2, QKI, MKL2, LOX, NR2F2, FGF1, ANGPT2, CEACAM1, CYR61, PTPRJ, MYH9, ARHGAP24, NCL, SLIT2, PROK2, HIF1A, PROK1, PLXDC1, JUN, ZMIZ1, ZFPM2, FOXC1, CAV1, TIPARP, WARS2, ELK3, TCF7L2, CDH5, GJC1, ZFP36L1, SEMA5A, T, TCF21, CHD7, HOXA3, HAND1, AG…	2969	251	13528	1.67008	0.000647495	1.66077e-05	0.000243734		GOTERM_BP_FAT	GO:0007507~heart development	53	2.23723	3.87128e-06	NRP1, TBX20, GJA1, CXADR, TTN, GLI3, PTEN, SHH, CTNNB1, TGFB2, CITED2, OSR1, GATA6, SEMA3C, NRG1, COL11A1, MAP2K5, NKX2-6, RXRA, MECOM, PROX1, PLCE1, PSEN1, ZMIZ1, ADAMTS1, FOXC1, CASQ2, ERBB4, SOX4, EGLN1, SOX6, SOX9, MSX2, ALDH1A2, HAND2, PCSK5, BMP4, BMP2, ALPK3, TGFBR2, RPGRIP1L, SMAD2, FOXP1, ATM, SOD2, SHOX2, MNAT1, ID2, PKP2, PLN, ADRA1B, HTR2B, MYH10	1744	215	13528	1.91216	0.0164402	0.000436138	0.00724678		GOTERM_BP_FAT	GO:0050767~regulation of neurogenesis	70	1.85283	1.28995e-09	XRCC4, NOG, LZTS1, NRP1, FOXA2, PAX6, LRRC4C, GLI2, SHH, NRCAM, BDNF, ATOH1, TIAM1, ROBO1, ROBO2, SEMA3A, CDK5RAP2, ARHGEF1, LYN, BARHL2, LIG4, SLIT2, HES1, MIB1, EYA1, HES5, CCND2, HES3, FOXG1, SIX1, TGIF1, CNTN4, NGF, KALRN, CDK5R1, DRD3, DRD2, SOX2, SOX5, CDH2, KIT, CALR, CDH4, EPHB2, OTP, VWC2, POU3F2, TLX3, NEFL, NKX2-5, SPP1, BMP4, BMP2, NTF3, MAP1B, FOXA1, NLGN1, ISL1, NTN1, NKX6-1, NTRK3,…	2840	166	13528	2.00865	6.40589e-06	1.64254e-07	2.45309e-06		GOTERM_BP_FAT	GO:0048812~neuron projection morphogenesis	60	2.53485	1.32806e-08	NRP2, CCKAR, NRP1, PAX6, GJA1, CNP, GLI2, PAX2, CXCL12, NRCAM, UNC5B, ANK3, ROBO1, CXCR4, ROBO2, UNC5C, SEMA3A, PTPRM, NRXN3, RXRA, STXBP1, LIFR, NRXN1, CTNNA2, SLIT3, NCAM2, SLITRK1, ADM, FOXG1, VCAN, EFNA5, RELN, CNTN4, SLITRK6, SLITRK5, GAP43, KALRN, CDK5R1, CDH4, ARX, ALCAM, HOXA2, PVRL1, TNR, DMD, BCL2, DCX, RUNX3, NTF3, PTPRZ1, NR4A2, LMX1A, ISL1, GAS7, EPHA4, SEMA6A, BMPR1B, APBB2, BMP7, F…	1790	213
GOTERM_BP_FAT	GO:0048812~neuron projection morphogenesis	81	2.05636	1.33499e-07	ALS2, NRP2, GLI2, SHH, APP, ANK3, ROBO1, CXCR4, POU4F1, SEMA3A, TOP2B, RPS27A, EGFR, EGR2, PTPRM, RXRA, STXBP1, NRXN1, SLIT1, SLIT2, CTNNA2, NCAM2, SLITRK3, ADM, UBC, OPHN1, CNTN4, SIAH1, EFNA5, SLITRK6, DST, GAP43, KALRN, RAB3A, CDK5R1, PARD3, LPPR4, ADORA2A, ERBB3, PKHD1, EPHB3, CDH4, ARX, ALCAM, SEMA5A, IGF1R, MACF1, LHX2, DMD, BCL2, B3GNT2, NEFL, ETV4, RUNX3, DCLK1, APC, PARD6B, KLF7, CREB1, …	2969	213	13528	1.73272	0.000675808	1.69008e-05	0.000254395		GOTERM_BP_FAT	GO:0045941~positive regulation of transcription	111	4.68552	3.96958e-06	THRB, GDF6, ARNT2, MORF4L2, CASK, FOXO1, RORB, NR2E3, BMP15, GDNF, SHH, CITED1, ZXDA, CITED2, CTNNB1, ATOH1, APP, S1PR1, GATA6, MDFIC, FOXF1, FOXF2, RELA, RXRA, MED13, ARID1B, MECOM, PROX1, TBR1, PPARGC1A, ASCL1, MAPK1, JUN, TFAP2B, NFE2L2, SMARCA1, SMARCA2, RNF20, SOX5, SOX4, SOX6, SOX9, HOXA1, MEIS2, RUNX1, KLF5, BMP4, BMP2, NTF3, KLF12, MAFB, MAML2, NR4A2, ESRRG, SMAD2, NEUROG2, NR4A3, DLX2, H…	1744	564	13528	1.52662	0.0168541	0.000435745	0.00743078		GOTERM_BP_FAT	GO:0007409~axonogenesis	78	2.06458	1.4113e-09	NRP2, NRP1, PAX6, GLI2, PAX2, SHH, NRCAM, BDNF, ATOH1, APP, ANK3, UNC5A, ROBO1, CXCR4, POU4F1, ROBO2, SEMA3A, UNC5C, RPS27A, EGR2, PTPRM, NRXN3, NRXN1, SLIT2, SLIT3, CTNNA2, NCAM2, SLITRK1, SLITRK3, FOXG1, CNTN4, SIAH1, EFNA5, SLITRK6, DST, GAP43, KALRN, DCC, RAB3A, CDK5R1, PARD3, RTN4RL1, PKHD1, DRD2, CDH4, EPHB2, ARX, ALCAM, PVRL1, TNR, LHX2, BCL11B, LHX4, B3GNT2, NEFL, SNAP25, RUNX3, DCLK1, NT…	2840	193	13528	1.9251	7.0085e-06	1.75213e-07	2.68386e-06		GOTERM_BP_FAT	GO:0045935~positive regulation of nucleobase, nucleoside, nucleotide and nucleic acid metabolic process	133	5.61893	1.34422e-08	MEF2C, CDX2, THRB, PDGFA, GDF6, FOXO1, RORA, PDX1, FOXO3, ZXDA, IL10, CITED2, EPC1, GATA2, S1PR1, MYOCD, MDFIC, FOXF1, IFNG, GATA4, RARB, AKIRIN2, SATB2, MTA2, RXRA, SIX2, ARID1A, ARNTL, ARID1B, MECOM, PPARGC1A, TRERF1, HES1, PRDM7, HIF1A, JUN, SIX1, PDGFRA, TFAP2B, SMARCA2, HMGB2, DRD1, SOX2, SOX5, AFAP1L2, SOX6, SOX9, WT1, HOXA2, MEIS2, TNKS, MAML3, TCF4, RUNX2, ARHGEF10L, NKX2-3, BMP4, BMP2, I…	1790	624
GOTERM_BP_FAT	GO:0042127~regulation of cell proliferation	234	5.94059	1.36573e-07	DLC1, NOG, EDN2, STAT5A, FGFRL1, MXI1, SHH, CTNNB1, SSR1, CUL3, AGTR1, CTTNBP2, CD47, CUL5, S1PR1, DDX11, SERPINE1, PLA2G1B, CHRNA7, RARB, IFNK, SYK, MAP2K5, PTPRK, PTPRM, PRAME, RXRA, MECOM, HES1, MAPK1, ADAMTS8, JUN, MNT, PDGFRA, TGIF1, WFDC1, LAMC1, ENPP7, ERBB3, NFKBIA, BCL2L1, BDKRB2, CALR, ARX, LIF, T, ZAP70, TCF3, NKX2-5, NKX2-3, KLF5, COL18A1, BMP4, ODC1, BMP2, KLF10, TGFBR2, SMAD4, SMAD3…	2969	787	13528	1.35477	0.000691369	1.68683e-05	0.000260255		GOTERM_BP_FAT	GO:0007268~synaptic transmission	67	2.8282	5.44621e-06	SYT1, GLRA1, GRIK1, SYT4, GRIK2, AGTPBP1, SNCA, LPAR3, VIPR1, CTNNB1, SLC1A4, CTTNBP2, APP, HTR1B, FNTA, SNPH, GRID2, FGF2, SLC1A1, HTR1F, HTR1E, PRKCA, GABRG1, KCNMA1, KCND2, SLC25A4, NRXN3, GRIN2A, NRXN1, GRM1, PCLO, CTNNA2, MAPK1, GRM3, CBLN1, PSEN1, GRM8, GRM7, HTR7, UNC13C, TAC1, CACNB2, PAH, RIMS1, HCRTR2, PTK2, GAD2, SYN3, DMD, PPP3CA, GAD1, NOVA1, DTNA, GABRA2, NOS1, NTF3, DLGAP2, HOMER1,…	1744	298	13528	1.744	0.0230509	0.000582849	0.0101948		GOTERM_BP_FAT	GO:0007167~enzyme linked receptor protein signaling pathway	119	3.14981	3.24669e-09	MTSS1, NOG, MPZL1, GRIK2, GDF6, FST, TGFB2, SLC2A8, MAP3K7, TIAM1, CTGF, TDGF1, GAB1, INSR, FRS2, PTPRJ, EGFR, PTPRK, IRS2, PTPRG, LIFR, ZNF8, PTPRT, SOCS5, FGF20, IRS1, PLCE1, GRB10, JUN, COL1A2, PDGFRA, ROR1, ROR2, NGF, FGFR2, CCL2, ERBB4, BMPR2, GREM2, PXN, EPHB2, FOXH1, LIF, EPHB6, UBE2D3, CSF1R, BMP4, GUCY2F, BMP2, CAMLG, NIN, SMAD7, SMAD6, MYO1E, TGFBR2, SMAD4, SMAD3, SMAD2, EPHA2, EPHA3, E…	2840	342	13528	1.65743	1.61229e-05	3.93245e-07	6.1742e-06		GOTERM_BP_FAT	GO:0060173~limb development	37	1.56316	1.49311e-08	WNT5A, FGF9, PRRX1, TP63, GLI3, MSX2, ALDH1A2, ECE1, CHD7, FBXW4, CHST11, RAB23, DYNC2H1, HOXA9, RARB, ASPH, NR2F2, PITX1, FLVCR1, TBX3, TBX5, TBX4, FTO, RPGRIP1L, LEF1, MECOM, NOTCH2, SALL4, MSX1, MEOX2, DLX6, KIAA1715, PBX1, PTCH1, SP8, BMPR1B, WNT7A	1790	103
GOTERM_BP_FAT	GO:0035295~tube development	83	2.10713	1.37032e-07	DLC1, GNA13, NOG, PDGFA, LMO4, ZEB2, GLI2, GDNF, LGR4, SHH, ZIC2, GLI1, CTNNB1, MAP3K7, SPRY2, CTTNBP2, SPRY1, CD44, CTGF, GATA6, CXCR4, FOXF1, GATA4, RARB, LOX, FGF1, CYR61, TWIST1, ALX1, MAN1A2, CFTR, BCL2L11, SLIT2, MYCN, HES1, TNS3, EYA1, PSEN2, PDGFRA, TGIF1, TFAP2A, ZFPM2, FOXC1, CUX1, WNT5A, RAB3A, BMPR2, GREM1, SEMA5A, T, TCF21, OVOL2, HAND1, AGT, BCL2, SFTPD, PLXND1, NKX2-5, TRAF4, SIM2,…	2969	220	13528	1.71901	0.000693689	1.6522e-05	0.000261128		GOTERM_BP_FAT	GO:0007423~sensory organ development	55	2.32165	5.69704e-06	NOG, MITF, SOBP, FASLG, RORB, NR2E3, ZEB1, GLI3, SHH, CTNNB1, TGFB2, SPRY2, ATOH1, COL11A1, FRS2, KCNMA1, EGFR, RAX, NKX2-6, PROX1, BCL2L11, PTPRQ, ASCL1, CLIC5, FOXG1, TGIF1, FOXC1, CRYBA4, IRX5, SOX1, NHS, EPHB1, HOXA1, ALDH1A2, MEIS2, CRB1, BCL2, POU3F4, COL8A1, BMP4, NOX3, BHLHE22, MAFB, RPGRIP1L, GAS1, NR4A3, COL5A2, FZD6, FOXP2, NTRK2, BMPR1B, MAB21L1, MAB21L2, KLF4, MYH10	1744	229	13528	1.86301	0.0240997	0.000594818	0.0106643		GOTERM_BP_FAT	GO:0048729~tissue morphogenesis	73	1.93224	4.19989e-09	DLC1, LMO4, FST, TP63, ZEB2, JAG1, PAX3, GLI2, PAX2, GLI3, SHH, ZIC2, CTNNB1, TGFB2, MAP3K7, WNT3, CD44, TDGF1, COL11A1, IPMK, ALX1, EOMES, LEF1, PCDH8, PROX1, SLIT2, MIB1, EYA1, EYA2, TIMELESS, SIX1, COL1A2, TGIF1, TFAP2A, FOXC1, TBX18, FRAS1, BMPR2, TRIM15, TPM1, TCF7L1, TCF21, ALDH1A2, RGMA, FOXQ1, LY6E, OVOL2, ALDH1A3, NKX2-5, RUNX3, NKX2-3, BMP4, BMP2, TBX3, SMAD7, TBX5, GRSF1, SMAD4, SMAD3,…	2840	180	13528	1.93182	2.08565e-05	4.96587e-07	7.9869e-06		GOTERM_BP_FAT	GO:0048736~appendage development	37	1.56316	1.49311e-08	WNT5A, FGF9, PRRX1, TP63, GLI3, MSX2, ALDH1A2, ECE1, CHD7, FBXW4, CHST11, RAB23, DYNC2H1, HOXA9, RARB, ASPH, NR2F2, PITX1, FLVCR1, TBX3, TBX5, TBX4, FTO, RPGRIP1L, LEF1, MECOM, NOTCH2, SALL4, MSX1, MEOX2, DLX6, KIAA1715, PBX1, PTCH1, SP8, BMPR1B, WNT7A	1790	103
GOTERM_BP_FAT	GO:0009792~embryonic development ending in birth or egg hatching	115	2.91952	1.49917e-07	ALS2, DLC1, GNA13, NOG, LMO4, ARNT2, GNA12, SHH, CITED1, CITED2, ZIC2, MAP3K7, CUL3, GATA2, APOB, DAB2, GRIN2B, GATA6, FOXF1, GATA4, TWIST1, PTPRR, EOMES, DLL1, MECOM, MYH9, BCL2L11, HES1, HIF1A, PDGFRA, MNX1, TGIF1, TFAP2A, PRDM1, ADD1, BCL2L1, ITGB1, SOX8, T, HOXA3, ECE1, OVOL2, TEAD4, BTF3, AXIN2, NKX2-5, HECTD1, GINS1, BMP4, CUBN, EPAS1, MYO1E, TGFBR2, SMAD2, EN1, CELSR1, GAS1, BRCA1, ATM, DL…	2969	334	13528	1.56883	0.000758891	1.76552e-05	0.000285682		GOTERM_BP_FAT	GO:0031328~positive regulation of cellular biosynthetic process	129	5.44534	6.20275e-06	THRB, GDF6, ARNT2, LHCGR, MORF4L2, CASK, FOXO1, RORB, TLR4, NR2E3, BMP15, GDNF, SHH, CITED1, ZXDA, CITED2, CTNNB1, APP, ATOH1, AGTR2, S1PR1, MDFIC, GATA6, FOXF1, FOXF2, DDAH1, EGFR, IRS2, RELA, RXRA, BARHL2, MED13, ARID1B, MECOM, PPARGC1A, TBR1, IRS1, PROX1, TNKS2, ASCL1, MAPK1, JUN, TFAP2B, NFE2L2, SMARCA1, SMARCA2, RNF20, SOX5, SOX4, SOX6, SOX9, HOXA1, MEIS2, RUNX1, KLF5, BMP4, BMP2, KLF12, NTF…	1744	685	13528	1.46078	0.0262106	0.000632187	0.0116109		GOTERM_BP_FAT	GO:0048667~cell morphogenesis involved in neuron differentiation	81	2.14399	6.53521e-09	NRP2, NRP1, PAX6, GLI2, PAX2, SHH, NRCAM, BDNF, ATOH1, APP, ANK3, UNC5A, ROBO1, CXCR4, POU4F1, ROBO2, SEMA3A, UNC5C, RPS27A, EGR2, PTPRM, NRXN3, NRXN1, SLIT2, SLIT3, CTNNA2, HES1, NCAM2, SLITRK1, SLITRK3, CLIC5, FOXG1, CNTN4, SIAH1, EFNA5, SLITRK6, DST, GAP43, KALRN, DCC, RAB3A, CDK5R1, PARD3, RTN4RL1, PKHD1, DRD2, CDH4, EPHB2, ARX, ALCAM, PVRL1, TNR, LHX2, BCL11B, LHX4, B3GNT2, NEFL, SNAP25, RUN…	2840	209	13528	1.84609	3.24533e-05	7.5474e-07	1.24279e-05		GOTERM_BP_FAT	GO:0001568~blood vessel development	66	2.78834	1.57418e-08	NRP2, CDX2, NRP1, FGF9, PDGFA, EDN1, TBX20, PRRX1, FOXO1, JAG1, CXCL12, TGFB2, CITED2, MAP3K7, ARHGAP22, SHB, S1PR1, MYOCD, ROBO1, CXCR4, FOXF1, CCBE1, HEY2, SEMA3C, QKI, ANGPT1, NOS2, MKL2, NR2F2, ANGPT2, FGF2, CYR61, MYH9, HIF1A, PROK1, JUN, ZMIZ1, FOXC1, CDH2, TCF7L2, CDH5, WT1, GJC1, ZFP36L1, HOXA3, CHD7, HAND1, HAND2, ITGAV, TGM2, EGF, C1GALT1, COL18A1, BMP4, TBX3, IL8, SMAD7, TBX4, NF1, TGF…	1790	245
GOTERM_BP_FAT	GO:0006468~protein amino acid phosphorylation	203	5.15359	1.62346e-07	STAT5A, LPAR1, PRKX, PSKH2, MAP3K7, CTTNBP2, APP, MAP3K4, CLK3, MAP3K9, PIK3C3, GAB1, PLA2G1B, CHRNA7, TLK1, SYK, MAP2K5, TYRO3, BCR, C5AR1, PIK3CB, ROCK2, MYLK3, PIK3CD, WNK1, PIM1, PIM2, MARK3, SPAG9, MAPK1, SCYL1, F2, MAPK3, PDGFRA, ROR1, MAPK8, CDK5R1, ERBB3, NEK2, STK17B, ADRBK2, STK17A, CHEK2, PXK, EPHB3, SGK223, VRK1, VRK2, ZAP70, TNKS, BMP2, SMAD7, MAP2K3, TGFBR2, TRIO, SMAD2, ATM, PTPN11…	2969	667	13528	1.38674	0.000821781	1.86844e-05	0.000309367		GOTERM_BP_FAT	GO:0007169~transmembrane receptor protein tyrosine kinase signaling pathway	54	2.27944	6.24336e-06	NRP1, FGF7, GRIK2, FGF16, FOXO1, RHOQ, SHOC2, AP3S1, CLNK, PTEN, ANGPT1, FGF1, NRG1, FRS2, FGF2, EGFR, IRS2, PTPRT, ALK, IRS1, VEGFC, SS18, NCK2, PLCE1, ADRB2, DOK5, ROR2, FOXC1, NGF, REPS2, NDN, ERBB4, KIT, EPHB1, ADCYAP1, IGF1R, EPHB6, PTK2, PIK3R3, EGF, PIK3R1, KL, MET, HGF, EPHA1, KDR, EPHA3, NTRK3, EPHA4, EPHA7, EPHA6, EPS8, NTRK2, IGFBP1	1744	224	13528	1.86996	0.0263799	0.000621531	0.0116869		GOTERM_BP_FAT	GO:0051960~regulation of nervous system development	76	2.01165	6.90348e-09	XRCC4, NOG, LZTS1, NRP1, FOXA2, PAX6, LRRC4C, GLI2, SHH, NRCAM, BDNF, ATOH1, TIAM1, ROBO1, IFNG, ROBO2, SEMA3A, CDK5RAP2, FGF2, RPS27A, ARHGEF1, LYN, BARHL2, LIG4, SLIT2, HES1, MIB1, EYA1, HES5, CCND2, HES3, FOXG1, SIX1, TGIF1, CNTN4, NGF, KALRN, CDK5R1, DRD3, DRD2, SOX2, SOX5, CDH2, KIT, CALR, CDH4, EPHB2, OTP, PVRL1, LHX1, VWC2, POU3F2, TLX3, NEFL, NKX2-5, SNAP25, SPP1, BMP4, BMP2, NTF3, MAP1B,…	2840	192	13528	1.8855	3.42821e-05	7.79151e-07	1.31283e-05		GOTERM_BP_FAT	GO:0051173~positive regulation of nitrogen compound metabolic process	136	5.74567	1.66334e-08	MEF2C, CDX2, THRB, PDGFA, GDF6, EDN1, FOXO1, RORA, PDX1, FOXO3, ZXDA, IL10, CITED2, EPC1, GATA2, S1PR1, MYOCD, MDFIC, FOXF1, IFNG, GATA4, RARB, AKIRIN2, SATB2, MTA2, RXRA, SIX2, ARID1A, ARNTL, ARID1B, MECOM, PPARGC1A, TRERF1, HES1, PRDM7, HIF1A, JUN, SIX1, PDGFRA, TFAP2B, SMARCA2, HMGB2, DRD1, SOX2, SOX5, KLRK1, AFAP1L2, SOX6, SOX9, WT1, HOXA2, MEIS2, TNKS, MAML3, TCF4, RUNX2, ARHGEF10L, NKX2-3, …	1790	644
GOTERM_BP_FAT	GO:0048729~tissue morphogenesis	71	1.80249	1.70431e-07	DLC1, BMP10, CRYGS, LMO4, FST, ZEB2, JAG1, GLI2, SHH, ZIC2, CTNNB1, TGFB2, MAP3K7, CD44, FOXF1, COL11A1, TWIST1, ALX1, RXRA, EOMES, LEF1, SLIT2, EYA1, EYA2, TGIF1, TFAP2A, FOXC1, TXNRD1, DAG1, BMPR2, FKBP1A, GREM1, TCF7L1, T, TCF21, FOXQ1, LY6E, OVOL2, HAND1, MACF1, ALDH1A3, AGT, BCL2, NKX2-5, RUNX3, NKX2-3, HECTD1, BMP4, BMP2, TBX3, SMAD7, TBX4, SMAD4, SMAD3, FZD3, SMAD2, CELSR1, NR4A3, FZD6, AT…	2969	180	13528	1.79725	0.000862691	1.9179e-05	0.000324774		GOTERM_BP_FAT	GO:0045944~positive regulation of transcription from RNA polymerase II promoter	79	3.33474	6.37626e-06	ELF1, EVX1, THRB, FOXA2, MORF4L2, MITF, ARNT2, RHOQ, CASK, FOXO1, ZEB1, NR2E3, GDNF, SKAP1, SHH, CITED2, CTNNB1, ATOH1, APP, S1PR1, PAX9, ZNF148, GATA6, NOBOX, FGF2, ALX1, TBL1XR1, AR, CCNH, SOX11, RXRA, RELA, LEF1, MED13, MECOM, PPARGC1A, TBR1, NRIP1, ASCL1, MURC, INHBA, ADRB2, JUN, ZMIZ1, TFAP2B, FOXC1, CAND1, SMARCA2, TBX19, SOX5, SOX6, SOX9, HOXA1, MEIS2, HAND2, NFAT5, POU3F3, POU3F2, RUNX1, …	1744	371	13528	1.65173	0.0269339	0.000620336	0.0119357		GOTERM_BP_FAT	GO:0048812~neuron projection morphogenesis	81	2.14399	1.76595e-08	NRP2, NRP1, PAX6, GLI2, PAX2, SHH, NRCAM, BDNF, ATOH1, APP, ANK3, UNC5A, ROBO1, CXCR4, POU4F1, ROBO2, SEMA3A, UNC5C, RPS27A, EGFR, EGR2, PTPRM, NRXN3, LIFR, NRXN1, SLIT2, SLIT3, CTNNA2, NCAM2, SLITRK1, SLITRK3, FOXG1, CNTN4, SIAH1, EFNA5, SLITRK6, DST, GAP43, KALRN, DCC, RAB3A, CDK5R1, PARD3, RTN4RL1, PKHD1, DRD2, CDH4, EPHB2, ARX, ALCAM, PVRL1, TNR, LHX2, BCL11B, LHX4, B3GNT2, NEFL, SNAP25, RUNX…	2840	213	13528	1.81143	8.76932e-05	1.94882e-06	3.35829e-05		GOTERM_BP_FAT	GO:0001944~vasculature development	67	2.83059	1.78762e-08	NRP2, CDX2, NRP1, FGF9, PDGFA, EDN1, TBX20, PRRX1, FOXO1, JAG1, CXCL12, TGFB2, CITED2, MAP3K7, ARHGAP22, SHB, S1PR1, MYOCD, ROBO1, CXCR4, FOXF1, CCBE1, HEY2, SEMA3C, QKI, ANGPT1, NOS2, MKL2, NR2F2, ANGPT2, FGF2, CYR61, EFNB2, MYH9, HIF1A, PROK1, JUN, ZMIZ1, FOXC1, CDH2, TCF7L2, WT1, CDH5, GJC1, ZFP36L1, HOXA3, CHD7, HAND1, HAND2, ITGAV, TGM2, EGF, C1GALT1, COL18A1, BMP4, TBX3, IL8, SMAD7, TBX4, N…	1790	251
GOTERM_BP_FAT	GO:0030030~cell projection organization	124	3.14801	1.81567e-07	ALS2, MTSS1, PDGFA, CROCC, LPAR1, GDNF, SHH, APP, CD44, ANK3, ROBO1, RPS27A, CDH23, EGFR, PTPRM, RXRA, ACTN2, PCM1, MYH9, CTNNA2, NCAM2, SLITRK3, SPAG6, RASGRF1, CC2D2A, OPHN1, EFNA5, SLITRK6, DST, KALRN, FGD2, FGD1, CDK5R1, LPPR4, ONECUT1, ADORA2A, PKHD1, ERBB3, TTC8, EPHB3, CAPZB, ARX, SEMA5A, ALCAM, MACF1, LHX2, DMD, B3GNT2, RUNX3, FGD4, KLF5, PARD6B, KLF7, VAV3, NR4A2, CELSR3, CELSR2, GAS1, A…	2969	368	13528	1.53531	0.000919035	1.9988e-05	0.000345995		GOTERM_BP_FAT	GO:0035239~tube morphogenesis	36	1.51963	7.28355e-06	NRP1, FOXA2, LMO4, TBX20, ZEB2, GREM1, GLI3, CXCL12, SHH, CTNNB1, SEMA5A, MAP3K7, SPRY2, RGMA, GPC3, CD44, CXCR4, HAND2, FOXF1, BCL2, EGF, IPMK, ALX1, TWIST1, CYR61, BMP4, BMP2, TGFBR2, IGF1, NR4A3, BCL2L11, KDR, FZD6, PSEN1, TGIF1, TFAP2A	1744	127	13528	2.1988	0.0307069	0.000692832	0.0136339		GOTERM_BP_FAT	GO:0000902~cell morphogenesis	120	3.17628	2.22614e-08	NOG, SHH, TGFB2, CTNNB1, NRCAM, DAB2, ATOH1, APP, BDNF, ANK1, ANK3, UNC5A, ROBO1, ROBO2, UNC5C, RPS27A, SPN, EGFR, PTPRM, EOMES, LIFR, MYH9, PROX1, MARK2, CTNNA2, HES1, SLITRK1, NCAM2, SLITRK3, HIF1A, FOXG1, EFNA5, LAMC1, SLITRK6, DST, KALRN, CDK5R1, ONECUT1, PKHD1, DRD2, TFCP2L1, TTC8, SOX6, SOX9, EPHB2, ARX, ALCAM, PVRL1, CRB1, LHX2, LHX4, CLASP1, B3GNT2, RUNX3, FN1, HNRNPAB, COL18A1, BMP2, NTF…	2840	356	13528	1.60563	0.000110544	2.40326e-06	4.23343e-05		GOTERM_BP_FAT	GO:0035239~tube morphogenesis	42	1.7744	2.12278e-08	DLC1, SHROOM3, NRP1, LMO4, TBX20, EDN1, TP63, ZEB2, PAX2, GLI2, GLI3, CXCL12, MAP3K7, SPRY2, HAND1, CXCR4, HAND2, FOXF1, BCL2, GATA4, EGF, IPMK, CYR61, BMP4, BMP2, RET, TBX3, TGFBR2, SMAD4, IGF1, FZD3, BCL2L11, KDR, FZD6, EYA1, SIX1, TGIF1, TFAP2A, PBX1, PTCH1, APAF1, BMP7	1790	127
GOTERM_BP_FAT	GO:0048514~blood vessel morphogenesis	80	2.03097	1.85885e-07	NRP2, GNA13, PDGFA, PRRX1, JAG1, CITED1, SHH, CTNNB1, CITED2, TGFB2, MAP3K7, BAK1, SHB, APOB, S1PR1, CTGF, ROBO1, CXCR4, FOXF1, HMOX1, HEY2, QKI, MKL2, NR2F2, FGF1, ANGPT2, CEACAM1, CYR61, PTPRJ, MYH9, ARHGAP24, NCL, SLIT2, PROK2, HIF1A, PROK1, JUN, ZMIZ1, PLXDC1, ZFPM2, FOXC1, CAV1, TIPARP, WARS2, ELK3, GJC1, ZFP36L1, SEMA5A, T, HOXA3, HAND1, AGT, TGM2, VEZF1, PLXND1, NKX2-5, C1GALT1, SCG2, KLF5…	2969	211	13528	1.72755	0.00094088	2.00279e-05	0.000354223		GOTERM_BP_FAT	GO:0048762~mesenchymal cell differentiation	20	0.844238	8.97049e-06	NOG, BMP2, EOMES, LEF1, KITLG, ZEB2, HGF, SOX9, GDNF, SHH, CTNNB1, TGFB2, EDNRB, ALDH1A2, HAND2, BCL2, SEMA3C, FOXC1, NRG1, ALX1	1744	51	13528	3.04191	0.0376834	0.00083469	0.0167914		GOTERM_BP_FAT	GO:0045664~regulation of neuron differentiation	57	1.50873	2.64601e-08	NOG, NRP1, LZTS1, FOXA2, PAX6, LRRC4C, GLI2, SHH, NRCAM, ATOH1, BDNF, TIAM1, ROBO1, ROBO2, CDK5RAP2, SEMA3A, ARHGEF1, BARHL2, SLIT2, HES1, MIB1, EYA1, HES5, CCND2, HES3, FOXG1, SIX1, TGIF1, CNTN4, NGF, KALRN, CDK5R1, SOX2, SOX5, CDH2, CALR, CDH4, EPHB2, VWC2, POU3F2, TLX3, NEFL, NKX2-5, SPP1, MAP1B, FOXA1, NLGN1, ISL1, NTN1, NKX6-1, NTRK3, NOTCH1, ISL2, YWHAH, PBX1, ID4, WNT7A	2840	133	13528	2.04145	0.000131392	2.79576e-06	5.0319e-05		GOTERM_BP_FAT	GO:0048514~blood vessel morphogenesis	59	2.49261	2.37787e-08	NRP2, NRP1, PDGFA, FGF9, EDN1, TBX20, PRRX1, JAG1, CXCL12, TGFB2, CITED2, MAP3K7, SHB, ARHGAP22, S1PR1, MYOCD, ROBO1, CXCR4, FOXF1, HEY2, CCBE1, SEMA3C, QKI, ANGPT1, NOS2, MKL2, NR2F2, ANGPT2, FGF2, CYR61, MYH9, HIF1A, PROK1, JUN, ZMIZ1, FOXC1, CDH2, WT1, GJC1, ZFP36L1, HOXA3, HAND1, HAND2, TGM2, EGF, C1GALT1, COL18A1, BMP4, IL8, SMAD7, TBX4, NF1, TGFBR2, KDR, CDH13, MEOX2, ID1, NTRK2, RBPJ	1790	211
GOTERM_BP_FAT	GO:0045449~regulation of transcription	669	16.984	2.53671e-07	MEF2C, MEF2A, RORB, RORA, MXI1, CITED4, CITED1, CITED2, CTNNB1, EPC1, TBPL2, APP, EPC2, ZNF775, ZNF774, FOXF1, MED27, PHTF2, TIGD2, ZNF395, CCAR1, PTPRK, RCOR3, NDNL2, ZNF644, RREB1, BARHL1, RXRA, RCOR1, TAF4B, ZNF507, BARHL2, ZHX2, RXRG, ZNF648, EOMES, HMG20A, MED14, ZNF503, HNF4G, MED13, MECOM, MED10, MAPK1, ZNF787, ASCC2, SCYL1, JUN, RPS14, ZNF785, TGIF1, ZZZ3, TGIF2, VGLL3, VGLL4, ZNHIT3, CRT…	2969	2601	13528	1.17195	0.00128377	2.67619e-05	0.000483396		GOTERM_BP_FAT	GO:0014031~mesenchymal cell development	20	0.844238	8.97049e-06	NOG, BMP2, EOMES, LEF1, KITLG, ZEB2, HGF, SOX9, GDNF, SHH, CTNNB1, TGFB2, EDNRB, ALDH1A2, HAND2, BCL2, SEMA3C, FOXC1, NRG1, ALX1	1744	51	13528	3.04191	0.0376834	0.00083469	0.0167914		GOTERM_BP_FAT	GO:0007423~sensory organ development	85	2.24987	2.75893e-08	NOG, FGF9, USH1G, MITF, EDN1, PAX6, JAG1, PAX2, ZIC1, GLI3, SHH, CTNNB1, TGFB2, SPRY2, BDNF, ATOH1, RARB, COL11A1, MYC, FRS2, EGFR, KCNMA1, GSC, PTPRM, RAX, OTX1, YY1, SIX3, FGF20, PROX1, BCL2L11, HES1, EYA1, HES5, CLIC5, SIX1, FOXG1, PDGFRA, TGIF1, FOXC1, CLN8, CRYBA4, IRX5, SOX1, SOX2, NFYC, COL2A1, EPHB2, HESX1, ALDH1A2, MEIS2, ECE1, PVRL1, CRB1, ALDH1A3, BCL11B, MAP3K1, PVRL3, NKX3-2, POU2F1,…	2840	229	13528	1.76807	0.000136999	2.85434e-06	5.24663e-05		GOTERM_BP_FAT	GO:0010557~positive regulation of macromolecule biosynthetic process	137	5.78792	2.40239e-08	MEF2C, CDX2, THRB, PDGFA, GDF6, FOXO1, RORA, PDX1, FOXO3, ZXDA, IL10, TGFB2, CITED2, EPC1, GATA2, S1PR1, MYOCD, MDFIC, FOXF1, IFNG, GATA4, RARB, AKIRIN2, SAMD4A, SPN, SATB2, MTA2, RXRA, SIX2, ARID1A, ARNTL, ARID1B, MECOM, PPARGC1A, IRS1, TRERF1, HES1, PRDM7, HIF1A, JUN, SIX1, PDGFRA, TFAP2B, SMARCA2, HMGB2, SOX2, SOX5, AFAP1L2, SOX6, SOX9, WT1, HOXA2, MEIS2, TNKS, MAML3, TCF4, RUNX2, ARHGEF10L, N…	1790	654
GOTERM_BP_FAT	GO:0048667~cell morphogenesis involved in neuron differentiation	79	2.00559	2.58507e-07	ALS2, NRP2, GLI2, SHH, APP, SLC1A3, ANK3, ROBO1, CXCR4, POU4F1, SEMA3A, TOP2B, RPS27A, CDH23, EGR2, PTPRM, RXRA, STXBP1, NRXN1, SLIT1, SLIT2, CTNNA2, HES1, NCAM2, SLITRK3, CLIC5, UBC, OPHN1, CNTN4, SIAH1, EFNA5, SLITRK6, DST, GAP43, KALRN, RAB3A, CDK5R1, PARD3, LPPR4, ERBB3, PKHD1, EPHB3, CDH4, ARX, ALCAM, SEMA5A, IGF1R, MACF1, LHX2, BCL2, B3GNT2, NEFL, ETV4, RUNX3, DCLK1, APC, PARD6B, KLF7, CREB…	2969	209	13528	1.72228	0.00130822	2.67155e-05	0.000492611		GOTERM_BP_FAT	GO:0010628~positive regulation of gene expression	112	4.72773	9.18738e-06	THRB, GDF6, ARNT2, MORF4L2, CASK, FOXO1, RORB, NR2E3, BMP15, GDNF, SHH, CITED1, ZXDA, CITED2, CTNNB1, ATOH1, APP, S1PR1, MDFIC, GATA6, FOXF1, FOXF2, RELA, RXRA, MED13, ARID1B, MECOM, PROX1, TBR1, PPARGC1A, ASCL1, MAPK1, JUN, TFAP2B, NFE2L2, SMARCA1, SMARCA2, RNF20, SOX5, SOX4, SOX6, SOX9, HOXA1, MEIS2, RUNX1, KLF5, BMP4, BMP2, NTF3, KLF12, MAFB, MAML2, NR4A2, ESRRG, SMAD2, NEUROG2, NR4A3, DLX2, H…	1744	581	13528	1.4953	0.0385768	0.000836683	0.0171974		GOTERM_BP_FAT	GO:0003002~regionalization	75	1.98518	5.96155e-08	NOG, HNF1B, EVX1, FOXA2, EDN1, TBX20, PAX6, TP63, ZEB2, GLI2, PAX1, GLI3, SHH, CTNNB1, PCGF2, WNT3, PAX7, GATA4, TDGF1, HHIP, NR2F2, FRS2, ALX1, EGR2, GSC, OTX1, YY1, SIX3, LEF1, PCDH8, HES1, ACVR2A, MIB1, BTG2, HES3, FOXG1, MNX1, TGIF1, ROR2, TBX18, BMPR2, ZBTB16, TCF7L1, FOXH1, ALDH1A2, OVOL2, LHX1, LHX2, CYP26B1, MLLT3, BMP4, LMX1B, TBX3, MAFB, SMAD6, GRSF1, RPGRIP1L, SMAD4, SMAD2, CELSR2, ATM…	2840	197	13528	1.81347	0.000296007	6.04183e-06	0.00011337		GOTERM_BP_FAT	GO:0031328~positive regulation of cellular biosynthetic process	142	5.99916	2.61577e-08	MEF2C, CDX2, THRB, PDGFA, GDF6, LHCGR, EDN1, FOXO1, RORA, PDX1, FOXO3, ZXDA, IL10, CITED2, EPC1, GATA2, S1PR1, MYOCD, MDFIC, FOXF1, IFNG, GATA4, RARB, AKIRIN2, SAMD4A, SPN, SATB2, MTA2, RXRA, SIX2, ARID1A, ARNTL, ARID1B, MECOM, PPARGC1A, IRS1, TRERF1, HES1, PRDM7, HIF1A, JUN, SIX1, TFAP2B, PDGFRA, SMARCA2, HMGB2, DRD1, SOX2, SOX5, KLRK1, AFAP1L2, SOX6, SOX9, WT1, HOXA2, MEIS2, TNKS, MAML3, TCF4, …	1790	685
GOTERM_BP_FAT	GO:0007409~axonogenesis	74	1.87865	3.38993e-07	ALS2, NRP2, GLI2, SHH, APP, ANK3, ROBO1, CXCR4, POU4F1, SEMA3A, TOP2B, RPS27A, EGR2, PTPRM, RXRA, STXBP1, NRXN1, SLIT1, SLIT2, CTNNA2, NCAM2, SLITRK3, UBC, OPHN1, CNTN4, EFNA5, SIAH1, SLITRK6, DST, GAP43, KALRN, RAB3A, CDK5R1, PARD3, LPPR4, ERBB3, PKHD1, EPHB3, CDH4, ARX, ALCAM, SEMA5A, IGF1R, MACF1, LHX2, BCL2, B3GNT2, NEFL, ETV4, RUNX3, DCLK1, APC, PARD6B, KLF7, CREB1, NFASC, NR4A2, CELSR3, GAS…	2969	193	13528	1.74702	0.00171519	3.43326e-05	0.000645985		GOTERM_BP_FAT	GO:0009953~dorsal/ventral pattern formation	22	0.928662	9.58712e-06	BMP4, NOG, EVX1, FOXA2, SMAD6, TBX20, SMAD2, CXXC4, GAS1, GLI3, NKX6-1, SHH, CTNNB1, PSEN1, NKX6-2, FOXG1, MNX1, TGIF1, HHIP, SP8, BMPR1B, WNT7A	1744	60	13528	2.84419	0.040221	0.00085489	0.0179456		GOTERM_BP_FAT	GO:0016477~cell migration	97	2.5675	6.0651e-08	NRP2, EDN3, NRP1, HMGCR, PLXNA2, EDN2, ATP5B, PAX6, ZEB2, PAX3, ENPEP, GDNF, SHH, TGFB2, NRCAM, ATOH1, NDE1, DAB1, CD44, CTGF, PEX2, ROBO1, CXCR4, IFNG, PLA2G1B, POU4F1, NR2F2, FGF2, NR2F1, PTPRK, SATB2, CCDC88A, ROCK1, ARHGEF7, FOXJ1, BARHL2, DCDC2, SCYL3, MYH9, SLIT2, CTNNA2, TNS3, NCK2, TNS1, HIF1A, BTG1, NCK1, SIX1, ADAM17, FOXC1, IL12B, LAMC1, DCC, CDK5R1, CCL2, SOX1, DRD2, ASTN1, KITLG, CDH…	2840	276	13528	1.67409	0.000301148	6.02384e-06	0.000115339		GOTERM_BP_FAT	GO:0007409~axonogenesis	55	2.32362	3.74939e-08	NRP2, CCKAR, NRP1, PAX6, CNP, GLI2, PAX2, CXCL12, NRCAM, UNC5B, ANK3, ROBO1, CXCR4, ROBO2, UNC5C, SEMA3A, PTPRM, NRXN3, RXRA, STXBP1, NRXN1, CTNNA2, SLIT3, SLITRK1, NCAM2, FOXG1, VCAN, EFNA5, RELN, CNTN4, SLITRK6, SLITRK5, GAP43, KALRN, CDK5R1, CDH4, ARX, ALCAM, HOXA2, PVRL1, TNR, BCL2, DCX, RUNX3, NTF3, PTPRZ1, NR4A2, LMX1A, ISL1, EPHA4, SEMA6A, BMPR1B, BMP7, APBB2, FEZ2	1790	193
GOTERM_BP_FAT	GO:0032990~cell part morphogenesis	92	2.33562	3.56488e-07	ALS2, NRP2, COX10, GLI2, RAB3IP, SHH, BAK1, APP, ANK3, ROBO1, CXCR4, POU4F1, SEMA3A, TOP2B, RPS27A, EGFR, OPA1, EGR2, PTPRM, FOXJ1, RXRA, STXBP1, NRXN1, ARL6, PCM1, SLIT1, SLIT2, CTNNA2, NCAM2, SLITRK3, ADM, UBC, OPHN1, CNTN4, SIAH1, EFNA5, SLITRK6, DST, GAP43, KALRN, RAB3A, CDK5R1, PARD3, LPPR4, ONECUT1, ADORA2A, ERBB3, PKHD1, TTC8, EPHB3, CDH4, ARX, ALCAM, SEMA5A, FIS1, IGF1R, MACF1, LHX2, DMD,…	2969	256	13528	1.63746	0.00180363	3.53966e-05	0.000679324		GOTERM_BP_FAT	GO:0001763~morphogenesis of a branching structure	25	1.0553	1.02155e-05	BMP4, BMP2, NRP1, FOXA2, TBX20, TGFBR2, CTNND2, IGF1, GREM1, GLI3, CXCL12, SHH, CTNNB1, KDR, SEMA5A, DLX2, SPRY2, EPHA7, GPC3, CD44, CXCR4, FOXF1, BCL2, EGF, CYR61	1744	74	13528	2.62057	0.0428001	0.000892317	0.0191217		GOTERM_BP_FAT	GO:0048870~cell motility	105	2.77925	8.03592e-08	SLC22A16, EDN3, PLXNA2, HMGCR, EDN2, ENPEP, GDNF, SHH, TGFB2, NRCAM, ATOH1, APOB, DAB1, CD44, ROBO1, CTGF, IFNG, PLA2G1B, PTPRK, SATB2, ROCK1, BARHL2, DCDC2, SCYL3, MYH9, CTNNA2, TNS3, TNS1, HIF1A, CATSPER3, SIX1, LAMC1, CDK5R1, CCL2, SOX1, DRD2, ASTN1, SRF, ITGB1, ARX, OVOL2, DNAJA1, LHX6, SCARB1, NKX2-3, FN1, VAV3, PODXL, NR4A2, NEUROG2, NTN1, ITGA6, PARP9, ETS1, MYH10, NRP2, NRP1, ATP5B, PAX6,…	2840	307	13528	1.62917	0.000398984	7.82475e-06	0.000152818		GOTERM_BP_FAT	GO:0009891~positive regulation of biosynthetic process	143	6.0414	3.8035e-08	MEF2C, CDX2, THRB, PDGFA, GDF6, LHCGR, EDN1, FOXO1, RORA, PDX1, FOXO3, ZXDA, IL10, TGFB2, CITED2, EPC1, GATA2, S1PR1, MYOCD, MDFIC, FOXF1, IFNG, GATA4, RARB, AKIRIN2, SAMD4A, SPN, SATB2, MTA2, RXRA, SIX2, ARID1A, ARNTL, ARID1B, MECOM, PPARGC1A, IRS1, TRERF1, HES1, PRDM7, HIF1A, JUN, SIX1, TFAP2B, PDGFRA, SMARCA2, HMGB2, DRD1, SOX2, SOX5, KLRK1, AFAP1L2, SOX6, SOX9, WT1, HOXA2, MEIS2, TNKS, MAML3,…	1790	695
GOTERM_BP_FAT	GO:0048598~embryonic morphogenesis	106	2.69104	4.11954e-07	DLC1, NOG, LMO4, GNA12, ZIC1, SHH, CTNNB1, ZIC2, MAP3K7, CUL3, FOXF1, GATA4, RARB, FRS2, CDH23, TWIST1, EOMES, MECOM, HES1, KIAA1715, TGIF1, TFAP2A, EXT1, WNT5A, LMBR1, HOXA13, SOX2, BMPR2, GREM1, T, TCF21, HOXA3, ECE1, OVOL2, MACF1, OTOP1, HECTD1, BMP4, MAFB, FTO, TGFBR2, SMAD4, SMAD3, SMAD2, SKI, EN1, NR4A3, CELSR1, GAS1, FOXP4, DLX2, NOTCH2, HOXB1, NOTCH1, SALL4, RNF2, ZIC5, PRKAR1A, BMP7, CHR…	2969	307	13528	1.57323	0.00208396	4.01172e-05	0.000785019		GOTERM_BP_FAT	GO:0006357~regulation of transcription from RNA polymerase II promoter	134	5.6564	1.22868e-05	THRB, ARNT2, MORF4L2, FST, CASK, FOXO1, ANKRD1, NR2E3, GDNF, SHH, CITED1, CITED2, CTNNB1, APP, ATOH1, SIN3A, S1PR1, GATA6, NKX6-2, TWIST2, TWIST1, RELA, RXRA, BARHL2, ZHX2, HNF4G, MED13, MECOM, PPARGC1A, PKIA, TBR1, PROX1, ASCL1, JUN, MNX1, TFAP2B, TGIF1, TFAP2A, ST18, SMARCA2, ONECUT1, TAF9B, SOX5, SOX6, SOX9, HOXA1, MEIS2, RUNX1, BMP4, BMP2, KLF12, NTF3, MAFB, MAML2, NR4A2, LMCD1, NEUROG2, SMAD…	1744	727	13528	1.42974	0.0512522	0.00105169	0.0229983		GOTERM_BP_FAT	GO:0051674~localization of cell	105	2.77925	8.03592e-08	SLC22A16, EDN3, PLXNA2, HMGCR, EDN2, ENPEP, GDNF, SHH, TGFB2, NRCAM, ATOH1, APOB, DAB1, CD44, ROBO1, CTGF, IFNG, PLA2G1B, PTPRK, SATB2, ROCK1, BARHL2, DCDC2, SCYL3, MYH9, CTNNA2, TNS3, TNS1, HIF1A, CATSPER3, SIX1, LAMC1, CDK5R1, CCL2, SOX1, DRD2, ASTN1, SRF, ITGB1, ARX, OVOL2, DNAJA1, LHX6, SCARB1, NKX2-3, FN1, VAV3, PODXL, NR4A2, NEUROG2, NTN1, ITGA6, PARP9, ETS1, MYH10, NRP2, NRP1, ATP5B, PAX6,…	2840	307	13528	1.62917	0.000398984	7.82475e-06	0.000152818		GOTERM_BP_FAT	GO:0048667~cell morphogenesis involved in neuron differentiation	58	2.45036	4.23709e-08	NRP2, CCKAR, NRP1, PAX6, CNP, GLI2, PAX2, CXCL12, NRCAM, SLC1A3, UNC5B, ANK3, ROBO1, CXCR4, ROBO2, UNC5C, SEMA3A, PTPRM, NRXN3, RXRA, STXBP1, NRXN1, CTNNA2, SLIT3, HES1, NCAM2, SLITRK1, CLIC5, FOXG1, VCAN, EFNA5, RELN, CNTN4, SLITRK6, SLITRK5, GAP43, KALRN, CDK5R1, CDH4, ARX, ALCAM, HOXA2, PVRL1, TNR, BCL2, DCX, RUNX3, NTF3, PTPRZ1, NR4A2, LMX1A, ISL1, EPHA4, SEMA6A, BMPR1B, APBB2, BMP7, FEZ2	1790	209
GOTERM_BP_FAT	GO:0006928~cell motion	151	3.83346	4.60378e-07	GNA13, MTSS1, SLC22A16, LYPD3, IL16, PLXNA2, EDN2, CAPZA2, MYLIP, GDNF, IL10, SHH, TGFB2, CTTNBP2, APP, APOB, DAB1, CD44, GAB2, ANK3, ROBO1, CTGF, PLA2G1B, RPS27A, TWIST1, SYK, PTPRK, PTPRM, MDGA1, BARHL1, BARHL2, MYH9, CTNNA2, ASCL1, TNS3, TNS1, HIF1A, CCR6, CCR4, LYST, OPHN1, MAPK8, EFNA5, LAMC1, CDK5R1, DNAH17, ITGB2, EPHB3, CCL4, ITGB1, CAPZB, SRC, ARX, SEMA5A, ALCAM, TUBB, DOCK2, MACF1, OVOL…	2969	475	13528	1.44846	0.00232864	4.39868e-05	0.000877295		GOTERM_BP_FAT	GO:0060485~mesenchyme development	20	0.844238	1.24409e-05	NOG, BMP2, EOMES, LEF1, KITLG, ZEB2, HGF, SOX9, GDNF, SHH, CTNNB1, TGFB2, EDNRB, ALDH1A2, HAND2, BCL2, SEMA3C, FOXC1, NRG1, ALX1	1744	52	13528	2.98342	0.0518784	0.00104401	0.0232869		GOTERM_BP_FAT	GO:0045597~positive regulation of cell differentiation	83	2.19693	1.35152e-07	XRCC4, CDX2, MSR1, THRB, FOXA2, PAX6, FOXO3, JAG1, GLI2, GLI3, SHH, TGFB2, CTNNB1, NRCAM, BDNF, ATOH1, APOB, CDKN2B, TIAM1, GATA6, ROBO1, ROBO2, NRG1, FGF2, IHH, SH3PXD2B, ARHGEF1, LYN, SOCS3, EOMES, SOCS5, LIG4, SLIT2, ACVR2A, CD83, HIF1A, CD36, BTG1, JUN, FOXG1, NPPC, TGIF1, GNAS, NGF, DRD2, SOX2, BMPR2, KITLG, KIT, SRF, CDH4, OTP, EPHB2, LIF, ZAP70, VWC2, RUNX1, NEFL, NKX2-5, BMP4, BMP2, TESC,…	2840	229	13528	1.72647	0.00067094	1.29069e-05	0.000257017		GOTERM_BP_FAT	GO:0060284~regulation of cell development	57	2.40811	5.22908e-08	LZTS1, NRP1, EDN1, PAX6, LRRC4C, GLI2, TGFB2, NRCAM, MYOCD, ROBO1, NKX6-2, ROBO2, SEMA3A, FGF2, HES1, EYA1, CCND2, BTG1, HOXD3, FOXG1, SIX1, NPTN, TGIF1, CNTN4, KALRN, IRX3, CDK5R1, SOX2, SOX5, CDH2, CDH4, LINGO1, HOXA2, BCL2, POU3F2, BMP4, BMP2, TBX3, NTF3, SMAD7, NF1, SMAD4, SMAD2, LMX1A, ISL1, NKX6-1, NTRK3, DLX2, HDAC4, NTRK2, PBX1, ID4, HDAC9, BMP7, IGFBP3, ZFHX3, WNT7A	1790	205
GOTERM_BP_FAT	GO:0048858~cell projection morphogenesis	88	2.23407	6.73381e-07	ALS2, NRP2, GLI2, RAB3IP, SHH, APP, ANK3, ROBO1, CXCR4, POU4F1, SEMA3A, TOP2B, RPS27A, EGFR, EGR2, PTPRM, FOXJ1, RXRA, STXBP1, NRXN1, ARL6, PCM1, SLIT1, SLIT2, CTNNA2, NCAM2, SLITRK3, ADM, UBC, OPHN1, CNTN4, SIAH1, EFNA5, SLITRK6, DST, GAP43, KALRN, RAB3A, CDK5R1, PARD3, LPPR4, ONECUT1, ADORA2A, ERBB3, PKHD1, TTC8, EPHB3, CDH4, ARX, ALCAM, SEMA5A, IGF1R, MACF1, LHX2, DMD, BCL2, B3GNT2, NEFL, ETV4…	2969	245	13528	1.63659	0.00340419	6.31462e-05	0.00128319		GOTERM_BP_FAT	GO:0051173~positive regulation of nitrogen compound metabolic process	121	5.10764	1.38087e-05	THRB, GDF6, ARNT2, MORF4L2, CASK, FOXO1, RORB, NR2E3, BMP15, GDNF, SHH, CITED1, ZXDA, CITED2, CTNNB1, APP, ATOH1, AGTR2, S1PR1, MDFIC, GATA6, FOXF1, FOXF2, DDAH1, EGFR, RELA, RXRA, MED13, ARID1B, MECOM, PPARGC1A, TBR1, PROX1, TNKS2, ASCL1, MAPK1, JUN, TFAP2B, NFE2L2, SMARCA1, SMARCA2, RNF20, SOX5, SOX4, SOX6, SOX9, HOXA1, MEIS2, RUNX1, KLF5, BMP4, BMP2, NTF3, KLF12, MAFB, MAML2, NR4A2, ESRRG, SMA…	1744	644	13528	1.45743	0.0574151	0.00113645	0.0258467		GOTERM_BP_FAT	GO:0030900~forebrain development	61	1.61461	1.40559e-07	DLC1, NOG, SLC6A4, PAX6, ZEB2, GLI2, GLI3, SHH, CTNNB1, NDE1, SLC1A2, APP, DAB1, NR2F2, FRS2, NR2F1, GSC, RAX, OTX1, SIX3, LEF1, MECOM, TACC2, HES1, EYA1, FOXG1, CEP120, SOX1, ERBB4, DRD2, SOX3, SOX2, OTP, ARX, HESX1, ALDH1A2, LHX1, ALDH1A3, LHX2, POU3F4, POU3F3, LHX6, POU3F2, DCLK1, BMP4, TBX3, CREB1, RPGRIP1L, NEUROG2, ISL1, FOXP2, SALL3, DLX2, NOTCH1, DKK1, FYN, AVPR1A, ID4, APAF1, LRP2, MYH10	2840	152	13528	1.91162	0.000697774	1.31701e-05	0.0002673		GOTERM_BP_FAT	GO:0048729~tissue morphogenesis	52	2.19687	5.71847e-08	DLC1, LMO4, TP63, ZEB2, JAG1, PDX1, GLI2, PAX2, TTN, GLI3, TGFB2, MAP3K7, FOXF1, IPMK, COL11A1, CHUK, RET, RXRA, LEF1, EYA1, EYA2, SIX1, TFAP2A, TGIF1, FOXC1, TWSG1, SHROOM3, FKBP1A, ALDH1A2, HAND1, BCL2, RUNX3, NKX2-3, BMP4, BMP2, TBX3, SMAD7, TBX5, TBX4, SMAD4, SMAD2, FZD3, FZD6, NOTCH2, HOXB4, HOXB2, PBX1, PTCH1, APAF1, BMP7, WNT7A, KLF4	1790	180
GOTERM_BP_FAT	GO:0031175~neuron projection development	91	2.31023	7.17488e-07	ALS2, NRP2, GLI2, GDNF, SHH, EFHD1, APP, CD44, ANK3, ROBO1, CXCR4, POU4F1, SEMA3A, TOP2B, RPS27A, EGFR, EGR2, PTPRM, RXRA, STXBP1, NRXN1, SLIT1, SLIT2, CTNNA2, NCAM2, SLITRK3, ADM, RASGRF1, UBC, OPHN1, CNTN4, SIAH1, EFNA5, SLITRK6, DST, GAP43, KALRN, RAB3A, CDK5R1, PARD3, LPPR4, ADORA2A, ERBB3, PKHD1, CDH1, EPHB3, CDH4, ARX, ALCAM, SEMA5A, LINGO1, IGF1R, MACF1, LHX2, DMD, BCL2, B3GNT2, NEFL, ETV4…	2969	256	13528	1.61966	0.00362677	6.60589e-05	0.00136724		GOTERM_BP_FAT	GO:0007267~cell-cell signaling	114	4.81216	1.49904e-05	SYT1, SYT4, GRIK1, GRIK2, FGF16, SNCA, LPAR3, FGF13, IL15, VIPR1, GDNF, VIPR2, SHH, TGFB2, CTNNB1, PGR, CTTNBP2, HTR1B, APP, FNTA, GRID2, RAPGEF4, FRS2, HTR1F, HTR1E, KCND2, GRIN2A, PCLO, CTNNA2, MAPK1, CBLN1, HTR7, GPR50, EFNA5, STC1, UNC13C, WNT5A, PANX1, MME, CACNB2, PAH, GREM1, RIMS1, EPHB1, ADCYAP1, SEMA5A, HCRTR2, PTK2, GAD2, CRB1, DMD, GAD1, NOVA1, BMP4, BMP2, GABRA2, NTF3, SMAD2, HGF, HOM…	1744	600	13528	1.47381	0.0621728	0.00121039	0.0280583		GOTERM_BP_FAT	GO:0030030~cell projection organization	120	3.17628	1.73313e-07	MTSS1, CROCC, STRN, LPAR1, GDNF, SHH, VCL, KLHL1, NRCAM, APP, ATOH1, BDNF, CD44, ANK3, ROBO1, UNC5A, ATXN10, ROBO2, UNC5C, RPS27A, EGFR, PTPRM, ROCK1, LIFR, MYH9, CTNNA2, SLITRK1, NCAM2, SLITRK3, SPAG6, FOXG1, EFNA5, SLITRK6, DST, NGF, KALRN, CDK5R1, ONECUT1, PKHD1, DRD2, ARF6, TTC8, EPHB2, ARX, ALCAM, PVRL1, LHX2, LHX4, B3GNT2, FGD6, RUNX3, KLF5, VAV3, NTF3, RPGRIP1L, NR4A2, CELSR3, CELSR2, NEUR…	2840	368	13528	1.55328	0.000860303	1.59383e-05	0.000329588		GOTERM_BP_FAT	GO:0035107~appendage morphogenesis	35	1.47866	6.13265e-08	WNT5A, FGF9, PRRX1, TP63, GLI3, MSX2, ALDH1A2, ECE1, CHD7, FBXW4, CHST11, DYNC2H1, RAB23, HOXA9, RARB, ASPH, PITX1, FLVCR1, TBX3, TBX5, TBX4, FTO, RPGRIP1L, LEF1, MECOM, NOTCH2, SALL4, MSX1, DLX6, KIAA1715, PBX1, PTCH1, SP8, BMPR1B, WNT7A	1790	99
GOTERM_BP_FAT	GO:0030036~actin cytoskeleton organization	82	2.08175	1.05661e-06	DLC1, MTSS1, BMP10, LIMA1, WASF3, PREX1, CAPZA2, BCAR1, RHOQ, DSTN, DYNLL1, PACSIN2, GSN, PLA2G1B, RALA, ARHGAP8, DLG1, FMNL2, ACTN4, CRYAA, ROCK2, FOXJ1, ACTN1, MYH9, LPIN1, FLNB, WAS, ARHGAP26, EPB41L2, FMN1, ARPC1A, EPB41L3, RND3, FMN2, NCK2, KRT19, EPB41L1, LIMCH1, SCIN, OPHN1, TMSB4X, WASL, DST, ADD1, PARVA, FGD2, FGD1, PLEK2, CNN3, CALD1, SSH2, DIAPH3, NEDD9, MYO9B, CALR, DAAM1, DAAM2, CAPZ…	2969	226	13528	1.65321	0.00533639	9.55434e-05	0.00201347		GOTERM_BP_FAT	GO:0014013~regulation of gliogenesis	12	0.506543	1.6065e-05	BMP4, LINGO1, DLX2, NOG, BMP2, LYN, NTF3, RELA, NKX6-2, ID4, SHH, NKX6-1	1744	21	13528	4.4325	0.0664782	0.0012731	0.0300694		GOTERM_BP_FAT	GO:0031175~neuron projection development	90	2.38221	1.87054e-07	NRP2, NRP1, PAX6, STRN, GLI2, PAX2, GDNF, SHH, KLHL1, NRCAM, EFHD1, BDNF, ATOH1, APP, CD44, ANK3, ATXN10, UNC5A, ROBO1, CXCR4, POU4F1, ROBO2, SEMA3A, UNC5C, RPS27A, EGFR, EGR2, PTPRM, NRXN3, LIFR, NRXN1, SLIT2, SLIT3, CTNNA2, NCAM2, SLITRK1, SLITRK3, FOXG1, CNTN4, SIAH1, EFNA5, SLITRK6, DST, GAP43, NGF, KALRN, DCC, RAB3A, CDK5R1, PARD3, RTN4RL1, PKHD1, DRD2, CDH4, EPHB2, ARX, ALCAM, PVRL1, PTK2B,…	2840	256	13528	1.67463	0.000928477	1.68891e-05	0.000355718		GOTERM_BP_FAT	GO:0035108~limb morphogenesis	35	1.47866	6.13265e-08	WNT5A, FGF9, PRRX1, TP63, GLI3, MSX2, ALDH1A2, ECE1, CHD7, FBXW4, CHST11, DYNC2H1, RAB23, HOXA9, RARB, ASPH, PITX1, FLVCR1, TBX3, TBX5, TBX4, FTO, RPGRIP1L, LEF1, MECOM, NOTCH2, SALL4, MSX1, DLX6, KIAA1715, PBX1, PTCH1, SP8, BMPR1B, WNT7A	1790	99
GOTERM_BP_FAT	GO:0012502~induction of programmed cell death	108	2.74181	1.30618e-06	DLC1, CADM1, GRIK2, IL19, PMAIP1, FOXO3, CRADD, SMNDC1, CUL3, BAK1, APP, CUL5, CDKN2A, TIAM1, CDKN2C, DDX20, MX1, RPS27A, SPN, RAB27A, DFFA, FADD, BCL2L11, MAPK1, RASGRF2, RASGRF1, LYST, MAPK8, KALRN, PRODH, FGD2, FGD1, ADORA2A, STK17B, AKAP13, CD70, CHEK2, STK17A, TIMP3, PRUNE2, TUBB, RUNX3, FGD4, TRAF3, CFLAR, ABR, VAV3, TM2D1, KLF10, SMAD3, TRIO, VAV1, BRCA1, ATM, CIDEC, NOTCH2, EI24, UACA, CD…	2969	321	13528	1.533	0.00659267	0.000116037	0.00248903		GOTERM_BP_FAT	GO:0010557~positive regulation of macromolecule biosynthetic process	122	5.14985	1.78686e-05	THRB, GDF6, ARNT2, MORF4L2, CASK, FOXO1, RORB, TLR4, NR2E3, BMP15, GDNF, SHH, CITED1, ZXDA, CITED2, TGFB2, CTNNB1, APP, ATOH1, FNTA, S1PR1, MDFIC, GATA6, FOXF1, FOXF2, IRS2, RELA, RXRA, BARHL2, MED13, ARID1B, MECOM, PPARGC1A, TBR1, IRS1, PROX1, TNKS2, ASCL1, MAPK1, JUN, TFAP2B, NFE2L2, SMARCA1, SMARCA2, RNF20, SOX5, SOX4, SOX6, SOX9, HOXA1, MEIS2, RUNX1, KLF5, BMP4, BMP2, NTF3, KLF12, MAFB, MAML2…	1744	654	13528	1.447	0.0736602	0.0013902	0.0334447		GOTERM_BP_FAT	GO:0001944~vasculature development	88	2.32927	2.97333e-07	GNA13, NRP2, CDX2, NRP1, FGF9, ATP5B, EDN1, TBX20, ENPEP, JAG1, MMP2, GJA5, SHH, CTNNB1, TGFB2, CITED2, MAP3K7, SHB, APOB, S1PR1, CD44, CTGF, ROBO1, CXCR4, CCBE1, HEY2, TDGF1, QKI, ANGPT1, LOX, SOX17, NR2F2, FGF1, FGF2, IHH, PTPRJ, EFNB2, MYH9, ARHGAP24, PROX1, NCL, PNPLA6, SLIT2, PROK2, MIB1, HIF1A, JUN, ZMIZ1, COL1A2, ZFPM2, FOXC1, TIPARP, WARS2, CDH2, SRF, TCF7L2, CDH5, ZFP36L1, TCF21, PTK2B, …	2840	251	13528	1.67003	0.00147547	2.63667e-05	0.000565434		GOTERM_BP_FAT	GO:0010604~positive regulation of macromolecule metabolic process	168	7.09759	7.1054e-08	MEF2C, DLC1, CDX2, THRB, AURKAIP1, PDGFA, GDF6, BTRC, SNCA, FOXO1, RORA, PDX1, FOXO3, ZXDA, IL10, TGFB2, CITED2, EPC1, GATA2, S1PR1, MYOCD, MDFIC, FOXF1, IFNG, GATA4, RARB, AKIRIN2, CUL1, SAMD4A, SPN, SATB2, MTA2, RXRA, ANAPC4, SIX2, ARID1A, ARNTL, ARID1B, MECOM, PPARGC1A, IRS1, TRERF1, HES1, PRDM7, HIF1A, JUN, TRIM32, SIX1, TFAP2B, PDGFRA, PRDM1, SMARCA2, HMGB2, SOX2, SOX5, AFAP1L2, SOX6, SOX9, …	1790	857
GOTERM_BP_FAT	GO:0007155~cell adhesion	206	5.22975	1.82727e-06	DLC1, LYPD3, CADM1, EDIL3, MEGF10, CTNNB1, CD47, APP, S1PR1, CD44, CTGF, COL12A1, CDH23, SYK, TYRO3, PTPRK, PTPRM, PIK3CB, CDHR2, CDHR3, PTPRS, MYH9, SSPN, SIRPA, BCL2L11, CTNNA2, HES1, RND3, CD36, HES5, NPTN, LAMC1, CD226, OLFM4, CDK5R1, PCDH20, PXN, SEMA5A, ALCAM, LGALS3BP, SPP1, TECTA, COL18A1, RPSA, CNKSR3, PCDH10, PPFIBP1, CELSR3, CELSR2, CELSR1, MCAM, LAMA2, COL14A1, LAMA3, CD58, NRP2, PPAR…	2969	700	13528	1.34089	0.00921065	0.000159527	0.00348201		GOTERM_BP_FAT	GO:0007389~pattern specification process	60	2.53271	1.81223e-05	NOG, NRP1, EVX1, FOXA2, FST, TBX20, ZEB2, ZEB1, CXCL12, GLI3, SHH, CITED2, CTNNB1, BARX1, CXCR4, NKX6-2, FOXF1, HHIP, ASPH, NR2F2, FRS2, ALX1, CYR61, RAX, LEF1, ACVR2A, ASCL1, PSEN1, FOXG1, MNX1, TGIF1, ROR2, RELN, TBX18, CXXC4, TTC8, GREM1, SEMA5A, ALDH1A2, HOXA1, PCSK5, MLLT3, BMP4, MAFB, SMAD6, FTO, TGFBR2, RPGRIP1L, SMAD2, GAS1, NKX6-1, ATM, DLX2, NOTCH2, MEOX2, RFX3, SP8, BMPR1B, WNT7A, BMP5	1744	267	13528	1.74312	0.0746657	0.00138476	0.0339194		GOTERM_BP_FAT	GO:0060541~respiratory system development	47	1.24404	3.02421e-07	RAB3A, FOXA2, FGF9, SOX2, BMPR2, GLI2, GLI3, SHH, CTNNB1, HESX1, TCF21, SPRY2, ALDH1A2, CTGF, GATA6, DHCR7, ALDH1A3, POU2F1, HS6ST1, HHIP, LOX, FGF1, FGF2, BMP4, EPAS1, TBX5, FOXA1, TGFBR2, RPGRIP1L, CFTR, SMAD2, PROX1, FOXP1, FOXP2, MYCN, HES1, PTHLH, TNS3, MAN2A1, NOTCH1, TIMELESS, SP3, PDGFRA, CRH, HOPX, ZFPM2, BMPR1A	2840	108	13528	2.07295	0.0015007	2.63474e-05	0.00057511		GOTERM_BP_FAT	GO:0006928~cell motion	105	4.43599	8.26387e-08	MTSS1, SLC22A16, HMGCR, CAPZA2, EDN2, CXCL12, IL10, TGFB2, VCL, NRCAM, UNC5B, ANK3, ROBO1, IFNG, ROBO2, UNC5C, PTPRK, SATB2, RET, PTPRM, ROCK1, EMX2, DCDC2, MYH9, CTNNA2, TNS3, TNS1, HIF1A, SIX1, FOXG1, PDGFRB, EFNA5, RELN, DNAH11, CDK5R1, DRD1, ENPP2, ITGB1, ARX, ALCAM, HOXA2, PVRL1, SCARB1, RUNX3, NKX2-3, FN1, VAV3, NTF3, PODXL, NR4A2, KDR, SEMA6A, EPHA4, ETS1, BMP7, NRP2, CCKAR, NRP1, PAX6, ZE…	1790	475
GOTERM_BP_FAT	GO:0006793~phosphorus metabolic process	274	6.95608	1.92396e-06	PDP1, STAT5A, SNCA, PTPN23, LPAR1, PRKX, MAP3K7, PSKH2, CTTNBP2, APP, MAP3K4, CLK3, MAP3K9, GAB1, PIK3C3, PLA2G1B, CHRNA7, TLK1, SYK, MAP2K5, PTPRJ, TYRO3, PTPRK, C5AR1, PTPRM, BCR, ROCK2, PIK3CB, MYLK3, PIK3CD, PIM1, PTPRR, WNK1, PTPRS, PIM2, MARK3, PTPDC1, MAPK1, SPAG9, SCYL1, MAPK3, F2, ROR1, PDGFRA, MAPK8, CDK5R1, PPP2R3A, LPPR4, NEK2, ERBB3, DUSP10, STK17B, ADRBK2, DUSP12, STK17A, PXK, CHEK2…	2969	973	13528	1.2831	0.00969563	0.000165121	0.00366625		GOTERM_BP_FAT	GO:0045935~positive regulation of nucleobase, nucleoside, nucleotide and nucleic acid metabolic process	117	4.93879	2.1439e-05	THRB, GDF6, ARNT2, MORF4L2, CASK, FOXO1, RORB, NR2E3, BMP15, GDNF, SHH, CITED1, ZXDA, CITED2, CTNNB1, ATOH1, APP, S1PR1, MDFIC, GATA6, FOXF1, FOXF2, RELA, RXRA, MED13, ARID1B, MECOM, PPARGC1A, PROX1, TBR1, TNKS2, ASCL1, MAPK1, JUN, TFAP2B, NFE2L2, SMARCA1, SMARCA2, RNF20, SOX5, SOX4, SOX6, SOX9, HOXA1, MEIS2, RUNX1, KLF5, BMP4, BMP2, NTF3, KLF12, MAFB, MAML2, NR4A2, ESRRG, SMAD2, NEUROG2, NR4A3, …	1744	624	13528	1.45442	0.087715	0.00160928	0.0401262		GOTERM_BP_FAT	GO:0007507~heart development	78	2.06458	3.20279e-07	DLC1, NRP2, NRP1, EDN1, TBX20, FGF12, PAX3, GLI2, CXADR, GJA5, GLI3, SHH, CTNNB1, TGFB2, CITED2, OSR1, SMARCD3, GATA6, GATA4, TDGF1, RARB, CALCRL, NRG1, COL11A1, INSR, PTPRJ, ADIPOR2, MECOM, PROX1, MIB1, PLCE1, ZMIZ1, ZFPM2, FOXC1, ADAMTS1, IRX4, ERBB4, SOX4, COL2A1, SOX6, SOX9, SRF, TPM1, ITGB1, FOXH1, MSX2, ALDH1A2, ECE1, LY6E, OVOL2, HEXIM1, HAND2, BCOR, NKX2-5, BMP4, BMP2, ALPK3, TBX3, TBX2, …	2840	215	13528	1.72811	0.00158924	2.74221e-05	0.000609069		GOTERM_BP_FAT	GO:0035113~embryonic appendage morphogenesis	32	1.35192	8.90917e-08	WNT5A, FGF9, PRRX1, TP63, GLI3, MSX2, ALDH1A2, ECE1, CHD7, FBXW4, CHST11, DYNC2H1, RAB23, HOXA9, RARB, FLVCR1, TBX3, TBX5, TBX4, FTO, RPGRIP1L, LEF1, MECOM, NOTCH2, SALL4, MSX1, DLX6, KIAA1715, PBX1, PTCH1, SP8, WNT7A	1790	87
GOTERM_BP_FAT	GO:0006796~phosphate metabolic process	274	6.95608	1.92396e-06	PDP1, STAT5A, SNCA, PTPN23, LPAR1, PRKX, MAP3K7, PSKH2, CTTNBP2, APP, MAP3K4, CLK3, MAP3K9, GAB1, PIK3C3, PLA2G1B, CHRNA7, TLK1, SYK, MAP2K5, PTPRJ, TYRO3, PTPRK, C5AR1, PTPRM, BCR, ROCK2, PIK3CB, MYLK3, PIK3CD, PIM1, PTPRR, WNK1, PTPRS, PIM2, MARK3, PTPDC1, MAPK1, SPAG9, SCYL1, MAPK3, F2, ROR1, PDGFRA, MAPK8, CDK5R1, PPP2R3A, LPPR4, NEK2, ERBB3, DUSP10, STK17B, ADRBK2, DUSP12, STK17A, PXK, CHEK2…	2969	973	13528	1.2831	0.00969563	0.000165121	0.00366625		GOTERM_BP_FAT	GO:0045664~regulation of neuron differentiation	36	1.51963	2.17343e-05	NOG, NRP1, LZTS1, FOXA2, SOX5, CDH2, LRRC4C, CDH4, SHH, LINGO1, PTK2, ATOH1, ROBO1, BCL2, VWC2, ROBO2, POU3F2, CDK5RAP2, SEMA3A, NEFL, SPP1, BARHL2, LMX1A, NKX6-1, NTRK3, ASCL1, ISL2, PSEN1, NTRK2, FOXG1, TGIF1, ID4, SEMA4D, WNT7A, KALRN, NGF	1744	133	13528	2.09961	0.0888677	0.00160332	0.0406787		GOTERM_BP_FAT	GO:0001568~blood vessel development	86	2.27634	3.87516e-07	GNA13, NRP2, CDX2, NRP1, FGF9, ATP5B, EDN1, TBX20, ENPEP, JAG1, MMP2, GJA5, SHH, CTNNB1, TGFB2, CITED2, MAP3K7, SHB, APOB, S1PR1, CD44, CTGF, ROBO1, CXCR4, CCBE1, HEY2, TDGF1, QKI, ANGPT1, LOX, SOX17, NR2F2, FGF1, FGF2, IHH, PTPRJ, MYH9, ARHGAP24, PROX1, NCL, PNPLA6, SLIT2, PROK2, MIB1, HIF1A, JUN, ZMIZ1, COL1A2, ZFPM2, FOXC1, TIPARP, WARS2, CDH2, SRF, TCF7L2, CDH5, ZFP36L1, PTK2B, HAND2, DHCR7, …	2840	245	13528	1.67204	0.00192256	3.26165e-05	0.000736933		GOTERM_BP_FAT	GO:0030326~embryonic limb morphogenesis	32	1.35192	8.90917e-08	WNT5A, FGF9, PRRX1, TP63, GLI3, MSX2, ALDH1A2, ECE1, CHD7, FBXW4, CHST11, DYNC2H1, RAB23, HOXA9, RARB, FLVCR1, TBX3, TBX5, TBX4, FTO, RPGRIP1L, LEF1, MECOM, NOTCH2, SALL4, MSX1, DLX6, KIAA1715, PBX1, PTCH1, SP8, WNT7A	1790	87
GOTERM_BP_FAT	GO:0007423~sensory organ development	82	2.08175	1.92891e-06	NOG, CRYGS, PDGFA, MITF, PRRX1, FASLG, RORB, NR2E3, JAG1, ZIC1, SHH, CTNNB1, TGFB2, CRYGA, BAK1, SPRY2, GRIN2B, RARB, COL11A1, MYC, FRS2, CDH23, EGFR, PTPRM, CRYAA, OTX1, YY1, DLL1, BCL2L11, HES1, ASCL1, EYA1, HES5, HOXC13, CLIC5, PDGFRA, TGIF1, FOXC1, TGIF2, CUX1, CLN8, CRYBA4, SHROOM2, IRX5, ERBB3, SOX2, NFYC, COL2A1, NHS, MEIS2, ECE1, CHD7, CRB1, ALDH1A3, BCL2, NKX2-5, APC, OTOP1, BMP4, DFNA5,…	2969	229	13528	1.63156	0.00972047	0.000162787	0.00367568		GOTERM_BP_FAT	GO:0060173~limb development	30	1.26636	2.7861e-05	WNT5A, NOG, LMBR1, GREM1, GLI3, SHH, CTNNB1, MSX2, ALDH1A2, FBN2, ASPH, NR2F2, PCSK5, PITX1, TWIST1, ALX1, RAX, FTO, RPGRIP1L, LEF1, GAS1, MBNL1, MECOM, NOTCH2, DKK1, MEOX2, PSEN1, SP8, BMPR1B, WNT7A	1744	103	13528	2.25929	0.112461	0.00202004	0.0521429		GOTERM_BP_FAT	GO:0048858~cell projection morphogenesis	86	2.27634	3.87516e-07	NRP2, NRP1, PAX6, GLI2, PAX2, RAB3IP, SHH, NRCAM, BDNF, ATOH1, APP, ANK3, UNC5A, ROBO1, CXCR4, POU4F1, ROBO2, SEMA3A, UNC5C, RPS27A, EGFR, EGR2, PTPRM, NRXN3, FOXJ1, LIFR, NRXN1, SLIT2, SLIT3, CTNNA2, NCAM2, SLITRK1, SLITRK3, FOXG1, CNTN4, SIAH1, EFNA5, SLITRK6, DST, GAP43, KALRN, DCC, RAB3A, CDK5R1, PARD3, ONECUT1, RTN4RL1, PKHD1, DRD2, TTC8, CDH4, EPHB2, ARX, ALCAM, PVRL1, TNR, LHX2, BCL11B, LH…	2840	245	13528	1.67204	0.00192256	3.26165e-05	0.000736933		GOTERM_BP_FAT	GO:0007155~cell adhesion	142	5.99916	1.04773e-07	ITGB3BP, DLC1, MTSS1, CADM1, NELL2, POSTN, EDIL3, CXCL12, MEGF10, VCL, NRCAM, CDH20, S1PR1, ROBO1, ROBO2, NEGR1, SPON1, TYRO3, PTPRK, RET, PTPRM, ROCK1, CDHR3, PTPRT, AJAP1, SSPN, MYH9, CTNNA1, SIRPA, BCL2L11, CTNNA2, HES1, NCAM2, RND3, HAS1, LSAMP, NPTN, ROR2, LAMC2, RELN, CDK5R1, PCDH20, ITGB5, NEDD9, SOX9, ITGB1, PCDHAC2, ALCAM, PVRL1, ITGAV, PVRL3, SCARB1, SSX2IP, EMB, SPAM1, FN1, NPHP1, COL1…	1790	700
GOTERM_BP_FAT	GO:0007010~cytoskeleton organization	138	3.50343	1.94233e-06	DLC1, MTSS1, BMP10, CROCC, VPS54, CAPZA2, CTNNB1, HOOK1, HOOK2, CTTNBP2, PACSIN2, ANK3, PLA2G1B, RALA, CRYAA, ACTN4, ROCK2, RAN, ACTN1, CECR2, PLK1S1, PCM1, MYH9, ARPC1A, RND3, PLCE1, KRT19, FGFR1OP, OPHN1, STMN1, DST, ADD1, FGD2, FGD1, CAV1, NEK2, SSH2, DIAPH3, NEDD9, MYO9B, CALR, RCC1, DAAM1, DAAM2, ITGB1, CAPZB, CORO2B, PRR5, DOCK2, PFN2, TUBB, MACF1, BLOC1S2, DMD, NPM1, ADRA2A, CLASP1, TNKS, …	2969	436	13528	1.44217	0.00978775	0.000161232	0.00370125		GOTERM_BP_FAT	GO:0048736~appendage development	30	1.26636	2.7861e-05	WNT5A, NOG, LMBR1, GREM1, GLI3, SHH, CTNNB1, MSX2, ALDH1A2, FBN2, ASPH, NR2F2, PCSK5, PITX1, TWIST1, ALX1, RAX, FTO, RPGRIP1L, LEF1, GAS1, MBNL1, MECOM, NOTCH2, DKK1, MEOX2, PSEN1, SP8, BMPR1B, WNT7A	1744	103	13528	2.25929	0.112461	0.00202004	0.0521429		GOTERM_BP_FAT	GO:0001822~kidney development	43	1.13817	4.0616e-07	NOG, HNF1B, PKHD1, TIPARP, RRM2B, ZBTB16, PAX2, GLI2, GLI3, GDNF, SHH, TCF21, ALDH1A2, SPRY1, BDNF, OSR1, CD44, LHX1, ALDH1A3, POU3F3, PCSK9, ROBO2, RARB, C1GALT1, BMP4, ODC1, BMP2, MYO1E, SOX11, SMAD4, RPGRIP1L, LEF1, PROX1, SLIT2, BCL2L11, PLCE1, EYA1, SALL1, SIX1, PBX1, FOXC1, ADAMTS1, BMP7	2840	96	13528	2.1336	0.00201496	3.3616e-05	0.000772388		GOTERM_BP_FAT	GO:0002009~morphogenesis of an epithelium	35	1.47866	1.07087e-07	DLC1, SHROOM3, LMO4, TP63, ZEB2, PDX1, JAG1, PAX2, GLI2, GLI3, MAP3K7, ALDH1A2, FOXF1, BCL2, IPMK, CHUK, NKX2-3, BMP4, BMP2, RET, TBX5, TBX4, SMAD4, FZD3, FZD6, NOTCH2, HOXB4, EYA1, HOXB2, SIX1, TGIF1, TFAP2A, PBX1, PTCH1, APAF1	1790	101
GOTERM_BP_FAT	GO:0006917~induction of apoptosis	107	2.71643	2.03142e-06	DLC1, CADM1, IL19, PMAIP1, FOXO3, CRADD, SMNDC1, CUL3, BAK1, APP, CUL5, CDKN2A, TIAM1, CDKN2C, DDX20, MX1, RPS27A, SPN, RAB27A, DFFA, FADD, BCL2L11, MAPK1, RASGRF2, RASGRF1, LYST, MAPK8, KALRN, PRODH, FGD2, FGD1, ADORA2A, STK17B, AKAP13, CD70, CHEK2, STK17A, TIMP3, PRUNE2, TUBB, RUNX3, FGD4, TRAF3, CFLAR, ABR, VAV3, TM2D1, KLF10, SMAD3, TRIO, VAV1, BRCA1, ATM, CIDEC, NOTCH2, EI24, UACA, CDKN1B, B…	2969	320	13528	1.52355	0.0102344	0.000165907	0.00387101		GOTERM_BP_FAT	GO:0008585~female gonad development	22	0.928662	2.95685e-05	BMP4, FGF7, LHCGR, ZFP42, FST, FSHR, SIRT1, CDH6, NRIP1, KDR, PGR, INHBA, PLA2G4A, STRA8, BCL2, FOXC1, ANGPT1, NOBOX, ADAMTS1, PCYT1B, BMPR1B, LHX9	1744	64	13528	2.66643	0.118927	0.00210801	0.0553377		GOTERM_BP_FAT	GO:0032989~cellular component morphogenesis	126	3.3351	4.36915e-07	NOG, SHH, TGFB2, CTNNB1, NRCAM, DAB2, APP, ATOH1, BDNF, ANK1, ANK3, ROBO1, UNC5A, ROBO2, UNC5C, RPS27A, SPN, EGFR, PTPRM, EOMES, LIFR, MYH9, PROX1, MARK2, CTNNA2, HES1, SLITRK1, NCAM2, KRT19, SLITRK3, HIF1A, FOXG1, EFNA5, LAMC1, SLITRK6, PMP22, DST, KALRN, CDK5R1, ONECUT1, PKHD1, DRD2, TFCP2L1, TTC8, SOX6, SOX9, ITGB1, EPHB2, ARX, ALCAM, FIS1, PVRL1, CRB1, LHX2, LHX4, CLASP1, B3GNT2, RUNX3, FN1, …	2840	397	13528	1.5118	0.00216737	3.55686e-05	0.000830874		GOTERM_BP_FAT	GO:0022610~biological adhesion	142	5.99916	1.14157e-07	ITGB3BP, DLC1, MTSS1, CADM1, NELL2, POSTN, EDIL3, CXCL12, MEGF10, VCL, NRCAM, CDH20, S1PR1, ROBO1, ROBO2, NEGR1, SPON1, TYRO3, PTPRK, RET, PTPRM, ROCK1, CDHR3, PTPRT, AJAP1, SSPN, MYH9, CTNNA1, SIRPA, BCL2L11, CTNNA2, HES1, NCAM2, RND3, HAS1, LSAMP, NPTN, ROR2, LAMC2, RELN, CDK5R1, PCDH20, ITGB5, NEDD9, SOX9, ITGB1, PCDHAC2, ALCAM, PVRL1, ITGAV, PVRL3, SCARB1, SSX2IP, EMB, SPAM1, FN1, NPHP1, COL1…	1790	701
GOTERM_BP_FAT	GO:0022610~biological adhesion	206	5.22975	2.05512e-06	DLC1, LYPD3, CADM1, EDIL3, MEGF10, CTNNB1, CD47, APP, S1PR1, CD44, CTGF, COL12A1, CDH23, SYK, TYRO3, PTPRK, PTPRM, PIK3CB, CDHR2, CDHR3, PTPRS, MYH9, SSPN, SIRPA, BCL2L11, CTNNA2, HES1, RND3, CD36, HES5, NPTN, LAMC1, CD226, OLFM4, CDK5R1, PCDH20, PXN, SEMA5A, ALCAM, LGALS3BP, SPP1, TECTA, COL18A1, RPSA, CNKSR3, PCDH10, PPFIBP1, CELSR3, CELSR2, CELSR1, MCAM, LAMA2, COL14A1, LAMA3, CD58, NRP2, PPAR…	2969	701	13528	1.33898	0.0103532	0.000165179	0.00391618		GOTERM_BP_FAT	GO:0019226~transmission of nerve impulse	73	3.08147	3.0805e-05	SYT1, GLRA1, GRIK1, SYT4, GRIK2, AGTPBP1, SNCA, LPAR3, VIPR1, CTNNB1, SLC1A4, CTTNBP2, HTR1B, APP, S1PR1, FNTA, NMUR2, SNPH, GRID2, CNTNAP2, FGF2, SLC1A1, HTR1F, HTR1E, PRKCA, GABRG1, KCNMA1, KCND2, SLC25A4, NRXN3, GRIN2A, NRXN1, PCLO, GRM1, CTNNA2, MAPK1, GRM3, CBLN1, PSEN1, GRM8, SBF2, GRM7, HTR7, NAB1, UNC13C, CACNB2, TAC1, PAH, RIMS1, HCRTR2, PTK2, GAD2, SYN3, DMD, POU3F2, PPP3CA, GAD1, NOVA1…	1744	350	13528	1.61786	0.123579	0.00216011	0.0576511		GOTERM_BP_FAT	GO:0008284~positive regulation of cell proliferation	130	3.44097	5.40957e-07	EDN3, XRCC4, NOG, CDX2, EDN2, EDN1, SHH, TGFB2, SSR1, FNTB, CD47, HTR1A, S1PR1, DDX11, IFNG, TDGF1, PLA2G1B, CCNA2, INSR, AKIRIN2, SPN, EGFR, IRS2, LIFR, LIG4, IRS1, PROX1, PTHLH, HES1, TNS3, HIF1A, FGFR1OP, JUN, FOXG1, PDGFRA, TGIF1, RIPK2, LAMC1, NGF, FGFR2, CNBP, CCL2, DRD3, GNAI2, ERBB4, DRD2, SOX2, TIPIN, SOX4, BCL2L1, CALR, ITGB1, OTP, LIF, LHX1, ZAP70, TCF3, NKX2-5, KLF5, BMP4, COL18A1, OD…	2840	414	13528	1.49575	0.00268279	4.3328e-05	0.00102873		GOTERM_BP_FAT	GO:0048858~cell projection morphogenesis	63	2.6616	2.14886e-07	NRP2, CCKAR, NRP1, PAX6, GJA1, CNP, GLI2, PAX2, CXCL12, NRCAM, UNC5B, ANK3, ROBO1, CXCR4, DYNC2H1, ROBO2, UNC5C, SEMA3A, PTPRM, NRXN3, RXRA, STXBP1, LIFR, NRXN1, ARL6, CTNNA2, SLIT3, NCAM2, SLITRK1, ADM, FOXG1, EFNA5, VCAN, RELN, CNTN4, SLITRK6, SLITRK5, GAP43, KALRN, CDK5R1, CDH4, ARX, ALCAM, HOXA2, PVRL1, TNR, DMD, BCL2, DCX, RUNX3, NTF3, PTPRZ1, RPGRIP1L, NR4A2, LMX1A, ISL1, GAS7, EPHA4, SEMA6…	1790	245
GOTERM_BP_FAT	GO:0012501~programmed cell death	183	4.64585	2.21641e-06	MEF2C, DLC1, MEF2A, CADM1, GRIK2, IL19, PMAIP1, SGMS1, FOXO3, SHF, CRADD, CTNNB1, SMNDC1, CTNNBL1, BAK1, SHB, TOP1, APP, RAD21, CDKN2A, GATA6, TIAM1, ACIN1, RPS27A, CCAR1, TWIST1, MAGI3, OPA1, MADD, DFFA, BLID, CECR2, FADD, PIM2, STK4, BCL2L11, AHR, STK3, BCAP31, RNF130, RASGRF2, RASGRF1, JUN, F2, RIPK2, MAPK8, PDCD6IP, TNFAIP3, KALRN, FGD2, TRAF1, FGD1, GGCT, LITAF, ADORA2A, ERBB3, STK17B, AKAP1…	2969	611	13528	1.36469	0.0111612	0.000175358	0.00422352		GOTERM_BP_FAT	GO:0030902~hindbrain development	21	0.88645	3.51808e-05	FOXA2, AGTPBP1, PLXNA2, MAFB, RPGRIP1L, GAS1, LMX1A, TBR1, SHH, FOXP2, KLHL1, CTNNA2, ALDH1A2, HOXA1, MTPN, BCL2, MYO16, POU4F1, WNT7A, MYH10, NFIB	1744	60	13528	2.71491	0.139848	0.00242684	0.0658378		GOTERM_BP_FAT	GO:0001655~urogenital system development	47	1.24404	5.73334e-07	NOG, HNF1B, PKHD1, TIPARP, TP63, RRM2B, ZBTB16, PAX2, GLI2, GLI3, GDNF, SHH, TCF21, ALDH1A2, SPRY1, BDNF, OSR1, CD44, LHX1, ALDH1A3, POU3F3, PCSK9, ROBO2, RARB, C1GALT1, BMP4, ODC1, BMP2, AR, MYO1E, SOX11, FOXA1, SMAD4, RPGRIP1L, LEF1, PROX1, SLIT2, BCL2L11, EYA1, PLCE1, ALOX15B, SALL1, SIX1, PBX1, FOXC1, ADAMTS1, BMP7	2840	110	13528	2.03526	0.00284313	4.51923e-05	0.0010903		GOTERM_BP_FAT	GO:0030030~cell projection organization	85	3.59104	2.33541e-07	NRP2, MTSS1, CCKAR, NRP1, CROCC, PDGFA, PAX6, GJA1, CNP, GLI2, PAX2, CXCL12, VCL, SPAG16, KLHL1, NRCAM, CDC42, UNC5B, ANK3, ROBO1, CXCR4, DYNC2H1, ROBO2, SEMA3A, UNC5C, PTPRM, ROCK1, NRXN3, RXRA, LIFR, STXBP1, NRXN1, MYH9, ARL6, LPIN1, SLIT3, CTNNA2, NCAM2, SLITRK1, ADM, SPAG6, CLIC5, FOXG1, CNTN4, EFNA5, VCAN, RELN, SLITRK6, SLITRK5, GAP43, KALRN, CDK5R1, RDX, CDH4, ARX, ALCAM, LINGO1, HOXA2, PV…	1790	368
GOTERM_BP_FAT	GO:0048066~pigmentation during development	18	0.456969	2.4006e-06	SOX10, SLC45A2, TYRP1, MLPH, MITF, KIT, GPR143, MREG, CITED1, ZIC2, SOD2, DCT, EDNRB, TYR, BCL2, GFPT1, OCA2, RAB27A	2969	26	13528	3.15444	0.0120831	0.000187008	0.0045745		GOTERM_BP_FAT	GO:0042063~gliogenesis	22	0.928662	3.8434e-05	EGFR, LYN, NDN, NTF3, ARHGEF7, SOX11, IGF1, CDK6, NKX6-1, SHH, CTNNB1, TGFB2, ASCL1, NKX6-2, DNER, NAB1, POU3F2, RELN, VCAN, EIF2B3, FGF2, GAP43	1744	65	13528	2.62541	0.151748	0.00260893	0.0719239		GOTERM_BP_FAT	GO:0035239~tube morphogenesis	52	1.37639	6.42111e-07	DLC1, GNA13, NRP1, FOXA2, LMO4, EDN1, TBX20, TP63, ZEB2, PAX3, GLI2, PAX2, GLI3, SHH, CTNNB1, ZIC2, MAP3K7, SPRY2, CD44, CXCR4, GATA4, IPMK, ALX1, IHH, BCL2L11, MYCN, MIB1, EYA1, TIMELESS, SIX1, TGIF1, TFAP2A, SRF, RGMA, TCF21, OVOL2, HAND2, NKX2-5, BMP4, BMP2, FLT1, TBX3, FOXA1, TGFBR2, SMAD4, FZD3, NR4A3, FZD6, NOTCH1, PBX1, APAF1, BMP7	2840	127	13528	1.95036	0.00318365	4.98226e-05	0.00122109		GOTERM_BP_FAT	GO:0043583~ear development	33	1.39417	2.47766e-07	FGF9, PDGFA, SOX2, EDN1, PRRX1, SOBP, JAG1, PAX2, SPRY2, HOXA2, ECE1, CHD7, MCOLN3, BCL2, COL11A1, MYC, OTOP1, KCNMA1, NOX3, GSC, MAFB, SIX2, FZD3, BCL2L11, PTPRQ, FZD6, HES1, EYA1, DLX6, CLIC5, SIX1, FOXG1, PDGFRA	1790	95
GOTERM_BP_FAT	GO:0042325~regulation of phosphorylation	145	3.68114	3.00032e-06	ALS2, BMP10, ADCY1, ADCY2, PDGFA, EDN2, TLR4, LPAR1, TLR6, TGFB2, PRKACG, MAP3K7, PRKAR2B, BAK1, APP, DAB1, MAP3K4, CDKN2A, CDKN2B, DIRAS3, CDKN2C, MAP3K9, GAB1, SPRED2, PLA2G1B, CHRNA7, PRKACB, SPRED1, FRS2, SYK, EGFR, C5AR1, SOCS3, PIK3CB, MADD, RBL1, PICK1, SOCS1, PIM1, IRS1, SPAG9, PLCE1, JUN, F2, CDK5R1, CAV1, ADORA2B, ADORA2A, PKHD1, BMPR2, DUSP12, ITGB2, BDKRB2, CCNG1, LIF, HEXIM1, NPM1, D…	2969	466	13528	1.41777	0.0150788	0.00023018	0.00571727		GOTERM_BP_FAT	GO:0048754~branching morphogenesis of a tube	22	0.928662	3.8434e-05	BMP4, BMP2, NRP1, FOXA2, TBX20, TGFBR2, IGF1, GREM1, GLI3, CXCL12, SHH, CTNNB1, KDR, SEMA5A, SPRY2, GPC3, CD44, CXCR4, FOXF1, BCL2, EGF, CYR61	1744	65	13528	2.62541	0.151748	0.00260893	0.0719239		GOTERM_BP_FAT	GO:0051094~positive regulation of developmental process	94	2.48809	7.28039e-07	XRCC4, MYOD1, CDX2, MSR1, THRB, FOXA2, FGF9, FST, PAX6, FOXO3, JAG1, GLI2, GLI3, SHH, TGFB2, CTNNB1, NRCAM, BDNF, ATOH1, APOB, CDKN2B, ROBO1, TIAM1, GATA6, HEY2, GATA4, ROBO2, NRG1, INSR, FGF2, IHH, SH3PXD2B, ARHGEF1, LYN, SOCS3, EOMES, SOCS5, LIG4, PROX1, SLIT2, ACVR2A, CD83, HIF1A, CD36, BTG1, JUN, FOXG1, NPPC, TGIF1, GNAS, NGF, DRD2, SOX2, BMPR2, KITLG, KIT, SRF, CDH4, OTP, EPHB2, LIF, ZAP70, …	2840	278	13528	1.61064	0.00360891	5.56206e-05	0.0013845		GOTERM_BP_FAT	GO:0016202~regulation of striated muscle tissue development	22	0.929447	4.5523e-07	BMP4, TBX3, FGF9, TBX5, TGFBR2, CENPF, LEF1, CXADR, HDAC4, ADRB2, MYOCD, BTG1, BCL2, MTPN, HEY2, GATA4, MKL2, HDAC9, NRG1, IGFBP3, ZFHX3, FGF2	1790	50
GOTERM_BP_FAT	GO:0045597~positive regulation of cell differentiation	81	2.05636	3.85087e-06	XRCC5, PPARD, THRB, STAT5A, MORF4L2, NFKB1, ITPKB, FOXO3, JAG1, GLI2, SHH, TGFB2, CTNNB1, ACTR3, AGTR1, APOB, CDKN2B, ROBO1, TIAM1, GATA6, HLX, ACIN1, FNDC3B, SYK, SH3PXD2B, SOCS3, EOMES, SOCS5, IL6R, IL21, SLIT2, INHBA, CD83, HIF1A, CD36, SERPINF1, BTG1, JUN, SCIN, NPPC, NPTN, TGIF1, GNAS, TGIF2, SEMA4D, IRX3, SOX2, BMPR2, KITLG, KIT, IL7R, CDH4, LIF, BCL2, AGT, ZAP70, RUNX1, NEFL, NKX2-5, RUNX2…	2969	229	13528	1.61166	0.0193119	0.000291015	0.00733798		GOTERM_BP_FAT	GO:0022604~regulation of cell morphogenesis	35	1.47742	3.85801e-05	LZTS1, NRP1, ATP10A, FERMT2, RHOQ, PALMD, CDH2, LRRC4C, RHOU, CDH4, TGFB2, LINGO1, PTK2, ROBO1, PALM2, ROBO2, POU3F2, SEMA3A, NEFL, CDC42EP3, FGD6, FGD3, FN1, SPP1, BARHL2, SMAD2, KDR, NTRK3, PSEN1, FYN, CFDP1, SEMA4D, WNT7A, NGF, MYH10	1744	131	13528	2.07245	0.152279	0.00257797	0.0721973		GOTERM_BP_FAT	GO:0032990~cell part morphogenesis	88	2.32927	7.79241e-07	NRP2, NRP1, COX10, PAX6, GLI2, PAX2, RAB3IP, SHH, NRCAM, BDNF, ATOH1, APP, ANK3, UNC5A, ROBO1, CXCR4, POU4F1, ROBO2, SEMA3A, UNC5C, RPS27A, EGFR, EGR2, PTPRM, NRXN3, FOXJ1, LIFR, NRXN1, SLIT2, SLIT3, CTNNA2, NCAM2, SLITRK1, SLITRK3, FOXG1, CNTN4, SIAH1, EFNA5, SLITRK6, DST, GAP43, KALRN, DCC, RAB3A, CDK5R1, PARD3, ONECUT1, RTN4RL1, PKHD1, DRD2, TTC8, CDH4, EPHB2, ARX, ALCAM, FIS1, PVRL1, TNR, LHX…	2840	256	13528	1.63741	0.00386224	5.86303e-05	0.00148187		GOTERM_BP_FAT	GO:0032990~cell part morphogenesis	64	2.70384	4.98818e-07	NRP2, CCKAR, NRP1, PAX6, GJA1, CNP, GLI2, PAX2, CXCL12, NRCAM, UNC5B, ANK3, ROBO1, CXCR4, DYNC2H1, ROBO2, UNC5C, SEMA3A, PTPRM, OPA1, NRXN3, RXRA, LIFR, STXBP1, NRXN1, ARL6, CTNNA2, SLIT3, NCAM2, SLITRK1, ADM, FOXG1, EFNA5, VCAN, RELN, CNTN4, SLITRK6, SLITRK5, GAP43, KALRN, CDK5R1, CDH4, ARX, ALCAM, HOXA2, PVRL1, TNR, DMD, BCL2, DCX, RUNX3, NTF3, PTPRZ1, RPGRIP1L, NR4A2, LMX1A, ISL1, GAS7, EPHA4,…	1790	256
GOTERM_BP_FAT	GO:0016310~phosphorylation	229	5.81366	4.2791e-06	STAT5A, SNCA, LPAR1, PRKX, MAP3K7, PSKH2, CTTNBP2, APP, MAP3K4, CLK3, MAP3K9, PIK3C3, GAB1, PLA2G1B, CHRNA7, TLK1, SYK, MAP2K5, TYRO3, C5AR1, BCR, PIK3CB, ROCK2, MYLK3, PIK3CD, WNK1, PIM1, PIM2, MARK3, MAPK1, SPAG9, SCYL1, MAPK3, F2, PDGFRA, ROR1, MAPK8, CDK5R1, NEK2, ERBB3, STK17B, ADRBK2, STK17A, CHEK2, PXK, EPHB3, SGK223, VRK1, VRK2, ZAP70, TNKS, BMP2, SMAD7, MAP2K3, TGFBR2, TRIO, SMAD2, ATM, …	2969	800	13528	1.30427	0.0214363	0.000318617	0.00815396		GOTERM_BP_FAT	GO:0042692~muscle cell differentiation	33	1.39299	4.33322e-05	UTRN, CACNB2, SOX6, NEO1, CXADR, TTN, SHH, CTNNB1, GPHN, APP, KRAS, GATA6, MTPN, DNER, FOXF1, PPP3CA, NRG1, IFRD1, PITX1, BMP4, NOS1, NTF3, NKX2-6, RXRA, IGF1, MBNL1, CSRP2, HOMER1, PROX1, FOXP1, AVPR1A, TBX18, MYH10	1744	121	13528	2.11551	0.169355	0.00285058	0.0810867		GOTERM_BP_FAT	GO:0045596~negative regulation of cell differentiation	77	2.03812	8.47779e-07	NOG, CDX2, NRP1, FOXA2, FST, PAX6, TP63, TLR4, JAG1, GLI2, GLI3, SHH, HIST2H4B, CTNNB1, BDNF, SEMA3A, IHH, ZFP36, ARHGEF1, FOXJ1, SOCS5, LIG4, PTHLH, HES1, MIB1, CCND1, HES5, RIF1, PRDM6, FOXG1, CNTN4, ENPP1, DRD3, SOX2, ZBTB16, ABCA1, KIT, LIN28A, CALR, SOX9, TCF7L2, ITGB1, EPHB2, LIF, OVOL2, BCL6, MBNL3, TLX3, RUNX1, NKX2-5, SPP1, BMP4, TBX3, FLT3, SMAD7, MAFB, SMAD3, ISL1, ADIPOQ, NTN1, SIRT1,…	2840	216	13528	1.69806	0.00420122	6.28349e-05	0.0016122		GOTERM_BP_FAT	GO:0031175~neuron projection development	64	2.70384	4.98818e-07	NRP2, CCKAR, NRP1, PAX6, GJA1, CNP, GLI2, PAX2, CXCL12, KLHL1, NRCAM, UNC5B, ANK3, ROBO1, CXCR4, ROBO2, UNC5C, SEMA3A, PTPRM, NRXN3, RXRA, LIFR, STXBP1, NRXN1, CTNNA2, SLIT3, NCAM2, SLITRK1, ADM, FOXG1, EFNA5, VCAN, RELN, CNTN4, SLITRK6, SLITRK5, GAP43, KALRN, CDK5R1, CDH4, ARX, ALCAM, LINGO1, HOXA2, PVRL1, TNR, DMD, BCL2, DCX, RUNX3, GNAO1, NTF3, PTPRZ1, NR4A2, LMX1A, ISL1, GAS7, EPHA4, SEMA6A, …	1790	256
GOTERM_BP_FAT	GO:0030029~actin filament-based process	84	2.13252	4.82856e-06	DLC1, MTSS1, BMP10, LIMA1, WASF3, PREX1, BCAR1, CAPZA2, RHOQ, DSTN, DYNLL1, PACSIN2, GSN, PLA2G1B, RALA, ARHGAP8, DLG1, FMNL2, ACTN4, CRYAA, ROCK2, FOXJ1, ACTN1, MYH9, LPIN1, FLNB, WAS, ARHGAP26, EPB41L2, FMN1, ARPC1A, EPB41L3, RND3, FMN2, NCK2, KRT19, EPB41L1, LIMCH1, SCIN, OPHN1, TMSB4X, WASL, DST, ADD1, PARVA, MYO5A, FGD2, FGD1, PLEK2, CNN3, CALD1, SSH2, DIAPH3, NEDD9, MYO9B, CALR, DAAM1, DAAM…	2969	241	13528	1.58813	0.0241554	0.000354313	0.00920094		GOTERM_BP_FAT	GO:0001654~eye development	35	1.47742	4.56373e-05	IRX5, SOX1, MITF, FASLG, RORB, NR2E3, ZEB1, NHS, GLI3, SHH, EPHB1, TGFB2, CTNNB1, ALDH1A2, MEIS2, CRB1, COL8A1, FRS2, BMP4, RAX, BHLHE22, RPGRIP1L, GAS1, PROX1, COL5A2, FOXP2, NTRK2, TGIF1, FOXC1, BMPR1B, MAB21L1, MAB21L2, CRYBA4, KLF4, MYH10	1744	132	13528	2.05675	0.177514	0.00295658	0.0853984		GOTERM_BP_FAT	GO:0048666~neuron development	109	2.88512	1.42175e-06	STRN, GDNF, SHH, TGFB2, KLHL1, NRCAM, BDNF, ATOH1, APP, CD44, ANK3, UNC5A, ROBO1, ATXN10, ROBO2, UNC5C, RPS27A, EGFR, PTPRM, LIFR, CTNNA2, HES1, SLITRK1, NCAM2, SLITRK3, FOXG1, EFNA5, SLITRK6, DST, NGF, KALRN, CDK5R1, SOX1, PKHD1, DRD2, SRF, EPHB2, ARX, LIF, ALCAM, PVRL1, CRB1, LHX2, LHX4, LHX6, B3GNT2, RUNX3, FSCN2, NTF3, NR4A2, CELSR3, CELSR2, NEUROG2, EN2, NTN1, CDKN1C, SALL3, SEMA6A, EPHA4, E…	2840	339	13528	1.53159	0.00703553	0.000103824	0.00270369		GOTERM_BP_FAT	GO:0007156~homophilic cell adhesion	40	1.6899	5.10273e-07	CADM1, CLSTN2, PCDH20, CLSTN1, CDH2, ITGB1, CDH4, CDH5, PCDHAC2, CDH6, CDH8, CDH7, CDH20, CDH9, FAT3, PVRL1, ROBO1, FAT4, PVRL3, ROBO2, RET, PTPRM, PCDH10, CDHR3, PCDH9, PCDH15, PTPRT, PCDH7, PCDH17, PCDH19, CDH12, CDH13, AMIGO2, DSG4, CDH18, DSG1, DSC3, NPTN, CDH10, CDH11	1790	131
GOTERM_BP_FAT	GO:0040012~regulation of locomotion	70	1.7771	5.81781e-06	DLC1, GNA13, BMP10, IL16, PDGFA, EDN2, BCAR1, SNCA, JAG1, SHH, TGFB2, CITED2, ARHGAP5, S1PR1, SERPINE2, CXCR4, HMOX1, GAB1, RRAS, ARHGAP8, EGFR, PTPRK, IRS2, PLD1, PTPRM, ADAM10, IL6R, IRS1, SLIT2, MAPK1, SPAG9, HIF1A, CCR4, CLIC4, CHRM1, RRAS2, PDGFRA, HS3ST5, ONECUT1, DRD3, ADORA2A, ABHD2, KIT, GREM1, TRIB1, IGF1R, PRR5, AGT, BCL2, SCARB1, PIK3R1, APC, SCG2, COL18A1, PARD6B, IL6, FLT1, IL8, SMA…	2969	192	13528	1.66119	0.0290317	0.00042079	0.0110859		GOTERM_BP_FAT	GO:0016337~cell-cell adhesion	60	2.53271	5.02895e-05	CADM1, CLDN3, LMO7, CD2AP, CTNNB1, REG3A, CD44, ROBO1, ROBO2, COL11A1, ALX1, EGFR, ROCK1, PCDH11X, CDHR3, PCDH9, PTPRT, PCDH7, PTPRU, CTNNA2, NCAM2, PSEN1, ROR2, DCHS2, PARD3, PKHD1, PCDH20, NINJ2, ASTN1, CTNND2, CLDN10, CDH2, SOX9, CDH4, CDH5, CDH6, CDH8, CDH7, CDH9, FAT3, FAT4, BCL2, CD2, PCDHA11, PCDH10, PCDH15, PCDH17, PCDH19, PCDH18, CDH12, DSG4, COL19A1, FREM2, PKP2, CDH18, DSG1, DSC3, BMPR…	1744	276	13528	1.68628	0.193737	0.00320894	0.0940999		GOTERM_BP_FAT	GO:0048663~neuron fate commitment	24	0.635257	1.55604e-06	BMP4, EVX1, FOXA2, SOX2, FOXA1, SMAD4, PAX6, PAX3, GLI2, ISL1, GLI3, NKX6-1, SHH, TGFB2, FOXN4, HES1, DLX2, ISL2, NOTCH1, ATOH1, HES5, PAX7, LHX6, TLX3	2840	42	13528	2.72193	0.00769753	0.000111984	0.00295907		GOTERM_BP_FAT	GO:0007548~sex differentiation	44	1.85889	5.29087e-07	TSPY2, HMGB2, HMGCR, FGF9, EDN2, SOX2, LHCGR, IDE, ZFP42, TP63, FOXO3, VGF, SOX9, TCF7L2, WT1, DMRTA1, CDH6, CHD7, BCL2, CSDE1, ANGPT1, LFNG, BMP4, FOXL2, TBX3, DMRT3, FSHR, BCL2L11, KDR, NRIP1, INHBB, AFP, ACVR2A, PLA2G4A, CCND2, NCOA4, PDGFRA, ASB1, ROR2, PBX1, FOXC1, ADAMTS1, BMPR1B, WNT7A	1790	151
GOTERM_BP_FAT	GO:0016265~death	209	5.30592	6.38586e-06	ALS2, MEF2C, DLC1, MEF2A, CADM1, SGMS1, SHF, CTNNB1, BAK1, SHB, APP, TWIST1, CCAR1, MAGI3, OPA1, PIM2, BCL2L11, JUN, F2, MAPK8, GGCT, ERBB3, STK17B, NFKBIA, AKAP13, STK17A, BCL2L1, SLC11A2, DAPL1, ABR, TM2D1, GARS, RYBP, SMAD3, TRIO, GAS1, AFG3L2, TAX1BP1, ATM, VDAC1, CIDEC, SFRP5, BFAR, SEMA6A, RABEP1, PPARD, ZMAT3, LY86, BNIP3, NFKB1, DAXX, MCF2L, DYNLL1, SPG20, SPG21, SEMA3A, MYC, DHCR24, ARHG…	2969	724	13528	1.31532	0.0318208	0.000455363	0.0121682		GOTERM_BP_FAT	GO:0019932~second-messenger-mediated signaling	53	2.23723	5.35831e-05	OPRM1, ADCY1, ADCY8, LHCGR, LPAR3, VIPR1, AGTR1, EDNRB, AGTR2, HTR1B, HTR1A, S1PR1, MCTP2, GALR1, NMUR2, PIK3C3, RAPGEF4, RAPGEF2, HTR1F, HTR1E, EGFR, PIK3CG, PIK3C2G, RXFP1, RXFP2, FSHR, GRM1, PCLO, PLCE1, ADRB2, CD36, CHRM2, ZWINT, HTR7, CALCR, GNAI1, NPY2R, HCRTR2, IGF1R, HRH2, TGM2, IGF1, NPR3, HOMER1, NPY, AVPR1A, ADRA1B, MC4R, NMBR, HTR2B, HTR2C, OPRD1, HTR2A	1744	235	13528	1.74942	0.205029	0.00336857	0.10026		GOTERM_BP_FAT	GO:0001701~in utero embryonic development	65	1.72049	1.70241e-06	GNA13, XRCC4, HNF1B, CDX2, GNA12, EDN1, GLI3, CITED2, G2E3, PCGF2, APOB, DAB2, GATA6, TDGF1, GATA4, ANKRD11, FLVCR1, SOX10, AR, GABPA, EOMES, MBD3, MBNL1, LIG4, MYH9, MECOM, BCL2L11, RBBP8, ASCL2, HES1, MIB1, MAN2A1, HIF1A, HES3, ZMIZ1, PDGFRA, ZFPM2, FOXC1, PRDM1, TAPT1, BCL2L1, SRF, TPM1, ITGB1, XAB2, LY6E, HAND2, APBA2, FOXD3, CUBN, EPAS1, LMX1B, TBX3, NASP, MYO1E, RPGRIP1L, BRCA2, SMAD2, CAPN…	2840	176	13528	1.7592	0.00841855	0.000120767	0.00323741		GOTERM_BP_FAT	GO:0007178~transmembrane receptor protein serine/threonine kinase signaling pathway	34	1.43642	6.02622e-07	TWSG1, PDGFA, USP9Y, GDF6, USP9X, FSTL1, FKBP1A, TGFB2, MAP3K7, MSX2, FOS, ACVR1B, UBE2D3, RGMB, ZFYVE16, BMP4, PTPRK, BMP2, SMAD7, NLK, KLF10, SMAD6, TGFBR2, SMAD4, SMAD2, ACVR2A, MSX1, ID1, JUN, SPTBN1, BAMBI, BMPR1B, BMP7, TOB1	1790	103
GOTERM_BP_FAT	GO:0006915~apoptosis	178	4.51891	7.2302e-06	MEF2C, DLC1, MEF2A, CADM1, GRIK2, IL19, PMAIP1, SGMS1, FOXO3, SHF, CRADD, CTNNB1, SMNDC1, CTNNBL1, BAK1, SHB, APP, RAD21, CDKN2A, GATA6, TIAM1, ACIN1, RPS27A, CCAR1, TWIST1, MAGI3, OPA1, MADD, DFFA, BLID, CECR2, FADD, PIM2, STK4, BCL2L11, AHR, STK3, BCAP31, RNF130, RASGRF2, RASGRF1, JUN, F2, RIPK2, MAPK8, PDCD6IP, TNFAIP3, KALRN, FGD2, TRAF1, FGD1, GGCT, LITAF, ADORA2A, ERBB3, STK17B, AKAP13, NFK…	2969	602	13528	1.34725	0.0359517	0.000508397	0.013777		GOTERM_BP_FAT	GO:0006796~phosphate metabolic process	167	7.04939	6.0118e-05	PRPF4B, ZAK, STK38, GDF6, SNCA, AURKC, LPAR3, TTK, CASK, PRKG1, TTN, PRKX, DUPD1, TGFB2, MAP3K7, PSKH2, CTTNBP2, APP, MDFIC, PIK3C3, MAP3K8, TLK1, TLK2, FRS2, MAP2K6, MAP2K5, EGFR, PIK3CG, PTPRK, BCR, MYO3A, ROCK1, ROCK2, PTPRN2, PTPRR, PTPRT, PTPRU, PTPRO, CDKL5, STK3, CDKL4, PTPRQ, MAPK1, PLCE1, MAPK3, ROR2, RIPK2, MAPK8, RELN, CSNK1G3, KALRN, PPP2R3A, ERBB4, NEK3, MAPKAPK5, STK17B, DUSP10, ULK…	1744	973	13528	1.33135	0.226967	0.00372396	0.112481		GOTERM_BP_FAT	GO:0001708~cell fate specification	27	0.714664	2.01647e-06	FOXA2, EVX1, SOX2, SOX9, GLI2, GDNF, GLI3, ITGB1, SHH, CTNNB1, ATOH1, SPRY1, WNT3, POU2F1, TLX3, FGF1, FRS2, FGF2, FGF3, BMP4, FOXA1, SIX3, NKX6-1, NOTCH1, EYA2, SALL1, SIX1	2840	51	13528	2.52179	0.00996382	0.000141029	0.00383463		GOTERM_BP_FAT	GO:0048762~mesenchymal cell differentiation	22	0.929447	6.77986e-07	NRP2, RET, BMP2, EDN1, LEF1, CYP26A1, KITLG, ZEB2, HGF, ISL1, SOX9, TGFB2, EDNRB, ALDH1A2, HIF1A, HAND2, BCL2, SEMA3C, FOXC1, BMP7, NRG1, NFATC1	1790	51
GOTERM_BP_FAT	GO:0019220~regulation of phosphate metabolic process	148	3.7573	7.72297e-06	ALS2, DLC1, BMP10, ADCY1, ADCY2, PDGFA, EDN2, TLR4, LPAR1, TLR6, TGFB2, PRKACG, MAP3K7, PRKAR2B, BAK1, APP, DAB1, MAP3K4, CDKN2A, CDKN2B, DIRAS3, CDKN2C, MAP3K9, GAB1, SPRED2, PLA2G1B, CHRNA7, PRKACB, SPRED1, FRS2, SYK, EGFR, C5AR1, SOCS3, PIK3CB, MADD, RBL1, PICK1, SOCS1, PIM1, IRS1, SPAG9, PLCE1, JUN, F2, CDK5R1, CAV1, ADORA2B, ADORA2A, PKHD1, BMPR2, DUSP12, ITGB2, BDKRB2, CCNG1, LIF, HEXIM1, N…	2969	485	13528	1.39041	0.0383544	0.0005356	0.0147159		GOTERM_BP_FAT	GO:0006793~phosphorus metabolic process	167	7.04939	6.0118e-05	PRPF4B, ZAK, STK38, GDF6, SNCA, AURKC, LPAR3, TTK, CASK, PRKG1, TTN, PRKX, DUPD1, TGFB2, MAP3K7, PSKH2, CTTNBP2, APP, MDFIC, PIK3C3, MAP3K8, TLK1, TLK2, FRS2, MAP2K6, MAP2K5, EGFR, PIK3CG, PTPRK, BCR, MYO3A, ROCK1, ROCK2, PTPRN2, PTPRR, PTPRT, PTPRU, PTPRO, CDKL5, STK3, CDKL4, PTPRQ, MAPK1, PLCE1, MAPK3, ROR2, RIPK2, MAPK8, RELN, CSNK1G3, KALRN, PPP2R3A, ERBB4, NEK3, MAPKAPK5, STK17B, DUSP10, ULK…	1744	973	13528	1.33135	0.226967	0.00372396	0.112481		GOTERM_BP_FAT	GO:0007169~transmembrane receptor protein tyrosine kinase signaling pathway	78	2.06458	2.0166e-06	MTSS1, FGF8, MPZL1, NRP1, FGF9, GRIK2, RHOQ, AP3S1, CLNK, SLC2A8, CTGF, TIAM1, GAB1, TDGF1, ANGPT1, SHC3, FGF1, NRG1, INSR, FGF2, FRS2, FGF3, GHR, EGFR, PTPRJ, IRS2, PTPRG, PTPRT, SOCS5, FGF20, IRS1, NCK2, PLCE1, GRB10, DOK5, NCK1, ROR1, PDGFRA, SORT1, ADAM17, ROR2, FOXC1, NGF, FGFR2, CCL2, ERBB4, TIPARP, BMPR2, TFG, ABI1, KIT, PXN, EPHB2, EPHB6, SORBS1, DGKD, PTK2B, SOS1, PIK3R3, GIGYF1, PIK3R1,…	2840	224	13528	1.65868	0.00996447	0.00013908	0.00383488		GOTERM_BP_FAT	GO:0048634~regulation of muscle development	22	0.929447	6.77986e-07	BMP4, TBX3, FGF9, TBX5, TGFBR2, CENPF, LEF1, CXADR, HDAC4, ADRB2, MYOCD, BTG1, BCL2, MTPN, HEY2, GATA4, MKL2, HDAC9, NRG1, IGFBP3, ZFHX3, FGF2	1790	51
GOTERM_BP_FAT	GO:0051174~regulation of phosphorus metabolic process	148	3.7573	7.72297e-06	ALS2, DLC1, BMP10, ADCY1, ADCY2, PDGFA, EDN2, TLR4, LPAR1, TLR6, TGFB2, PRKACG, MAP3K7, PRKAR2B, BAK1, APP, DAB1, MAP3K4, CDKN2A, CDKN2B, DIRAS3, CDKN2C, MAP3K9, GAB1, SPRED2, PLA2G1B, CHRNA7, PRKACB, SPRED1, FRS2, SYK, EGFR, C5AR1, SOCS3, PIK3CB, MADD, RBL1, PICK1, SOCS1, PIM1, IRS1, SPAG9, PLCE1, JUN, F2, CDK5R1, CAV1, ADORA2B, ADORA2A, PKHD1, BMPR2, DUSP12, ITGB2, BDKRB2, CCNG1, LIF, HEXIM1, N…	2969	485	13528	1.39041	0.0383544	0.0005356	0.0147159		GOTERM_BP_FAT	GO:0042698~ovulation cycle	22	0.928662	6.35754e-05	EGFR, BMP4, BMP2, FGF7, LHCGR, TIMP4, FSHR, SIRT1, NRIP1, TGFB2, KDR, PGR, INHBA, PLA2G4A, STRA8, BCL2, FOXC1, ADAMTS1, ANGPT1, NOBOX, PCYT1B, BMPR1B	1744	67	13528	2.54704	0.238328	0.00388157	0.118946		GOTERM_BP_FAT	GO:0002009~morphogenesis of an epithelium	43	1.13817	2.0905e-06	FRAS1, DLC1, LMO4, TP63, ZEB2, PAX3, JAG1, GLI2, PAX2, GLI3, SHH, CTNNB1, ZIC2, MAP3K7, TCF21, RGMA, ALDH1A2, CD44, OVOL2, ALDH1A3, IPMK, ALX1, NKX2-3, BMP4, BMP2, TBX5, GRSF1, SMAD4, PCDH8, FZD3, PROX1, FZD6, NOTCH2, MIB1, EYA1, TIMELESS, FREM2, SIX1, TGIF1, TFAP2A, PBX1, APAF1, TBX18	2840	101	13528	2.02797	0.0103277	0.000142201	0.00397541		GOTERM_BP_FAT	GO:0014031~mesenchymal cell development	22	0.929447	6.77986e-07	NRP2, RET, BMP2, EDN1, LEF1, CYP26A1, KITLG, ZEB2, HGF, ISL1, SOX9, TGFB2, EDNRB, ALDH1A2, HIF1A, HAND2, BCL2, SEMA3C, FOXC1, BMP7, NRG1, NFATC1	1790	51
GOTERM_BP_FAT	GO:0008219~cell death	207	5.25514	8.6813e-06	ALS2, MEF2C, DLC1, MEF2A, CADM1, SGMS1, SHF, CTNNB1, BAK1, SHB, APP, TWIST1, CCAR1, MAGI3, OPA1, PIM2, BCL2L11, JUN, F2, MAPK8, GGCT, ERBB3, STK17B, NFKBIA, AKAP13, STK17A, BCL2L1, SLC11A2, DAPL1, ABR, TM2D1, GARS, RYBP, SMAD3, TRIO, GAS1, TAX1BP1, ATM, VDAC1, CIDEC, SFRP5, BFAR, SEMA6A, RABEP1, PPARD, ZMAT3, LY86, BNIP3, NFKB1, DAXX, MCF2L, DYNLL1, SPG20, SPG21, SEMA3A, MYC, DHCR24, ARHGEF3, LTB…	2969	719	13528	1.31179	0.0430099	0.000593908	0.0165418		GOTERM_BP_FAT	GO:0045685~regulation of glial cell differentiation	11	0.464331	6.63893e-05	BMP4, LINGO1, DLX2, NOG, BMP2, NTF3, RELA, NKX6-2, ID4, SHH, NKX6-1	1744	20	13528	4.26628	0.24745	0.00399605	0.124207		GOTERM_BP_FAT	GO:0048732~gland development	53	1.40286	2.23791e-06	NOG, NRG3, BCAT2, ERBB4, DRD2, TFCP2L1, SOX2, HK2, PAX6, TP63, NR3C1, GLI2, GLI3, PAX1, SHH, OTP, CITED2, TGFB2, TCF21, ALDH1A2, LY6E, ALDH1A3, TDGF1, POU3F2, NRG1, NKX2-5, NKX2-3, BMP4, EGFR, IRS2, AR, TBX3, TBX2, CREB1, FOXA1, LEF1, BRCA2, EDAR, ISL1, IRS1, NTN1, BCL2L11, HES1, PTHLH, EYA1, PRLR, ALOX15B, SIX1, CRH, FOXC1, PBX1, BMP7, NR5A1	2840	135	13528	1.87007	0.011052	0.000150171	0.00425574		GOTERM_BP_FAT	GO:0048706~embryonic skeletal system development	28	1.18293	8.61395e-07	FGF9, PRRX1, HOXD1, GLI3, HOXC6, HOXA2, HOXA3, CHST11, HOXA9, COL11A1, SATB2, GSC, TGFBR2, SIX2, HOXB3, ACVR2A, HOXB4, DLX2, EYA1, HOXB1, HOXB2, HOXD3, HOXB5, HOXB6, SIX1, TFAP2A, PBX1, KIAA1217	1790	77
GOTERM_BP_FAT	GO:0045596~negative regulation of cell differentiation	76	1.92942	9.78334e-06	NOG, STAT5A, EZH2, FST, TLR4, JAG1, GLI2, SHH, MBP, CTNNB1, HLX, SEMA3A, USH2A, TWIST1, PRAME, FOXJ1, LDB1, DLL1, CDK6, SOCS5, HES1, MAPK1, INHBA, CCND1, HES5, RIF1, CNTN4, IRX3, CAV1, DRD3, SOX2, NFKBIA, KIT, ABCA1, CALR, SOX9, TCF7L2, ITGB1, TTC3, LIF, LINGO1, OVOL2, BCL6, RUNX1, AXIN2, NKX2-5, ARHGDIA, SPP1, APC, BMP4, TBX3, SMAD7, MAFB, NF1, SMAD3, SKI, WWTR1, NTN1, SIRT1, SOD2, DLX2, NOTCH2,…	2969	216	13528	1.60318	0.0483358	0.000660356	0.0186415		GOTERM_BP_FAT	GO:0044057~regulation of system process	65	2.74377	6.71366e-05	KCNJ18, LZTS1, SNCAIP, TACR3, GLRA1, THRB, GRIK1, GRIK2, BTC, SNCA, FST, GDNF, TGFB2, EDNRB, AGTR1, AGTR2, HTR1B, APOA1, NMUR2, SEMA3A, PRKCA, EGFR, KCNMA1, GRIN2A, GRM1, PRKCQ, INHBA, PROK2, GRM3, PLCE1, ADRB2, PSEN1, CHRM2, RASGRF1, GRM8, NPPC, RYR2, CELF2, KCNH2, NGF, CAV1, IRX5, ERBB4, CTNND2, TAC1, CDH2, KIT, KRAS, BCHE, PPP3CA, BHLHE40, SLC8A1, NOS1, NTF3, KCNB2, LAMA2, HDAC4, GRIA2, PLN, N…	1744	309	13528	1.63171	0.249855	0.00398493	0.125605		GOTERM_BP_FAT	GO:0042127~regulation of cell proliferation	219	5.79672	2.32427e-06	DLC1, EDN3, XRCC4, NOG, CDX2, EDN2, EDN1, STRN, SHH, CTNNB1, SSR1, MAGED1, CD47, BDNF, HTR1A, S1PR1, CDCA7, DDX11, IFNG, PLA2G1B, RARB, CCNA2, PTPRK, PTPRM, LIFR, LIG4, MECOM, PROX1, HES1, SSTR4, ADAMTS8, ALOX15B, SSTR1, JUN, FOXG1, PDGFRA, TGIF1, ADAMTS1, LAMC1, EIF2AK2, PMP22, PPP2R3B, ERBB4, GNAI2, BCL2L1, CALR, OTP, ARX, LIF, LHX1, PEMT, ZAP70, TCF3, NKX2-5, NKX2-3, KLF5, BMP4, COL18A1, ODC1,…	2840	787	13528	1.32551	0.011476	0.000153886	0.00441994		GOTERM_BP_FAT	GO:0009953~dorsal/ventral pattern formation	24	1.01394	9.21313e-07	BMP4, GSC, EVX1, LMX1B, SMAD6, TBX20, EDN1, PAX6, SMAD2, GLI2, GLI3, NKX6-1, HOXA2, HOXB2, NKX6-2, FOXG1, DYNC2H1, RAB23, TGIF1, PTCH1, HHIP, SP8, BMPR1B, WNT7A	1790	60
GOTERM_BP_FAT	GO:0045165~cell fate commitment	54	1.37091	1.00982e-05	POU6F2, MITF, JAG1, GLI2, GDNF, SHH, CTNNB1, TGFB2, SPRY2, GATA2, SPRY1, OLIG1, NR2F2, FGF1, FRS2, IFRD1, BARHL2, DLL1, HES1, ASCL1, EYA1, EYA2, HES5, PSEN2, PRDM1, GAP43, ONECUT1, SOX2, SOX5, SOX6, RAG2, SOX9, TCF7L2, ITGB1, SOX8, BCL2, TEAD4, RUNX2, TCF3, BMP4, BMP2, TBX2, GSX1, SMAD4, SMAD2, GAS1, KDR, DLX2, NOTCH2, ISL2, NOTCH1, GCM1, CDON, KLF4	2969	139	13528	1.77012	0.0498518	0.000672634	0.0192414		GOTERM_BP_FAT	GO:0060541~respiratory system development	30	1.26636	7.2192e-05	WNT5A, FGF7, FOXA2, ANO1, GLI3, SHH, CTNNB1, CTTNBP2, ALDH1A2, SPRY2, GATA6, FOXF1, SFTPD, HS6ST1, LOX, HHIP, FGF1, FGF2, BMP4, TGFBR2, RPGRIP1L, SMAD2, PROX1, FOXP1, FOXP2, KDR, TNS3, MAN2A1, ASCL1, NFIB	1744	108	13528	2.15469	0.26592	0.00422581	0.135057		GOTERM_BP_FAT	GO:0048514~blood vessel morphogenesis	74	1.95871	2.82063e-06	GNA13, NRP2, NRP1, FGF9, ATP5B, EDN1, TBX20, ENPEP, JAG1, SHH, CTNNB1, TGFB2, CITED2, MAP3K7, SHB, APOB, S1PR1, CTGF, ROBO1, CXCR4, CCBE1, HEY2, TDGF1, QKI, ANGPT1, SOX17, NR2F2, FGF1, FGF2, IHH, PTPRJ, MYH9, ARHGAP24, PROX1, NCL, PNPLA6, SLIT2, PROK2, HIF1A, JUN, ZMIZ1, ZFPM2, FOXC1, TIPARP, WARS2, CDH2, SRF, ZFP36L1, HAND2, PTK2B, HS6ST1, VEZF1, NKX2-5, C1GALT1, SCG2, KLF5, COL18A1, BMP4, FLT1,…	2840	211	13528	1.67057	0.0139096	0.000184289	0.00536384		GOTERM_BP_FAT	GO:0060485~mesenchyme development	22	0.929447	9.96378e-07	NRP2, RET, BMP2, EDN1, LEF1, CYP26A1, KITLG, ZEB2, HGF, ISL1, SOX9, TGFB2, EDNRB, ALDH1A2, HIF1A, HAND2, BCL2, SEMA3C, FOXC1, BMP7, NRG1, NFATC1	1790	52
GOTERM_BP_FAT	GO:0051270~regulation of cell motion	69	1.75171	1.44804e-05	DLC1, GNA13, BMP10, PDGFA, EDN2, BCAR1, JAG1, SHH, TGFB2, CITED2, ARHGAP5, S1PR1, SERPINE2, CXCR4, HMOX1, GAB1, RRAS, SEMA3A, ARHGAP8, EGFR, PTPRK, PLD1, IRS2, PTPRM, ADAM10, ACTN4, ACTN1, IL6R, IRS1, MAPK1, SPAG9, HIF1A, CLIC4, RRAS2, PDGFRA, PARD3, ONECUT1, PKHD1, ABHD2, KIT, GREM1, TRIB1, IGF1R, PRR5, AGT, BCL2, BCL6, SCARB1, PIK3R1, APC, COL18A1, PARD6B, IL6, FLT1, SMAD7, NF1, SMAD3, NTN1, KD…	2969	193	13528	1.62898	0.0707054	0.000951878	0.0275904		GOTERM_BP_FAT	GO:0007242~intracellular signaling cascade	207	8.73786	8.92276e-05	ADCY1, PLEKHM3, ADCY8, LHCGR, LPAR3, CTNNB1, PGR, MAP3K7, AGTR1, AGTR2, HTR1B, HTR1A, DIRAS2, S1PR1, STAC, DIRAS3, RAB28, PIK3C3, RAPGEF6, RAPGEF4, TLK1, TLK2, DEPDC1B, RAPGEF2, DDAH1, HTR1F, MAP2K6, HTR1E, MAP2K5, PIK3CG, MAGI2, BCR, ROCK1, ROCK2, RXRA, DCDC5, MED13, PPARGC1A, PCLO, TANK, DEPDC5, RND3, MAPK1, CD36, HTR7, ZWINT, MAPK3, ROR2, MAPK8, UNC13C, IRAK1BP1, RALGPS1, GNAI1, STK17B, DUSP10…	1744	1256	13528	1.2784	0.317566	0.00515007	0.166902		GOTERM_BP_FAT	GO:0030323~respiratory tube development	43	1.13817	2.83943e-06	RAB3A, FOXA2, FGF9, BMPR2, GLI2, GLI3, SHH, CTNNB1, TCF21, SPRY2, ALDH1A2, CTGF, GATA6, DHCR7, HS6ST1, HHIP, LOX, FGF1, FGF2, TRAF4, BMP4, EPAS1, TBX5, FOXA1, TGFBR2, CFTR, SMAD2, PROX1, FOXP1, FOXP2, MYCN, HES1, PTHLH, TNS3, MAN2A1, NOTCH1, TIMELESS, SP3, PDGFRA, CRH, HOPX, ZFPM2, BMPR1A	2840	102	13528	2.00809	0.0140017	0.000183108	0.00539957		GOTERM_BP_FAT	GO:0006350~transcription	347	14.6599	1.91834e-06	ITGB3BP, MEF2C, CDX2, MED23, PTTG2, PTTG1, RORA, MXI1, ZNF254, CITED2, EPC1, SIN3A, FOXF1, PHTF2, ZNF395, RARB, SAP30L, PITX1, YY1, RXRA, ZNF48, ZHX2, ZNF503, PPARGC1A, HES1, SUV420H2, ZNF787, MSX1, SCYL1, RFC1, ZNF783, PRDM6, JUN, ZNF786, PRDM5, DPRX, FOXG1, TGIF1, ZZZ3, CDCA7L, PRDM1, VGLL4, ZNF76, ARX, ZNF227, ZNF226, ZNF225, HEXIM1, MAML3, ARNTL2, BCOR, TCF4, NKX2-3, IKZF2, KLF12, SMAD7, KLF1…	1790	2101
GOTERM_BP_FAT	GO:0032583~regulation of gene-specific transcription	52	1.32013	1.56225e-05	MEF2C, RHOQ, NFKB1, RORB, GDNF, IL10, CITED2, CTNNB1, GATA2, GATA6, HEY2, GATA4, PLA2G1B, NR2F2, TBL1XR1, FOXJ1, RXRA, PPARGC1A, SCAP, HES1, HIF1A, HES5, MAPRE3, NFKBIA, TCF7L2, HAND1, TAF9, BCOR, NKX2-5, TCF3, ARHGEF10L, HNRNPAB, IL6, BMP2, IKZF2, TNFSF4, SMAD7, CREB1, SMAD3, CELSR2, SMAD2, SIRT1, CDKN1C, DLX2, HDAC4, NOTCH1, CDKN1B, ETS1, HDAC9, TBL1X, RBM15, NCOR2	2969	134	13528	1.76816	0.0760642	0.00101375	0.029766		GOTERM_BP_FAT	GO:0045892~negative regulation of transcription, DNA-dependent	72	3.03926	9.70064e-05	FOXK1, NR6A1, FST, TBX20, ZNF675, PAWR, NR2E3, ZEB1, HSBP1, CTNNB1, CITED2, TBPL2, SIN3A, ZNF148, NKX6-2, FOXF2, HEY2, PRMT6, NR2F2, SIK1, FGF2, TWIST2, TWIST1, ALX1, NR2F1, ZNF281, TBL1XR1, CTBP2, SOX14, RXRA, ZHX2, LEF1, TLE1, SPEN, MBD2, PROX1, PKIA, PURA, NRIP1, TGIF1, ST18, NSD1, SMARCA2, ZMYND11, TAF9B, NOSTRIN, SOX6, SOX9, MEIS2, PEX14, POU3F3, BHLHE40, HELLS, ETV3, BMP2, TNFSF4, KLF12, JA…	1744	356	13528	1.56881	0.339925	0.00552338	0.18144		GOTERM_BP_FAT	GO:0007369~gastrulation	33	0.873478	3.0202e-06	FGF8, FOXA2, BMPR2, TRIM15, ZBTB17, CTNNB1, WNT3, LHX1, TDGF1, GATA4, FRS2, PPAP2B, BMP4, GSC, SMAD4, EOMES, SMAD3, LEF1, SMAD2, NR4A3, SLIT2, ACVR2A, EYA2, RNF2, PRKAR1A, DLD, LRP6, AMOT, FOXC1, BMP7, EXT1, KLF4, BMPR1A	2840	70	13528	2.24559	0.0148864	0.000192268	0.00574334		GOTERM_BP_FAT	GO:0009952~anterior/posterior pattern formation	40	1.6899	3.19264e-06	PAX6, ZEB2, GLI3, PAX1, HOXC6, ALDH1A2, HOXA2, HOXC8, HOXA3, HOXC4, GATA4, HOXA9, NR2F2, AXIN2, LFNG, MLLT3, TBX3, YY1, EMX2, SMAD4, LEF1, CYP26A1, SMAD2, HES1, HOXB3, ACVR2A, HOXB4, HOXB1, HOXD8, HOXB2, MEOX2, MEOX1, HOXB5, HOXD3, HOXB6, GDF11, ROR2, PBX1, PBX3, RBPJ	1790	140
GOTERM_BP_FAT	GO:0007507~heart development	75	1.90404	1.58372e-05	DLC1, NRP2, BMP10, FGF12, GLI2, CXADR, SHH, CTNNB1, CITED2, TGFB2, OSR1, GATA6, GATA4, RARB, MKL2, COL11A1, MAP2K5, PTPRJ, RXRA, MECOM, PLCE1, ADM, ZMIZ1, NCOA6, ZFPM2, FOXC1, CASQ2, IRX4, ERBB3, SOX4, COL2A1, EGLN1, FKBP1A, SOX6, SOX9, ITGB1, GJC1, CHD7, ECE1, LY6E, OVOL2, HAND1, HEXIM1, RB1CC1, NFATC4, BCOR, NKX2-5, NFATC1, BMP4, BMP2, ALPK3, TBX3, TBX2, SMAD7, NF1, TGFBR2, HSPG2, TEAD1, SMAD2,…	2969	215	13528	1.58945	0.0770686	0.00101468	0.0301752		GOTERM_BP_FAT	GO:0050679~positive regulation of epithelial cell proliferation	16	0.67539	9.96987e-05	EGFR, NOG, FGF7, ERBB4, IGF1, GAS1, FOXP1, KDR, FOXP2, VEGFC, TGFA, FGF1, LAMB1, TBX18, FGF2, MAP2K5	1744	41	13528	3.02708	0.347491	0.00560176	0.186471		GOTERM_BP_FAT	GO:0001657~ureteric bud development	21	0.55585	3.08967e-06	BMP4, NOG, BMP2, SMAD4, PAX2, GLI3, GDNF, SLIT2, SHH, TCF21, BDNF, EYA1, SPRY1, CD44, LHX1, SALL1, SIX1, ROBO2, PBX1, FOXC1, RARB	2840	35	13528	2.85803	0.0152262	0.0001942	0.00587543		GOTERM_BP_FAT	GO:0048666~neuron development	76	3.21082	3.54226e-06	NRP2, CCKAR, NRP1, OPCML, PAX6, GJA1, CNP, GLI2, PAX2, CXCL12, TGFB2, KLHL1, NRCAM, SLC1A3, UNC5B, ANK3, ROBO1, CXCR4, ROBO2, SEMA3A, UNC5C, RET, PTPRM, NRXN3, RXRA, LIFR, STXBP1, NRXN1, SLIT3, CTNNA2, HES1, NCAM2, SLITRK1, ADM, CLIC5, FOXG1, CNTN4, EFNA5, VCAN, RELN, SLITRK6, SLITRK5, GAP43, KALRN, CDK5R1, DRD1, IRX5, CDH4, ARX, ALCAM, LINGO1, HOXA2, PVRL1, TNR, DMD, BCL2, DCX, RUNX3, GNAO1, LMX…	1790	339
GOTERM_BP_FAT	GO:0040008~regulation of growth	109	2.7672	1.58657e-05	BMP10, NOG, LTBP4, STAT5A, MORF4L2, FGFRL1, TGFB2, NOV, AGTR1, EPC1, APP, DAB2, CDKN2A, CD44, CTGF, CDKN2C, GATA4, HTRA4, HTRA3, GNG4, PRLH, RPS27A, MAP2K5, NDNL2, SOCS2, SOCS3, BARHL2, SOCS1, CDHR2, SOCS6, SOCS5, BCL2L11, TNKS2, PLCE1, CD320, WFDC1, TMX1, DRD3, TFCP2L1, NEDD9, GREM1, ARX, TAF9, SPP1, TMEM97, TGFBR2, SMAD4, SMAD3, TKT, AFG3L2, NTN1, GAS6, PTPN11, NTRK3, EI24, CDKN1B, BBC3, CDKN2A…	2969	341	13528	1.45645	0.0772018	0.00100381	0.0302295		GOTERM_BP_FAT	GO:0048608~reproductive structure development	33	1.39299	0.000100866	NOG, FGF7, HMGCR, LHCGR, ZFP42, FST, SOX9, ANKRD7, SHH, CDH6, PGR, OSR1, STRA8, BCL2, NOBOX, ANGPT1, PCYT1B, LHX9, BMP4, AR, RXFP2, SIRT1, FSHR, BCL2L11, NRIP1, KDR, INHBA, ACVR2A, PLA2G4A, ADAMTS1, FOXC1, BMPR1B, WNT7A	1744	126	13528	2.03156	0.350744	0.00559375	0.188651		GOTERM_BP_FAT	GO:0030324~lung development	42	1.1117	3.11975e-06	RAB3A, FOXA2, FGF9, BMPR2, GLI2, GLI3, SHH, CTNNB1, TCF21, SPRY2, ALDH1A2, CTGF, GATA6, DHCR7, HS6ST1, LOX, HHIP, FGF1, FGF2, BMP4, EPAS1, TBX5, FOXA1, TGFBR2, CFTR, SMAD2, PROX1, FOXP1, FOXP2, MYCN, HES1, PTHLH, TNS3, MAN2A1, NOTCH1, TIMELESS, SP3, PDGFRA, CRH, HOPX, ZFPM2, BMPR1A	2840	99	13528	2.02083	0.0153733	0.00019364	0.00593263		GOTERM_BP_FAT	GO:0042692~muscle cell differentiation	36	1.52091	3.99482e-06	KCNH1, CAST, UTRN, SOX6, JAG1, NEO1, CXADR, TTN, ITGB1, TCF7L2, GPHN, BARX2, KRAS, FOXF1, MTPN, QKI, MKL2, RARB, NRG1, IFRD1, PITX1, BMP4, NTF3, TBX2, NKX2-6, TBX5, RXRA, IGF1, MYOZ1, MYH9, HOMER1, CAPN2, FOXP1, KRT19, CDON, BIN1	1790	121
GOTERM_BP_FAT	GO:0051094~positive regulation of developmental process	92	2.33562	1.77878e-05	XRCC5, BMP10, PPARD, THRB, STAT5A, MORF4L2, FST, NFKB1, ITPKB, JAG1, FOXO3, GLI2, SHH, TGFB2, CTNNB1, ACTR3, GATA2, AGTR1, APOB, CDKN2B, ROBO1, GATA6, TIAM1, HLX, GATA4, HEY2, CHRNA7, MKL2, ACIN1, DDAH1, FNDC3B, SYK, SH3PXD2B, SOCS3, EOMES, SOCS5, IL6R, IL21, SLIT2, INHBA, CD83, ADRB2, HIF1A, CD36, SERPINF1, BTG1, JUN, SCIN, NPPC, NPTN, TGIF1, GNAS, TGIF2, SEMA4D, IRX3, SOX2, BMPR2, KITLG, KIT, I…	2969	278	13528	1.50788	0.0861404	0.00111146	0.0338911		GOTERM_BP_FAT	GO:0046545~development of primary female sexual characteristics	22	0.928662	0.000102409	BMP4, FGF7, LHCGR, ZFP42, FST, FSHR, SIRT1, CDH6, NRIP1, KDR, PGR, INHBA, PLA2G4A, STRA8, BCL2, FOXC1, ANGPT1, NOBOX, ADAMTS1, PCYT1B, BMPR1B, LHX9	1744	69	13528	2.47321	0.35502	0.00560648	0.191535		GOTERM_BP_FAT	GO:0060173~limb development	43	1.13817	3.83084e-06	NOG, FGF9, GNA12, HOXD12, TP63, COL2A1, ZBTB16, GLI3, GJA5, SHH, CTNNB1, MSX2, ALDH1A2, ECE1, CYP26B1, CHST11, FBN2, RARB, NR2F2, ALX1, FLVCR1, RAX, TBX3, TBX5, FTO, RPGRIP1L, LEF1, MBNL1, MECOM, NOTCH2, NOTCH1, SALL4, DKK1, MEOX2, DLX6, KIAA1715, LRP6, PBX1, GNAS, SP8, BMPR1B, WNT7A, BMPR1A	2840	103	13528	1.9886	0.0188442	0.000234837	0.00728482		GOTERM_BP_FAT	GO:0007010~cytoskeleton organization	92	3.88678	4.53981e-06	DLC1, MTSS1, CROCC, CAPZA3, TLN2, PREX1, CAPZA2, FERMT2, CNP, TTN, VILL, KLHL1, KIF2B, HOOK1, CDC42, ANK1, ANK3, GSN, DYNC1H1, ZW10, RET, ROCK1, ACTN4, ROCK2, CECR2, MYH9, PALLD, LPIN1, PCLO, FLNB, MARK1, ARHGAP26, ELMO1, DCTN2, EPB41L2, FMN1, RND3, KRT19, PLCE1, EPB41L1, SGCG, XIRP2, ZWINT, FHOD3, BUB1B, SGCD, WASL, GADD45A, PARVA, HAUS6, CEP120, SHROOM3, PLEK2, DIAPH1, NEK2, DIAPH2, CALD1, ELN,…	1790	436
GOTERM_BP_FAT	GO:0051252~regulation of RNA metabolic process	467	11.8558	2.41469e-05	MEF2C, MEF2A, SYNCRIP, RORB, RORA, CITED1, CTNNB1, CITED2, EPC1, TBPL2, APP, FOXF1, MED27, ZNF395, NDNL2, RREB1, BARHL1, TAF4B, RXRA, BARHL2, ZHX2, EOMES, RXRG, HMG20A, MED14, MED13, HNF4G, MECOM, MED10, RPS14, JUN, ZNF785, TGIF1, TGIF2, ZNHIT3, ZNF133, ZNF76, NFKBIA, ARX, T, HEXIM1, PABPC1, TCF4, VEZF1, TCF3, ARHGEF10L, DNMT3A, TCF7, KLF12, KLF13, MAP2K3, KLF10, ZNF621, ZSCAN2, TRPS1, ZNF213, MZ…	2969	1813	13528	1.17366	0.115101	0.00149013	0.0460045		GOTERM_BP_FAT	GO:0046660~female sex differentiation	22	0.928662	0.000102409	BMP4, FGF7, LHCGR, ZFP42, FST, FSHR, SIRT1, CDH6, NRIP1, KDR, PGR, INHBA, PLA2G4A, STRA8, BCL2, FOXC1, ANGPT1, NOBOX, ADAMTS1, PCYT1B, BMPR1B, LHX9	1744	69	13528	2.47321	0.35502	0.00560648	0.191535		GOTERM_BP_FAT	GO:0048736~appendage development	43	1.13817	3.83084e-06	NOG, FGF9, GNA12, HOXD12, TP63, COL2A1, ZBTB16, GLI3, GJA5, SHH, CTNNB1, MSX2, ALDH1A2, ECE1, CYP26B1, CHST11, FBN2, RARB, NR2F2, ALX1, FLVCR1, RAX, TBX3, TBX5, FTO, RPGRIP1L, LEF1, MBNL1, MECOM, NOTCH2, NOTCH1, SALL4, DKK1, MEOX2, DLX6, KIAA1715, LRP6, PBX1, GNAS, SP8, BMPR1B, WNT7A, BMPR1A	2840	103	13528	1.9886	0.0188442	0.000234837	0.00728482		GOTERM_BP_FAT	GO:0048754~branching morphogenesis of a tube	24	1.01394	4.611e-06	BMP4, BMP2, NRP1, TBX3, TBX20, EDN1, TGFBR2, SMAD4, IGF1, GLI2, PAX2, GLI3, CXCL12, KDR, SPRY2, EYA1, CXCR4, FOXF1, BCL2, SIX1, PBX1, BMP7, EGF, CYR61	1790	65
GOTERM_BP_FAT	GO:0048547~gut morphogenesis	13	0.330033	2.45886e-05	SOX10, NOTCH1, OVOL2, STX2, BCL2, HLX, FOXF1, GATA4, GLI2, FOXP4, TCF7L2, SHH, NKX2-3	2969	17	13528	3.48432	0.117078	0.00149909	0.0468458		GOTERM_BP_FAT	GO:0016310~phosphorylation	140	5.90967	0.000105556	PRPF4B, ZAK, STK38, GDF6, SNCA, AURKC, LPAR3, TTK, CASK, PRKG1, TTN, PRKX, TGFB2, PSKH2, MAP3K7, CTTNBP2, APP, MDFIC, MAP3K8, PIK3C3, TLK1, TLK2, FRS2, MAP2K6, MAP2K5, PIK3CG, EGFR, BCR, ROCK1, MYO3A, ROCK2, CDKL5, STK3, CDKL4, MAPK1, PLCE1, MAPK3, RIPK2, ROR2, MAPK8, RELN, CSNK1G3, KALRN, ERBB4, NEK3, MAPKAPK5, STK17B, ULK4, RIOK2, EPHB1, SGK223, EPHB6, VRK1, PTK2, VRK2, ADRA2A, EGF, GUCY2F, BMP…	1744	800	13528	1.35745	0.363655	0.00570536	0.197416		GOTERM_BP_FAT	GO:0001763~morphogenesis of a branching structure	34	0.899947	4.16852e-06	GNA13, NRP1, FOXA2, DRD2, TBX20, EDN1, CTNND2, PAX2, GLI2, GLI3, SHH, CTNNB1, TCF21, SPRY2, CD44, CXCR4, TDGF1, IHH, BMP4, BMP2, FLT1, TBX3, FOXA1, TGFBR2, SMAD4, MYCN, DLX2, EYA1, NOTCH1, EPHA7, TIMELESS, SIX1, PBX1, BMP7	2840	74	13528	2.18858	0.0204881	0.000252418	0.00792694		GOTERM_BP_FAT	GO:0001763~morphogenesis of a branching structure	26	1.09844	4.70472e-06	NRP1, TBX20, EDN1, CTNND2, GLI2, PAX2, CXCL12, GLI3, SPRY2, CXCR4, BCL2, FOXF1, EGF, CYR61, BMP4, BMP2, TBX3, TGFBR2, SMAD4, IGF1, KDR, DLX2, EYA1, SIX1, PBX1, BMP7	1790	74
GOTERM_BP_FAT	GO:0060548~negative regulation of cell death	113	2.86875	2.67025e-05	XRCC5, MEF2C, GRIK2, STAT5A, SNCA, ARNT2, FOXO1, SGMS1, GDNF, IL10, SHH, CITED2, MAP3K7, RPS27A, EGFR, ZC3HC1, PRAME, CRYAA, SOCS2, DFFA, SOCS3, BARHL1, PIM1, PIM2, TXNDC5, RIPK2, MAPK8, TNFAIP3, MYO18A, TMX1, GCLC, ADORA2A, ERBB3, NFKBIA, SOX4, BCL2L1, BDKRB2, NPM1, TAF9, NKX2-5, ARHGDIA, CFLAR, BHLHE23, SMAD6, NR4A2, SMAD3, TAX1BP1, ATM, BFAR, NOTCH2, NOTCH1, PLCG2, CFDP1, IFI6, IER3, MITF, BNI…	2969	360	13528	1.43021	0.126479	0.00160851	0.0508722		GOTERM_BP_FAT	GO:0008406~gonad development	30	1.26636	0.000145568	FGF7, HMGCR, ZFP42, FST, LHCGR, SOX9, ANKRD7, CDH6, PGR, OSR1, STRA8, BCL2, NOBOX, ANGPT1, PCYT1B, LHX9, BMP4, AR, RXFP2, SIRT1, FSHR, BCL2L11, NRIP1, KDR, INHBA, ACVR2A, PLA2G4A, ADAMTS1, FOXC1, BMPR1B	1744	112	13528	2.07774	0.463865	0.00776182	0.272152		GOTERM_BP_FAT	GO:0007242~intracellular signaling cascade	327	8.65537	5.16679e-06	EDN3, CYP24A1, ADCY1, EDN2, EDN1, LPAR1, ITSN1, CTNNB1, MAP3K7, MAP3K4, DIRAS2, HTR1A, S1PR1, STAC, RAB28, CTGF, MAP3K9, GAB1, PIK3C3, IFNG, PLA2G1B, PIK3CA, TLK1, DEPDC1B, GNG4, RAPGEF2, RAB27B, CCNA2, RAB21, MAP2K6, HTR1E, MAGI3, BCR, MAGI2, ROCK1, RAN, RREB1, WNK1, DCDC2, DCDC5, DEPDC1, PPARGC1A, PPARGC1B, MARK1, MARK2, SSTR4, RND3, SPAG9, CD36, SSTR1, HTR7, UBR5, MC2R, ROR2, RAB12, MAPK8, GRB…	2840	1256	13528	1.24015	0.025332	0.000309089	0.00982519		GOTERM_BP_FAT	GO:0030509~BMP signaling pathway	19	0.802704	4.73304e-06	BMP4, TWSG1, BMP2, SMAD7, USP9Y, GDF6, SMAD6, USP9X, SMAD4, FSTL1, MSX2, ACVR2A, UBE2D3, RGMB, MSX1, ID1, ZFYVE16, BMP7, BMPR1B	1790	44
GOTERM_BP_FAT	GO:0050931~pigment cell differentiation	12	0.304646	3.12397e-05	SOX10, EDNRB, TYRP1, MLPH, GFPT1, BCL2, MITF, MREG, OCA2, CITED1, RAB27A, SOD2	2969	15	13528	3.64513	0.146321	0.00185945	0.0595138		GOTERM_BP_FAT	GO:0007610~behavior	89	3.75686	0.000150322	OPRM1, TAS2R1, ADCY1, GLRA1, GRIK1, ADCY8, GRIK2, HMGCR, SNCA, STRN, SOBP, GDNF, CXCL12, PTEN, TGFB2, KLHL1, PRKAR2B, EDNRB, HTR1B, AGTR2, APP, HTR1A, CHST10, ROBO1, CXCR4, NMUR2, POU4F1, ROBO2, SEMA3A, PLCB1, FGF2, CYR61, KCNMA1, PRKCA, STS, RALBP1, GRIN2A, UBR3, MBD2, GRM1, MAPK1, PROK2, PSEN1, RASGRF1, GRM7, JUN, RELN, NGF, CYSLTR1, NPY2R, CXCL2, CTNND2, ASTN1, TAC1, KIT, CXCL6, CCL28, HCRTR2,…	1744	469	13528	1.47199	0.474669	0.00791574	0.281027		GOTERM_BP_FAT	GO:0014031~mesenchymal cell development	26	0.688195	7.83359e-06	NRP2, EDN3, NOG, EDN1, KITLG, ZEB2, PAX3, SOX9, GDNF, SHH, TGFB2, CTNNB1, ALDH1A2, OVOL2, HAND2, NRG1, HNRNPAB, ALX1, BMP2, EOMES, LEF1, ISL1, NOTCH1, HIF1A, FOXC1, BMP7	2840	51	13528	2.42839	0.0381548	0.000463009	0.014896		GOTERM_BP_FAT	GO:0001656~metanephros development	19	0.802704	4.73304e-06	BMP4, RET, BMP2, NF1, SMAD4, SIX2, PAX2, GLI3, WT1, EYA1, SPRY1, BCL2, SALL1, SIX1, GDF11, ROBO2, PBX1, FOXC1, RARB	1790	44
GOTERM_BP_FAT	GO:0048568~embryonic organ development	62	1.574	3.12411e-05	NOG, PRRX1, GLI2, ZIC1, SHH, CITED1, GLI1, CITED2, GATA2, SPRY2, PCGF2, HLX, FOXF1, GATA4, CHST11, MKL2, RARB, COL11A1, FRS2, MYC, CDH23, ALX1, TBX15, NOTO, OTX1, EOMES, EYA1, HIF1A, CLIC5, TFAP2A, ZFPM2, GNAS, PRDM1, SOX2, COL2A1, EGLN1, TCF7L2, T, TCF21, HOXA3, CHD7, OVOL2, HAND1, ALDH1A3, SH2B3, OTOP1, FOXD3, FOXL2, CEBPB, EPAS1, MAFB, TGFBR2, HSPG2, FZD3, GAS1, NR4A3, GJB6, FZD6, DLX2, HOXB1,…	2969	172	13528	1.64243	0.146327	0.00183793	0.0595164		GOTERM_BP_FAT	GO:0008285~negative regulation of cell proliferation	72	3.03926	0.000152521	OPRM1, NOG, E2F7, IGFBP7, STRN, GJA1, PAWR, NR2E3, IL15, ZEB1, CXADR, PTEN, GLI3, SHH, TGFB2, FNTB, CTTNBP2, GPC3, CDKN2B, KIFAP3, ASPH, FGF2, DHCR24, PRKCA, PTPRK, CTBP2, RXRA, RXFP2, CDK6, PTPRU, PROX1, NCK2, CTH, IL20RB, BTG1, JUN, SCIN, NPPC, TGIF1, ADAMTS1, SMARCA2, FRK, CAV1, NDN, DEC1, CDH5, TRIB1, MSX2, ALDH1A2, MORC3, BCL2, SFTPD, COL18A1, BMP4, BMP2, JARID2, TGFBR2, SMAD2, GAS1, TRIM24,…	1744	361	13528	1.54708	0.479593	0.00793353	0.285133		GOTERM_BP_FAT	GO:0048762~mesenchymal cell differentiation	26	0.688195	7.83359e-06	NRP2, EDN3, NOG, EDN1, KITLG, ZEB2, PAX3, SOX9, GDNF, SHH, TGFB2, CTNNB1, ALDH1A2, OVOL2, HAND2, NRG1, HNRNPAB, ALX1, BMP2, EOMES, LEF1, ISL1, NOTCH1, HIF1A, FOXC1, BMP7	2840	51	13528	2.42839	0.0381548	0.000463009	0.014896		GOTERM_BP_FAT	GO:0048705~skeletal system morphogenesis	34	1.43642	4.82095e-06	PRRX1, SOX9, PAX1, GLI3, HOXC8, HOXA2, BARX2, HOXA3, CHST11, COL11A1, MYC, RUNX2, SATB2, GSC, TBX4, TGFBR2, SIX2, HOXB3, DLX2, HOXB4, EYA1, HOXB1, HOXD8, HOXB2, HOXB5, HOXD3, HOXB6, SIX1, PDGFRA, PDGFRB, TFAP2A, ROR2, BMPR1B, WNT7A	1790	112
GOTERM_BP_FAT	GO:0035239~tube morphogenesis	49	1.24397	3.38602e-05	GNA13, DLC1, LMO4, ZEB2, GLI2, LGR4, SHH, CTNNB1, ZIC2, MAP3K7, SPRY2, CD44, CXCR4, FOXF1, GATA4, CYR61, TWIST1, ALX1, BCL2L11, MYCN, EYA1, TGIF1, TFAP2A, GREM1, SEMA5A, TCF21, T, HAND1, OVOL2, AGT, BCL2, PLXND1, NKX2-5, HECTD1, BMP4, BMP2, FLT1, TBX3, TGFBR2, SMAD4, FZD3, CELSR1, NR4A3, FZD6, KDR, NOTCH1, ZIC5, PTCH1, BMP7	2969	127	13528	1.75799	0.157575	0.00196899	0.0645044		GOTERM_BP_FAT	GO:0010464~regulation of mesenchymal cell proliferation	10	0.422119	0.000155882	IRS2, TGFBR2, ZEB1, GAS1, TBX18, IRS1, SHH, FOXP1, KDR, FOXP2	1744	18	13528	4.30938	0.48703	0.00801038	0.291408		GOTERM_BP_FAT	GO:0060485~mesenchyme development	26	0.688195	1.20952e-05	NRP2, EDN3, NOG, EDN1, KITLG, ZEB2, PAX3, SOX9, GDNF, SHH, TGFB2, CTNNB1, ALDH1A2, OVOL2, HAND2, NRG1, HNRNPAB, ALX1, BMP2, EOMES, LEF1, ISL1, NOTCH1, HIF1A, FOXC1, BMP7	2840	52	13528	2.38169	0.0582967	0.000706398	0.0229988		GOTERM_BP_FAT	GO:0045137~development of primary sexual characteristics	37	1.56316	4.88188e-06	TSPY2, HMGB2, HMGCR, FGF9, EDN2, SOX2, LHCGR, ZFP42, TP63, FOXO3, SOX9, VGF, WT1, CDH6, CHD7, BCL2, CSDE1, ANGPT1, LFNG, BMP4, FOXL2, TBX3, FSHR, BCL2L11, NRIP1, KDR, INHBB, AFP, ACVR2A, PLA2G4A, CCND2, NCOA4, PDGFRA, ASB1, FOXC1, ADAMTS1, BMPR1B	1790	127
GOTERM_BP_FAT	GO:0001701~in utero embryonic development	63	1.59939	3.40975e-05	ALS2, GNA13, ARNT2, GNA12, CITED1, CITED2, CUL3, GATA2, PCGF2, APOB, DAB2, GRIN2B, GATA6, FOXF1, GATA4, ANKRD11, MKL2, SOX10, ADAM10, EOMES, PTPRR, MBNL1, MBD3, MYH9, MECOM, BCL2L11, HES1, HIF1A, ZMIZ1, NCOA6, PDGFRA, ZFPM2, FOXC1, PRDM1, ADD1, CDH1, EGLN1, BCL2L1, ITGB1, SOX8, CHD7, LY6E, HAND1, TEAD4, DAD1, BTF3, APBA2, ETNK2, FOXD3, GINS1, CEBPB, CUBN, EPAS1, LMX1B, TBX3, MSH2, MYO1E, SMAD2, C…	2969	176	13528	1.63099	0.158587	0.00196027	0.0649564		GOTERM_BP_FAT	GO:0030323~respiratory tube development	28	1.18193	0.000163854	WNT5A, FGF7, FOXA2, GLI3, SHH, CTNNB1, SPRY2, ALDH1A2, CTTNBP2, GATA6, FOXF1, SFTPD, HS6ST1, HHIP, LOX, FGF1, PCSK5, FGF2, BMP4, TGFBR2, SMAD2, PROX1, FOXP1, KDR, FOXP2, MAN2A1, TNS3, NFIB	1744	102	13528	2.12934	0.504248	0.00831854	0.306289		GOTERM_BP_FAT	GO:0035113~embryonic appendage morphogenesis	37	0.979354	1.24992e-05	NOG, FGF9, GNA12, HOXD12, TP63, ZBTB16, GLI3, GJA5, SHH, CTNNB1, MSX2, ALDH1A2, ECE1, CYP26B1, CHST11, FBN2, RARB, ALX1, FLVCR1, TBX3, TBX5, FTO, RPGRIP1L, LEF1, MBNL1, MECOM, NOTCH2, NOTCH1, SALL4, DKK1, DLX6, KIAA1715, LRP6, PBX1, GNAS, SP8, WNT7A	2840	87	13528	2.02581	0.0601842	0.0007215	0.0237669		GOTERM_BP_FAT	GO:0008284~positive regulation of cell proliferation	88	3.71779	5.53234e-06	FOSL2, CDX2, NRP1, FGF9, PDGFA, EDN2, TACR1, EDN1, PRRX1, PAX6, TP63, PDX1, IL15, GLI2, SSR1, TGFB2, CUL3, HTR1A, S1PR1, MYOCD, IFNG, HEY2, NRG1, FGF2, MYC, PRL, AKIRIN2, SPN, ADAM10, NKX2-6, LIFR, CDK6, IRS1, VASH2, PURA, HES1, TNS3, CD38, PRKCQ, ADRB2, HIF1A, ADM, CCND2, PROK1, JUN, ZMIZ1, FOXG1, PDGFRA, TGIF1, PDGFRB, MDM2, IL12B, MDM4, SOX2, TIPIN, KITLG, ITGB1, ALDH1A2, KRAS, HOXA3, BCL2, TG…	1790	414
GOTERM_BP_FAT	GO:0060284~regulation of cell development	71	1.80249	3.55926e-05	XRCC5, NOG, LZTS1, GLI2, SHH, MBP, TGFB2, ACTR3, TIAM1, ROBO1, SEMA3A, CDK5RAP2, RPS27A, BARHL2, DLL1, SLIT2, HES1, ASCL1, EYA1, SERPINF1, HES5, BTG1, UBC, NPTN, TGIF1, TGIF2, CNTN4, SEMA4D, KALRN, IRX3, CDK5R1, DRD3, SOX2, SOX5, KIT, CALR, CDH4, TTC3, LINGO1, BCL2, NEFL, NKX2-5, ARHGDIA, SPP1, BMP4, BMP2, BHLHE23, TBX3, SMAD7, NF1, NLGN1, SMAD4, SMAD3, SMAD2, NTN1, NTRK3, DLX2, HDAC4, ISL2, NOTC…	2969	205	13528	1.57808	0.164934	0.00202316	0.0678037		GOTERM_BP_FAT	GO:0051253~negative regulation of RNA metabolic process	72	3.03926	0.000165002	FOXK1, NR6A1, FST, TBX20, ZNF675, PAWR, NR2E3, ZEB1, HSBP1, CTNNB1, CITED2, TBPL2, SIN3A, ZNF148, NKX6-2, FOXF2, HEY2, PRMT6, NR2F2, SIK1, FGF2, TWIST2, TWIST1, ALX1, NR2F1, ZNF281, TBL1XR1, CTBP2, SOX14, RXRA, ZHX2, LEF1, TLE1, SPEN, MBD2, PROX1, PKIA, PURA, NRIP1, TGIF1, ST18, NSD1, SMARCA2, ZMYND11, TAF9B, NOSTRIN, SOX6, SOX9, MEIS2, PEX14, POU3F3, BHLHE40, HELLS, ETV3, BMP2, TNFSF4, KLF12, JA…	1744	362	13528	1.54281	0.50668	0.00827844	0.308432		GOTERM_BP_FAT	GO:0030326~embryonic limb morphogenesis	37	0.979354	1.24992e-05	NOG, FGF9, GNA12, HOXD12, TP63, ZBTB16, GLI3, GJA5, SHH, CTNNB1, MSX2, ALDH1A2, ECE1, CYP26B1, CHST11, FBN2, RARB, ALX1, FLVCR1, TBX3, TBX5, FTO, RPGRIP1L, LEF1, MBNL1, MECOM, NOTCH2, NOTCH1, SALL4, DKK1, DLX6, KIAA1715, LRP6, PBX1, GNAS, SP8, WNT7A	2840	87	13528	2.02581	0.0601842	0.0007215	0.0237669		GOTERM_BP_FAT	GO:0051960~regulation of nervous system development	49	2.07013	7.01554e-06	IRX3, CDK5R1, LZTS1, NRP1, SOX2, SOX5, PAX6, CDH2, LRRC4C, GLI2, CDH4, NRCAM, LINGO1, HOXA2, PVRL1, ROBO1, BCL2, NKX6-2, IFNG, ROBO2, POU3F2, SEMA3A, EGF, FGF2, BMP4, BMP2, NTF3, NF1, IGF1, LMX1A, ISL1, NKX6-1, NTRK3, HES1, DLX2, EYA1, CCND2, HOXD3, SIX1, FOXG1, NTRK2, NPTN, TGIF1, ID4, CNTN4, PBX1, BMP7, WNT7A, KALRN	1790	192
GOTERM_BP_FAT	GO:0007411~axon guidance	43	1.09165	3.66743e-05	NRP2, CDK5R1, GLI2, EPHB3, CDH4, SHH, ARX, SEMA5A, ALCAM, APP, CXCR4, ROBO1, ANK3, LHX2, SEMA3A, B3GNT2, ETV4, RUNX3, RPS27A, KLF7, PTPRM, EGR2, NFASC, NRXN1, GAS1, NTN1, SLIT1, SLIT2, EPHA4, SEMA6A, ISL2, EPHA7, UBC, OPHN1, CNTN4, SIAH1, EFNA5, BMPR1B, APBB2, BMP7, GAP43, MYH10, FEZ1	2969	107	13528	1.83108	0.169495	0.00206145	0.0698635		GOTERM_BP_FAT	GO:0048598~embryonic morphogenesis	63	2.65935	0.000182591	NOG, FOXA2, LMO4, SOBP, ZEB2, ZEB1, GLI3, SHH, CTNNB1, MAP3K7, CUL3, SPRY2, ATOH1, FOXF1, COL11A1, FRS2, IPMK, TWIST1, ALX1, EOMES, LEF1, MBNL1, MECOM, PROX1, PTPRQ, VEGFC, ACVR2A, PSEN1, CLIC5, FOXG1, TGIF1, ROR2, TFAP2A, FOXC1, EXT1, TBX18, NSD1, WNT5A, LMBR1, GREM1, MSX2, ALDH1A2, RGMA, HOXA1, FBN2, PPAP2B, BMP4, MAFB, FTO, TGFBR2, RPGRIP1L, SMAD2, GAS1, NR4A3, FZD6, DLX2, NOTCH2, DKK1, AMOT, …	1744	307	13528	1.5918	0.542476	0.00905096	0.341258		GOTERM_BP_FAT	GO:0021915~neural tube development	31	0.82054	1.46318e-05	DLC1, FOXA2, LMO4, PAX6, ZEB2, PAX3, GLI2, GLI3, TCF7L2, SHH, ZIC2, MAP3K7, RGMA, ALDH1A2, OVOL2, PAX7, IPMK, ALX1, BMP4, GSC, RPGRIP1L, FZD3, PROX1, FZD6, HES1, MIB1, HES3, MNX1, TGIF1, TFAP2A, APAF1	2840	68	13528	2.17154	0.0700851	0.000834848	0.0278215		GOTERM_BP_FAT	GO:0050767~regulation of neurogenesis	44	1.85889	8.00207e-06	IRX3, CDK5R1, LZTS1, NRP1, SOX2, SOX5, PAX6, CDH2, LRRC4C, GLI2, CDH4, NRCAM, LINGO1, HOXA2, ROBO1, BCL2, NKX6-2, ROBO2, POU3F2, SEMA3A, BMP4, BMP2, NTF3, NF1, LMX1A, ISL1, NKX6-1, HES1, NTRK3, DLX2, EYA1, CCND2, HOXD3, NTRK2, FOXG1, SIX1, NPTN, TGIF1, PBX1, CNTN4, ID4, BMP7, WNT7A, KALRN	1790	166
GOTERM_BP_FAT	GO:0030509~BMP signaling pathway	23	0.583905	3.81301e-05	BMP4, BMP10, NOG, BMP2, SMAD7, SMAD6, USP9X, FST, BMPR2, SMAD4, FSTL1, SKI, GREM2, UBE2D3, RGMB, CHRDL1, ID1, ZFYVE16, TGFBR3, SMURF1, BMP7, BMPR1B, CHRD	2969	44	13528	2.38176	0.175596	0.00211967	0.072636		GOTERM_BP_FAT	GO:0046620~regulation of organ growth	13	0.548755	0.000184952	NOG, TGFBR2, RAG2, CXADR, PROX1, BCL2L11, ARX, PTK2, STRA8, HEY2, FOXC1, NRG1, FGF2	1744	30	13528	3.36131	0.547079	0.00906255	0.345662		GOTERM_BP_FAT	GO:0048638~regulation of developmental growth	24	0.635257	1.86445e-05	MYOD1, NOG, NRP1, FGF9, TBX5, MAP1B, TGFBR2, BARHL2, CXADR, CDH4, NTN1, PROX1, NRCAM, NTRK3, HEY2, GATA4, HOPX, SEMA3A, NRG1, INSR, FGF2, RPS27A, NGF, SPP1	2840	47	13528	2.43236	0.0884323	0.0010516	0.0354501		GOTERM_BP_FAT	GO:0048732~gland development	38	1.60541	8.51997e-06	NRG3, SOX2, PAX6, TP63, GLI2, GLI3, PAX1, CITED2, TGFB2, GATA2, ALDH1A2, HOXA3, BCL2, HOXA9, POU3F2, NRG1, PRL, PITX1, NKX2-3, BMP4, TBX3, TBX2, NF1, LEF1, IGF1, EDAR, ISL1, IRS1, BCL2L11, HES1, HOXB3, EYA1, HOXD3, SIX1, PBX1, FOXC1, PTCH1, BMP7	1790	135
GOTERM_BP_FAT	GO:0043069~negative regulation of programmed cell death	112	2.84336	3.87969e-05	XRCC5, MEF2C, GRIK2, STAT5A, SNCA, ARNT2, FOXO1, SGMS1, GDNF, IL10, SHH, CITED2, MAP3K7, RPS27A, EGFR, ZC3HC1, PRAME, CRYAA, SOCS2, DFFA, SOCS3, BARHL1, PIM1, PIM2, TXNDC5, RIPK2, MAPK8, TNFAIP3, MYO18A, TMX1, GCLC, ADORA2A, ERBB3, NFKBIA, SOX4, BCL2L1, BDKRB2, NPM1, TAF9, NKX2-5, ARHGDIA, CFLAR, BHLHE23, SMAD6, NR4A2, SMAD3, TAX1BP1, ATM, BFAR, NOTCH2, NOTCH1, PLCG2, CFDP1, IFI6, IER3, MITF, BNI…	2969	359	13528	1.4215	0.178375	0.00213328	0.0739058		GOTERM_BP_FAT	GO:0019935~cyclic-nucleotide-mediated signaling	33	1.39299	0.000189004	OPRM1, CALCR, ADCY1, ADCY8, GNAI1, NPY2R, LHCGR, LPAR3, VIPR1, HTR1B, AGTR2, HTR1A, S1PR1, GALR1, HRH2, TGM2, RAPGEF4, RAPGEF2, HTR1F, HTR1E, RXFP1, RXFP2, NPR3, PCLO, FSHR, ADRB2, CD36, NPY, CHRM2, HTR7, ADRA1B, MC4R, OPRD1	1744	130	13528	1.96905	0.554871	0.00915546	0.353223		GOTERM_BP_FAT	GO:0001525~angiogenesis	54	1.42933	2.11177e-05	NRP2, GNA13, NRP1, FGF9, ATP5B, EDN1, TBX20, JAG1, ENPEP, SHH, CTNNB1, TGFB2, MAP3K7, SHB, S1PR1, CTGF, ROBO1, CXCR4, CCBE1, ANGPT1, SOX17, FGF1, FGF2, IHH, MYH9, ARHGAP24, NCL, PNPLA6, SLIT2, PROK2, HIF1A, JUN, SRF, HAND2, PTK2B, HS6ST1, VEZF1, C1GALT1, SCG2, COL18A1, BMP4, KLF5, FLT1, EPAS1, AIMP1, TGFBR2, UBP1, ANXA2, CDH13, NOTCH1, PKNOX1, MEOX2, ID1, RBPJ	2840	148	13528	1.73799	0.0995599	0.00117764	0.0401517		GOTERM_BP_FAT	GO:0046620~regulation of organ growth	15	0.633714	8.67605e-06	ARX, IL7, FGF9, TBX5, TGFBR2, HEY2, GATA4, FOXC1, RAG2, CACNA1C, NRG1, CXADR, FGF2, BCL2L11, FLVCR1	1790	30
GOTERM_BP_FAT	GO:0043473~pigmentation	28	0.71084	3.98442e-05	SLC45A2, SHROOM2, TYRP1, MLPH, MITF, KIT, GPR143, MREG, CITED1, ZIC2, DCT, EDNRB, TYR, BLOC1S2, BCL2, MYC, OCA2, RAB27A, SOX10, NF1, EN1, FIG4, ARL6, SOD2, ATP7A, LYST, GFPT1, ASIP	2969	59	13528	2.16237	0.182721	0.00216727	0.0759		GOTERM_BP_FAT	GO:0007156~homophilic cell adhesion	33	1.39299	0.000219754	DCHS2, CADM1, PCDH20, CDH2, CDH4, CDH5, CDH6, CDH8, CDH7, CDH9, FAT3, ROBO1, FAT4, PCDHA11, ROBO2, PCDH11X, PCDH10, CDHR3, PCDH9, PTPRT, PCDH15, PCDH7, PCDH17, PCDH19, PCDH18, CDH12, DSG4, FREM2, CDH18, DSG1, DSC3, CDH10, CDH11	1744	131	13528	1.95402	0.609798	0.0105184	0.41058		GOTERM_BP_FAT	GO:0035107~appendage morphogenesis	40	1.05876	2.18522e-05	NOG, FGF9, GNA12, HOXD12, TP63, COL2A1, ZBTB16, GLI3, GJA5, SHH, CTNNB1, MSX2, ALDH1A2, ECE1, CYP26B1, CHST11, FBN2, RARB, ALX1, FLVCR1, TBX3, TBX5, FTO, RPGRIP1L, LEF1, MBNL1, MECOM, NOTCH2, NOTCH1, SALL4, DKK1, DLX6, KIAA1715, LRP6, PBX1, GNAS, SP8, BMPR1B, WNT7A, BMPR1A	2840	99	13528	1.9246	0.102838	0.00120504	0.0415479		GOTERM_BP_FAT	GO:0001822~kidney development	30	1.26743	1.04626e-05	PAX2, GLI2, GLI3, WT1, ALDH1A2, SPRY1, BCL2, ROBO2, RARB, C1GALT1, BMP4, BMP2, RET, SOX11, NF1, SMAD4, RPGRIP1L, LEF1, SIX2, BCL2L11, PLCE1, EYA1, SALL1, SIX1, GDF11, PDGFRB, PBX1, FOXC1, ADAMTS1, BMP7	1790	96
GOTERM_BP_FAT	GO:0060541~respiratory system development	43	1.09165	4.74254e-05	WNT5A, RAB3A, PDGFA, SOX2, ANO1, BMPR2, GLI2, SHH, CTNNB1, GLI1, CTTNBP2, TCF21, SPRY2, CHD7, CTGF, GATA6, FOXF1, ALDH1A3, SFTPD, LOX, FGF1, SIM2, BMP4, MAN1A2, EPAS1, TBX4, TGFBR2, CFTR, SMAD2, FOXP1, KDR, FOXP2, MYCN, HES1, ATP7A, TNS3, ASCL1, NOTCH1, PSEN2, PDGFRA, ZFPM2, CUX1, NFIB	2969	108	13528	1.81413	0.213504	0.00255172	0.0903355		GOTERM_BP_FAT	GO:0001525~angiogenesis	36	1.51963	0.000225118	NRP1, TBX20, ELK3, PTEN, CXCL12, SHH, TGFB2, CTNNB1, SEMA5A, MAP3K7, PTK2, S1PR1, CXCR4, ROBO1, HAND2, TGFA, ZC3H12A, HS6ST1, ANGPT1, SOX17, EGF, FGF1, FGF2, CYR61, BMP4, KLF5, COL18A1, TGFBR2, ARHGAP24, NCL, KDR, ANXA2, VEGFC, PROK2, MEOX2, JUN	1744	148	13528	1.88681	0.61866	0.0106547	0.420581		GOTERM_BP_FAT	GO:0035108~limb morphogenesis	40	1.05876	2.18522e-05	NOG, FGF9, GNA12, HOXD12, TP63, COL2A1, ZBTB16, GLI3, GJA5, SHH, CTNNB1, MSX2, ALDH1A2, ECE1, CYP26B1, CHST11, FBN2, RARB, ALX1, FLVCR1, TBX3, TBX5, FTO, RPGRIP1L, LEF1, MBNL1, MECOM, NOTCH2, NOTCH1, SALL4, DKK1, DLX6, KIAA1715, LRP6, PBX1, GNAS, SP8, BMPR1B, WNT7A, BMPR1A	2840	99	13528	1.9246	0.102838	0.00120504	0.0415479		GOTERM_BP_FAT	GO:0008285~negative regulation of cell proliferation	78	3.29531	1.08778e-05	DLC1, OPRM1, IGFBP7, PAX6, GJA1, PDX1, IL15, MXI1, CXADR, GLI3, SCGB1A1, IL10, TGFB2, CDKN2B, IFNG, IFNK, RARB, ASPH, FGF2, CUL1, SPN, PTPRK, PTPRM, RXRA, CDK6, SSTR4, CTH, MSX1, IL20RB, ADM, BTG1, JUN, TGIF1, ADAMTS1, IL12B, MDM4, PMP22, SMARCA2, FRK, PPP2R3B, ABI1, DEC1, CDH5, TRIB1, MSX2, ALDH1A2, CD9, BCL2, AXIN2, FGFBP1, RUNX3, COL18A1, BMP4, BMP2, IL8, JARID2, TBX5, KLF10, NF1, TNFRSF13B, T…	1790	361
GOTERM_BP_FAT	GO:0044093~positive regulation of molecular function	169	4.29043	5.67693e-05	ALS2, GNA13, DLC1, ADCY1, ADCY2, EDN2, LHCGR, TLR4, PMAIP1, LPAR1, CDC16, TLR6, GDNF, IL10, SHH, TGFB2, PRKACG, MAP3K7, PRKAR2B, BAK1, AGTR1, DAB1, CDKN2A, S1PR1, MAP3K4, GALR1, S1PR4, MAP3K9, GAB1, PLA2G1B, CHRNA7, PRKACB, FRS2, RPS27A, SYK, EGFR, ANAPC1, C5AR1, ACTN4, ANAPC5, PIK3CB, MADD, ANAPC4, PICK1, STIM2, PIM1, STIM1, NTSR2, IRS1, SPAG9, PSMA1, PLCE1, CLPS, HIF1A, RASGRF1, F2, RIPK2, ADD1…	2969	586	13528	1.31405	0.249854	0.00302161	0.108125		GOTERM_BP_FAT	GO:0040008~regulation of growth	68	2.87041	0.000236206	NOG, NRG3, NRP1, ENOX2, IGFBP7, MORF4L2, CXADR, ACVR1C, TGFB2, AGTR1, BLZF1, AGTR2, APP, GPC3, STRA8, CD44, NMUR2, HEY2, SEMA3A, NRG1, DNAJC2, FGF2, MAP2K5, CYR61, ADAM10, NDNL2, BARHL2, PROX1, BCL2L11, TNKS2, PRKCQ, INHBA, CTH, PLCE1, ADRB2, BTG1, LRP12, NPPC, FOXC1, GPAM, GAP43, NGF, NDN, ABTB2, TAF9B, NEDD9, RAG2, GREM1, CDH4, ARX, PTK2, BCL2, CAMK2D, POU3F2, CRIM1, SPP1, TGFBR2, IGF1, LMX1A, …	1744	341	13528	1.54683	0.636347	0.0110544	0.441253		GOTERM_BP_FAT	GO:0032583~regulation of gene-specific transcription	50	1.32345	2.26547e-05	MEF2C, FOXA2, EVX1, RHOQ, GDNF, CTNNB1, CITED2, GATA6, HEY2, GATA4, PLA2G1B, NR2F2, INSR, TBL1XR1, FOXJ1, PPARGC1A, PROX1, HES1, HIF1A, HES5, HES3, SMARCA1, MAPRE3, HMGB2, SRF, TCF7L2, MAP3K1, TAF9, BCOR, TCF3, NKX2-5, HNRNPAB, TESC, BMP2, TNFSF4, SMAD7, CREB1, TBX5, SMAD3, SMAD2, CELSR2, SIRT1, NKX6-1, CDKN1C, HDAC4, DLX2, NOTCH1, ETS1, NR5A2, RBM15	2840	134	13528	1.77738	0.106407	0.00123555	0.0430734		GOTERM_BP_FAT	GO:0001654~eye development	37	1.56316	1.26428e-05	TWSG1, IRX5, SOX2, MITF, PAX6, FASLG, PAX2, GLI3, WT1, TGFB2, ALDH1A2, MEIS2, CHD7, PVRL1, PVRL3, POU2F1, RARB, BMP4, MAF, FOXL2, PTPRM, LMX1B, BHLHE22, YY1, NF1, PTF1A, RPGRIP1L, COL5A2, NTRK2, GDF11, TGIF1, FOXC1, BMPR1B, MAB21L1, BMP7, CRYBA4, KLF4	1790	132
GOTERM_BP_FAT	GO:0051056~regulation of small GTPase mediated signal transduction	83	2.10713	5.72126e-05	DLC1, ALS2, PREX1, ITPKB, ITSN2, LPAR1, MCF2L, TBC1D16, S1PR1, EVI5, TIAM1, TBC1D14, RAPGEF6, AGAP1, RAPGEF2, RAPGEF1, ARHGEF3, DAB2IP, BCR, ARHGEF7, FOXJ1, ARHGEF19, ARHGEF16, PSD3, SIPA1L2, SIPA1L3, ARHGAP27, ARHGEF9, TBC1D22A, ARHGEF10, RALGAPA2, PLCE1, SGSM1, RASGRF2, RASGRF1, ACAP2, SPATA13, KALRN, FGD2, ARFGAP2, FGD1, RAP1GAP, TBC1D8, CYTH1, RALGAPB, ASAP2, RABGAP1L, AKAP13, ASAP1, ASAP3, C…	2969	252	13528	1.50072	0.251537	0.0030135	0.108968		GOTERM_BP_FAT	GO:0030324~lung development	27	1.13972	0.000246338	WNT5A, FGF7, FOXA2, GLI3, SHH, CTNNB1, SPRY2, ALDH1A2, CTTNBP2, GATA6, FOXF1, SFTPD, HS6ST1, HHIP, LOX, FGF1, FGF2, BMP4, TGFBR2, SMAD2, PROX1, FOXP1, KDR, FOXP2, MAN2A1, TNS3, NFIB	1744	99	13528	2.11551	0.65179	0.0114013	0.460139		GOTERM_BP_FAT	GO:0001709~cell fate determination	19	0.502912	2.31152e-05	BMP4, MYOD1, NTF3, TBX2, BARHL2, PAX6, TRIM15, JAG1, PAX2, PROX1, CTNNB1, HES1, NOTCH2, ATOH1, HES5, CYP26B1, TDGF1, IFRD1, KLF4	2840	33	13528	2.74255	0.108448	0.00124696	0.0439489		GOTERM_BP_FAT	GO:0046660~female sex differentiation	24	1.01394	1.43876e-05	BMP4, FOXL2, TBX3, EDN2, LHCGR, ZFP42, TP63, FOXO3, VGF, FSHR, CDH6, NRIP1, KDR, INHBB, AFP, PLA2G4A, CHD7, CCND2, BCL2, ADAMTS1, FOXC1, ANGPT1, BMPR1B, LFNG	1790	69
GOTERM_BP_FAT	GO:0030902~hindbrain development	28	0.71084	5.7415e-05	DLC1, AGTPBP1, PLXNA2, RORA, GLI2, SHH, GLI1, DAB1, BCL2, POU4F1, EGR2, RFX4, LMX1B, MAFB, LDB1, EN1, EN2, GAS1, FOXP2, CTNNA2, ATP7A, HES1, HOXB1, NCOA2, MYO16, WNT7A, NFIB, MYH10	2969	60	13528	2.12633	0.252303	0.00299302	0.109354		GOTERM_BP_FAT	GO:0035107~appendage morphogenesis	27	1.13972	0.000246338	WNT5A, NOG, LMBR1, FTO, RPGRIP1L, LEF1, MBNL1, GAS1, GREM1, MECOM, GLI3, SHH, CTNNB1, MSX2, NOTCH2, ALDH1A2, DKK1, PSEN1, SP8, FBN2, ASPH, BMPR1B, PCSK5, WNT7A, PITX1, ALX1, TWIST1	1744	99	13528	2.11551	0.65179	0.0114013	0.460139		GOTERM_BP_FAT	GO:0009953~dorsal/ventral pattern formation	28	0.741133	2.50672e-05	NOG, EVX1, FOXA2, TBX20, EDN1, PAX6, GLI2, GLI3, SHH, CTNNB1, OVOL2, LHX1, PAX7, LHX2, HHIP, BMP4, GSC, LMX1B, SMAD6, SMAD2, NKX6-1, FOXG1, MNX1, TGIF1, SP8, BMPR1B, WNT7A, BMPR1A	2840	60	13528	2.22291	0.117049	0.00133766	0.0476593		GOTERM_BP_FAT	GO:0046545~development of primary female sexual characteristics	24	1.01394	1.43876e-05	BMP4, FOXL2, TBX3, EDN2, LHCGR, ZFP42, TP63, FOXO3, VGF, FSHR, CDH6, NRIP1, KDR, INHBB, AFP, PLA2G4A, CHD7, CCND2, BCL2, ADAMTS1, FOXC1, ANGPT1, BMPR1B, LFNG	1790	69
GOTERM_BP_FAT	GO:0007389~pattern specification process	87	2.20868	5.7664e-05	GNA13, BMI1, NOG, FST, ZEB2, GLI2, ZIC1, SHH, CITED2, CTNNB1, GLI1, PCGF2, CXCR4, FOXF1, GATA4, MSGN1, ASPH, NR2F2, FRS2, CYR61, ALX1, ARC, EGR2, NOTO, FOXJ1, OTX1, YY1, LDB1, LEF1, GRHL3, DLL1, ARL6, RTTN, HES1, ASCL1, EYA1, BTG2, HOXC13, HIPK2, PSEN2, MNX1, TGIF1, BMPR2, TTC8, GREM1, TCF7L1, SEMA5A, T, HOXA3, OVOL2, DISP1, LHX2, PLXND1, BCOR, AXIN2, LFNG, MLLT3, SIM2, APC, BMP4, FLT1, LMX1B, TB…	2969	267	13528	1.48467	0.253246	0.00297535	0.109828		GOTERM_BP_FAT	GO:0035108~limb morphogenesis	27	1.13972	0.000246338	WNT5A, NOG, LMBR1, FTO, RPGRIP1L, LEF1, MBNL1, GAS1, GREM1, MECOM, GLI3, SHH, CTNNB1, MSX2, NOTCH2, ALDH1A2, DKK1, PSEN1, SP8, FBN2, ASPH, BMPR1B, PCSK5, WNT7A, PITX1, ALX1, TWIST1	1744	99	13528	2.11551	0.65179	0.0114013	0.460139		GOTERM_BP_FAT	GO:0043010~camera-type eye development	42	1.1117	2.94949e-05	IRX5, SOX1, SOX2, MITF, PAX6, NFYC, PAX2, GLI3, SHH, EPHB2, CTNNB1, ALDH1A2, PVRL1, PVRL3, MAP3K1, BCL11B, ALDH1A3, POU2F1, FRS2, BMP4, MAF, FOXL2, RAX, PTPRM, LMX1B, BHLHE22, YY1, SIX3, RPGRIP1L, PROX1, FOXP2, PKNOX1, SP3, TGIF1, FOXC1, BMPR1B, BMP7, CLN8, MAB21L2, CRYBA4, KLF4, MYH10	2840	107	13528	1.86974	0.136251	0.00155702	0.0560752		GOTERM_BP_FAT	GO:0001657~ureteric bud development	16	0.675961	1.49796e-05	BMP4, RET, BMP2, SMAD4, PAX2, GLI3, EYA1, SPRY1, BCL2, SALL1, SIX1, GDF11, ROBO2, PBX1, FOXC1, RARB	1790	35
GOTERM_BP_FAT	GO:0008283~cell proliferation	131	3.32572	5.86885e-05	XRCC5, BMP10, LMO1, PDGFA, FST, CDC16, IL10, SHH, CITED1, TGFB2, CTNNB1, BAK1, SHB, DAB2, CUL5, TGFBI, INSIG1, GAB1, LGI1, FRS2, SYK, EGFR, IRS2, RXRA, PIM1, PIM2, ASCL1, PLCE1, GLUL, SERPINF1, RASGRF1, UBR5, RIPK2, EMP1, TMX1, CDV3, CDK5R1, HDGF, CD70, UBE2V2, FTH1, NAA35, SRC, NR2C2, ARX, DOCK2, CSE1L, SCARB1, RUNX3, GINS1, BMP4, KLF10, FSCN1, MET, CSRP2, GAS6, EPS15, NPY, S100B, PLK1, TGFBR3, …	2969	436	13528	1.36901	0.25711	0.00299759	0.111778		GOTERM_BP_FAT	GO:0051252~regulation of RNA metabolic process	282	11.9038	0.000271115	MEF2A, FST, SYNCRIP, RORB, HMGN5, CITED1, SHH, CTNNB1, CITED2, PGR, TBPL2, APP, SIN3A, S1PR1, NKX6-2, FOXF1, FOXF2, ZNF397, CREB3L1, PITX1, TWIST2, TWIST1, ZNF100, NDNL2, NKX2-6, RXRA, BARHL2, ZHX2, EOMES, HNF4G, MED13, MECOM, PPARGC1A, PROX1, TBR1, PRDM9, JUN, FOXG1, TGIF1, ST18, TAF9B, ARX, LHX4, ZNF74, LHX9, KLF5, BMP4, AEBP2, BMP2, NTF3, KLF12, SMAD6, ZNF621, MAML2, ESRRG, SMAD2, NKX6-1, SHOX…	1744	1813	13528	1.20653	0.686849	0.012407	0.506309		GOTERM_BP_FAT	GO:0001654~eye development	49	1.29698	3.2297e-05	IRX5, SOX1, SOX2, MITF, PAX6, NFYC, PAX2, GLI3, SHH, EPHB2, TGFB2, CTNNB1, ALDH1A2, MEIS2, PVRL1, CRB1, MAP3K1, BCL11B, ALDH1A3, PVRL3, POU2F1, RARB, FRS2, MAF, BMP4, FOXL2, BHLHE23, RAX, PTPRM, LMX1B, BHLHE22, FSCN2, YY1, SIX3, RPGRIP1L, PROX1, COL5A2, FOXP2, PKNOX1, SP3, TGIF1, FOXC1, BMPR1B, BMP7, CLN8, MAB21L2, KLF4, CRYBA4, MYH10	2840	132	13528	1.76822	0.148188	0.00168689	0.061401		GOTERM_BP_FAT	GO:0051216~cartilage development	25	1.05619	1.59475e-05	WNT5A, FGF9, EDN1, SOX5, PRRX1, SOX6, SOX9, COL9A1, HOXA3, BARX2, HOXC4, CHST11, RUNX2, COL11A1, PITX1, BMP4, SATB2, BMP2, HOXB3, DLX2, MSX1, HOXD3, ROR2, BMPR1B, BMP7	1790	74
GOTERM_BP_FAT	GO:0001837~epithelial to mesenchymal transition	13	0.330033	5.89882e-05	BMP2, NOG, EOMES, LEF1, SOX9, TGFB2, CTNNB1, NOTCH1, HIF1A, TGFBR3, BMP7, NFATC1, HNRNPAB	2969	18	13528	3.29075	0.258237	0.00298279	0.112348		GOTERM_BP_FAT	GO:0045137~development of primary sexual characteristics	32	1.35078	0.000277457	FGF7, HMGCR, LHCGR, ZFP42, FST, SOX9, ANKRD7, SHH, CDH6, PGR, OSR1, STRA8, BCL2, NOBOX, ANGPT1, PCYT1B, LHX9, DHCR24, BMP4, AR, RXFP2, SIRT1, FSHR, BCL2L11, NRIP1, KDR, INHBA, ACVR2A, PLA2G4A, ADAMTS1, FOXC1, BMPR1B	1744	127	13528	1.95449	0.695242	0.0125612	0.518124		GOTERM_BP_FAT	GO:0048568~embryonic organ development	60	1.58814	3.2587e-05	NOG, FGF9, USH1G, EDN1, PAX2, ZIC1, GLI2, GLI3, SHH, CITED2, SPRY2, PCGF2, ATOH1, GATA4, CHST11, RARB, COL11A1, FRS2, MYC, ALX1, SATB2, TBX15, GSC, OTX1, EOMES, PROX1, EYA1, HIF1A, CLIC5, FOXG1, SIX1, ROR2, TFAP2A, ZFPM2, GNAS, PRDM1, SOX2, COL2A1, TCF7L2, HESX1, TCF21, ALDH1A2, OVOL2, ALDH1A3, NKX3-2, SH2B3, FOXD3, FOXL2, EPAS1, MAFB, TGFBR2, NEUROG1, FZD3, NR4A3, FZD6, DLX2, DLX6, SP3, PBX1, BM…	2840	172	13528	1.66164	0.149414	0.00168431	0.0619523		GOTERM_BP_FAT	GO:0007167~enzyme linked receptor protein signaling pathway	74	3.12632	1.77732e-05	MTSS1, FGF8, MPZL1, NRP1, FGF9, PDGFA, GRIK2, GDF6, FOXO1, AP3S1, FSTL1, CLNK, TGFB2, MAP3K7, ACVR1B, FOS, ZFYVE16, ANGPT1, NRG1, RAPGEF1, FGF2, FGF3, PTPRK, RET, PTPRG, LIFR, PTPRT, ALK, IRS1, ACVR2A, PLCE1, ADRB2, MSX1, JUN, PDGFRA, ROR2, PDGFRB, FOXC1, TWSG1, USP9Y, USP9X, FKBP1A, ABI1, MSX2, UBE2D3, RGMB, DGKD, PTN, SH2B2, PIK3R3, EGF, BMP4, PTPRD, BMP2, SMAD7, SMAD6, KLF10, NLK, TGFBR2, SMAD…	1790	342
GOTERM_BP_FAT	GO:0032870~cellular response to hormone stimulus	50	1.26936	6.06807e-05	ADCY1, ADCY2, BCAR1, IGFBP7, STAT5A, LHCGR, RHOQ, FOXO1, RPE65, LATS2, SLC2A8, PRKACG, FOS, PRKAR2B, EIF4EBP1, GAB1, PLA2G1B, PRKACB, GNG4, GNG5, GNG7, GHR, IRS2, SOCS2, RXRA, IRS1, LPIN1, GRB10, GNB2, GNAS, GNB4, ERBB3, GNG12, IGF1R, SORBS1, SH2B2, PIK3R3, AGRP, PIK3R1, PTPN2, PTPN11, DUSP1, ADCY9, PRKAR1B, PRKAR1A, PTPN1, HDAC9, IGFBP2, ASIP, VLDLR	2969	133	13528	1.71294	0.264567	0.00303791	0.11557		GOTERM_BP_FAT	GO:0010629~negative regulation of gene expression	93	3.92571	0.000289129	THRB, FOXK1, NR6A1, FST, TBX20, BNIP3, ZNF675, ZEB2, PAWR, ZEB1, NR2E3, HSBP1, RLIM, GLI3, CTNNB1, CITED2, FERD3L, TBPL2, SIN3A, WWP2, ZNF148, NKX6-2, FOXF2, PRMT6, HEY2, NR2F2, SIK1, NRG1, FGF2, TWIST2, NR2F1, TWIST1, ALX1, ZNF281, TBL1XR1, PTPRK, CTBP2, SOX14, RXRA, ZHX2, SKP2, LEF1, TLE1, SPEN, PTPRU, MBD2, PROX1, PKIA, PURA, NRIP1, NAB1, TGIF1, ST18, NSD1, SMARCA2, ZMYND11, TAF9B, NOSTRIN, SO…	1744	504	13528	1.43133	0.710103	0.0129494	0.539865		GOTERM_BP_FAT	GO:0007548~sex differentiation	54	1.42933	3.97768e-05	HNF1B, HMGCR, FGF9, EDN2, ZFP42, FST, DMRTA2, TP63, FOXO3, VGF, ANKRD7, DMRTA1, SHH, PRKACG, OSR1, ANGPT1, NOBOX, FNDC3A, AR, FSHR, BCL2L11, NRIP1, INHBB, ACVR2A, CCND1, CCND2, NCOA4, PDGFRA, ROR2, ADAMTS1, FOXC1, DMC1, HMGB2, FKBP4, SOX2, BCL2L1, SOX9, TCF7L2, CDH6, TCF21, HSD17B3, HSD17B4, BMP4, FOXL2, TBX3, BRCA2, SIRT1, AFP, PLA2G4A, PBX1, BMPR1B, WNT7A, NR5A1, BMPR1A	2840	151	13528	1.70346	0.179249	0.00203438	0.0756161		GOTERM_BP_FAT	GO:0060429~epithelium development	54	2.28137	1.97248e-05	DLC1, LMO4, PAX6, TP63, ZEB2, JAG1, PDX1, GLI2, PAX2, GLI3, MAP3K7, S1PR1, FOXF1, NR2F2, IPMK, CHUK, RET, NKX2-6, MECOM, EYA1, JUN, SIX1, TGIF1, TFAP2A, EMP1, SHROOM3, WT1, ALDH1A2, BCL2, KCNE1, NKX2-3, COL18A1, BMP4, BMP2, TBX5, TBX4, FZD1, RPGRIP1L, SMAD4, ANXA1, FZD3, FZD2, FZD6, KDR, HOXB4, NOTCH2, HOXB2, DLX6, HOXB5, PBX1, PTCH1, APAF1, ID3, BMP7	1790	227
GOTERM_BP_FAT	GO:0008284~positive regulation of cell proliferation	125	3.17339	6.9351e-05	BMP10, NOG, PDGFA, STAT5A, EDN2, ARNT2, SHH, TGFB2, SSR1, CUL3, FNTB, CD47, S1PR1, DDX11, PLA2G1B, CHRNA7, AKIRIN2, SPN, MAP2K5, SYK, EGFR, IRS2, PRAME, MFGE8, IL21, IRS1, HES1, TNS3, MAPK1, HIF1A, FGFR1OP, JUN, PDGFRA, TGIF1, RIPK2, LAMC1, DRD3, SOX2, SOX4, BCL2L1, CALR, ITGB1, IL12RB2, LIF, T, HOXA3, BLOC1S2, NPM1, ZAP70, ADRA2A, TRAF5, RUNX2, TCF3, NKX2-5, DNAJA2, KLF5, BMP4, COL18A1, ODC1, TG…	2969	414	13528	1.37573	0.296161	0.00343727	0.132073		GOTERM_BP_FAT	GO:0010720~positive regulation of cell development	21	0.88645	0.000308274	BMP2, LYN, NTF3, RELA, SMAD2, KIT, LIG4, CDH4, NKX6-1, SHH, TGFB2, NTRK3, VEGFC, ROBO1, NKX6-2, BCL2, FOXG1, ROBO2, SEMA4D, NEFL, NGF	1744	69	13528	2.36079	0.732927	0.0136583	0.575514		GOTERM_BP_FAT	GO:0048562~embryonic organ morphogenesis	49	1.29698	4.0376e-05	NOG, FGF9, USH1G, EDN1, GLI2, PAX2, ZIC1, GLI3, SPRY2, ATOH1, PCGF2, GATA4, CHST11, RARB, FRS2, MYC, COL11A1, ALX1, SATB2, TBX15, GSC, OTX1, PROX1, EYA1, CLIC5, SIX1, FOXG1, TFAP2A, ROR2, GNAS, SOX2, COL2A1, TCF7L2, HESX1, TCF21, OVOL2, ALDH1A3, NKX3-2, FOXL2, MAFB, TGFBR2, NEUROG1, FZD3, NR4A3, FZD6, DLX2, DLX6, SP3, BMP7	2840	133	13528	1.75493	0.181688	0.00204394	0.0767548		GOTERM_BP_FAT	GO:0007242~intracellular signaling cascade	216	9.12548	2.05363e-05	ADCY8, EDN2, EDN1, LHCGR, MAP3K7, HTR1B, DIRAS2, HTR1A, S1PR1, STAC, RAB28, PIK3C3, IFNG, RAPGEF6, RAB23, RAPGEF5, RAPGEF4, RAB25, RAPGEF2, RAPGEF1, RAB20, HTR1F, RAB21, HTR1E, PIK3CG, MAGI2, BCR, ROCK1, ROCK2, RXRA, HTR4, WNK1, CYP26A1, DCDC2, DEPDC1, PPARGC1A, PCLO, MARK1, SSTR4, RND3, HTR7, ZWINT, RAB14, ROR2, GNAI1, DUSP10, AKAP13, MYO9B, AKAP11, KRAS, CDC42EP4, ABR, SMAD7, SMAD2, HGF, HOMER1…	1790	1256
GOTERM_BP_FAT	GO:0030334~regulation of cell migration	60	1.52323	6.99766e-05	DLC1, GNA13, BMP10, PDGFA, EDN2, BCAR1, JAG1, SHH, TGFB2, CITED2, ARHGAP5, S1PR1, SERPINE2, CXCR4, HMOX1, GAB1, RRAS, ARHGAP8, EGFR, PTPRK, PLD1, IRS2, PTPRM, ADAM10, IL6R, IRS1, MAPK1, SPAG9, HIF1A, CLIC4, RRAS2, PDGFRA, ONECUT1, ABHD2, KIT, GREM1, TRIB1, IGF1R, PRR5, AGT, BCL2, SCARB1, PIK3R1, APC, COL18A1, PARD6B, IL6, FLT1, SMAD7, NF1, SMAD3, NTN1, KDR, LAMA2, LAMA3, PTP4A1, HBEGF, TGFBR3, HD…	2969	169	13528	1.61766	0.298387	0.00343461	0.133264		GOTERM_BP_FAT	GO:0001822~kidney development	26	1.09751	0.000369768	NOG, PKHD1, GREM1, GDNF, GLI3, SHH, CITED1, AGTR1, ALDH1A2, GPC3, OSR1, CD44, BCL2, POU3F3, ROBO2, PCSK5, BMP4, BMP2, SOX11, RPGRIP1L, LEF1, PROX1, BCL2L11, PLCE1, FOXC1, ADAMTS1	1744	96	13528	2.10082	0.794773	0.0161936	0.689942		GOTERM_BP_FAT	GO:0048754~branching morphogenesis of a tube	29	0.767602	4.74933e-05	GNA13, NRP1, FOXA2, TBX20, EDN1, PAX2, GLI2, GLI3, SHH, CTNNB1, SPRY2, TCF21, CD44, CXCR4, IHH, BMP4, BMP2, FLT1, TBX3, TGFBR2, FOXA1, SMAD4, MYCN, NOTCH1, EYA1, TIMELESS, SIX1, PBX1, BMP7	2840	65	13528	2.1252	0.210107	0.00237956	0.090279		GOTERM_BP_FAT	GO:0048704~embryonic skeletal system morphogenesis	21	0.887199	2.19901e-05	SATB2, GSC, TGFBR2, PRRX1, SIX2, GLI3, HOXB3, DLX2, HOXB4, EYA1, HOXA2, HOXB1, HOXB2, HOXA3, HOXB5, HOXD3, HOXB6, SIX1, CHST11, TFAP2A, COL11A1	1790	57
GOTERM_BP_FAT	GO:0016477~cell migration	89	2.25946	7.1766e-05	NRP2, PPARD, IL16, PLXNA2, BCAR1, EDN2, ZEB2, GDNF, IL10, SHH, TGFB2, EDNRB, CTTNBP2, NDE1, DAB1, GAB2, CD44, CTGF, ROBO1, CXCR4, PLA2G1B, POU4F1, MSN, NR2F2, TOP2B, CEACAM1, NR2F1, TWIST1, SYK, PTPRK, ARHGEF7, FOXJ1, MDGA1, BARHL1, BARHL2, IL6R, MYH9, SLIT2, CTNNA2, ASCL1, TNS3, NCK2, TNS1, HIF1A, CCR4, BTG1, LYST, OPHN1, FOXC1, LAMC1, CDK5R1, SHROOM2, KITLG, ITGB2, KIT, ITGB1, SRC, ARX, CCL25, …	2969	276	13528	1.46928	0.304717	0.00348848	0.136669		GOTERM_BP_FAT	GO:0008283~cell proliferation	82	3.46138	0.000377282	STIL, LMO1, ZAK, LY86, NR6A1, FST, TBX20, ZEB2, ZEB1, IL15, CXCL12, PTEN, CITED1, SHH, CTNNB1, TGFB2, REG3A, BLZF1, APOA1, CXCR4, INSIG1, TGFA, HHIP, NRG1, FRS2, CYR61, EGFR, IRS2, AR, PRG4, SOX11, RXRA, SKP2, LIG4, PRKD1, ASCL1, PROK2, ACVR2A, VEGFC, PLCE1, PSEN1, RASGRF1, RIPK2, FOXC1, MAPRE2, EMP1, ZMYND11, USP8, ERBB4, POLA1, KITLG, SPOCK1, KIT, RAG2, IL7R, NAA35, ARX, ZFP36L2, BCL2, POU3F3, …	1744	436	13528	1.45886	0.801273	0.0163528	0.703914		GOTERM_BP_FAT	GO:0040008~regulation of growth	103	2.72631	5.30835e-05	MORF4L1, MYOD1, NOG, LTBP4, TGFB2, NRCAM, APP, DAB2, CD44, CTGF, GATA4, IFNG, PIK3CA, GNG4, INSR, RPS27A, PRLH, MUC12, NET1, FLVCR1, NDNL2, SOCS3, BARHL2, SOCS4, SOCS5, PROX1, BCL2L11, PLCE1, ALOX15B, LRP12, NGF, TMX1, IGFBPL1, DRD3, ENPP1, DRD2, TFCP2L1, ARX, TAF9, SPP1, TMEM97, TGFBR2, SMAD4, SMAD3, TKT, NTN1, NTRK3, CDKN1A, DIO3, BBC3, CDKN2AIP, HOPX, AVPR1A, PAPPA2, CACNA1C, NRG3, NRP1, FGF9,…	2840	341	13528	1.43879	0.231734	0.00263272	0.1009		GOTERM_BP_FAT	GO:0019932~second-messenger-mediated signaling	55	2.32362	2.66082e-05	OPRM1, CCKAR, ADCY8, TACR1, EDN2, LHCGR, EDN1, EDNRB, HTR1B, HTR1A, S1PR1, MCTP2, GALR1, GSN, NMUR2, PIK3C3, MC5R, RAPGEF4, NOS2, RAPGEF2, HTR1F, HTR1E, PIK3CG, NUDT4, HTR4, NTSR2, FSHR, PCLO, SSTR4, GNAL, PLCE1, ADRB2, ADM, CA8, ZWINT, HTR7, BUB1B, HMGB2, DRD1, GNAI1, GPR3, HRH2, DGKD, CNR1, P2RY1, TGM2, IL8, IGF1, FZD2, HOMER1, MC4R, NMBR, HTR2C, MTNR1A, HTR2A	1790	235
GOTERM_BP_FAT	GO:0007178~transmembrane receptor protein serine/threonine kinase signaling pathway	41	1.04087	7.37288e-05	BMP10, NOG, PDGFA, USP9X, FST, BMPR2, FSTL1, FKBP1A, GREM2, CITED1, TGFB2, MAP3K7, FOS, UBE2D3, RGMB, ZFYVE16, BMP4, PTPRK, BMP2, SMAD7, CREB1, KLF10, SMAD6, TGFBR2, SMAD4, SMAD3, SKI, SMAD2, CHRDL1, ID1, JUN, HIPK2, TGFBR3, SPTBN1, SMURF1, GDF15, BMPR1B, BMP7, HPGD, CHRD, TOB1	2969	103	13528	1.81372	0.311594	0.00354965	0.140405		GOTERM_BP_FAT	GO:0010975~regulation of neuron projection development	21	0.88645	0.000380078	NRP1, LZTS1, BARHL2, CDH2, LRRC4C, CDH4, NTRK3, LINGO1, PTK2, PSEN1, ROBO1, NTRK2, ROBO2, POU3F2, SEMA3A, SEMA4D, WNT7A, NEFL, KALRN, NGF, SPP1	1744	70	13528	2.32706	0.80364	0.016308	0.709115		GOTERM_BP_FAT	GO:0008038~neuron recognition	14	0.370566	5.46774e-05	NRCAM, NCAM2, APP, CDK5R1, BDNF, NRP1, OPCML, FOXG1, CELSR3, CNTN4, SEMA3A, GAP43, SLIT2, NTM	2840	21	13528	3.17559	0.237792	0.00268486	0.103928		GOTERM_BP_FAT	GO:0060562~epithelial tube morphogenesis	23	0.971694	2.86718e-05	DLC1, BMP4, RET, BMP2, SHROOM3, LMO4, SMAD4, ZEB2, FZD3, PAX2, GLI3, FZD6, MAP3K7, EYA1, FOXF1, BCL2, SIX1, TGIF1, TFAP2A, PBX1, PTCH1, APAF1, IPMK	1790	67
GOTERM_BP_FAT	GO:0006355~regulation of transcription, DNA-dependent	453	11.5004	7.79901e-05	MEF2C, MEF2A, RORB, RORA, CITED1, CTNNB1, CITED2, EPC1, TBPL2, APP, FOXF1, MED27, ZNF395, NDNL2, RREB1, BARHL1, TAF4B, RXRA, BARHL2, ZHX2, EOMES, RXRG, HMG20A, MED14, MED13, HNF4G, MECOM, MED10, RPS14, JUN, ZNF785, TGIF1, TGIF2, ZNHIT3, ZNF133, ZNF76, NFKBIA, ARX, T, HEXIM1, TCF4, VEZF1, TCF3, ARHGEF10L, DNMT3A, TCF7, KLF12, KLF13, MAP2K3, KLF10, ZNF621, ZSCAN2, TRPS1, ZNF213, MZF1, ZNF114, RERE,…	2969	1773	13528	1.16416	0.326291	0.00371908	0.148514		GOTERM_BP_FAT	GO:0043010~camera-type eye development	28	1.18193	0.00038088	IRX5, SOX1, MITF, NR2E3, ZEB1, NHS, GLI3, SHH, EPHB1, CTNNB1, ALDH1A2, COL8A1, FRS2, BMP4, RAX, BHLHE22, RPGRIP1L, GAS1, PROX1, FOXP2, TGIF1, FOXC1, BMPR1B, MAB21L1, MAB21L2, CRYBA4, KLF4, MYH10	1744	107	13528	2.02984	0.804313	0.01618	0.710605		GOTERM_BP_FAT	GO:0010720~positive regulation of cell development	30	0.794071	6.06037e-05	XRCC4, DRD2, SOX2, PAX6, KIT, CDH4, SHH, EPHB2, OTP, TGFB2, ROBO1, TIAM1, ROBO2, NEFL, BMP2, ARHGEF1, LYN, NTF3, MAP1B, SMAD4, SMAD3, SMAD2, LIG4, NTN1, SLIT2, NKX6-1, NTRK3, NOTCH1, FOXG1, NGF	2840	69	13528	2.07103	0.259898	0.00294631	0.115187		GOTERM_BP_FAT	GO:0016337~cell-cell adhesion	62	2.61935	2.90404e-05	CLDN9, CLSTN2, CADM1, CLSTN1, NRCAM, CDH20, BARX2, ROBO1, ROBO2, COL11A1, RET, PTPRM, ROCK1, STXBP1, CDHR3, PCDH9, PTPRT, PCDH7, MYH9, CTNNA2, NCAM2, AMIGO2, NPTN, ROR2, CNTN4, CDK5R1, CLDN18, PCDH20, CTNND2, CDH2, SOX9, PKD1L1, CDH4, ITGB1, PCDHAC2, CDH5, CDH6, CDH8, CDH7, CDH9, PVRL1, FAT3, FAT4, PVRL3, BCL2, NPHP1, PCDH10, PCDH15, PCDH17, PCDH19, CDH12, CDH13, DSG4, COL19A1, COL14A1, PKP2, CDH…	1790	276
GOTERM_BP_FAT	GO:0008285~negative regulation of cell proliferation	111	2.81797	8.18092e-05	DLC1, NOG, FGFRL1, NR2E3, MXI1, IL10, SHH, TGFB2, FNTB, CTTNBP2, CUL5, CDKN2A, CDKN2B, CDKN2C, RARB, IFNK, ASPH, SPN, PTPRK, PTPRM, RXRA, ADAMTS8, JUN, MNT, TGIF1, WFDC1, ENPP7, CAV1, ADORA2A, BDKRB2, SESN1, FTH1, OVOL2, NPM1, SFTPD, AXIN2, RUNX3, BMP4, COL18A1, BMP2, KLF10, TGFBR2, TNFRSF13B, SMAD4, SMAD3, SMAD2, SKI, GAS1, CDKN1C, NOTCH2, HDAC4, CBLB, CDKN1B, ETS1, FABP3, MYO16, TGFBR3, FABP7, …	2969	361	13528	1.401	0.339196	0.00386446	0.155781		GOTERM_BP_FAT	GO:0021537~telencephalon development	20	0.844238	0.000384056	BMP4, ERBB4, RPGRIP1L, LEF1, ZEB2, LMX1A, GLI3, SHH, FOXP2, ARX, SALL3, ASCL1, DLX2, PSEN1, AVPR1A, POU3F3, POU3F2, ID4, RELN, MYH10	1744	65	13528	2.38673	0.806957	0.0161537	0.716511		GOTERM_BP_FAT	GO:0001656~metanephros development	22	0.582319	6.83837e-05	BMP4, NOG, BMP2, SMAD4, PAX2, GLI3, GDNF, SLIT2, SHH, TCF21, BDNF, EYA1, SPRY1, OSR1, CD44, LHX1, SALL1, SIX1, ROBO2, PBX1, FOXC1, RARB	2840	44	13528	2.38169	0.287948	0.00329171	0.129965		GOTERM_BP_FAT	GO:0014032~neural crest cell development	15	0.633714	3.31484e-05	NRP2, ALDH1A2, EDNRB, RET, HIF1A, HAND2, EDN1, KITLG, CYP26A1, SEMA3C, FOXC1, ZEB2, SOX9, NRG1, ISL1	1790	33
GOTERM_BP_FAT	GO:0030900~forebrain development	55	1.39629	8.2232e-05	DLC1, NOG, SLC6A4, BCAN, ZEB2, GLI2, SHH, GLI1, CTNNB1, GATA2, NDE1, SLC1A2, APP, DAB1, TOP2B, NR2F2, FRS2, NR2F1, OTX1, LEF1, MECOM, HES1, ASCL1, EYA1, GHRH, PSEN2, SOX2, CDH1, SRC, ARX, ALDH1A3, LHX2, POU3F3, DCLK1, BMP4, GNAO1, TBX3, RFX4, CREB1, NF1, GSX1, FOXP2, ATRX, SALL3, ATP7A, DLX2, NOTCH1, FYN, ZIC5, ID4, LRP2, FABP7, CHRD, NFIB, MYH10	2969	152	13528	1.6487	0.34061	0.0038485	0.156586		GOTERM_BP_FAT	GO:0043405~regulation of MAP kinase activity	34	1.4352	0.000410203	CAV1, ZAK, HMGCR, LPAR3, KITLG, ZEB2, KIT, TRIB2, TRIB1, SPRY2, KRAS, CXCR4, MDFIC, DUSP16, ADRA2A, SPRED2, TGFA, PRKAA1, EGF, FGF2, FRS2, MAP2K6, EGFR, PRKCA, MET, LRRN3, ITGA1, HGF, GRM1, PROK2, PLCE1, PSEN1, RIPK1, HTR2A	1744	141	13528	1.87045	0.827412	0.0170765	0.765114		GOTERM_BP_FAT	GO:0030902~hindbrain development	27	0.714664	7.76398e-05	DLC1, HNF1B, FOXA2, PLXNA2, RORA, GLI2, SHH, KLHL1, ALDH1A2, DAB1, LHX1, MTPN, POU4F1, PHOX2A, EGR2, CYP11A1, LMX1B, MAFB, RPGRIP1L, EN2, FOXP2, CTNNA2, HES1, NCOA2, HES3, WNT7A, MYH10	2840	60	13528	2.14352	0.31994	0.00370058	0.147544		GOTERM_BP_FAT	GO:0014033~neural crest cell differentiation	15	0.633714	3.31484e-05	NRP2, ALDH1A2, EDNRB, RET, HIF1A, HAND2, EDN1, KITLG, CYP26A1, SEMA3C, FOXC1, ZEB2, SOX9, NRG1, ISL1	1790	33
GOTERM_BP_FAT	GO:0048546~digestive tract morphogenesis	14	0.35542	8.93791e-05	SOX10, STX2, GLI2, TCF7L2, FOXP4, SHH, TCF21, NOTCH1, OVOL2, FOXF1, HLX, BCL2, GATA4, NKX2-3	2969	21	13528	3.03761	0.36405	0.00414401	0.170184		GOTERM_BP_FAT	GO:0050678~regulation of epithelial cell proliferation	21	0.88645	0.000466015	EGFR, NOG, FGF7, ERBB4, IGF1, CDK6, GAS1, FOXP1, FOXP2, TGFB2, KDR, PGR, EDNRB, VEGFC, CDKN2B, TGFA, LAMB1, FGF1, TBX18, FGF2, MAP2K5	1744	71	13528	2.29429	0.864114	0.0191915	0.868787		GOTERM_BP_FAT	GO:0031128~developmental induction	13	0.344097	8.09994e-05	BMP4, SPRY1, WNT3, SALL1, SOX2, SIX1, SIX3, POU2F1, FGF1, FGF2, FRS2, GDNF, FGF3	2840	19	13528	3.25915	0.331193	0.00382371	0.153924		GOTERM_BP_FAT	GO:0048870~cell motility	67	2.83059	3.50177e-05	NRP2, SLC22A16, CCKAR, NRP1, HMGCR, EDN2, PAX6, ZEB2, CXCL12, IL10, TGFB2, NRCAM, EDNRB, PEX2, ROBO1, CXCR4, IFNG, SEMA3C, NR2F2, FGF2, NR2F1, PTPRK, SATB2, RET, ROCK1, EMX2, DCDC2, MYH9, CTNNA2, TNS3, HIF1A, TNS1, BTG1, SIX1, PDGFRB, FOXC1, VCAN, RELN, IL12B, DNAH11, CDK5R1, DRD1, KITLG, DNAH2, CDH2, DNAH8, ITGB1, ARX, PRSS3, SCARB1, POU3F2, DCX, FN1, NKX2-3, THBS4, VAV3, LMX1B, IL8, PODXL, NR4A…	1790	307
GOTERM_BP_FAT	GO:0055123~digestive system development	14	0.35542	8.93791e-05	SOX10, STX2, GLI2, TCF7L2, FOXP4, SHH, TCF21, NOTCH1, OVOL2, FOXF1, HLX, BCL2, GATA4, NKX2-3	2969	21	13528	3.03761	0.36405	0.00414401	0.170184		GOTERM_BP_FAT	GO:0016481~negative regulation of transcription	85	3.58801	0.00048351	FOXK1, THRB, NR6A1, FST, TBX20, ZNF675, ZEB2, PAWR, ZEB1, NR2E3, HSBP1, RLIM, GLI3, CTNNB1, CITED2, FERD3L, TBPL2, SIN3A, ZNF148, NKX6-2, FOXF2, PRMT6, HEY2, NR2F2, SIK1, NRG1, FGF2, TWIST2, NR2F1, TWIST1, ALX1, ZNF281, TBL1XR1, PTPRK, CTBP2, SOX14, RXRA, ZHX2, LEF1, TLE1, SPEN, PTPRU, MBD2, PROX1, PKIA, PURA, NRIP1, NAB1, TGIF1, ST18, NSD1, SMARCA2, ZMYND11, TAF9B, NOSTRIN, SOX6, ELK3, SOX9, MEI…	1744	459	13528	1.43646	0.873927	0.0197155	0.901263		GOTERM_BP_FAT	GO:0045168~cell-cell signaling involved in cell fate specification	13	0.344097	8.09994e-05	BMP4, SPRY1, WNT3, SALL1, SOX2, SIX1, SIX3, POU2F1, FGF1, FGF2, FRS2, GDNF, FGF3	2840	19	13528	3.25915	0.331193	0.00382371	0.153924		GOTERM_BP_FAT	GO:0051674~localization of cell	67	2.83059	3.50177e-05	NRP2, SLC22A16, CCKAR, NRP1, HMGCR, EDN2, PAX6, ZEB2, CXCL12, IL10, TGFB2, NRCAM, EDNRB, PEX2, ROBO1, CXCR4, IFNG, SEMA3C, NR2F2, FGF2, NR2F1, PTPRK, SATB2, RET, ROCK1, EMX2, DCDC2, MYH9, CTNNA2, TNS3, HIF1A, TNS1, BTG1, SIX1, PDGFRB, FOXC1, VCAN, RELN, IL12B, DNAH11, CDK5R1, DRD1, KITLG, DNAH2, CDH2, DNAH8, ITGB1, ARX, PRSS3, SCARB1, POU3F2, DCX, FN1, NKX2-3, THBS4, VAV3, LMX1B, IL8, PODXL, NR4A…	1790	307
GOTERM_BP_FAT	GO:0043066~negative regulation of apoptosis	109	2.7672	8.95621e-05	XRCC5, MEF2C, GRIK2, STAT5A, SNCA, ARNT2, FOXO1, SGMS1, GDNF, IL10, SHH, CITED2, MAP3K7, RPS27A, EGFR, ZC3HC1, PRAME, CRYAA, SOCS2, DFFA, SOCS3, BARHL1, PIM1, PIM2, TXNDC5, RIPK2, MAPK8, TNFAIP3, MYO18A, TMX1, GCLC, ADORA2A, ERBB3, NFKBIA, SOX4, BCL2L1, BDKRB2, NPM1, TAF9, NKX2-5, ARHGDIA, CFLAR, SMAD6, NR4A2, SMAD3, TAX1BP1, ATM, BFAR, NOTCH2, NOTCH1, CFDP1, IFI6, IER3, MITF, BNIP3, NFKB1, EDNRB…	2969	354	13528	1.40296	0.36464	0.00411481	0.170532		GOTERM_BP_FAT	GO:0040007~growth	41	1.73069	0.000483928	ENOX2, NDN, GDF6, VPS54, FHL1, NINJ2, SGMS1, MREG, IL7R, GLI3, SHH, TGFB2, RRAGC, APP, MTPN, BCL2, GINS1, BMP4, BMP2, AR, ST6GAL2, RXRA, IGF1, SMAD2, GAS1, CSRP2, FOXP2, INHBA, NOTCH2, PRKCQ, ATP6V0E2, PSEN1, ZMIZ1, ADRA1B, NOP58, FOXC1, IGFBP1, BMPR1B, BMP5, GAP43, EMP1	1744	183	13528	1.73788	0.874152	0.0195463	0.902038		GOTERM_BP_FAT	GO:0043193~positive regulation of gene-specific transcription	35	0.926416	8.67553e-05	MEF2C, HMGB2, RHOQ, SRF, TCF7L2, GDNF, CITED2, CTNNB1, GATA6, MAP3K1, GATA4, PLA2G1B, TAF9, NR2F2, NKX2-5, TCF3, HNRNPAB, TESC, TBX5, CREB1, SMAD3, SMAD2, PPARGC1A, PROX1, HES1, HDAC4, NOTCH1, HIF1A, HES5, ETS1, HES3, SMARCA1, NR5A2, MAPRE3, RBM15	2840	87	13528	1.9163	0.350041	0.00405633	0.164853		GOTERM_BP_FAT	GO:0030036~actin cytoskeleton organization	53	2.23912	3.58637e-05	DLC1, MTSS1, CAPZA3, PREX1, CAPZA2, FERMT2, TTN, KLHL1, CDC42, GSN, ACTN4, ROCK1, ROCK2, MYH9, FLNB, LPIN1, ARHGAP26, ELMO1, FMN1, EPB41L2, RND3, KRT19, EPB41L1, XIRP2, FHOD3, WASL, PARVA, SHROOM3, PLEK2, DIAPH1, CALD1, DIAPH2, DIAPH3, SSH2, ELN, NEDD9, MYO9B, DAAM1, ITGB1, PFN2, KRAS, BCL2, SH2B2, FGD5, FGD6, FGD4, NPHP1, NF1, EVL, MYOZ1, RICTOR, GAS7, ANTXR1	1790	226
GOTERM_BP_FAT	GO:0007243~protein kinase cascade	113	2.86875	9.54785e-05	GNA13, STK38, TBK1, STAT5A, GNA12, ITPKB, FGF13, TLR4, LPAR1, TLR6, IL10, PRKACG, MAP3K7, MAP3K4, MAP3K9, GAB1, SPRED2, PLA2G1B, CHRNA7, PRKACB, SPRED1, RAPGEF2, FRS2, MAP2K5, SYK, EGFR, C5AR1, SOCS2, SOCS3, MADD, PIK3CB, SOCS1, SOCS6, WNK1, IRS1, STK4, TANK, STK3, SPAG9, MAP4K4, MAPK1, PLCE1, F2, MAPK8, WNT5A, CAV1, ADORA2B, ERBB3, BLK, STK17B, DUSP10, NFKBIA, STK17A, SRC, AZI2, DUSP16, ZAP70, A…	2969	370	13528	1.39155	0.383395	0.00434662	0.181788		GOTERM_BP_FAT	GO:0006355~regulation of transcription, DNA-dependent	274	11.5661	0.000512996	MEF2A, FST, RORB, HMGN5, CITED1, SHH, CTNNB1, CITED2, PGR, TBPL2, APP, SIN3A, S1PR1, NKX6-2, FOXF1, FOXF2, ZNF397, CREB3L1, PITX1, TWIST2, TWIST1, ZNF100, NDNL2, NKX2-6, RXRA, BARHL2, ZHX2, EOMES, HNF4G, MED13, MECOM, PPARGC1A, PROX1, TBR1, PRDM9, JUN, FOXG1, TGIF1, ST18, TAF9B, ARX, LHX4, ZNF74, LHX9, KLF5, BMP4, AEBP2, BMP2, NTF3, KLF12, SMAD6, ZNF621, MAML2, ESRRG, SMAD2, NKX6-1, SHOX2, DLX2, …	1744	1773	13528	1.19875	0.888887	0.020515	0.955974		GOTERM_BP_FAT	GO:0003006~reproductive developmental process	82	2.17046	9.05829e-05	NOG, HNF1B, FGF9, HMGCR, DZIP1, EDN2, ZFP42, FST, TP63, DMRTA2, FOXO3, VGF, ANKRD7, SHH, DMRTA1, CITED2, TGFB2, PRKACG, HOOK1, OSR1, CXCR4, NOBOX, ANGPT1, FNDC3A, INSR, FANCC, AR, RAN, FSHR, BCL2L11, NRIP1, INHBB, ACVR2A, REC8, CCND1, SPAG6, CCND2, ALOX15B, NCOA4, DLD, CELF4, PDGFRA, ROR2, PEBP1, FOXC1, ADAMTS1, DMC1, HMGB2, SOX3, FKBP4, SOX2, ADAD1, BCL2L1, ZBTB16, KIT, SOX9, TCF7L2, NR2C2, CDH6…	2840	262	13528	1.49083	0.362279	0.00419543	0.17212		GOTERM_BP_FAT	GO:0051094~positive regulation of developmental process	62	2.61935	3.64248e-05	CDX2, THRB, FGF9, PAX6, FOXO3, JAG1, GLI2, GLI3, TGFB2, NRCAM, GATA2, ACVR1B, CDKN2B, ROBO1, NKX6-2, GATA4, HEY2, ROBO2, MKL2, NRG1, FGF2, FNDC3B, AP3B1, ADAMTS20, SOCS3, VASH2, ACVR2A, ADRB2, HIF1A, BTG1, HOXD3, JUN, FOXG1, NPTN, TGIF1, IRX3, SOX2, KITLG, CDH4, BCL2, RUNX2, BMP4, BMP2, NTF3, IL7, TBX5, KLF10, TGFBR2, SMAD4, SMAD2, NKX6-1, NTRK3, PLA2G4A, ID2, ETS1, HOPX, BMPR1B, BMP7, HDAC9, IGF…	1790	278
GOTERM_BP_FAT	GO:0030318~melanocyte differentiation	11	0.279259	0.000105586	SOX10, EDNRB, TYRP1, MLPH, GFPT1, BCL2, MITF, MREG, OCA2, CITED1, RAB27A	2969	14	13528	3.58004	0.414163	0.00476286	0.201013		GOTERM_BP_FAT	GO:0022602~ovulation cycle process	19	0.802026	0.000593371	BMP4, FGF7, LHCGR, FSHR, SIRT1, NRIP1, TGFB2, KDR, PGR, INHBA, PLA2G4A, STRA8, BCL2, ANGPT1, NOBOX, ADAMTS1, FOXC1, PCYT1B, BMPR1B	1744	62	13528	2.37711	0.921257	0.0234731	1.10497		GOTERM_BP_FAT	GO:0060420~regulation of heart growth	10	0.26469	9.20816e-05	NOG, FGF9, TBX5, GATA4, HEY2, TGFBR2, NRG1, CXADR, PROX1, FGF2	2840	12	13528	3.96948	0.367009	0.00422529	0.174966		GOTERM_BP_FAT	GO:0043010~camera-type eye development	31	1.30967	3.68578e-05	TWSG1, IRX5, SOX2, MITF, PAX6, PAX2, GLI3, WT1, ALDH1A2, CHD7, PVRL1, PVRL3, POU2F1, BMP4, MAF, FOXL2, PTPRM, BHLHE22, LMX1B, YY1, NF1, PTF1A, RPGRIP1L, GDF11, TGIF1, FOXC1, BMPR1B, BMP7, MAB21L1, CRYBA4, KLF4	1790	107
GOTERM_BP_FAT	GO:0009725~response to hormone stimulus	112	2.84336	0.000106228	ADCY1, ADCY2, PDGFA, STAT5A, LHCGR, ARNT2, FOXO1, RPE65, AQP1, IL10, SHH, CITED1, TGFB2, CTNNB1, PRKACG, SLC2A8, PRKAR2B, CTTNBP2, EIF4EBP1, GAB1, PLA2G1B, LOX, PRKACB, GNG4, GNG5, GNG7, BSG, PLD1, IRS2, SOCS2, SOCS3, RXRA, SOCS1, MFGE8, IRS1, PPARGC1B, SLC34A2, MAPK1, KRT19, GRB10, SLC25A36, PDGFRA, WFDC1, CAV1, GCLC, ERBB3, BCL2L1, TIMP3, SRC, AGRP, NKX2-5, SPP1, BMP4, PTPN2, TGFBR2, NR4A3, BRC…	2969	367	13528	1.39051	0.416066	0.00474945	0.202234		GOTERM_BP_FAT	GO:0050770~regulation of axonogenesis	18	0.759814	0.000593396	NRP1, BARHL2, CDH2, LRRC4C, CDH4, NTRK3, LINGO1, PTK2, PSEN1, ROBO1, ROBO2, POU3F2, SEMA3A, SEMA4D, WNT7A, NEFL, NGF, SPP1	1744	57	13528	2.44954	0.921266	0.0232593	1.10501		GOTERM_BP_FAT	GO:0051270~regulation of cell motion	64	1.69402	9.6735e-05	DLC1, GNA13, EDN3, NRP1, EDN2, F2RL1, EDN1, PAX6, JAG1, SHH, TGFB2, CITED2, VCL, S1PR1, SERPINE2, CXCR4, GAB1, TDGF1, SEMA3A, UNC5C, ARHGAP8, INSR, FGF2, EGFR, PTPRK, IRS2, PTPRM, LYN, ACTN1, IRS1, SPAG9, RPS19, HIF1A, ALOX15B, PDGFRA, ADAM17, PARD3, ERBB4, ONECUT1, PKHD1, DRD2, ENPP2, TAC1, ABHD2, KIT, TPM1, TRIB1, PTK2B, MAP3K1, BCL6, SCARB1, PIK3R1, COL18A1, FLT1, SMAD7, TBX5, SMAD3, NTN1, CDH…	2840	193	13528	1.57957	0.38147	0.00439772	0.1838		GOTERM_BP_FAT	GO:0045664~regulation of neuron differentiation	36	1.52091	3.78584e-05	IRX3, CDK5R1, LZTS1, NRP1, SOX2, SOX5, PAX6, CDH2, LRRC4C, GLI2, CDH4, NRCAM, LINGO1, HOXA2, ROBO1, BCL2, ROBO2, POU3F2, SEMA3A, LMX1A, ISL1, NKX6-1, HES1, NTRK3, EYA1, CCND2, HOXD3, NTRK2, SIX1, FOXG1, TGIF1, PBX1, ID4, CNTN4, WNT7A, KALRN	1790	133
GOTERM_BP_FAT	GO:0008104~protein localization	240	6.09292	0.00010632	ALS2, RAB3GAP2, CROCC, CHMP6, VPS54, LHCGR, USE1, VPS52, MXI1, CTNNB1, SSR1, HOOK1, KIF13A, HOOK2, APOB, VPS13C, TRAK1, RAB25, TLK1, NUP35, RAB21, RAB27A, KIF13B, PTPRK, RAN, GRIN2A, VPS41, MYH9, VTI1A, MAPK1, CD36, JUN, F2, RAB12, RAB10, MTX3, RTP1, AKAP12, NFKBIA, AKAP10, CALR, RIMS1, TRAM2, MACF1, DMD, DUSP16, NUP50, TNKS, SRP54, RASEF, RGPD3, CBLB, RABEP1, TRPS1, SYTL2, SMURF1, RERE, SLC15A1,…	2969	882	13528	1.23984	0.416339	0.00471197	0.20241		GOTERM_BP_FAT	GO:0031327~negative regulation of cellular biosynthetic process	100	4.22119	0.000594158	THRB, FST, NR2E3, CITED2, CTNNB1, EIF4EBP3, TBPL2, HTR1B, SIN3A, NKX6-2, FOXF2, EIF2B3, TWIST2, TWIST1, PTPRK, RXRA, ZHX2, PTPRU, PROX1, PKIA, BACE2, TGIF1, ST18, SMARCA2, CAV1, TAF9B, IGF2BP2, NOSTRIN, IGF2BP3, ELK3, SOX6, SOX9, MEIS2, SFTPD, BHLHE40, HELLS, BMP2, KLF12, LMCD1, SMAD2, FOXP1, FOXP2, DLX2, HDAC4, TRPS1, RFX3, SCMH1, DNAJB6, KLF4, FOXK1, NR6A1, TBX20, ZNF675, ZEB2, PAWR, ZEB1, RLIM…	1744	561	13528	1.38269	0.921522	0.0230776	1.10643		GOTERM_BP_FAT	GO:0051301~cell division	90	2.38221	0.000111132	CDC14A, CDC16, AURKB, PTTG1, LATS1, TGFB2, CCNE2, FAM83D, KIF2B, TOP1, NDE1, RAD21, ATAD3B, EVI5, SEH1L, OIP5, CDCA2, PARD3B, CCNA2, CABLES1, ZW10, CDC7, CDC6, CDK1, ROCK1, RAN, SGOL1, ANAPC4, LIG4, MYH9, HMGA2, UBE2C, WEE1, NCAPD2, FMN2, CCND1, TIMELESS, CCND2, BUB1B, CDCA7L, PELO, PDCD6IP, ANAPC7, RUVBL1, CHFR, MAPRE3, SEPT7, SEPT9, HAUS4, HAUS6, PARD3, NEK3, PKHD1, NEK2, CETN3, TIPIN, KATNB1, …	2840	295	13528	1.45323	0.424151	0.0050048	0.211127		GOTERM_BP_FAT	GO:0003007~heart morphogenesis	24	1.01394	4.00822e-05	DLC1, BMP2, TBX3, TBX2, SMAD7, RXRA, TBX20, FKBP1A, TTN, ISL1, TGFB2, MSX2, ALDH1A2, CHD7, MSX1, HAND1, HAND2, ZMIZ1, GATA4, ADAMTS1, PTCH1, FOXC1, MKL2, COL11A1	1790	73
GOTERM_BP_FAT	GO:0040017~positive regulation of locomotion	39	0.990099	0.000114701	IL16, ONECUT1, PDGFA, EDN2, BCAR1, KIT, TGFB2, IGF1R, PRR5, ARHGAP5, S1PR1, BCL2, AGT, SCARB1, ARHGAP8, PIK3R1, SCG2, APC, COL18A1, EGFR, IRS2, IL6, PLD1, ADAM10, FLT1, IL8, SMAD3, IL6R, IRS1, SLIT2, KDR, MAPK1, SPAG9, HIF1A, CCR4, PTP4A1, RRAS2, PDGFRA, HBEGF, HDAC9	2969	98	13528	1.81327	0.440593	0.00503837	0.218348		GOTERM_BP_FAT	GO:0001655~urogenital system development	28	1.18193	0.000608578	NOG, PKHD1, GREM1, GDNF, GLI3, CITED1, SHH, AGTR1, ALDH1A2, GPC3, OSR1, CD44, BCL2, POU3F3, ROBO2, PCSK5, HELLS, BMP4, AR, BMP2, SOX11, RPGRIP1L, LEF1, PROX1, BCL2L11, PLCE1, ADAMTS1, FOXC1	1744	110	13528	1.97448	0.926224	0.0234189	1.13313		GOTERM_BP_FAT	GO:0043583~ear development	37	0.979354	0.0001151	NOG, FGF9, USH1G, SOX2, EDN1, COL2A1, JAG1, ZIC1, PAX2, HESX1, SPRY2, ATOH1, BDNF, ECE1, POU3F4, NKX3-2, COL11A1, MYC, KCNMA1, GSC, MAFB, OTX1, NEUROG1, FZD3, NR4A3, FGF20, PROX1, BCL2L11, FZD6, HES1, EYA1, HES5, DLX6, CLIC5, SIX1, FOXG1, PDGFRA	2840	95	13528	1.85521	0.435391	0.00513651	0.218659		GOTERM_BP_FAT	GO:0048839~inner ear development	25	1.05619	5.33224e-05	PDGFA, FGF9, SOX2, PRRX1, SOBP, JAG1, PAX2, SPRY2, CHD7, MCOLN3, COL11A1, OTOP1, KCNMA1, NOX3, MAFB, FZD3, FZD6, PTPRQ, HES1, EYA1, DLX6, CLIC5, FOXG1, SIX1, PDGFRA	1790	79
GOTERM_BP_FAT	GO:0051674~localization of cell	96	2.43717	0.000131683	NRP2, SLC22A16, PPARD, IL16, PLXNA2, BCAR1, EDN2, ZEB2, GDNF, IL10, SHH, TGFB2, EDNRB, CTTNBP2, NDE1, APOB, DAB1, GAB2, CD44, CTGF, CXCR4, ROBO1, PLA2G1B, POU4F1, MSN, NR2F2, TOP2B, CEACAM1, NR2F1, TWIST1, SYK, PTPRK, ARHGEF7, FOXJ1, MDGA1, BARHL1, BARHL2, IL6R, MYH9, SLIT2, CTNNA2, ASCL1, TNS3, NCK2, TNS1, HIF1A, CCR4, BTG1, LYST, OPHN1, FOXC1, LAMC1, CDK5R1, SHROOM2, DNAH17, KITLG, ITGB2, KIT, …	2969	307	13528	1.42481	0.486695	0.00573252	0.250638		GOTERM_BP_FAT	GO:0002053~positive regulation of mesenchymal cell proliferation	9	0.379907	0.000616694	IRS2, TGFBR2, GAS1, TBX18, IRS1, SHH, FOXP1, KDR, FOXP2	1744	17	13528	4.10658	0.928746	0.0235164	1.14816		GOTERM_BP_FAT	GO:0021537~telencephalon development	28	0.741133	0.000136647	CEP120, ERBB4, DRD2, SOX2, PAX6, ZEB2, GLI3, SHH, ARX, NDE1, SLC1A2, DAB1, ALDH1A3, LHX2, POU3F3, LHX6, POU3F2, BMP4, SIX3, RPGRIP1L, LEF1, FOXP2, TACC2, SALL3, DLX2, AVPR1A, ID4, MYH10	2840	65	13528	2.05192	0.492692	0.00604094	0.259541		GOTERM_BP_FAT	GO:0016477~cell migration	61	2.5771	5.58638e-05	NRP2, CCKAR, NRP1, HMGCR, EDN2, PAX6, ZEB2, CXCL12, IL10, TGFB2, NRCAM, EDNRB, ROBO1, PEX2, CXCR4, IFNG, SEMA3C, NR2F2, FGF2, NR2F1, PTPRK, SATB2, RET, ROCK1, EMX2, DCDC2, MYH9, CTNNA2, TNS3, HIF1A, TNS1, BTG1, SIX1, PDGFRB, FOXC1, RELN, VCAN, IL12B, CDK5R1, DRD1, KITLG, CDH2, ITGB1, ARX, PRSS3, SCARB1, POU3F2, DCX, NKX2-3, THBS4, FN1, VAV3, LMX1B, IL8, PODXL, NR4A2, ISL1, KDR, CDH13, ID1, APBB2	1790	276
GOTERM_BP_FAT	GO:0048870~cell motility	96	2.43717	0.000131683	NRP2, SLC22A16, PPARD, IL16, PLXNA2, BCAR1, EDN2, ZEB2, GDNF, IL10, SHH, TGFB2, EDNRB, CTTNBP2, NDE1, APOB, DAB1, GAB2, CD44, CTGF, CXCR4, ROBO1, PLA2G1B, POU4F1, MSN, NR2F2, TOP2B, CEACAM1, NR2F1, TWIST1, SYK, PTPRK, ARHGEF7, FOXJ1, MDGA1, BARHL1, BARHL2, IL6R, MYH9, SLIT2, CTNNA2, ASCL1, TNS3, NCK2, TNS1, HIF1A, CCR4, BTG1, LYST, OPHN1, FOXC1, LAMC1, CDK5R1, SHROOM2, DNAH17, KITLG, ITGB2, KIT, …	2969	307	13528	1.42481	0.486695	0.00573252	0.250638		GOTERM_BP_FAT	GO:0060548~negative regulation of cell death	69	2.91262	0.000676531	GRIK2, BTC, SNCA, ARNT2, MITF, BNIP3, FOXO1, SGMS1, PRDX3, GDNF, PTEN, SHH, CITED2, MAP3K7, EDNRB, FNTA, NRG1, API5, TWIST2, DHCR24, EGFR, PIK3CG, ROCK1, SLC25A4, ADAMTS20, NKX2-6, RELA, RXFP2, SKP2, LIG4, DAPK1, PROK2, PSEN1, F3, TNFAIP8, RIPK2, FOXC1, KCNH8, MAPK8, SEMA4D, TNFAIP3, NGF, TAF9B, SOX4, KIT, MSX2, IGF1R, KRAS, SH3GLB1, BCL2, DAD1, LHX4, TGM2, POU3F3, NEFL, HELLS, GFRAL, SMAD6, NR4A…	1744	360	13528	1.48674	0.94486	0.0255421	1.2589		GOTERM_BP_FAT	GO:0001704~formation of primary germ layer	20	0.529381	0.000163255	BMP4, FOXA2, BMPR2, EOMES, SMAD3, LEF1, SMAD2, TRIM15, NR4A3, SLIT2, CTNNB1, EYA2, WNT3, LHX1, TDGF1, PRKAR1A, FOXC1, BMP7, KLF4, BMPR1A	2840	40	13528	2.38169	0.555492	0.00714944	0.310004		GOTERM_BP_FAT	GO:0030900~forebrain development	39	1.64766	6.11142e-05	DLC1, CCKAR, TWSG1, DRD1, CEP120, SOX2, PAX6, ZEB2, GLI2, GLI3, ARX, GATA2, ALDH1A2, DYNC2H1, POU3F2, NR2F2, PITX1, NR2F1, BMP4, GNAO1, GSC, TBX3, NKX2-6, NF1, EMX2, RPGRIP1L, LEF1, LMX1A, MECOM, ISL1, HES1, DLX2, EYA1, MSX1, FOXG1, RELN, ID4, APAF1, LRP2	1790	152
GOTERM_BP_FAT	GO:0046578~regulation of Ras protein signal transduction	70	1.7771	0.000154471	DLC1, ALS2, PREX1, ITPKB, ITSN2, LPAR1, MCF2L, TBC1D16, S1PR1, EVI5, TIAM1, TBC1D14, AGAP1, ARHGEF3, BCR, ARHGEF7, FOXJ1, ARHGEF19, ARHGEF16, PSD3, ARHGAP27, ARHGEF9, TBC1D22A, ARHGEF10, PLCE1, SGSM1, RASGRF2, RASGRF1, ACAP2, SPATA13, KALRN, FGD2, FGD1, ARFGAP2, TBC1D8, CYTH1, ASAP2, RABGAP1L, AKAP13, ASAP1, CYTH3, ASAP3, ARFGEF2, MCF2L2, PLEKHG3, PLEKHG2, TBC1D5, BCL6, SH2B2, TBC1D1, TBC1D30, AR…	2969	210	13528	1.51881	0.542647	0.00666402	0.29395		GOTERM_BP_FAT	GO:0048729~tissue morphogenesis	40	1.68848	0.00067773	FGF7, LMO4, FST, ZEB2, GREM1, TTN, GLI3, SHH, TGFB2, CTNNB1, MAP3K7, RGMA, ALDH1A2, GPC3, CD44, FOXF1, BCL2, COL11A1, IPMK, ALX1, TWIST1, BMP4, BMP2, RXRA, EOMES, LEF1, SMAD2, NR4A3, PROX1, FZD6, NOTCH2, VEGFC, FREM2, COL1A2, TGIF1, TFAP2A, FOXC1, TBX18, WNT7A, KLF4	1744	180	13528	1.72375	0.945143	0.0253633	1.26112		GOTERM_BP_FAT	GO:0050769~positive regulation of neurogenesis	26	0.688195	0.0001639	XRCC4, DRD2, SOX2, PAX6, KIT, CDH4, SHH, EPHB2, OTP, TIAM1, ROBO1, ROBO2, NEFL, BMP2, ARHGEF1, NTF3, LYN, MAP1B, LIG4, NTN1, NKX6-1, SLIT2, NTRK3, NOTCH1, FOXG1, NGF	2840	59	13528	2.09912	0.556915	0.00711487	0.311227		GOTERM_BP_FAT	GO:0001655~urogenital system development	31	1.30967	6.49445e-05	TP63, PAX2, GLI2, GLI3, WT1, ALDH1A2, SPRY1, BCL2, ROBO2, RARB, C1GALT1, BMP4, BMP2, RET, SOX11, NF1, SMAD4, RPGRIP1L, LEF1, SIX2, BCL2L11, PLCE1, EYA1, SALL1, SIX1, GDF11, PDGFRB, PBX1, FOXC1, ADAMTS1, BMP7	1790	110
GOTERM_BP_FAT	GO:0022604~regulation of cell morphogenesis	48	1.21858	0.000176981	DLC1, GNA13, FGD2, FGD1, LZTS1, GNA12, ATP10A, RHOQ, ITGB2, PALMD, CDH4, TTC3, TGFB2, MBP, ACTR3, LINGO1, ROBO1, TIAM1, SEMA3A, CDC42EP4, NEFL, CDC42EP3, ARHGDIA, SPP1, FN1, FGD4, SMAD7, BARHL2, SMAD4, SMAD3, SMAD2, MYH9, GAS7, NTN1, SLIT2, KDR, NTRK3, CNTF, YWHAH, FYN, TGFBR3, CYFIP1, CFDP1, SEMA4D, OMG, WNT7A, ARAP1, MYH10	2969	131	13528	1.66953	0.591928	0.00756708	0.336718		GOTERM_BP_FAT	GO:0048545~response to steroid hormone stimulus	42	1.7729	0.00068215	ARSB, CALCR, CAV1, ERBB4, TACR3, IGFBP7, ARNT2, PTEN, SHH, CITED1, TGFB2, CTNNB1, CTTNBP2, ALDH1A2, HTR1B, KRAS, GOT1, BCHE, BCL2, GATA3, ANGPT1, LOX, NEFL, SPP1, KCNMA1, BMP4, PRKCA, STS, RELA, RXRA, TGFBR2, SI, CRIPAK, PTPRU, CNGA3, SLC34A2, MAPK1, PLA2G4A, CDKN1A, SLC25A36, AVPR1A, NGF	1744	192	13528	1.69682	0.946172	0.0253056	1.26929		GOTERM_BP_FAT	GO:0021517~ventral spinal cord development	11	0.291159	0.000171859	PHOX2A, ISL2, EVX1, MDGA2, LHX4, ISL1, GLI2, CLN8, GLI3, SHH, NKX6-1	2840	15	13528	3.49315	0.574089	0.00739448	0.326317		GOTERM_BP_FAT	GO:0042471~ear morphogenesis	22	0.929447	7.29813e-05	MAFB, FGF9, SOX2, EDN1, PRRX1, SOBP, SIX2, FZD3, PAX2, FZD6, PTPRQ, SPRY2, EYA1, HOXA2, CHD7, DLX6, CLIC5, SIX1, FOXG1, COL11A1, MYC, OTOP1	1790	66
GOTERM_BP_FAT	GO:0006350~transcription	525	13.3283	0.00019925	MEF2C, MEF2A, RORB, RORA, MXI1, CITED4, CITED2, CTNNB1, EPC1, TBPL2, EPC2, ZNF775, ZNF774, PPP1R1B, FOXF1, MED27, PHTF2, ZNF395, CCAR1, ZNF644, RCOR3, RREB1, BARHL1, RXRA, TAF4B, RCOR1, ZNF507, BARHL2, ZHX2, RXRG, MTPAP, ZNF648, EOMES, HMG20A, MED14, ZNF503, MED13, HNF4G, MED10, ZNF787, ASCC2, SCYL1, JUN, ZNF785, TGIF1, ZZZ3, VGLL3, TGIF2, VGLL4, CRTC3, ZNF516, ZNF133, ZNF76, MYBL2, ARX, T, HEXIM…	2969	2101	13528	1.13856	0.635454	0.008444	0.37901		GOTERM_BP_FAT	GO:0031344~regulation of cell projection organization	24	1.01309	0.00070091	NRP1, LZTS1, BARHL2, RHOQ, KIT, CDH2, LRRC4C, CDH4, NTRK3, LINGO1, PRKCQ, PTK2, PSEN1, ROBO1, NTRK2, ROBO2, POU3F2, SEMA3A, SEMA4D, NEFL, WNT7A, KALRN, NGF, SPP1	1744	89	13528	2.09174	0.95033	0.0257695	1.30399		GOTERM_BP_FAT	GO:0033273~response to vitamin	28	0.741133	0.000185478	CYP24A1, MICB, CCL2, IGFBP7, SOX2, GDAP1, TIMP3, SHH, AQP3, ALDH1A2, CD44, BCHE, GSN, PEMT, ANGPT1, INSR, SPP1, BMP4, BMP2, SI, MAP1B, CCND1, PLA2G4A, TFRC, LRP2, BMP7, IGFBP2, KLF4	2840	66	13528	2.02083	0.601946	0.00790965	0.352132		GOTERM_BP_FAT	GO:0001525~angiogenesis	38	1.60541	7.59309e-05	NRP2, NRP1, FGF9, PDGFA, TBX20, EDN1, JAG1, CXCL12, TGFB2, MAP3K7, ARHGAP22, SHB, S1PR1, HAND1, CXCR4, ROBO1, HAND2, CCBE1, ANGPT1, EGF, ANGPT2, FGF2, C1GALT1, CYR61, BMP4, COL18A1, IL8, TBX4, TGFBR2, MYH9, KDR, CDH13, HIF1A, MEOX2, ID1, PROK1, JUN, RBPJ	1790	148
GOTERM_BP_FAT	GO:0051098~regulation of binding	54	1.37091	0.000199731	NOG, TLR4, SHH, IL10, BAK1, CDKN2A, PRMT8, HMOX1, PLA2G1B, NR2F2, FOXJ1, PIM1, NFAM1, TAF6L, LDLRAP1, PRKCD, JMY, UBE2N, CARD11, ADRB2, NCOA3, RIPK1, HIPK2, RIPK2, ADD1, MTDH, CALD1, UBE2V1, NFKBIA, FKBP1A, EGLN1, TRIB1, SUMO1, BCL2, AGT, NPM1, PYCARD, TNKS, IL6, TNFSF4, EPB41, SMAD7, SMAD4, SMAD3, EDA2R, SKI, SMAD2, SIRT1, HDAC4, ID2, ID1, TGFBR3, ID3, CALM2, CALM1	2969	153	13528	1.60815	0.636341	0.00839407	0.379923		GOTERM_BP_FAT	GO:0007611~learning or memory	28	1.18193	0.000707332	ADCY1, HMGCR, ADCY8, CTNND2, TAC1, KIT, PTEN, PRKAR2B, APP, KRAS, CHST10, BCHE, ACSL4, PLCB1, IL1RAPL1, PRKCA, STS, GRIN2A, AFF2, FOXP2, PSEN1, RASGRF1, FYN, GRM7, JUN, ADRA1B, HTR2A, NGF	1744	111	13528	1.95669	0.951678	0.0257814	1.31586		GOTERM_BP_FAT	GO:0048608~reproductive structure development	45	1.19111	0.000197805	HMGB2, NOG, HMGCR, FGF9, EDN2, FST, ZFP42, TP63, BCL2L1, FOXO3, VGF, SOX9, ANKRD7, SHH, CDH6, PRKACG, TCF21, OSR1, NOBOX, ANGPT1, HSD17B4, FNDC3A, BMP4, AR, FOXL2, FOXA1, BRCA2, SIRT1, FSHR, BCL2L11, NRIP1, INHBB, AFP, ACVR2A, PLA2G4A, CCND1, CCND2, NCOA4, ALOX15B, FOXC1, ADAMTS1, BMPR1B, DMC1, WNT7A, NR5A1	2840	126	13528	1.70121	0.625587	0.00836139	0.375494		GOTERM_BP_FAT	GO:0003006~reproductive developmental process	58	2.45036	8.29537e-05	FGF9, HMGCR, CAPZA3, EDN2, LHCGR, ZFP42, IDE, TP63, FOXO3, VGF, CXCL12, DMRTA1, CITED2, TGFB2, HOOK1, CXCR4, ANGPT1, FANCC, DMRT3, FSHR, BCL2L11, NRIP1, INHBB, ACVR2A, SPAG6, CCND2, NCOA4, PTGDR, CELF4, ASB1, PDGFRA, ROR2, FOXC1, ADAMTS1, TSPY2, HMGB2, SOX2, SOX9, TCF7L2, WT1, CDH6, CHD7, BCL2, CSDE1, DAZL, LFNG, BMP4, FOXL2, TBX3, TNP1, PDE3A, KDR, CDC25B, AFP, PLA2G4A, PBX1, BMPR1B, WNT7A	1790	262
GOTERM_BP_FAT	GO:0043193~positive regulation of gene-specific transcription	35	0.88855	0.000215688	MEF2C, NFKBIA, RHOQ, RORB, TCF7L2, GDNF, IL10, CITED2, CTNNB1, GATA2, HAND1, GATA6, GATA4, PLA2G1B, TAF9, NR2F2, NKX2-5, TCF3, ARHGEF10L, HNRNPAB, IL6, IKZF2, CREB1, SMAD3, SMAD2, PPARGC1A, SCAP, HES1, HDAC4, NOTCH1, HIF1A, HES5, ETS1, MAPRE3, RBM15	2969	87	13528	1.83304	0.664576	0.00898714	0.410216		GOTERM_BP_FAT	GO:0021915~neural tube development	20	0.844238	0.00071448	BMP4, FOXA2, LMO4, RPGRIP1L, ZEB2, GAS1, GLI3, PROX1, SHH, FZD6, MAP3K7, RGMA, ALDH1A2, PSEN1, MNX1, TGIF1, TFAP2A, IPMK, ALX1, TWIST1	1744	68	13528	2.28144	0.953136	0.0258189	1.32907		GOTERM_BP_FAT	GO:0016202~regulation of striated muscle tissue development	23	0.608788	0.000207459	BMP4, NOG, TBX3, FGF9, TBX5, TGFBR2, SMAD3, CENPF, LEF1, CXADR, HDAC4, NOTCH1, BTG1, MTPN, HEY2, GATA4, MBNL3, NRG1, IGFBP3, ZFHX3, FGF2, NKX2-5, RPS27A	2840	50	13528	2.19115	0.643117	0.00869374	0.393786		GOTERM_BP_FAT	GO:0008406~gonad development	31	1.30967	9.31649e-05	TSPY2, HMGB2, HMGCR, FGF9, EDN2, LHCGR, ZFP42, FOXO3, SOX9, VGF, WT1, CDH6, BCL2, CSDE1, ANGPT1, LFNG, BMP4, FOXL2, FSHR, BCL2L11, NRIP1, KDR, INHBB, AFP, ACVR2A, PLA2G4A, CCND2, NCOA4, ADAMTS1, FOXC1, BMPR1B	1790	112
GOTERM_BP_FAT	GO:0010551~regulation of specific transcription from RNA polymerase II promoter	37	0.939325	0.00022906	MEF2C, NFKBIA, RHOQ, NFKB1, TCF7L2, GDNF, CTNNB1, CITED2, GATA2, HAND1, GATA6, HEY2, PLA2G1B, TAF9, BCOR, NKX2-5, TCF3, ARHGEF10L, TBL1XR1, IKZF2, FOXJ1, SMAD7, CREB1, RXRA, SMAD3, SIRT1, SCAP, HES1, HDAC4, DLX2, NOTCH1, HES5, ETS1, HDAC9, TBL1X, RBM15, NCOR2	2969	94	13528	1.79348	0.686542	0.00946387	0.435596		GOTERM_BP_FAT	GO:0010941~regulation of cell death	137	5.78303	0.000716757	CADM1, ZAK, GRIK2, NELL1, ARNT2, SNCA, BTC, FOXO1, TLR4, SGMS1, GDNF, SHH, CITED2, TGFB2, SMNDC1, CUL3, MAP3K7, APP, AGTR2, FNTA, CD44, GRID2, API5, TWIST2, MAP2K6, PIK3CG, NMNAT3, EGFR, ROCK1, ADAMTS20, NKX2-6, RELA, RXRA, SKP2, GRIN2A, LIG4, BCL2L11, STK3, MAPK1, RASGRF2, RASGRF1, F3, JUN, TNFAIP8, RIPK2, RYR2, MAPK8, TNFAIP3, KALRN, NGF, TAF9B, STK17B, SOX4, SOX9, KRAS, LHX4, DIABLO, BMF, TRAF…	1744	815	13528	1.30392	0.953591	0.0256835	1.33328		GOTERM_BP_FAT	GO:0045787~positive regulation of cell cycle	25	0.661726	0.000247301	EGFR, EDN3, DRD3, TBX3, SMAD6, DLGAP5, EDN1, PIM1, RPS15A, BRCA2, CALR, PROX1, TGFB2, CITED2, CCND1, APP, ID2, CCND2, FOXG1, PEBP1, MDM2, ADAM17, TCF3, INSR, TERF1	2840	57	13528	2.0892	0.707195	0.0102683	0.469243		GOTERM_BP_FAT	GO:0040008~regulation of growth	71	2.99958	9.60949e-05	NRG3, NRP1, FGF9, IGFBP7, NELL2, TP63, DMAP1, VGF, CXADR, TGFB2, NRCAM, ACVR1B, EPC1, MYOCD, NMUR2, IFNG, GATA4, HEY2, SEMA3A, NRG1, PRL, FGF2, CYR61, FLVCR1, ADAM10, SOCS3, HMGA2, BCL2L11, PRKCQ, CD38, CTH, PLCE1, ADRB2, BTG1, LRP12, FOXC1, RUVBL1, GPAM, GAP43, ING3, ABTB2, NEDD9, RAG2, CDH4, ARX, CHD7, BCL2, POU3F2, CRIM1, ENO1, TMEM97, IL7, TBX5, TGFBR2, SMAD4, IGF1, LMX1A, RERG, NTRK3, CDH13,…	1790	341
GOTERM_BP_FAT	GO:0009719~response to endogenous stimulus	120	3.04646	0.00022963	ADCY1, ADCY2, PDGFA, STAT5A, ARNT2, LHCGR, FOXO1, RPE65, AQP1, IL10, SHH, CITED1, TGFB2, CTNNB1, PRKACG, SLC2A8, PRKAR2B, CTTNBP2, EIF4EBP1, GAB1, PLA2G1B, LOX, PRKACB, GNG4, GNG5, GNG7, BSG, PLD1, IRS2, SOCS2, SOCS3, RXRA, SOCS1, GRIN2A, MFGE8, IRS1, PPARGC1B, SLC34A2, MAPK1, KRT19, GRB10, SLC25A36, PDGFRA, WFDC1, CAV1, GCLC, DRD3, ADORA2A, ERBB3, BCL2L1, TIMP3, SRC, AGRP, NKX2-5, SPP1, BMP4, PT…	2969	405	13528	1.35005	0.687447	0.00941057	0.436679		GOTERM_BP_FAT	GO:0010001~glial cell differentiation	17	0.717602	0.000735361	EGFR, NTF3, LYN, SOX11, IGF1, NKX6-1, SHH, CTNNB1, ASCL1, NKX6-2, DNER, NAB1, RELN, POU3F2, EIF2B3, FGF2, GAP43	1744	53	13528	2.48806	0.957147	0.0261231	1.36766		GOTERM_BP_FAT	GO:0007492~endoderm development	12	0.317628	0.000247556	PTHLH, HNF1B, NOTCH1, ONECUT1, PAX9, LHX1, GATA6, EOMES, LAMC1, EXT1, CTNNB1, BMPR1A	2840	18	13528	3.17559	0.707566	0.0101937	0.469727		GOTERM_BP_FAT	GO:0045597~positive regulation of cell differentiation	52	2.19687	0.000103601	CDX2, THRB, PAX6, FOXO3, JAG1, GLI2, GLI3, TGFB2, NRCAM, ACVR1B, CDKN2B, ROBO1, NKX6-2, ROBO2, NRG1, FGF2, FNDC3B, AP3B1, ADAMTS20, SOCS3, ACVR2A, HIF1A, BTG1, HOXD3, JUN, FOXG1, NPTN, TGIF1, IRX3, SOX2, KITLG, CDH4, BCL2, RUNX2, BMP4, BMP2, NTF3, IL7, TBX5, KLF10, TGFBR2, SMAD4, SMAD2, NKX6-1, NTRK3, ID2, ETS1, HOPX, BMPR1B, BMP7, IGFBP3, ZFHX3	1790	229
GOTERM_BP_FAT	GO:0040007~growth	62	1.574	0.000233809	BMP10, PPARD, HELT, VPS54, SGMS1, FOXO3, GLI2, SHH, TGFB2, SLC1A2, APP, GSN, CHST11, ANKRD11, SERPINE1, CHRNA1, SOX10, RXRA, SLC3A2, SOCS5, INHBB, INHBA, ZMIZ1, PSEN2, FOXC1, TM4SF4, EMP1, GAP43, ADD1, NINJ2, BCL2L1, IL7R, CCNG1, MREG, TIMP3, RRAGC, IGSF10, LY6E, BCL2, NPM1, APBA2, ETNK2, DCLK1, BMP4, GINS1, BMP2, ST6GAL2, LMX1B, SMAD2, GAS1, CSRP2, FOXP2, PTPN11, NOTCH2, NOTCH1, CNTF, ERBB2IP, N…	2969	183	13528	1.5437	0.693992	0.0095041	0.444608		GOTERM_BP_FAT	GO:0043062~extracellular structure organization	37	1.56184	0.000739392	GJA10, CADM1, ERBB4, GLRA2, UTRN, CACNB2, POSTN, CDH2, TGFB2, CTNNB1, GPHN, APP, PTK2, ANK3, FOXF1, DNER, FOXF2, COL12A1, POU4F1, LOX, COL11A1, CYR61, COL18A1, DNM3, RXFP1, ADAMTS20, NRXN3, NRXN1, COL5A2, ANXA2, EGFLAM, COL19A1, NLGN4X, COL1A2, FOXC1, ADAMTS3, WNT7A	1744	163	13528	1.76076	0.957881	0.0260485	1.37511		GOTERM_BP_FAT	GO:0048332~mesoderm morphogenesis	19	0.502912	0.000252563	BMP4, TBX3, EOMES, BMPR2, SMAD3, LEF1, SMAD2, TRIM15, NR4A3, SLIT2, TCF7L1, EYA2, WNT3, TDGF1, PRKAR1A, FOXC1, BMP7, KLF4, BMPR1A	2840	38	13528	2.38169	0.71475	0.0103133	0.479206		GOTERM_BP_FAT	GO:0032583~regulation of gene-specific transcription	35	1.47866	0.000106806	MEF2C, HMGB2, EVX1, TCF7L2, IL10, CITED2, GATA2, MYOCD, HAND1, NKX6-2, GATA4, HEY2, NR2F2, BCOR, ARHGEF10L, TBL1XR1, BMP2, IKZF2, TNFSF4, SMAD7, TBX5, RXRA, IGF1, SMAD2, PPARGC1A, NKX6-1, HES1, HDAC4, DLX2, HIF1A, ETS1, HDAC9, NR5A2, RBM15, SMARCA2	1790	134
GOTERM_BP_FAT	GO:0007169~transmembrane receptor protein tyrosine kinase signaling pathway	73	1.85326	0.000238703	MTSS1, MPZL1, PDGFA, GRIK2, STAT5A, BCAR1, FOXO1, RHOQ, RPE65, CLNK, DDR2, SLC2A8, EIF4EBP1, CTGF, TIAM1, GAB1, FGF1, RAPGEF1, FRS2, GHR, EGFR, PTPRJ, IRS2, SOCS2, PICK1, SOCS5, ALK, IRS1, SS18, NCK2, PLCE1, ADRB2, GRB10, ROR1, PDGFRA, SORT1, FOXC1, REPS2, ADORA2A, ERBB3, TIPARP, BMPR2, ABI1, KIT, BDKRB2, EPHB3, PXN, SRC, IGF1R, SORBS1, SH2B2, PIK3R3, GIGYF1, PIK3R1, FLT1, CAMLG, NIN, PTPN2, MYO1…	2969	224	13528	1.4849	0.701485	0.00962486	0.453894		GOTERM_BP_FAT	GO:0051270~regulation of cell motion	42	1.7729	0.000760687	PARD3, NRP1, ERBB4, ONECUT1, PKHD1, TAC1, KIT, GREM1, CXCL12, PTEN, SHH, CITED2, VCL, TGFB2, TRIB1, IGF1R, AGTR2, S1PR1, CXCR4, BCL2, SEMA3A, LAMB1, FGF2, PIK3R1, COL18A1, EGFR, PTPRK, IRS2, ADAM10, LYN, IGF1, PTPRU, IRS1, KDR, LAMA2, MAPK1, VEGFC, ETS1, F3, AMOT, RNF20, IGFBP3	1744	193	13528	1.68803	0.961554	0.0265704	1.41445		GOTERM_BP_FAT	GO:0006793~phosphorus metabolic process	249	6.59079	0.000261057	PDP1, GDF6, SNCA, PTPN23, AURKB, LPAR1, PRKX, MAP3K7, APP, MAP3K4, MAP3K9, PIK3C3, IFNG, GAB1, PLA2G1B, PIK3CA, TLK1, MAP2K6, PTPRJ, TYRO3, PTPRK, PTPRM, BCR, ROCK1, PTPRG, MYLK3, MYLK4, WNK1, PIM1, PTPRS, PTPRT, SCYL3, MARK3, PTPDC1, PTPRO, MARK1, MARK2, SPAG9, SCYL1, DLD, ROR1, PDGFRA, ROR2, MAPK8, EIF2AK2, NEK7, PPP2R3B, CDK5R1, PPP2R3A, ENPP1, ERBB4, GNAI2, NEK3, NEK2, ENPP2, DUSP10, STK17B, …	2840	973	13528	1.21899	0.726535	0.0105714	0.495285		GOTERM_BP_FAT	GO:0055021~regulation of cardiac muscle growth	8	0.337981	0.000141761	FGF9, TBX5, GATA4, HEY2, TGFBR2, NRG1, CXADR, FGF2	1790	11
GOTERM_BP_FAT	GO:0009968~negative regulation of signal transduction	72	1.82788	0.000267085	DLC1, NOG, EZH2, LEMD3, CITED1, CHST11, HEY2, PRAME, SOCS2, SOCS3, SOCS1, RPH3AL, SOCS6, TLE1, SOCS5, PRKCD, IRS1, CCND1, ADRB2, GRB10, TRIM33, HIPK2, ZFYVE28, TGIF1, PEBP1, TNFAIP3, SNX13, CAV1, ONECUT1, DRD3, ERBB3, SOX2, NFKBIA, GREM1, CALR, TRIB1, RGS10, RGS12, LECT1, OVOL2, AGT, OTUD7B, BCL6, DDIT4L, SKIL, AXIN2, RUNX2, APC, SMAD7, SMAD6, NF1, PAK1IP1, SKI, RGS18, GAS1, RGS17, FRZB, SIRT1, A…	2969	221	13528	1.48444	0.741458	0.0106783	0.507733		GOTERM_BP_FAT	GO:0009890~negative regulation of biosynthetic process	101	4.2634	0.000821285	THRB, FST, NR2E3, CITED2, CTNNB1, EIF4EBP3, TBPL2, HTR1B, FNTA, SIN3A, NKX6-2, FOXF2, EIF2B3, TWIST2, TWIST1, PTPRK, RXRA, ZHX2, PTPRU, PROX1, PKIA, BACE2, TGIF1, ST18, SMARCA2, CAV1, TAF9B, IGF2BP2, NOSTRIN, IGF2BP3, ELK3, SOX6, SOX9, MEIS2, SFTPD, BHLHE40, HELLS, BMP2, KLF12, LMCD1, SMAD2, FOXP1, FOXP2, DLX2, HDAC4, TRPS1, RFX3, SCMH1, DNAJB6, KLF4, FOXK1, NR6A1, TBX20, ZNF675, ZEB2, PAWR, ZEB1…	1744	573	13528	1.36727	0.970347	0.0284258	1.52631		GOTERM_BP_FAT	GO:0006796~phosphate metabolic process	249	6.59079	0.000261057	PDP1, GDF6, SNCA, PTPN23, AURKB, LPAR1, PRKX, MAP3K7, APP, MAP3K4, MAP3K9, PIK3C3, IFNG, GAB1, PLA2G1B, PIK3CA, TLK1, MAP2K6, PTPRJ, TYRO3, PTPRK, PTPRM, BCR, ROCK1, PTPRG, MYLK3, MYLK4, WNK1, PIM1, PTPRS, PTPRT, SCYL3, MARK3, PTPDC1, PTPRO, MARK1, MARK2, SPAG9, SCYL1, DLD, ROR1, PDGFRA, ROR2, MAPK8, EIF2AK2, NEK7, PPP2R3B, CDK5R1, PPP2R3A, ENPP1, ERBB4, GNAI2, NEK3, NEK2, ENPP2, DUSP10, STK17B, …	2840	973	13528	1.21899	0.726535	0.0105714	0.495285		GOTERM_BP_FAT	GO:0060043~regulation of cardiac muscle cell proliferation	8	0.337981	0.000141761	FGF9, TBX5, GATA4, HEY2, TGFBR2, NRG1, CXADR, FGF2	1790	11
GOTERM_BP_FAT	GO:0051338~regulation of transferase activity	111	2.81797	0.000299475	ALS2, ADCY1, ADCY2, EDN2, LPAR1, TLR6, TGFB2, PRKACG, MAP3K7, PRKAR2B, APP, DAB1, MAP3K4, CDKN2A, DIRAS3, CDKN2B, CDKN2C, MAP3K9, GAB1, SPRED2, PLA2G1B, CHRNA7, PRKACB, SPRED1, FRS2, SYK, EGFR, C5AR1, MADD, PIK3CB, RBL1, PICK1, PIM1, IRS1, SPAG9, PLCE1, CDK5R1, CAV1, ADORA2B, ADORA2A, PKHD1, DUSP12, CCNG1, SERINC5, HEXIM1, NPM1, DUSP16, ADRA2A, ADRA2C, FGD4, VAV3, MAP2K3, TGFBR2, MET, PTPN11, CDK…	2969	372	13528	1.35958	0.78058	0.011872	0.569142		GOTERM_BP_FAT	GO:0030817~regulation of cAMP biosynthetic process	26	1.09751	0.000835755	OPRM1, CALCR, ADCY1, ADCY8, GNAI1, NPY2R, LHCGR, ADCYAP1, EDNRB, HTR1B, S1PR1, HTR1A, GALR1, OXER1, ADRA2A, CAP2, RXFP2, NPR3, FSHR, ADRB2, GRM3, GRM8, GRM7, HTR7, NTRK2, OPRD1	1744	101	13528	1.99682	0.97213	0.0286878	1.553		GOTERM_BP_FAT	GO:0048634~regulation of muscle development	23	0.608788	0.00029319	BMP4, NOG, TBX3, FGF9, TBX5, TGFBR2, SMAD3, CENPF, LEF1, CXADR, HDAC4, NOTCH1, BTG1, MTPN, HEY2, GATA4, MBNL3, NRG1, IGFBP3, ZFHX3, FGF2, NKX2-5, RPS27A	2840	51	13528	2.14819	0.766878	0.0117692	0.556086		GOTERM_BP_FAT	GO:0055024~regulation of cardiac muscle tissue development	8	0.337981	0.000141761	FGF9, TBX5, GATA4, HEY2, TGFBR2, NRG1, CXADR, FGF2	1790	11
GOTERM_BP_FAT	GO:0030323~respiratory tube development	39	0.990099	0.000300517	WNT5A, RAB3A, PDGFA, BMPR2, GLI2, SHH, CTNNB1, GLI1, CTTNBP2, TCF21, SPRY2, CTGF, GATA6, FOXF1, SFTPD, LOX, FGF1, TRAF4, SIM2, BMP4, MAN1A2, EPAS1, TBX4, TGFBR2, CFTR, SMAD2, FOXP1, KDR, FOXP2, MYCN, HES1, ATP7A, TNS3, NOTCH1, PSEN2, PDGFRA, ZFPM2, CUX1, NFIB	2969	102	13528	1.74216	0.781735	0.0118206	0.571115		GOTERM_BP_FAT	GO:0002009~morphogenesis of an epithelium	26	1.09751	0.000835755	LMO4, ZEB2, GREM1, GLI3, SHH, CTNNB1, MAP3K7, RGMA, ALDH1A2, GPC3, CD44, BCL2, FOXF1, IPMK, TWIST1, ALX1, BMP4, BMP2, PROX1, FZD6, VEGFC, NOTCH2, FREM2, TGIF1, TFAP2A, TBX18	1744	101	13528	1.99682	0.97213	0.0286878	1.553		GOTERM_BP_FAT	GO:0042692~muscle cell differentiation	43	1.13817	0.00031652	KCNH1, MYOD1, TNC, UTRN, CACNB2, SOX6, CACNB4, JAG1, NEO1, CXADR, ITGB1, TCF7L2, TPM1, SHH, CTNNB1, GPHN, APP, GATA6, SMARCD3, DNER, MTPN, TDGF1, QKI, RARB, CHRNA1, NRG1, IFRD1, NKX2-5, BMP4, NTF3, TBX2, TBX5, MBNL1, MYH9, CSRP2, CAPN2, PROX1, FOXP1, KRT19, AVPR1A, SORT1, TBX18, MYH10	2840	121	13528	1.69277	0.792388	0.0125981	0.60021		GOTERM_BP_FAT	GO:0008585~female gonad development	21	0.887199	0.000142264	BMP4, FOXL2, EDN2, LHCGR, ZFP42, FOXO3, VGF, FSHR, CDH6, NRIP1, KDR, INHBB, AFP, PLA2G4A, CCND2, BCL2, ANGPT1, ADAMTS1, FOXC1, BMPR1B, LFNG	1790	64
GOTERM_BP_FAT	GO:0043405~regulation of MAP kinase activity	50	1.26936	0.000312938	ZEB2, LPAR1, TLR6, DAXX, SPRY4, SPRY2, SPRY1, CXCR4, MAP3K9, GAB1, PLA2G1B, SPRED2, CHRNA7, SPRED1, PAK1, FRS2, SYK, GHR, EGFR, C5AR1, MADD, PIK3CB, PKN1, GRM1, PROK2, SPAG9, PLCE1, PROK1, HIPK3, RIPK1, CAV1, ADORA2B, KITLG, KIT, TRIB2, TRIB1, DUSP16, ADRA2A, PRKAA1, ADRA2C, FGD4, MAP2K3, MET, LRRN3, NF1, BIRC7, PTPN11, RGS3, DUSP6, HTR2A	2969	141	13528	1.61575	0.795045	0.0122114	0.594655		GOTERM_BP_FAT	GO:0050769~positive regulation of neurogenesis	18	0.759814	0.000916857	BMP2, LYN, NTF3, RELA, KIT, LIG4, CDH4, NKX6-1, SHH, NTRK3, VEGFC, ROBO1, NKX6-2, FOXG1, ROBO2, SEMA4D, NEFL, NGF	1744	59	13528	2.36651	0.980313	0.0311793	1.70248		GOTERM_BP_FAT	GO:0009991~response to extracellular stimulus	69	1.82636	0.000321907	ARSB, CYP24A1, MICB, LDHA, NUAK2, IGFBP7, AQP3, SHH, FOS, SLC1A2, CD44, CDKN2B, GSN, SLC22A3, ANGPT1, INSR, GHR, LYN, CYP11A1, SOCS3, ADIPOR2, PPARGC1A, RPTOR, CCND1, RPS19, ATG4C, SSTR1, JUN, STC1, CCL2, GNAI2, ADORA2B, SOX2, GDAP1, BMPR2, ENSA, TIMP3, ALDH1A2, ACSL1, BCHE, PEMT, PCSK9, SPP1, BMP4, SLC8A1, NES, BMP2, CUBN, MAP1B, SI, TGFBR2, NR4A2, BRCA2, CPS1, SIRT1, ADIPOQ, PLA2G4A, CDKN1A, TF…	2840	220	13528	1.49397	0.797871	0.0127093	0.610396		GOTERM_BP_FAT	GO:0035270~endocrine system development	22	0.929447	0.000149083	BMP4, NF1, SOX2, PAX6, PDX1, GLI2, ISL1, PAX1, NKX6-1, CITED2, HES1, HOXB3, GATA2, ALDH1A2, EYA1, HOXA3, HOXD3, NKX6-2, SIX1, POU3F2, PBX1, PITX1	1790	69
GOTERM_BP_FAT	GO:0043549~regulation of kinase activity	107	2.71643	0.000323682	ALS2, ADCY1, ADCY2, EDN2, LPAR1, TLR6, TGFB2, PRKACG, MAP3K7, PRKAR2B, APP, DAB1, MAP3K4, CDKN2A, DIRAS3, CDKN2B, CDKN2C, MAP3K9, GAB1, SPRED2, PLA2G1B, CHRNA7, PRKACB, SPRED1, FRS2, SYK, EGFR, C5AR1, MADD, PIK3CB, RBL1, PICK1, PIM1, IRS1, SPAG9, PLCE1, CDK5R1, CAV1, ADORA2B, ADORA2A, PKHD1, DUSP12, CCNG1, HEXIM1, NPM1, DUSP16, ADRA2A, ADRA2C, FGD4, VAV3, MAP2K3, TGFBR2, MET, PTPN11, CDKN1C, CDKN…	2969	357	13528	1.36565	0.805902	0.0125315	0.615011		GOTERM_BP_FAT	GO:0043406~positive regulation of MAP kinase activity	26	1.09751	0.000974209	ZAK, LPAR3, KITLG, ZEB2, KIT, KRAS, CXCR4, MDFIC, ADRA2A, TGFA, PRKAA1, EGF, FGF2, FRS2, MAP2K6, EGFR, LRRN3, MET, ITGA1, HGF, GRM1, PROK2, PLCE1, PSEN1, RIPK1, HTR2A	1744	102	13528	1.97724	0.984603	0.0328375	1.80806		GOTERM_BP_FAT	GO:0007178~transmembrane receptor protein serine/threonine kinase signaling pathway	38	1.00582	0.000327826	NOG, CCL2, USP9Y, GDF6, FST, BMPR2, GREM2, TGFB2, MSX2, MAP3K7, FOXH1, FOS, UBE2D3, RGMB, MAP3K1, LEFTY2, BMP4, PTPRK, BMP2, SMAD7, CREB1, NLK, SMAD6, TGFBR2, SMAD4, SMAD3, ZNF8, SMAD2, ACVR2A, ID1, JUN, COL1A2, PPM1L, BAMBI, BMPR1B, BMP7, TOB1, BMPR1A	2840	103	13528	1.75736	0.803727	0.0128395	0.621586		GOTERM_BP_FAT	GO:0048608~reproductive structure development	33	1.39417	0.000165039	TSPY2, HMGB2, HMGCR, FGF9, EDN2, LHCGR, ZFP42, TP63, FOXO3, SOX9, VGF, WT1, CDH6, BCL2, CSDE1, ANGPT1, LFNG, BMP4, FOXL2, FSHR, BCL2L11, NRIP1, KDR, INHBB, AFP, ACVR2A, PLA2G4A, CCND2, NCOA4, FOXC1, ADAMTS1, BMPR1B, WNT7A	1790	126
GOTERM_BP_FAT	GO:0035107~appendage morphogenesis	38	0.964712	0.000333419	WNT5A, NOG, LMBR1, HOXA13, GNA12, PRRX1, COL2A1, GREM1, SHH, CTNNB1, BAK1, ECE1, CHD7, CHST11, FBN2, RARB, ASPH, ALX1, TWIST1, TBX3, TBX4, FTO, LEF1, SKI, EN1, MBNL1, GAS1, MECOM, NOTCH2, NOTCH1, SALL4, KIAA1715, PSEN2, PTCH1, GNAS, SP8, BMPR1B, WNT7A	2969	99	13528	1.74893	0.815243	0.0128082	0.633456		GOTERM_BP_FAT	GO:0014706~striated muscle tissue development	29	1.22415	0.000994386	CAV1, UTRN, CACNB2, CXADR, TTN, PTEN, TGFB2, GPHN, APP, GATA6, DMD, DNER, PPP3CA, NR2F2, NRG1, COL11A1, PITX1, NKX2-6, RXRA, MBNL1, HOMER1, PROX1, FOXP1, FOXP2, COL19A1, MEOX2, PLN, FOXC1, MYH10	1744	119	13528	1.89033	0.985879	0.033245	1.84518		GOTERM_BP_FAT	GO:0055024~regulation of cardiac muscle tissue development	9	0.238221	0.000332707	NOG, FGF9, TBX5, GATA4, HEY2, TGFBR2, NRG1, CXADR, FGF2	2840	11	13528	3.89731	0.808429	0.0129275	0.630813		GOTERM_BP_FAT	GO:0030902~hindbrain development	20	0.844951	0.000170478	DLC1, LMX1B, AGTPBP1, MAFB, PTF1A, RPGRIP1L, RORA, LMX1A, GLI2, CTNNA2, KLHL1, HES1, ALDH1A2, HOXB1, HOXA2, HOXB2, BCL2, MTPN, MYO16, WNT7A	1790	60
GOTERM_BP_FAT	GO:0035108~limb morphogenesis	38	0.964712	0.000333419	WNT5A, NOG, LMBR1, HOXA13, GNA12, PRRX1, COL2A1, GREM1, SHH, CTNNB1, BAK1, ECE1, CHD7, CHST11, FBN2, RARB, ASPH, ALX1, TWIST1, TBX3, TBX4, FTO, LEF1, SKI, EN1, MBNL1, GAS1, MECOM, NOTCH2, NOTCH1, SALL4, KIAA1715, PSEN2, PTCH1, GNAS, SP8, BMPR1B, WNT7A	2969	99	13528	1.74893	0.815243	0.0128082	0.633456		GOTERM_BP_FAT	GO:0043069~negative regulation of programmed cell death	68	2.87041	0.00104443	GRIK2, BTC, SNCA, ARNT2, MITF, BNIP3, FOXO1, SGMS1, PRDX3, GDNF, PTEN, SHH, CITED2, MAP3K7, EDNRB, FNTA, NRG1, API5, TWIST2, DHCR24, EGFR, PIK3CG, ROCK1, ADAMTS20, NKX2-6, RELA, RXFP2, SKP2, LIG4, DAPK1, PROK2, PSEN1, F3, TNFAIP8, RIPK2, FOXC1, KCNH8, MAPK8, SEMA4D, TNFAIP3, NGF, TAF9B, SOX4, KIT, MSX2, IGF1R, KRAS, SH3GLB1, BCL2, DAD1, LHX4, TGM2, POU3F3, NEFL, HELLS, GFRAL, SMAD6, NR4A2, IGF1, …	1744	359	13528	1.46927	0.988605	0.0346196	1.93719		GOTERM_BP_FAT	GO:0055021~regulation of cardiac muscle growth	9	0.238221	0.000332707	NOG, FGF9, TBX5, GATA4, HEY2, TGFBR2, NRG1, CXADR, FGF2	2840	11	13528	3.89731	0.808429	0.0129275	0.630813		GOTERM_BP_FAT	GO:0045596~negative regulation of cell differentiation	49	2.07013	0.000172492	NRP1, CDX2, EZH2, PAX6, TP63, JAG1, GLI2, GLI3, NKX6-2, SEMA3A, ZFP36, SIX2, CDK6, HES1, PRDM6, FOXG1, CNTN4, TWSG1, IRX3, SOX2, SOX9, LIN28A, TCF7L2, ITGB1, LINGO1, HOXA2, ITGAV, AXIN2, BMP4, TBX3, SMAD7, MAFB, NF1, IGF1, LMX1A, ISL1, NKX6-1, HDAC4, DLX2, NOTCH2, GDF11, HOPX, ID4, PBX1, BMP7, ZFHX3, RBM15, KLF4, TOB1	1790	216
GOTERM_BP_FAT	GO:0030324~lung development	38	0.964712	0.000333419	WNT5A, RAB3A, PDGFA, BMPR2, GLI2, SHH, CTNNB1, GLI1, CTTNBP2, TCF21, SPRY2, CTGF, GATA6, FOXF1, SFTPD, LOX, FGF1, SIM2, BMP4, MAN1A2, EPAS1, TBX4, TGFBR2, CFTR, SMAD2, FOXP1, FOXP2, MYCN, KDR, HES1, ATP7A, TNS3, NOTCH1, PSEN2, PDGFRA, ZFPM2, CUX1, NFIB	2969	99	13528	1.74893	0.815243	0.0128082	0.633456		GOTERM_BP_FAT	GO:0021953~central nervous system neuron differentiation	14	0.590967	0.00106006	PRKCA, SOX1, SOX5, NR4A2, NEUROG2, LMX1A, EPHB1, ARX, ASCL1, HOXA1, LINGO1, PTK2, FOXG1, POU4F1	1744	40	13528	2.71491	0.989344	0.0348591	1.9659		GOTERM_BP_FAT	GO:0060043~regulation of cardiac muscle cell proliferation	9	0.238221	0.000332707	NOG, FGF9, TBX5, GATA4, HEY2, TGFBR2, NRG1, CXADR, FGF2	2840	11	13528	3.89731	0.808429	0.0129275	0.630813		GOTERM_BP_FAT	GO:0030029~actin filament-based process	53	2.23912	0.000207002	DLC1, MTSS1, CAPZA3, PREX1, CAPZA2, FERMT2, TTN, KLHL1, CDC42, GSN, ACTN4, ROCK1, ROCK2, MYH9, FLNB, LPIN1, ARHGAP26, ELMO1, FMN1, EPB41L2, RND3, KRT19, EPB41L1, XIRP2, FHOD3, WASL, PARVA, SHROOM3, PLEK2, DIAPH1, CALD1, DIAPH2, DIAPH3, SSH2, ELN, NEDD9, MYO9B, DAAM1, ITGB1, PFN2, KRAS, BCL2, SH2B2, FGD5, FGD6, FGD4, NPHP1, NF1, EVL, MYOZ1, RICTOR, GAS7, ANTXR1	1790	241
GOTERM_BP_FAT	GO:0015031~protein transport	207	5.25514	0.00036794	RAB3GAP2, CHMP6, VPS54, LHCGR, USE1, VPS52, SSR1, HOOK1, KIF13A, HOOK2, APOB, TRAK1, RAB25, TLK1, NUP35, RAB21, KIF13B, RAB27A, RAN, VPS41, MYH9, VTI1A, MAPK1, CD36, JUN, F2, RAB12, RAB10, MTX3, AKAP12, NFKBIA, CALR, RIMS1, TRAM2, MACF1, NUP50, DUSP16, TNKS, SRP54, RASEF, RGPD3, CBLB, RABEP1, TRPS1, SYTL2, SMURF1, RERE, SLC15A1, RAB5B, RAB5C, TSG101, ZMAT3, VPS37B, VPS37C, MITD1, PDIA4, CANX, AP1…	2969	762	13528	1.23777	0.844886	0.0140189	0.698825		GOTERM_BP_FAT	GO:0030814~regulation of cAMP metabolic process	26	1.09751	0.0011321	OPRM1, CALCR, ADCY1, ADCY8, GNAI1, NPY2R, LHCGR, ADCYAP1, EDNRB, HTR1B, S1PR1, HTR1A, GALR1, OXER1, ADRA2A, CAP2, RXFP2, NPR3, FSHR, ADRB2, GRM3, GRM8, GRM7, HTR7, NTRK2, OPRD1	1744	103	13528	1.95805	0.992175	0.0369018	2.09816		GOTERM_BP_FAT	GO:0009952~anterior/posterior pattern formation	48	1.27051	0.000347394	HNF1B, FOXA2, PAX6, BMPR2, ZEB2, ZBTB16, GLI3, PAX1, SHH, TCF7L1, CTNNB1, FOXH1, ALDH1A2, PCGF2, WNT3, LHX1, TDGF1, GATA4, NR2F2, FRS2, ALX1, MLLT3, TBX3, OTX1, YY1, SIX3, GRSF1, SMAD4, LEF1, PCDH8, SMAD2, ATM, HES1, MIB1, ACVR2A, NOTCH1, BTG2, MEOX2, MEOX1, HES3, RNF2, LRP6, ROR2, PBX1, PBX3, RBPJ, TBX18, BMPR1A	2840	140	13528	1.63316	0.821908	0.0133897	0.658572		GOTERM_BP_FAT	GO:0016055~Wnt receptor signaling pathway	34	1.43642	0.000211032	WNT5A, WNT5B, BTRC, MITF, TCF7L2, RSPO3, FBXW4, RSPO2, AXIN2, BCL9, FZD9, FZD8, DIXDC1, TBL1XR1, WNT10A, NLK, TLE3, CSNK1A1L, FZD1, LEF1, TLE4, TLE1, FZD3, FZD2, FRZB, FZD5, FZD4, FZD6, FZD10, DACT1, ROR2, WNT11, CSNK1G3, WNT7A	1790	133
GOTERM_BP_FAT	GO:0001822~kidney development	37	0.939325	0.00036974	NOG, PKHD1, SLC5A1, TIPARP, GREM1, GLI2, GDNF, CITED1, SHH, TCF21, AGTR1, SPRY1, OSR1, CD44, BCL2, AGT, ALDH1A3, POU3F3, RARB, C1GALT1, APC, BMP4, ODC1, BMP2, MYO1E, SOX11, NF1, SMAD4, LEF1, WWTR1, SLIT2, BCL2L11, PLCE1, EYA1, PYGO1, FOXC1, BMP7	2969	96	13528	1.75612	0.846293	0.0139819	0.702232		GOTERM_BP_FAT	GO:0043066~negative regulation of apoptosis	67	2.8282	0.00114489	GRIK2, BTC, SNCA, ARNT2, MITF, BNIP3, FOXO1, SGMS1, PRDX3, GDNF, PTEN, SHH, CITED2, MAP3K7, EDNRB, FNTA, NRG1, API5, TWIST2, DHCR24, EGFR, PIK3CG, ROCK1, ADAMTS20, NKX2-6, RELA, RXFP2, SKP2, LIG4, DAPK1, PROK2, PSEN1, F3, TNFAIP8, RIPK2, FOXC1, KCNH8, MAPK8, SEMA4D, TNFAIP3, NGF, TAF9B, SOX4, MSX2, IGF1R, KRAS, SH3GLB1, BCL2, DAD1, LHX4, TGM2, POU3F3, NEFL, HELLS, GFRAL, SMAD6, NR4A2, IGF1, PDE3A…	1744	354	13528	1.46811	0.992592	0.0370295	2.12163		GOTERM_BP_FAT	GO:0046620~regulation of organ growth	16	0.423504	0.000395833	NOG, FGF9, TBX5, TGFBR2, RAG2, CXADR, PROX1, BCL2L11, ARX, GATA4, HEY2, FOXC1, NRG1, CACNA1C, FGF2, FLVCR1	2840	30	13528	2.54047	0.859998	0.0151255	0.750074		GOTERM_BP_FAT	GO:0048511~rhythmic process	33	1.39417	0.000225446	PHLPP1, DRD1, CCRN4L, EDN2, LHCGR, FOXO3, VGF, TGFB2, BCL2, ANGPT1, ARNTL2, NFIL3, LFNG, BMP4, KCNMA1, FOXL2, BMP2, GRIN2A, PROKR2, ARNTL, FSHR, NRIP1, KDR, INHBB, AFP, PLA2G4A, CCND2, JUN, HTR7, ADAMTS1, FOXC1, BMPR1B, MTNR1A	1790	128
GOTERM_BP_FAT	GO:0048736~appendage development	39	0.990099	0.000376834	WNT5A, NOG, LMBR1, HOXA13, GNA12, PRRX1, COL2A1, GREM1, SHH, CTNNB1, BAK1, ECE1, CHD7, CHST11, FBN2, RARB, ASPH, NR2F2, ALX1, TWIST1, TBX3, TBX4, FTO, LEF1, SKI, EN1, MBNL1, GAS1, MECOM, NOTCH2, NOTCH1, SALL4, KIAA1715, PSEN2, PTCH1, GNAS, SP8, BMPR1B, WNT7A	2969	103	13528	1.72525	0.851719	0.0141427	0.71566		GOTERM_BP_FAT	GO:0016202~regulation of striated muscle tissue development	16	0.67539	0.0011459	BMP4, NOG, TGFBR2, LEF1, CXADR, HDAC4, ADRB2, BTG1, BCL2, MTPN, HEY2, NRG1, IGFBP3, FGF2, BOC, TWIST1	1744	50	13528	2.4822	0.992624	0.036784	2.12349		GOTERM_BP_FAT	GO:0002040~sprouting angiogenesis	8	0.211752	0.000428333	CDH13, NOTCH1, ROBO1, CCBE1, RBPJ, SRF, FGF2, SLIT2	2840	9	13528	4.23412	0.880872	0.0162326	0.811422		GOTERM_BP_FAT	GO:0022602~ovulation cycle process	20	0.844951	0.000274956	BMP4, FOXL2, EDN2, LHCGR, FOXO3, VGF, FSHR, NRIP1, TGFB2, KDR, INHBB, AFP, PLA2G4A, CCND2, BCL2, FOXC1, ANGPT1, ADAMTS1, BMPR1B, LFNG	1790	62
GOTERM_BP_FAT	GO:0060173~limb development	39	0.990099	0.000376834	WNT5A, NOG, LMBR1, HOXA13, GNA12, PRRX1, COL2A1, GREM1, SHH, CTNNB1, BAK1, ECE1, CHD7, CHST11, FBN2, RARB, ASPH, NR2F2, ALX1, TWIST1, TBX3, TBX4, FTO, LEF1, SKI, EN1, MBNL1, GAS1, MECOM, NOTCH2, NOTCH1, SALL4, KIAA1715, PSEN2, PTCH1, GNAS, SP8, BMPR1B, WNT7A	2969	103	13528	1.72525	0.851719	0.0141427	0.71566		GOTERM_BP_FAT	GO:0045934~negative regulation of nucleobase, nucleoside, nucleotide and nucleic acid metabolic process	91	3.84128	0.00114896	FOXK1, THRB, NR6A1, FST, TBX20, ZNF675, ZEB2, PAWR, ZEB1, NR2E3, HSBP1, RLIM, GLI3, CTNNB1, CITED2, FERD3L, TBPL2, HTR1B, SIN3A, STRA8, ZNF148, NKX6-2, FOXF2, PRMT6, HEY2, NR2F2, SIK1, NRG1, FGF2, TWIST2, NR2F1, TWIST1, ALX1, ZNF281, TBL1XR1, PTPRK, CTBP2, SOX14, RXRA, ZHX2, LEF1, TLE1, SPEN, PTPRU, MBD2, PROX1, PKIA, PURA, NRIP1, GRM8, GRM7, NAB1, NPPC, TGIF1, ST18, NSD1, SMARCA2, ZMYND11, TAF9B…	1744	512	13528	1.37866	0.99272	0.0366062	2.1291		GOTERM_BP_FAT	GO:0035270~endocrine system development	28	0.741133	0.000437159	INSM1, BMP4, HNF1B, ONECUT1, FOXA2, DRD2, CREB1, SOX2, PAX6, NR3C1, GLI2, ISL1, PAX1, NKX6-1, CITED2, OTP, HES1, ALDH1A2, EYA1, LY6E, ALDH1A3, SIX1, CRH, MNX1, POU3F2, PBX1, NKX2-5, NR5A1	2840	69	13528	1.93297	0.885983	0.016439	0.828076		GOTERM_BP_FAT	GO:0042698~ovulation cycle	21	0.887199	0.000283814	BMP4, FOXL2, BMP2, EDN2, LHCGR, FOXO3, VGF, FSHR, NRIP1, TGFB2, KDR, INHBB, AFP, PLA2G4A, CCND2, BCL2, ADAMTS1, FOXC1, ANGPT1, BMPR1B, LFNG	1790	67
GOTERM_BP_FAT	GO:0016202~regulation of striated muscle tissue development	23	0.583905	0.00040395	BMP4, BMP10, NOG, TBX3, TGFBR2, SMAD3, LEF1, CXADR, HDAC4, ADRB2, NOTCH1, BTG1, BCL2, HEY2, GATA4, UBC, MKL2, HDAC9, IGFBP3, ZFHX3, NKX2-5, RPS27A, TWIST1	2969	50	13528	2.09595	0.870751	0.0150414	0.766968		GOTERM_BP_FAT	GO:0003002~regionalization	42	1.7729	0.00116056	NOG, EVX1, FOXA2, TBX20, ZEB2, CXXC4, GREM1, GLI3, SHH, CTNNB1, HOXA1, ALDH1A2, BARX1, NKX6-2, HHIP, NR2F2, PCSK5, FRS2, ALX1, MLLT3, BMP4, MAFB, SMAD6, RPGRIP1L, LEF1, SMAD2, GAS1, ATM, NKX6-1, DLX2, ACVR2A, MEOX2, PSEN1, FOXG1, MNX1, TGIF1, ROR2, RELN, SP8, BMPR1B, TBX18, WNT7A	1744	197	13528	1.65375	0.993074	0.0366964	2.15038		GOTERM_BP_FAT	GO:0045137~development of primary sexual characteristics	44	1.16464	0.0004958	HMGB2, HMGCR, FGF9, EDN2, SOX2, FST, ZFP42, TP63, BCL2L1, FOXO3, SOX9, VGF, ANKRD7, SHH, CDH6, PRKACG, OSR1, HSD17B3, NOBOX, ANGPT1, HSD17B4, FNDC3A, BMP4, AR, FOXL2, TBX3, BRCA2, SIRT1, FSHR, BCL2L11, NRIP1, INHBB, AFP, ACVR2A, PLA2G4A, CCND1, CCND2, NCOA4, PDGFRA, FOXC1, ADAMTS1, BMPR1B, DMC1, NR5A1	2840	127	13528	1.6503	0.9148	0.0184842	0.938659		GOTERM_BP_FAT	GO:0021511~spinal cord patterning	8	0.337981	0.000301316	EVX1, NKX6-2, GDF11, RAB23, RELN, GLI2, GLI3, NKX6-1	1790	12
GOTERM_BP_FAT	GO:0030199~collagen fibril organization	16	0.406194	0.000410175	ADAMTS14, LMX1B, NF1, COL2A1, ANXA2, TGFB2, ATP7A, COL14A1, P4HA1, ACAN, COL12A1, FOXC1, LOX, ADAMTS3, COL11A1, DPT	2969	29	13528	2.51388	0.874763	0.01516	0.778744		GOTERM_BP_FAT	GO:0014015~positive regulation of gliogenesis	7	0.295483	0.00117446	BMP2, LYN, NTF3, RELA, NKX6-2, SHH, NKX6-1	1744	11	13528	4.9362	0.993474	0.0368558	2.17586		GOTERM_BP_FAT	GO:0040012~regulation of locomotion	61	1.61461	0.000514032	DLC1, GNA13, EDN3, EDN2, F2RL1, EDN1, SNCA, PAX6, JAG1, SHH, TGFB2, CITED2, VCL, S1PR1, SERPINE2, CXCR4, GAB1, TDGF1, UNC5C, ARHGAP8, INSR, FGF2, EGFR, PTPRK, IRS2, PTPRM, IRS1, SLIT2, SPAG9, HIF1A, ALOX15B, PDGFRA, ADAM17, HS3ST5, ONECUT1, DRD3, ERBB4, DRD2, ENPP2, TAC1, ABHD2, KIT, TPM1, TRIB1, PTK2B, MAP3K1, SCARB1, PIK3R1, SCG2, COL18A1, FLT1, SMAD7, TBX5, SMAD3, NTN1, CDH13, AMOT, IGFBP3, HT…	2840	192	13528	1.51337	0.922179	0.0190149	0.973016		GOTERM_BP_FAT	GO:0060420~regulation of heart growth	8	0.337981	0.000301316	FGF9, TBX5, GATA4, HEY2, TGFBR2, NRG1, CXADR, FGF2	1790	12
GOTERM_BP_FAT	GO:0001654~eye development	47	1.1932	0.000438383	SHROOM2, IRX5, CRYGS, SOX2, MITF, NFYC, FASLG, RORB, NR2E3, NHS, SHH, TGFB2, CTNNB1, CRYGA, BAK1, MEIS2, CHD7, CRB1, ALDH1A3, RARB, FRS2, APC, BMP4, FOXL2, PTPRM, BHLHE23, CRYAA, LMX1B, BHLHE22, FSCN2, YY1, NF1, GAS1, FOXP2, PKNOX1, NTRK2, TGIF1, FOXC1, TGIF2, BMPR1B, MAB21L1, BMP7, CLN8, MAB21L2, CRYBA4, KLF4, MYH10	2969	132	13528	1.62236	0.891441	0.0160771	0.832088		GOTERM_BP_FAT	GO:0051172~negative regulation of nitrogen compound metabolic process	92	3.8835	0.00119572	FOXK1, THRB, NR6A1, FST, TBX20, ZNF675, ZEB2, PAWR, ZEB1, NR2E3, HSBP1, RLIM, GLI3, CTNNB1, CITED2, FERD3L, TBPL2, HTR1B, SIN3A, STRA8, ZNF148, NKX6-2, FOXF2, PRMT6, HEY2, NR2F2, SIK1, NRG1, FGF2, TWIST2, NR2F1, TWIST1, ALX1, ZNF281, TBL1XR1, PTPRK, CTBP2, SOX14, RXRA, ZHX2, LEF1, TLE1, SPEN, PTPRU, MBD2, PROX1, PKIA, PURA, NRIP1, GRM8, GRM7, NAB1, NPPC, TGIF1, ST18, NSD1, SMARCA2, ZMYND11, CAV1,…	1744	519	13528	1.37502	0.994043	0.0372383	2.21484		GOTERM_BP_FAT	GO:0030334~regulation of cell migration	55	1.4558	0.000529405	DLC1, GNA13, EDN3, EDN2, F2RL1, EDN1, PAX6, JAG1, SHH, TGFB2, CITED2, VCL, S1PR1, SERPINE2, CXCR4, GAB1, TDGF1, UNC5C, ARHGAP8, FGF2, INSR, EGFR, PTPRK, IRS2, PTPRM, IRS1, SPAG9, HIF1A, ALOX15B, PDGFRA, ADAM17, ERBB4, ONECUT1, DRD2, ENPP2, TAC1, ABHD2, KIT, TPM1, TRIB1, PTK2B, MAP3K1, SCARB1, PIK3R1, COL18A1, FLT1, SMAD7, TBX5, SMAD3, NTN1, CDH13, AMOT, IGFBP3, SST, IGFBP5	2840	169	13528	1.55021	0.927901	0.0194335	1.00198		GOTERM_BP_FAT	GO:0060537~muscle tissue development	32	1.35192	0.000326572	UTRN, ELN, TP63, FKBP1A, CXADR, TTN, ITGB1, GJC1, TGFB2, GPHN, HAND1, DMD, MKL2, RARB, NR2F2, NRG1, COL11A1, PITX1, FOXL2, TBX2, NKX2-6, SMAD7, TBX5, RXRA, NF1, HOMER1, FOXP1, COL19A1, MEOX2, SIX1, PDGFRB, FOXC1	1790	125
GOTERM_BP_FAT	GO:0001570~vasculogenesis	20	0.507743	0.000446805	PTPRJ, CAV1, MYO1E, TIPARP, TGFBR2, WARS2, CITED1, SHH, GJC1, KDR, CITED2, ZFP36L1, T, ZMIZ1, FOXF1, HEY2, NTRK2, QKI, ZFPM2, NKX2-5	2969	41	13528	2.22264	0.895975	0.0162657	0.848008		GOTERM_BP_FAT	GO:0042325~regulation of phosphorylation	84	3.5458	0.00121113	ADCY1, ZAK, ADCY8, HMGCR, GDF6, ZNF675, TTK, LPAR3, ZEB2, TLR4, PRDX3, TTN, PTEN, TGFB2, MAP3K7, PRKAR2B, EDNRB, SPRY2, APP, APOA1, DIRAS3, CDKN2B, MDFIC, CXCR4, SPRED2, TGFA, RAPGEF4, PDGFD, NRG1, FGF2, FRS2, MAP2K6, PRKCA, EGFR, LYN, PKIB, PKIA, GRM1, IRS1, PROK2, ACVR2A, VEGFC, NCK2, INHBA, PLCE1, ADRB2, PSEN1, RIPK1, JUN, RELN, GADD45B, GADD45A, GAP43, CAV1, PARD3, PKHD1, KITLG, KIT, TRIB2, T…	1744	466	13528	1.39824	0.994423	0.037437	2.24306		GOTERM_BP_FAT	GO:0002027~regulation of heart rate	13	0.344097	0.000550933	EDN3, IRX5, EPAS1, TACR3, DRD2, EDN2, EDN1, TAC1, TPM1, AVPR1A, CACNA1G, ADRA1B, SEMA3A	2840	22	13528	2.81472	0.935215	0.0200677	1.04252		GOTERM_BP_FAT	GO:0048015~phosphoinositide-mediated signaling	25	1.05619	0.000337436	PIK3CG, CCKAR, HMGB2, DRD1, TACR1, EDN2, EDN1, LHCGR, IGF1, HOMER1, NTSR2, EDNRB, PLCE1, S1PR1, CA8, GSN, ZWINT, NMUR2, P2RY1, PIK3C3, TGM2, BUB1B, NMBR, HTR2C, HTR2A	1790	88
GOTERM_BP_FAT	GO:0048332~mesoderm morphogenesis	19	0.482356	0.000451056	BMP4, TBX3, EOMES, BMPR2, SMAD3, LEF1, SMAD2, NR4A3, SLIT2, TCF7L1, EYA2, MACF1, HAND1, PRKAR1A, TXNRD1, FOXC1, BMP7, CHRD, KLF4	2969	38	13528	2.27821	0.898192	0.0163021	0.856044		GOTERM_BP_FAT	GO:0051272~positive regulation of cell motion	25	1.0553	0.00123353	ERBB4, ONECUT1, TAC1, KIT, CXCL12, TGFB2, IGF1R, S1PR1, BCL2, LAMB1, FGF2, PIK3R1, EGFR, COL18A1, IRS2, ADAM10, LYN, IGF1, IRS1, KDR, VEGFC, MAPK1, ETS1, F3, AMOT	1744	98	13528	1.9788	0.994934	0.0378437	2.2841		GOTERM_BP_FAT	GO:0045823~positive regulation of heart contraction	10	0.26469	0.000554086	EDN3, TACR3, EDN2, EDN1, AVPR1A, ADRA1B, ATP1A1, TPM1, NKX2-5, TGFB2	2840	14	13528	3.40241	0.936222	0.0200345	1.04846		GOTERM_BP_FAT	GO:0051056~regulation of small GTPase mediated signal transduction	54	2.28137	0.000351663	DLC1, PREX1, IQGAP2, TTN, IQGAP1, S1PR1, EVI5, TIAM2, RAPGEF6, RAPGEF5, RAPGEF4, RAPGEF2, AGAP1, RAPGEF1, TBC1D9B, ARHGEF3, BCR, ARHGEF16, ARHGEF12, ARHGEF10, TBC1D22A, RALGAPA2, PLCE1, RASGRF2, SIPA1L1, RELN, SPATA13, KALRN, ARFGAP2, ASAP2, AKAP13, CDH2, RASAL2, PLEKHG3, PLEKHG2, FICD, KRAS, PLEKHG5, SH2B2, RAP1GAP2, FGD5, TBC1D1, FGD6, ARHGEF10L, FGD4, TBC1D2B, VAV3, ABR, NF1, IGF1, RICTOR, NOT…	1790	252
GOTERM_BP_FAT	GO:0045184~establishment of protein localization	208	5.28053	0.000452494	RAB3GAP2, CHMP6, VPS54, LHCGR, USE1, VPS52, SSR1, HOOK1, KIF13A, HOOK2, APOB, TRAK1, RAB25, TLK1, NUP35, RAB21, KIF13B, RAB27A, RAN, VPS41, MYH9, VTI1A, MAPK1, CD36, JUN, F2, RAB12, RAB10, MTX3, AKAP12, NFKBIA, CALR, RIMS1, TRAM2, MACF1, NUP50, DUSP16, TNKS, SRP54, RASEF, RGPD3, CBLB, RABEP1, TRPS1, SYTL2, SMURF1, RERE, SLC15A1, RAB5B, RAB5C, TSG101, ZMAT3, VPS37B, VPS37C, MITD1, PDIA4, CANX, AP1…	2969	769	13528	1.23242	0.898931	0.0162378	0.858762		GOTERM_BP_FAT	GO:0030326~embryonic limb morphogenesis	23	0.970874	0.00123711	WNT5A, NOG, LMBR1, FTO, RPGRIP1L, LEF1, GAS1, MBNL1, GREM1, MECOM, GLI3, SHH, CTNNB1, MSX2, NOTCH2, ALDH1A2, DKK1, PSEN1, FBN2, SP8, WNT7A, ALX1, TWIST1	1744	87	13528	2.05067	0.995011	0.0376817	2.29066		GOTERM_BP_FAT	GO:0000278~mitotic cell cycle	105	2.77925	0.000591229	BTRC, CDC16, PTTG1, AURKB, APP, RAD21, DDX11, CDKN2B, OIP5, CDCA2, CCNA2, RPS27A, EGFR, RAN, ANAPC4, POLE, SGOL1, PIM1, WEE1, FOXN3, NCAPD2, PSMA1, TIMELESS, PSMA6, ANAPC7, SEPT7, PPP2R3B, NEK3, NEK2, TIPIN, KATNB1, CEP164, CCNG2, ITGB1, KIAA1009, SPC24, TNKS, CLASP1, SKA2, SKA1, TCF3, CDC27, CDKN1C, NEDD1, CDKN1A, PLK2, NOLC1, RNF2, MAP9, ABL1, KIF25, E2F6, LATS1, RHOU, FAM83D, KIF2B, NDE1, GFI1…	2840	370	13528	1.35177	0.946971	0.0212092	1.11837		GOTERM_BP_FAT	GO:0021915~neural tube development	21	0.887199	0.000352796	DLC1, BMP4, SHROOM3, GSC, LMO4, RPGRIP1L, PAX6, ZEB2, FZD3, GLI2, GLI3, TCF7L2, FZD6, HES1, MAP3K7, ALDH1A2, TGIF1, TFAP2A, PTCH1, APAF1, IPMK	1790	68
GOTERM_BP_FAT	GO:0030514~negative regulation of BMP signaling pathway	13	0.330033	0.00047885	CAV1, NOG, BMPER, TRIM33, SMAD7, SMAD6, HIPK2, LEMD3, SKI, SMURF1, GREM1, CHRD, TOB1	2969	21	13528	2.82064	0.911564	0.0170548	0.908565		GOTERM_BP_FAT	GO:0035113~embryonic appendage morphogenesis	23	0.970874	0.00123711	WNT5A, NOG, LMBR1, FTO, RPGRIP1L, LEF1, GAS1, MBNL1, GREM1, MECOM, GLI3, SHH, CTNNB1, MSX2, NOTCH2, ALDH1A2, DKK1, PSEN1, FBN2, SP8, WNT7A, ALX1, TWIST1	1744	87	13528	2.05067	0.995011	0.0376817	2.29066		GOTERM_BP_FAT	GO:0060562~epithelial tube morphogenesis	27	0.714664	0.000643532	DLC1, LMO4, ZEB2, PAX3, PAX2, GLI3, SHH, ZIC2, MAP3K7, RGMA, TCF21, OVOL2, CD44, IPMK, ALX1, BMP4, BMP2, SMAD4, FZD3, FZD6, MIB1, EYA1, SIX1, TGIF1, TFAP2A, PBX1, APAF1	2840	67	13528	1.91957	0.959108	0.022899	1.21673		GOTERM_BP_FAT	GO:0051153~regulation of striated muscle cell differentiation	13	0.549218	0.000481003	BMP4, HDAC4, TBX3, MYOCD, BTG1, BCL2, EZH2, EDN1, HOPX, NRG1, HDAC9, IGFBP3, ZFHX3	1790	32
GOTERM_BP_FAT	GO:0045859~regulation of protein kinase activity	103	2.61488	0.000490556	ALS2, ADCY1, ADCY2, EDN2, LPAR1, TLR6, TGFB2, PRKACG, MAP3K7, PRKAR2B, APP, DAB1, MAP3K4, CDKN2A, DIRAS3, CDKN2B, CDKN2C, MAP3K9, GAB1, SPRED2, PLA2G1B, CHRNA7, PRKACB, SPRED1, FRS2, SYK, EGFR, C5AR1, MADD, PIK3CB, PICK1, PIM1, SPAG9, PLCE1, CDK5R1, CAV1, ADORA2B, ADORA2A, PKHD1, CCNG1, HEXIM1, NPM1, DUSP16, ADRA2A, ADRA2C, FGD4, MAP2K3, TGFBR2, MET, PTPN11, CDKN1C, CDKN1B, RGS3, PRKAR1B, PRKAR1A…	2969	345	13528	1.36032	0.916656	0.0173463	0.930678		GOTERM_BP_FAT	GO:0043067~regulation of programmed cell death	135	5.69861	0.00125302	CADM1, ZAK, GRIK2, NELL1, ARNT2, SNCA, BTC, FOXO1, TLR4, SGMS1, GDNF, SHH, CITED2, TGFB2, SMNDC1, CUL3, MAP3K7, APP, AGTR2, FNTA, CD44, GRID2, API5, TWIST2, MAP2K6, PIK3CG, NMNAT3, EGFR, ROCK1, NKX2-6, ADAMTS20, RELA, RXRA, SKP2, GRIN2A, LIG4, BCL2L11, STK3, MAPK1, RASGRF2, RASGRF1, F3, JUN, TNFAIP8, RIPK2, RYR2, MAPK8, TNFAIP3, KALRN, NGF, TAF9B, STK17B, SOX4, SOX9, KRAS, LHX4, DIABLO, BMF, TRAF…	1744	812	13528	1.28963	0.99534	0.037888	2.31979		GOTERM_BP_FAT	GO:0010552~positive regulation of specific transcription from RNA polymerase II promoter	24	0.635257	0.000684944	MEF2C, HMGB2, TBX5, CREB1, SMAD3, RHOQ, SRF, TCF7L2, GDNF, CTNNB1, CITED2, HES1, HDAC4, NOTCH1, HES5, GATA6, ETS1, HES3, MAP3K1, PLA2G1B, TAF9, TCF3, NKX2-5, RBM15	2840	57	13528	2.00563	0.966713	0.0241819	1.29455		GOTERM_BP_FAT	GO:0035051~cardiac cell differentiation	12	0.506971	0.000518537	BMP2, MYOCD, NKX2-6, TBX5, RXRA, RARB, SOX6, NRG1, TTN, ITGB1, FOXP1, TGFB2	1790	28
GOTERM_BP_FAT	GO:0010552~positive regulation of specific transcription from RNA polymerase II promoter	25	0.634679	0.000497159	MEF2C, RHOQ, NFKBIA, GDNF, TCF7L2, CTNNB1, CITED2, GATA2, HAND1, GATA6, PLA2G1B, TAF9, TCF3, NKX2-5, ARHGEF10L, IKZF2, CREB1, SMAD3, SCAP, HES1, HDAC4, NOTCH1, HES5, ETS1, RBM15	2969	57	13528	1.99843	0.919398	0.0174559	0.943148		GOTERM_BP_FAT	GO:0007187~G-protein signaling, coupled to cyclic nucleotide second messenger	28	1.18193	0.00125568	OPRM1, CALCR, ADCY1, ADCY8, GNAI1, NPY2R, LHCGR, LPAR3, VIPR1, HTR1B, AGTR2, S1PR1, HTR1A, GALR1, HRH2, HTR1F, HTR1E, RXFP1, RXFP2, NPR3, FSHR, ADRB2, NPY, CHRM2, HTR7, ADRA1B, MC4R, OPRD1	1744	115	13528	1.88863	0.995393	0.0377008	2.32465		GOTERM_BP_FAT	GO:0001764~neuron migration	26	0.688195	0.000724139	DCC, CDK5R1, SOX1, PAX6, NRCAM, ARX, ATOH1, NDE1, DAB1, PEX2, CXCR4, DNER, NR2F2, TLX3, DCLK1, NR2F1, SATB2, LMX1B, BARHL2, NR4A2, DCDC2, NEUROG2, NTN1, FYN, APBB2, MYH10	2840	64	13528	1.93512	0.972605	0.0253682	1.36814		GOTERM_BP_FAT	GO:0001708~cell fate specification	17	0.718209	0.000612803	BMP4, EVX1, SOX2, GLI2, SOX9, GLI3, ITGB1, NKX6-1, SPRY1, EYA2, NKX6-2, CDON, SALL1, SIX1, POU2F1, FGF2, FGF3	1790	51
GOTERM_BP_FAT	GO:0035113~embryonic appendage morphogenesis	34	0.863163	0.000502445	WNT5A, NOG, LMBR1, HOXA13, GNA12, PRRX1, GREM1, SHH, CTNNB1, ECE1, CHD7, CHST11, FBN2, RARB, ALX1, TWIST1, TBX3, TBX4, FTO, LEF1, SKI, EN1, MBNL1, GAS1, MECOM, NOTCH2, NOTCH1, SALL4, KIAA1715, PSEN2, PTCH1, GNAS, SP8, WNT7A	2969	87	13528	1.78067	0.921529	0.0175185	0.953132		GOTERM_BP_FAT	GO:0010558~negative regulation of macromolecule biosynthetic process	96	4.05234	0.00128805	FOXK1, THRB, NR6A1, FST, TBX20, ZNF675, ZEB2, PAWR, ZEB1, NR2E3, HSBP1, RLIM, GLI3, CTNNB1, CITED2, EIF4EBP3, FERD3L, TBPL2, FNTA, SIN3A, STRA8, ZNF148, NKX6-2, FOXF2, PRMT6, HEY2, NR2F2, SIK1, NRG1, FGF2, EIF2B3, TWIST2, NR2F1, TWIST1, ALX1, ZNF281, PRKCA, TBL1XR1, PTPRK, CTBP2, SOX14, RXRA, ZHX2, LEF1, TLE1, SPEN, PTPRU, MBD2, PROX1, PKIA, PURA, NRIP1, INHBA, BACE2, NAB1, TGIF1, ST18, NSD1, SMA…	1744	547	13528	1.36135	0.99599	0.0383856	2.38391		GOTERM_BP_FAT	GO:0030509~BMP signaling pathway	20	0.529381	0.000735437	BMP4, NOG, BMP2, SMAD7, USP9Y, GDF6, SMAD6, FST, BMPR2, SMAD4, ZNF8, GREM2, MSX2, ACVR2A, UBE2D3, RGMB, ID1, BMP7, BMPR1B, BMPR1A	2840	44	13528	2.16517	0.9741	0.0255787	1.38935		GOTERM_BP_FAT	GO:0042472~inner ear morphogenesis	18	0.760456	0.000640914	MAFB, FGF9, SOX2, PRRX1, SOBP, FZD3, PAX2, FZD6, PTPRQ, SPRY2, EYA1, CHD7, DLX6, CLIC5, SIX1, FOXG1, COL11A1, OTOP1	1790	56
GOTERM_BP_FAT	GO:0030326~embryonic limb morphogenesis	34	0.863163	0.000502445	WNT5A, NOG, LMBR1, HOXA13, GNA12, PRRX1, GREM1, SHH, CTNNB1, ECE1, CHD7, CHST11, FBN2, RARB, ALX1, TWIST1, TBX3, TBX4, FTO, LEF1, SKI, EN1, MBNL1, GAS1, MECOM, NOTCH2, NOTCH1, SALL4, KIAA1715, PSEN2, PTCH1, GNAS, SP8, WNT7A	2969	87	13528	1.78067	0.921529	0.0175185	0.953132		GOTERM_BP_FAT	GO:0007218~neuropeptide signaling pathway	24	1.01309	0.00134061	NXPH2, GPR126, GLRA1, GPR133, NPY2R, GLRA2, SORCS1, TAC1, SORCS3, HCRTR2, LPHN2, PROK2, LPHN3, NPVF, NPS, GALR1, PENK, CPE, NPY, NMUR2, BAI3, GPR111, ELTD1, OPRD1	1744	93	13528	2.00178	0.996799	0.0396459	2.48004		GOTERM_BP_FAT	GO:0001501~skeletal system development	92	2.43515	0.000758661	CYP24A1, NOG, FGF9, TCOF1, EDN1, HOXD12, TP63, HOXD1, GLI2, MMP2, PAX1, GJA5, GLI3, SHH, CBFB, CTNNB1, PCGF2, CTGF, PAX7, CHST11, ANKRD11, COL11A1, MYC, WWOX, GHR, COL10A1, IHH, ALX1, EGFR, SATB2, TBX15, GSC, PRELP, PTHLH, ACVR2A, CTSK, EYA1, SIX1, COL1A2, PDGFRA, SORT1, SHOX, TFAP2A, ROR2, FOXC1, MAPK8, STC1, GNAS, KIAA1217, EXT1, UNCX, TAPT1, OSTF1, TIPARP, SOX5, COL2A1, SOX6, ZBTB16, SOX9, MSX…	2840	319	13528	1.37376	0.976924	0.0261927	1.43292		GOTERM_BP_FAT	GO:0001709~cell fate determination	13	0.549218	0.000665791	HES1, BMP4, CDC42, NOTCH2, GATA2, HOXA2, NTF3, TBX2, PAX6, JAG1, PAX2, IFRD1, KLF4	1790	33
GOTERM_BP_FAT	GO:0001775~cell activation	88	2.23407	0.000521077	GNA13, LRRC8A, PDGFA, PREX1, STAT5A, EDN2, SNCA, ITPKB, TLR4, NFKB2, SKAP2, TLR6, IL10, CBFB, CTNNB1, CD48, BAK1, SHB, GP6, CXCR4, IFNK, DDOST, SPN, SYK, RAB27A, KIF13B, EGFR, SPACA3, ADAM10, PIK3CB, STXBP1, EOMES, NFAM1, MYH9, PRKCD, WAS, IFNAR1, CARD11, NCK2, PSEN2, F2, PDGFRA, RIPK2, TMX1, SBNO2, YWHAZ, ONECUT1, ADORA2A, SOX4, FKBP1A, RAG2, IL7R, ITGB1, CD9, DOCK2, CHD7, BCL2, AGT, BCL11A, ZAP…	2969	287	13528	1.39709	0.928597	0.0180382	0.988309		GOTERM_BP_FAT	GO:0001570~vasculogenesis	14	0.590967	0.00137167	CAV1, TGFBR2, SHH, CITED1, KDR, CITED2, ZFP36L1, PTK2, ZMIZ1, FOXF1, HEY2, NTRK2, AMOT, SOX17	1744	41	13528	2.64869	0.997198	0.0402684	2.5368		GOTERM_BP_FAT	GO:0031016~pancreas development	17	0.449974	0.000901172	INSM1, HNF1B, ONECUT1, FOXA2, SOX4, SMAD2, ISL1, PROX1, TCF7L2, NKX6-1, SHH, CTNNB1, AFP, ALDH1A2, MNX1, NKX3-2, IHH	2840	35	13528	2.31364	0.988635	0.0308243	1.69991		GOTERM_BP_FAT	GO:0032526~response to retinoic acid	13	0.549218	0.000665791	MUC1, BMP4, BMP2, PDGFA, IGFBP7, RXRA, GDAP1, SOX2, CD38, TFRC, PTCH1, LRP2, KLF4	1790	33
GOTERM_BP_FAT	GO:0002009~morphogenesis of an epithelium	38	0.964712	0.000523294	DLC1, CRYGS, LMO4, DAG1, ZEB2, JAG1, GREM1, GLI2, SHH, CTNNB1, ZIC2, MAP3K7, T, TCF21, CD44, OVOL2, FOXF1, BCL2, AGT, ALDH1A3, ALX1, HECTD1, TWIST1, NKX2-3, BMP4, BMP2, TBX4, SMAD4, FZD3, CELSR1, FZD6, NOTCH2, EYA1, FREM2, ZIC5, TGIF1, TFAP2A, PTCH1	2969	101	13528	1.7143	0.929395	0.0179913	0.992495		GOTERM_BP_FAT	GO:0050808~synapse organization	18	0.759814	0.00137954	GJA10, DNM3, CADM1, ERBB4, NRXN3, UTRN, GLRA2, CACNB2, NRXN1, CDH2, CTNNB1, GPHN, APP, ANK3, DNER, NLGN4X, POU4F1, WNT7A	1744	61	13528	2.28892	0.997291	0.0402194	2.55118		GOTERM_BP_FAT	GO:0016331~morphogenesis of embryonic epithelium	24	0.635257	0.000912419	DLC1, LMO4, GRSF1, PCDH8, ZEB2, FZD3, PAX3, GLI2, SHH, ZIC2, FZD6, CTNNB1, MAP3K7, RGMA, ALDH1A2, MIB1, OVOL2, ALDH1A3, TGIF1, TFAP2A, APAF1, TBX18, IPMK, ALX1	2840	58	13528	1.97105	0.989253	0.0309898	1.72095		GOTERM_BP_FAT	GO:0048663~neuron fate commitment	15	0.633714	0.000672611	BMP4, EVX1, SOX2, PTF1A, SMAD4, PAX6, GLI2, ISL1, GLI3, NKX6-1, TGFB2, HES1, CDC42, DLX2, NKX6-2	1790	42
GOTERM_BP_FAT	GO:0060562~epithelial tube morphogenesis	28	0.71084	0.000528283	DLC1, LMO4, ZEB2, GREM1, SHH, ZIC2, MAP3K7, T, TCF21, CD44, OVOL2, AGT, BCL2, FOXF1, HECTD1, TWIST1, ALX1, BMP4, BMP2, SMAD4, FZD3, CELSR1, FZD6, EYA1, ZIC5, TGIF1, TFAP2A, PTCH1	2969	67	13528	1.90417	0.931157	0.0180389	1.00191		GOTERM_BP_FAT	GO:0030808~regulation of nucleotide biosynthetic process	27	1.13972	0.00138032	OPRM1, CALCR, ADCY1, ADCY8, GNAI1, NPY2R, LHCGR, ADCYAP1, EDNRB, HTR1B, HTR1A, S1PR1, GALR1, OXER1, ADRA2A, CAP2, RXFP2, NPR3, FSHR, ADRB2, GRM3, GRM8, GRM7, HTR7, NTRK2, NPPC, OPRD1	1744	110	13528	1.90396	0.9973	0.0399697	2.5526		GOTERM_BP_FAT	GO:0048839~inner ear development	30	0.794071	0.000933901	FGF9, USH1G, SOX2, COL2A1, JAG1, ZIC1, PAX2, HESX1, SPRY2, ATOH1, BDNF, POU3F4, COL11A1, KCNMA1, MAFB, OTX1, NEUROG1, FZD3, NR4A3, FGF20, PROX1, FZD6, HES1, EYA1, HES5, DLX6, CLIC5, SIX1, FOXG1, PDGFRA	2840	79	13528	1.80888	0.990342	0.0314929	1.76113		GOTERM_BP_FAT	GO:0051270~regulation of cell motion	43	1.81665	0.000672642	DLC1, DRD1, NRP1, ENPP2, PDGFA, TACR1, EDN2, EDN1, PAX6, ABHD2, JAG1, CXCL12, VCL, TGFB2, CITED2, TRIB1, S1PR1, CXCR4, BCL2, SCARB1, SEMA3A, UNC5C, FGF2, COL18A1, PTPRK, ADAM10, PTPRM, ACTN4, SMAD7, TBX5, NF1, IGF1, IRS1, KDR, CDH13, RPS19, HIF1A, ETS1, RRAS2, PDGFRA, PDGFRB, HDAC9, IGFBP3	1790	193
GOTERM_BP_FAT	GO:0050767~regulation of neurogenesis	56	1.42168	0.000545819	XRCC5, NOG, LZTS1, GLI2, SHH, MBP, ACTR3, TIAM1, ROBO1, CDK5RAP2, SEMA3A, BARHL2, DLL1, SLIT2, HES1, ASCL1, EYA1, HES5, SERPINF1, NPTN, TGIF1, TGIF2, CNTN4, SEMA4D, KALRN, IRX3, CDK5R1, DRD3, SOX2, SOX5, KIT, CALR, CDH4, TTC3, LINGO1, BCL2, NKX2-5, NEFL, ARHGDIA, SPP1, BMP4, BMP2, NF1, NLGN1, NTN1, NTRK3, DLX2, NOTCH1, ISL2, YWHAH, CNTF, NTRK2, ID4, BMP7, OMG, WNT7A	2969	166	13528	1.5371	0.93701	0.0185076	1.03501		GOTERM_BP_FAT	GO:0030802~regulation of cyclic nucleotide biosynthetic process	27	1.13972	0.00138032	OPRM1, CALCR, ADCY1, ADCY8, GNAI1, NPY2R, LHCGR, ADCYAP1, EDNRB, HTR1B, HTR1A, S1PR1, GALR1, OXER1, ADRA2A, CAP2, RXFP2, NPR3, FSHR, ADRB2, GRM3, GRM8, GRM7, HTR7, NTRK2, NPPC, OPRD1	1744	110	13528	1.90396	0.9973	0.0399697	2.5526		GOTERM_BP_FAT	GO:0006468~protein amino acid phosphorylation	174	4.60561	0.000949615	MYOD1, STK31, STK38, GDF6, STK35, RPS6KB2, CASK, AURKB, LPAR1, PRKX, TGFB2, PRKACG, MAP3K7, APP, MAP3K4, MDFIC, MAP3K9, IFNG, PIK3C3, TDGF1, GAB1, PLA2G1B, PIK3CA, STK39, TLK1, FRS2, INSR, MAP2K6, EGFR, TYRO3, BCR, ROCK1, STK24, MYLK3, MYLK4, WNK1, PIM1, SCYL3, MARK3, WEE1, MARK1, MARK2, CDKL4, SPAG9, PLCE1, SCYL1, PDGFRA, ROR1, ROR2, TESK2, RIPK2, MAPK8, EIF2AK2, KALRN, NEK7, FGFR2, CDK5R1, CCL2…	2840	667	13528	1.24262	0.991067	0.0317987	1.79051		GOTERM_BP_FAT	GO:0007517~muscle organ development	46	1.94339	0.000695827	MEF2C, SRI, UTRN, ELN, TP63, FKBP1A, SOX6, CXADR, TTN, ITGB1, TGFB2, GJC1, FAM65B, GPHN, HAND1, DMD, COL6A3, MKX, RARB, MKL2, NR2F2, NRG1, COL11A1, PITX1, FOXL2, GSC, TBX2, NKX2-6, SMAD7, TBX5, RXRA, NF1, CENPF, IGF1, HOMER1, FLNB, FOXP1, MSX1, COL19A1, SGCG, MEOX2, SIX1, PDGFRB, SGCD, FOXC1, TCF12	1790	211
GOTERM_BP_FAT	GO:0014031~mesenchymal cell development	23	0.583905	0.00056469	NRP2, NOG, BMP2, EOMES, LEF1, KITLG, ZEB2, SOX9, GDNF, SHH, CTNNB1, TGFB2, EDNRB, NOTCH1, HIF1A, OVOL2, BCL2, TGFBR3, FOXC1, BMP7, NFATC1, ALX1, HNRNPAB	2969	51	13528	2.05485	0.942754	0.0190142	1.07061		GOTERM_BP_FAT	GO:0010769~regulation of cell morphogenesis involved in differentiation	21	0.88645	0.0014232	NRP1, LZTS1, BARHL2, SMAD2, CDH2, LRRC4C, CDH4, TGFB2, NTRK3, LINGO1, PTK2, PSEN1, ROBO1, ROBO2, POU3F2, SEMA3A, SEMA4D, WNT7A, NEFL, NGF, SPP1	1744	77	13528	2.11551	0.997754	0.04091	2.6309		GOTERM_BP_FAT	GO:0044057~regulation of system process	89	2.35574	0.000971324	EDN3, KCNJ18, LZTS1, TACR3, GRIK1, THRB, GRIK2, EDN2, GRIK3, EDN1, SNCA, FST, VGF, GDNF, CALB1, TGFB2, BDNF, GRIN2D, IFNG, SEMA3A, CALCRL, RPS27A, EGFR, KCNMA1, EGR2, GRIN2A, GRM1, INHBB, PROK2, GRM3, PLCE1, GRM8, NPPC, CELF2, PEBP1, CNTN4, GLP1R, NGF, RAB3A, CCL2, IRX5, DRD3, GNAI2, ADORA2B, ERBB4, DRD2, PPP1R12B, CTNND2, BMPR2, TAC1, CDH2, KIT, TAC4, SRF, TPM1, KCNMB2, EPHB2, ECE1, BCHE, RAB11A…	2840	309	13528	1.37198	0.991981	0.0322965	1.83108		GOTERM_BP_FAT	GO:0001701~in utero embryonic development	40	1.6899	0.000712034	CDX2, EDN1, ITGB1, GLI3, CITED2, CUL3, ACVR1B, GATA2, CHD7, HAND1, HAND2, FOXF1, GATA4, MKL2, FLVCR1, ADAM10, CEBPB, LMX1B, TBX3, PTPRR, RPGRIP1L, SMAD2, MYH9, MECOM, CAPN2, BCL2L11, RBBP8, HES1, MAN2A1, TJP1, SALL4, MSX1, HIF1A, PSMC4, ZMIZ1, PDGFRA, HOPX, PDGFRB, FOXC1, PRDM1	1790	176
GOTERM_BP_FAT	GO:0048762~mesenchymal cell differentiation	23	0.583905	0.00056469	NRP2, NOG, BMP2, EOMES, LEF1, KITLG, ZEB2, SOX9, GDNF, SHH, CTNNB1, TGFB2, EDNRB, NOTCH1, HIF1A, OVOL2, BCL2, TGFBR3, FOXC1, BMP7, NFATC1, ALX1, HNRNPAB	2969	51	13528	2.05485	0.942754	0.0190142	1.07061		GOTERM_BP_FAT	GO:0048634~regulation of muscle development	16	0.67539	0.00143302	BMP4, NOG, TGFBR2, LEF1, CXADR, HDAC4, ADRB2, BTG1, BCL2, MTPN, HEY2, NRG1, IGFBP3, FGF2, BOC, TWIST1	1744	51	13528	2.43353	0.997846	0.0409121	2.64881		GOTERM_BP_FAT	GO:0022604~regulation of cell morphogenesis	44	1.16464	0.00102153	DLC1, GNA13, LZTS1, NRP1, GNA12, RHOQ, LRRC4C, CDH2, RHOU, CDH4, EPHB2, TGFB2, NRCAM, CDC42EP1, EZR, ROBO1, TIAM1, ROBO2, POU3F2, SEMA3A, CDC42EP4, NEFL, FGD6, SPP1, FN1, ARHGEF1, SMAD7, MAP1B, BARHL2, SMAD4, SMAD3, SMAD2, MYH9, NTN1, SLIT2, NTRK3, YWHAH, FYN, CYFIP1, CFDP1, AKAP2, WNT7A, NGF, MYH10	2840	131	13528	1.59991	0.993752	0.0337127	1.92487		GOTERM_BP_FAT	GO:0008038~neuron recognition	10	0.422476	0.000796241	NRCAM, NCAM2, CDK5R1, NRP1, OPCML, FOXG1, CNTN4, SEMA3A, GAP43, NTM	1790	21
GOTERM_BP_FAT	GO:0048634~regulation of muscle development	23	0.583905	0.00056469	BMP4, BMP10, NOG, TBX3, TGFBR2, SMAD3, LEF1, CXADR, HDAC4, ADRB2, NOTCH1, BTG1, BCL2, HEY2, GATA4, UBC, MKL2, HDAC9, IGFBP3, ZFHX3, NKX2-5, RPS27A, TWIST1	2969	51	13528	2.05485	0.942754	0.0190142	1.07061		GOTERM_BP_FAT	GO:0001708~cell fate specification	16	0.67539	0.00143302	BMP4, FOXA2, EVX1, SOX9, GDNF, GLI3, NKX6-1, SHH, CTNNB1, ASCL1, ATOH1, PSEN1, NKX6-2, FGF1, FGF2, FRS2	1744	51	13528	2.43353	0.997846	0.0409121	2.64881		GOTERM_BP_FAT	GO:0010551~regulation of specific transcription from RNA polymerase II promoter	34	0.899947	0.00106266	MEF2C, HMGB2, EVX1, FOXA2, RHOQ, SRF, GDNF, TCF7L2, CTNNB1, CITED2, GATA6, MAP3K1, HEY2, PLA2G1B, TAF9, BCOR, TCF3, NKX2-5, TBL1XR1, SMAD7, FOXJ1, TBX5, CREB1, SMAD3, SIRT1, NKX6-1, HES1, HDAC4, DLX2, NOTCH1, HES5, ETS1, HES3, RBM15	2840	94	13528	1.72292	0.994907	0.0348154	2.00161		GOTERM_BP_FAT	GO:0034330~cell junction organization	18	0.760456	0.000802428	DLC1, PTPRK, TLN2, SMAD7, GJA1, CTNNA1, CXADR, GJC1, TGFB2, VCL, CD9, CDC42, TJP1, TNS1, BCL2, DSG1, NLGN4X, FN1	1790	57
GOTERM_BP_FAT	GO:0001763~morphogenesis of a branching structure	30	0.761615	0.000578435	GNA13, CTNND2, GREM1, GLI2, SHH, CTNNB1, SEMA5A, TCF21, SPRY2, CD44, CXCR4, FOXF1, BCL2, AGT, PLXND1, CYR61, BMP4, BMP2, FLT1, TBX3, COL13A1, TGFBR2, SMAD4, MYCN, KDR, DLX2, NOTCH1, EPHA7, EYA1, BMP7	2969	74	13528	1.8472	0.946605	0.0193441	1.09653		GOTERM_BP_FAT	GO:0007548~sex differentiation	34	1.4352	0.00145	FGF7, HMGCR, LHCGR, ZFP42, FST, SOX9, ANKRD7, SHH, CDH6, PGR, OSR1, STRA8, BCL2, NOBOX, ANGPT1, PCYT1B, LHX9, DHCR24, BMP4, AR, RXFP2, SIRT1, FSHR, BCL2L11, NRIP1, KDR, INHBA, ACVR2A, PLA2G4A, ROR2, FOXC1, ADAMTS1, BMPR1B, WNT7A	1744	151	13528	1.74658	0.997998	0.0411135	2.67981		GOTERM_BP_FAT	GO:0042475~odontogenesis of dentine-containing tooth	18	0.476443	0.00121649	BMP4, BMP2, FST, LEF1, TP63, EDAR, GLI2, GLI3, BCL2L11, SHH, CTNNB1, DLX2, ITGA6, PDGFRA, FOXC1, BMP7, EDARADD, BMPR1A	2840	39	13528	2.19848	0.99763	0.0394974	2.28822		GOTERM_BP_FAT	GO:0048738~cardiac muscle tissue development	18	0.760456	0.000802428	TBX2, NKX2-6, SMAD7, TBX5, RXRA, FKBP1A, TTN, CXADR, ITGB1, FOXP1, TGFB2, GJC1, HAND1, FOXC1, RARB, MKL2, NRG1, COL11A1	1790	57
GOTERM_BP_FAT	GO:0001525~angiogenesis	51	1.29474	0.000579316	NRP2, GNA13, PDGFA, JAG1, SHH, CTNNB1, TGFB2, MAP3K7, SHB, S1PR1, ROBO1, CXCR4, CTGF, HMOX1, FGF1, ANGPT2, CEACAM1, CYR61, MYH9, ARHGAP24, NCL, SLIT2, PROK2, HIF1A, PROK1, JUN, PLXDC1, ELK3, SEMA5A, HAND1, PLXND1, VEZF1, C1GALT1, SCG2, COL18A1, BMP4, KLF5, FLT1, IL8, EPAS1, TBX4, TGFBR2, COL15A1, STAB2, ANXA2, KDR, CXCL17, NOTCH1, PKNOX1, ID1, RBPJ	2969	148	13528	1.57012	0.946843	0.0192462	1.09819		GOTERM_BP_FAT	GO:0048015~phosphoinositide-mediated signaling	23	0.970874	0.00145264	PIK3CG, PIK3C2G, LHCGR, LPAR3, IGF1, NPR3, HOMER1, HCRTR2, AGTR1, EDNRB, IGF1R, PLCE1, S1PR1, NPY, CHRM2, ZWINT, NMUR2, PIK3C3, TGM2, HTR2B, NMBR, HTR2C, HTR2A	1744	88	13528	2.02737	0.99802	0.0409161	2.68462		GOTERM_BP_FAT	GO:0042471~ear morphogenesis	26	0.688195	0.00122254	NOG, FGF9, USH1G, EDN1, SOX2, COL2A1, ZIC1, PAX2, HESX1, SPRY2, ATOH1, NKX3-2, COL11A1, MYC, MAFB, OTX1, NEUROG1, FZD3, NR4A3, PROX1, FZD6, EYA1, DLX6, CLIC5, SIX1, FOXG1	2840	66	13528	1.87648	0.9977	0.0394323	2.29947		GOTERM_BP_FAT	GO:0051146~striated muscle cell differentiation	24	1.01394	0.000851917	KCNH1, CAST, NKX2-6, TBX5, RXRA, UTRN, IGF1, MYOZ1, NEO1, MYH9, TTN, HOMER1, CXADR, CAPN2, ITGB1, FOXP1, GPHN, KRT19, BARX2, KRAS, CDON, MTPN, RARB, NRG1	1790	88
GOTERM_BP_FAT	GO:0051272~positive regulation of cell motion	37	0.939325	0.000582544	ONECUT1, PDGFA, EDN2, BCAR1, KIT, TGFB2, IGF1R, PRR5, ARHGAP5, S1PR1, BCL2, AGT, BCL6, SCARB1, ARHGAP8, PIK3R1, APC, COL18A1, EGFR, IRS2, IL6, PLD1, ADAM10, FLT1, ACTN4, SMAD3, IL6R, IRS1, KDR, MAPK1, SPAG9, HIF1A, ETS1, PTP4A1, RRAS2, PDGFRA, HBEGF, HDAC9	2969	98	13528	1.72028	0.947705	0.0192263	1.10428		GOTERM_BP_FAT	GO:0051146~striated muscle cell differentiation	23	0.970874	0.00145264	NOS1, NKX2-6, RXRA, UTRN, IGF1, CACNB2, NEO1, TTN, HOMER1, CXADR, PROX1, FOXP1, SHH, GPHN, APP, KRAS, GATA6, MTPN, DNER, AVPR1A, PPP3CA, NRG1, MYH10	1744	88	13528	2.02737	0.99802	0.0409161	2.68462		GOTERM_BP_FAT	GO:0007584~response to nutrient	46	1.21758	0.00128936	ARSB, CYP24A1, MICB, CCL2, GNAI2, IGFBP7, SOX2, GDAP1, ENSA, TIMP3, AQP3, SHH, ALDH1A2, ACSL1, CDKN2B, CD44, BCHE, GSN, PEMT, ANGPT1, INSR, SPP1, BMP4, SLC8A1, BMP2, CUBN, CYP11A1, MAP1B, TGFBR2, SI, ADIPOR2, BRCA2, ADIPOQ, PLA2G4A, CCND1, TFRC, SSTR1, STC1, MTOR, CP, LRP2, IGFBP2, BMP7, AACS, SST, KLF4	2840	140	13528	1.56511	0.99835	0.0412758	2.42369		GOTERM_BP_FAT	GO:0035023~regulation of Rho protein signal transduction	26	1.09844	0.000895761	DLC1, PREX1, AKAP13, CDH2, TTN, PLEKHG3, PLEKHG2, FICD, TIAM2, PLEKHG5, FGD5, FGD6, ARHGEF10L, FGD4, ARHGEF3, BCR, VAV3, ABR, ARHGEF16, RICTOR, ARHGEF12, ARHGEF10, SYDE2, RASGRF2, SPATA13, KALRN	1790	99
GOTERM_BP_FAT	GO:0043087~regulation of GTPase activity	44	1.11703	0.000614303	ALS2, FGD2, FGD1, RAB3GAP2, ARFGAP2, TBC1D8, ASAP2, RABGAP1L, ASAP1, ASAP3, TBC1D16, S1PR1, EVI5, RASGRP3, TBC1D14, ARHGAP1, RAPGEF6, CHM, TBC1D5, BCL6, TBC1D1, TBC1D30, AGAP1, FGD4, TBC1D2, TBC1D2B, GNAO1, VAV3, FOXJ1, NF1, ARHGAP27, RICTOR, VAV1, TBC1D22A, USP6NL, TBC1D23, SGSM1, SYDE2, RASGRF1, ACAP2, EVI5L, RGS9, ARAP2, ARAP1	2969	123	13528	1.62994	0.955479	0.020133	1.16415		GOTERM_BP_FAT	GO:0021517~ventral spinal cord development	8	0.337695	0.00145719	ISL2, EVX1, NKX6-2, MDGA2, LHX4, GLI3, SHH, NKX6-1	1744	15	13528	4.137	0.998058	0.0407737	2.69292		GOTERM_BP_FAT	GO:0001707~mesoderm formation	17	0.449974	0.00130922	BMP4, EOMES, BMPR2, SMAD3, LEF1, SMAD2, TRIM15, NR4A3, SLIT2, EYA2, WNT3, TDGF1, PRKAR1A, FOXC1, BMP7, KLF4, BMPR1A	2840	36	13528	2.24937	0.998505	0.0416306	2.46059		GOTERM_BP_FAT	GO:0009100~glycoprotein metabolic process	44	1.85889	0.000940334	GALNT3, GYPC, GCNT4, GALNT1, HS3ST5, TUSC3, APH1A, SPOCK3, HS3ST4, GALNT7, B3GALT5, IDE, FKBP1A, DCN, EDEM3, STT3B, ST3GAL1, ST6GALNAC3, GALNT10, B3GNT7, CHST11, OGT, COL11A1, ST6GAL1, LIPA, B3GALT2, B3GALT1, DPAGT1, IGF1, ALK, MAN1C1, GLCE, MAN2A1, ADAMTS9, EGFLAM, HIF1A, CHST7, LARGE, SULF2, SULF1, LRP2, MGAT5, LIPC, EXT1	1790	202
GOTERM_BP_FAT	GO:0042326~negative regulation of phosphorylation	21	0.53313	0.000625304	CAV1, SMAD7, SMAD6, SOCS1, FKBP1A, BDKRB2, PRKCD, ATXN1, CDKN1C, BAK1, INHBA, CDKN2A, CDKN1B, DYNLL1, CDKN2B, CDKN2C, ATXN7, JUN, PSEN2, PEBP1, IGFBP3	2969	45	13528	2.12633	0.957893	0.0203583	1.18488		GOTERM_BP_FAT	GO:0010604~positive regulation of macromolecule metabolic process	141	5.95188	0.00146854	THRB, GDF6, ARNT2, SNCA, MORF4L2, TTK, CASK, FOXO1, TLR4, RORB, NR2E3, BMP15, GDNF, ZXDA, SHH, CITED1, TGFB2, CITED2, CTNNB1, AGTR1, APP, ATOH1, FNTA, S1PR1, MDFIC, GATA6, FOXF1, FOXF2, IRS2, RELA, RXRA, BARHL2, ARID1B, MED13, MECOM, PPARGC1A, TBR1, IRS1, PROX1, TNKS2, ASCL1, MAPK1, VEGFC, JUN, TFAP2B, NFE2L2, SMARCA1, SMARCA2, RNF20, CAV1, SOX5, SOX4, SOX6, SOX9, HOXA1, MEIS2, RUNX1, KLF5, BMP4,…	1744	857	13528	1.27622	0.998151	0.0408185	2.71363		GOTERM_BP_FAT	GO:0001837~epithelial to mesenchymal transition	11	0.291159	0.00134123	NOG, NOTCH1, BMP2, HIF1A, EOMES, LEF1, SOX9, BMP7, CTNNB1, HNRNPAB, TGFB2	2840	18	13528	2.91095	0.998725	0.0423562	2.52002		GOTERM_BP_FAT	GO:0010551~regulation of specific transcription from RNA polymerase II promoter	25	1.05619	0.000952004	MEF2C, HMGB2, EVX1, TCF7L2, CITED2, GATA2, MYOCD, HAND1, NKX6-2, HEY2, BCOR, ARHGEF10L, TBL1XR1, IKZF2, SMAD7, RXRA, TBX5, NKX6-1, HES1, HDAC4, DLX2, ETS1, HDAC9, SMARCA2, RBM15	1790	94
GOTERM_BP_FAT	GO:0050953~sensory perception of light stimulus	69	1.75171	0.000667122	SLC45A2, GLRA1, POU6F2, HPS1, RP9, RPE65, RORB, NR2E3, CNGB3, KIFC3, CRYGA, TYR, HMCN1, WDR36, ELOVL4, TGFBI, COL11A1, RGR, USH2A, CDH23, GJD2, OPA1, MYO3A, CRYAA, CDS1, SIX6, SAG, EYA3, EYA4, DHRS3, LRAT, GRM8, CA4, CLN8, OAT, SEMA4A, CRYBA4, GJA10, ABLIM1, CYP1B1, BBS9, COL2A1, TTC8, CDH3, ABCA4, GPR143, TIMP3, DTNBP1, RIMS1, GJC1, CRB1, CRB2, IMPG1, IMPG2, CHM, COL18A1, EPAS1, FSCN2, EFEMP1, K…	2969	216	13528	1.45552	0.965933	0.0215668	1.26364		GOTERM_BP_FAT	GO:0051966~regulation of synaptic transmission, glutamatergic	9	0.379907	0.00151112	EGFR, HTR1B, PSEN1, GRIA2, GRIK1, GRIK2, NTRK2, GRM1, HTR2A	1744	19	13528	3.67431	0.998459	0.0417073	2.79125		GOTERM_BP_FAT	GO:0040007~growth	57	1.50873	0.00134312	HELT, GDF6, VPS54, SGMS1, FOXO3, GLI2, GLI3, SHH, TGFB2, SLC1A2, APP, GSN, PAX7, ANKRD11, CHST11, CHRNA1, FLVCR1, SOX10, AR, SOCS5, FGF20, INHBB, ZMIZ1, FOXC1, TM4SF4, EMP1, GAP43, FGFR2, BCL2L1, TIMP3, RRAGC, LY6E, DGKD, MTPN, DHCR7, LEFTY2, APBA2, DCLK1, DMBX1, BMP4, BMP2, ST6GAL2, LMX1B, BRCA2, SMAD2, CSRP2, FOXP2, NOTCH2, NOTCH1, ADRA1B, CYFIP1, NOP58, IGFBP1, MTOR, BMPR1B, BMP7, IGFBP5	2840	183	13528	1.48368	0.998737	0.0421468	2.52353		GOTERM_BP_FAT	GO:0051726~regulation of cell cycle	65	2.74609	0.00100235	MAD1L1, AURKAIP1, FAM175A, EDN1, RPRM, TGFB2, CITED2, CCNE2, CDC42, CDKN2B, SIK1, MYC, CABLES1, ZW10, PTPRK, ROCK2, PIM1, CDK6, NEK11, FOXN3, RBBP8, PRKCQ, MAD2L1, CCND3, CCND2, ZWINT, JUN, GADD45G, FOXG1, BUB1B, MDM2, FOXC1, RBM38, GADD45B, GADD45A, CDK5R1, NEK2, TIPIN, AFAP1L2, CCNG1, RCC1, ITGB1, GPR3, HEXIM1, BCL2, DAZL, THAP1, RNF167, EGF, RUNX3, BMP4, BMP2, TBX3, SMAD6, CENPF, IGF1, PDE3A, …	1790	331
GOTERM_BP_FAT	GO:0007601~visual perception	69	1.75171	0.000667122	SLC45A2, GLRA1, POU6F2, HPS1, RP9, RPE65, RORB, NR2E3, CNGB3, KIFC3, CRYGA, TYR, HMCN1, WDR36, ELOVL4, TGFBI, COL11A1, RGR, USH2A, CDH23, GJD2, OPA1, MYO3A, CRYAA, CDS1, SIX6, SAG, EYA3, EYA4, DHRS3, LRAT, GRM8, CA4, CLN8, OAT, SEMA4A, CRYBA4, GJA10, ABLIM1, CYP1B1, BBS9, COL2A1, TTC8, CDH3, ABCA4, GPR143, TIMP3, DTNBP1, RIMS1, GJC1, CRB1, CRB2, IMPG1, IMPG2, CHM, COL18A1, EPAS1, FSCN2, EFEMP1, K…	2969	216	13528	1.45552	0.965933	0.0215668	1.26364		GOTERM_BP_FAT	GO:0048511~rhythmic process	30	1.26636	0.00153286	FGF7, ENOX2, LHCGR, TIMP4, TGFB2, PGR, STRA8, BCL2, NOBOX, ANGPT1, PCYT1B, NFIL3, HPGDS, BMP4, EGFR, KCNMA1, BMP2, GRIN2A, SIRT1, FSHR, NRIP1, KDR, INHBA, PROK2, PLA2G4A, JUN, HTR7, ADAMTS1, FOXC1, BMPR1B	1744	128	13528	1.81802	0.998596	0.0420244	2.83087		GOTERM_BP_FAT	GO:0014033~neural crest cell differentiation	16	0.423504	0.00139367	NRP2, EDN3, EDN1, KITLG, ZEB2, PAX3, ISL1, SOX9, GDNF, SHH, ALDH1A2, HIF1A, OVOL2, HAND2, FOXC1, NRG1	2840	33	13528	2.30952	0.999018	0.0434249	2.61731		GOTERM_BP_FAT	GO:0051147~regulation of muscle cell differentiation	14	0.591466	0.00103835	BMP4, TBX3, EDN1, EZH2, HDAC4, MYOCD, BTG1, BCL2, PRDM6, HOPX, HDAC9, NRG1, IGFBP3, ZFHX3	1790	39
GOTERM_BP_FAT	GO:0021915~neural tube development	28	0.71084	0.00069529	DLC1, LMO4, ZEB2, GLI2, TCF7L2, SHH, ZIC2, MAP3K7, T, OVOL2, HECTD1, TWIST1, ALX1, BMP4, EN1, FZD3, CELSR1, GAS1, FZD6, HES1, ZIC5, PSEN2, MNX1, PHGDH, TGIF1, TFAP2A, PTCH1, CHRD	2969	68	13528	1.87617	0.970465	0.022325	1.31666		GOTERM_BP_FAT	GO:0060562~epithelial tube morphogenesis	19	0.802026	0.0016001	BMP4, BMP2, LMO4, ZEB2, GREM1, GLI3, SHH, FZD6, MAP3K7, RGMA, GPC3, CD44, FOXF1, BCL2, TGIF1, TFAP2A, IPMK, ALX1, TWIST1	1744	67	13528	2.19971	0.998948	0.04355	2.9533		GOTERM_BP_FAT	GO:0014032~neural crest cell development	16	0.423504	0.00139367	NRP2, EDN3, EDN1, KITLG, ZEB2, PAX3, ISL1, SOX9, GDNF, SHH, ALDH1A2, HIF1A, OVOL2, HAND2, FOXC1, NRG1	2840	33	13528	2.30952	0.999018	0.0434249	2.61731		GOTERM_BP_FAT	GO:0042475~odontogenesis of dentine-containing tooth	14	0.591466	0.00103835	BMP4, BMP2, TP63, LEF1, EDAR, GLI2, GLI3, BCL2L11, DLX2, PDGFRA, FOXC1, BMP7, CHUK, EDARADD	1790	39
GOTERM_BP_FAT	GO:0035023~regulation of Rho protein signal transduction	37	0.939325	0.000724901	DLC1, FGD2, ALS2, FGD1, PREX1, AKAP13, LPAR1, ITSN2, MCF2L, MCF2L2, PLEKHG3, PLEKHG2, TIAM1, BCL6, ARHGEF10L, FGD4, ARHGEF3, BCR, VAV3, ABR, FOXJ1, ARHGEF7, ARHGEF19, ARHGEF16, TRIO, ARHGAP27, ARHGEF9, RICTOR, VAV1, ARHGEF10, DNMBP, RASGRF2, SYDE2, RASGRF1, SPATA13, ARAP1, KALRN	2969	99	13528	1.7029	0.97458	0.0231186	1.37237		GOTERM_BP_FAT	GO:0042981~regulation of apoptosis	133	5.61418	0.00165371	CADM1, ZAK, GRIK2, NELL1, ARNT2, SNCA, BTC, FOXO1, TLR4, SGMS1, GDNF, SHH, CITED2, TGFB2, SMNDC1, CUL3, MAP3K7, APP, AGTR2, FNTA, CD44, GRID2, API5, TWIST2, MAP2K6, PIK3CG, NMNAT3, EGFR, ROCK1, NKX2-6, ADAMTS20, RELA, RXRA, SKP2, GRIN2A, LIG4, BCL2L11, STK3, MAPK1, RASGRF2, RASGRF1, F3, JUN, TNFAIP8, RIPK2, RYR2, MAPK8, TNFAIP3, KALRN, NGF, TAF9B, STK17B, SOX4, SOX9, KRAS, LHX4, DIABLO, BMF, TRAF…	1744	804	13528	1.28317	0.999164	0.0446933	3.05079		GOTERM_BP_FAT	GO:0030111~regulation of Wnt receptor signaling pathway	20	0.529381	0.0014071	GSC, FGF9, NLK, SOX2, SIX3, LEF1, SOX4, TLE1, ZEB2, MBD2, FRZB, TCF7L1, DKK2, CCND1, DKK1, MDFIC, LRP6, SOX17, PPAP2B, WWOX	2840	46	13528	2.07103	0.999081	0.0435613	2.64221		GOTERM_BP_FAT	GO:0040012~regulation of locomotion	42	1.7744	0.00114412	DLC1, DRD1, HS3ST5, ENPP2, PDGFA, TACR1, EDN2, SNCA, EDN1, PAX6, ABHD2, JAG1, CXCL12, VCL, TGFB2, CITED2, TRIB1, S1PR1, CXCR4, BCL2, SCARB1, UNC5C, FGF2, COL18A1, PTPRK, ADAM10, PTPRM, IL8, SMAD7, TBX5, NF1, IGF1, IRS1, KDR, CDH13, HIF1A, RRAS2, PDGFRA, PDGFRB, HDAC9, HTR2C, IGFBP3	1790	192
GOTERM_BP_FAT	GO:0030097~hemopoiesis	74	1.87865	0.000757805	XRCC5, BMI1, LRRC8A, STAT5A, ITPKB, JAG1, IL10, CBFB, TGFB2, CTNNB1, BAK1, ASH2L, ACIN1, SPN, KIRREL3, SYK, FUT10, EOMES, DLL1, CDK6, OSTM1, NFAM1, IFI16, MYH9, CARD11, INHBA, RPS14, PSEN2, NCOA6, ADD1, ONECUT1, TIPARP, SOX4, KITLG, SOX6, KIT, RAG2, IL7R, ITGB1, DOCK2, CHD7, SNRK, BCL2, BCL11A, ZAP70, SH2B3, BCL6, RUNX1, TCF3, NKX2-5, PIK3R1, APC, NKX2-3, CD28, BMP4, EPAS1, MSH2, THEMIS, MYO1E, T…	2969	236	13528	1.42871	0.978484	0.0240045	1.43424		GOTERM_BP_FAT	GO:0030335~positive regulation of cell migration	23	0.970874	0.00169948	EGFR, COL18A1, IRS2, ADAM10, ERBB4, ONECUT1, TAC1, IGF1, KIT, IRS1, CXCL12, TGFB2, KDR, MAPK1, VEGFC, IGF1R, S1PR1, F3, BCL2, AMOT, LAMB1, FGF2, PIK3R1	1744	89	13528	2.00459	0.999313	0.045615	3.13396		GOTERM_BP_FAT	GO:0009798~axis specification	15	0.397035	0.00146264	TBX3, SMAD6, PAX6, SMAD2, TTC8, TCF7L1, CTNNB1, LHX1, RNF2, LEFTY2, TDGF1, BCOR, TBX18, FRS2, BMPR1A	2840	30	13528	2.38169	0.999303	0.0449629	2.74515		GOTERM_BP_FAT	GO:0048592~eye morphogenesis	20	0.844951	0.00119378	BMP4, FOXL2, IRX5, PTPRM, BHLHE22, YY1, NF1, SOX2, PTF1A, PAX6, FASLG, GLI3, COL5A2, PVRL1, PVRL3, NTRK2, POU2F1, GDF11, RARB, BMP7	1790	69
GOTERM_BP_FAT	GO:0048732~gland development	47	1.1932	0.00076509	NOG, CAV1, NRG3, HOXA13, ERBB3, STAT5A, TFCP2L1, SOX2, HK2, CDH1, NR3C1, GLI2, SHH, CITED2, TGFB2, GLI1, CTTNBP2, TCF21, IGF1R, GATA2, AGPAT6, HOXA3, LY6E, BCL2, ALDH1A3, PRL, NKX2-5, NKX2-3, BMP4, EGFR, IRS2, TBX3, TBX2, CREB1, NF1, MET, GSX1, LEF1, IRS1, NTN1, BCL2L11, HES1, EYA1, GHRH, FOXC1, PTCH1, BMP7	2969	135	13528	1.58631	0.979264	0.024082	1.44793		GOTERM_BP_FAT	GO:0009792~embryonic development ending in birth or egg hatching	63	2.65935	0.00175929	NOG, EVX1, FOXA2, LMO4, ARNT2, ZEB2, HOXD1, ZEB1, GLI3, CITED1, SHH, CITED2, MAP3K7, CUL3, APOB, GATA6, FOXF1, COL11A1, IPMK, TWIST1, ALX1, AR, ADAM10, NKX2-6, EOMES, PTPRR, LEF1, MBNL1, LIG4, MECOM, PROX1, BCL2L11, RBBP8, ACVR2A, MAN2A1, PSEN1, ZMIZ1, MNX1, TGIF1, ROR2, TFAP2A, FOXC1, KIAA1217, TBX18, EGLN1, ALDH1A2, RGMA, HAND2, DAD1, PCSK5, BMP4, GINS1, TGFBR2, RPGRIP1L, SMAD2, GAS1, ATM, FZD6…	1744	334	13528	1.46312	0.999469	0.04689	3.24255		GOTERM_BP_FAT	GO:0045666~positive regulation of neuron differentiation	13	0.344097	0.00151204	FOXA2, MAP1B, SOX2, FOXA1, GLI2, NKX6-1, SHH, NRCAM, ATOH1, BDNF, TGIF1, VWC2, NKX2-5	2840	24	13528	2.58016	0.999455	0.0461615	2.8366		GOTERM_BP_FAT	GO:0030334~regulation of cell migration	38	1.60541	0.00121373	DLC1, DRD1, ENPP2, PDGFA, TACR1, EDN2, EDN1, PAX6, ABHD2, JAG1, CXCL12, VCL, TGFB2, CITED2, TRIB1, S1PR1, CXCR4, BCL2, SCARB1, UNC5C, FGF2, COL18A1, PTPRK, ADAM10, PTPRM, SMAD7, TBX5, NF1, IGF1, IRS1, KDR, CDH13, HIF1A, RRAS2, PDGFRA, PDGFRB, HDAC9, IGFBP3	1790	169
GOTERM_BP_FAT	GO:0060485~mesenchyme development	23	0.583905	0.000778216	NRP2, NOG, BMP2, EOMES, LEF1, KITLG, ZEB2, SOX9, GDNF, SHH, CTNNB1, TGFB2, EDNRB, NOTCH1, HIF1A, OVOL2, BCL2, TGFBR3, FOXC1, BMP7, NFATC1, ALX1, HNRNPAB	2969	52	13528	2.01534	0.980599	0.024339	1.4726		GOTERM_BP_FAT	GO:0048732~gland development	31	1.30857	0.00177211	XDH, NOG, CAV1, NRG3, ERBB4, NR3C1, GLI3, SHH, CITED2, TGFB2, PGR, CTTNBP2, ALDH1A2, IGF1R, APOA1, BCL2, POU3F2, NRG1, PITX1, BMP4, EGFR, AR, IRS2, RXFP1, MET, LEF1, IGF1, IRS1, BCL2L11, FOXC1, TBX19	1744	135	13528	1.78121	0.999497	0.046932	3.26581		GOTERM_BP_FAT	GO:0007498~mesoderm development	28	0.741133	0.00153079	BMPR2, TP63, TRIM15, SHH, TCF7L1, FOXH1, TCF21, WNT3, OSR1, LHX2, TDGF1, BMP4, TBX3, EOMES, SMAD3, LEF1, SMAD2, NR4A3, SLIT2, ACVR2A, EYA2, PRKAR1A, EPB41L5, FOXC1, BMP7, EXT1, KLF4, BMPR1A	2840	74	13528	1.80236	0.999503	0.0464357	2.8713		GOTERM_BP_FAT	GO:0045216~cell-cell junction organization	13	0.549218	0.00121541	SMAD7, TLN2, GJA1, CTNNA1, CXADR, TGFB2, VCL, GJC1, CD9, CDC42, TJP1, DSG1, NLGN4X	1790	35
GOTERM_BP_FAT	GO:0035265~organ growth	10	0.253872	0.000784675	BMP10, LMX1B, LY6E, BCL2, RXRA, TGFBR3, SMAD2, FOXC1, TGFB2, PTPN11	2969	14	13528	3.25458	0.981224	0.0243881	1.48474		GOTERM_BP_FAT	GO:0007200~activation of phospholipase C activity by G-protein coupled receptor protein signaling pathway coupled to IP3 second messenger	16	0.67539	0.00177802	LHCGR, LPAR3, NPR3, HOMER1, HCRTR2, AGTR1, EDNRB, PLCE1, S1PR1, CHRM2, NMUR2, TGM2, NMBR, HTR2B, HTR2C, HTR2A	1744	52	13528	2.38673	0.99951	0.0467959	3.27654		GOTERM_BP_FAT	GO:0021522~spinal cord motor neuron differentiation	9	0.238221	0.00172704	PHOX2A, ISL2, MDGA2, LHX4, ISL1, GLI2, CLN8, GLI3, NKX6-1	2840	13	13528	3.29772	0.999813	0.0519196	3.23369		GOTERM_BP_FAT	GO:0019935~cyclic-nucleotide-mediated signaling	31	1.30967	0.0014288	OPRM1, DRD1, ADCY8, GNAI1, LHCGR, GPR3, HTR1B, HTR1A, S1PR1, GALR1, HRH2, CNR1, TGM2, MC5R, RAPGEF4, NOS2, RAPGEF2, HTR1F, HTR1E, NUDT4, HTR4, FZD2, FSHR, PCLO, SSTR4, GNAL, ADRB2, ADM, HTR7, MC4R, MTNR1A	1790	130
GOTERM_BP_FAT	GO:0007568~aging	40	1.01549	0.00078975	LIMS1, HELT, TPRA1, TFCP2L1, CALR, TIMP3, FOS, SLC1A2, CDKN2A, MORC3, GSN, BCL2, SERPINE1, NPM1, MSH6, GNAO1, SOCS2, TBX3, TBX2, SOCS3, MSH2, RXRA, SI, SIRT1, PRKCD, PRELP, SOD2, SCAP, TFRC, ADM, ZMIZ1, JUN, MNT, PEBP1, CTSC, CP, LRP2, IGFBP2, CLN8, HTR2A	2969	110	13528	1.65688	0.9817	0.0243943	1.49427		GOTERM_BP_FAT	GO:0035051~cardiac cell differentiation	11	0.464331	0.00177939	BMP2, GATA6, NKX2-6, RXRA, SOX6, NRG1, TTN, PROX1, FOXP1, MYH10, TGFB2	1744	28	13528	3.04735	0.999512	0.0465453	3.27902		GOTERM_BP_FAT	GO:0021536~diencephalon development	17	0.449974	0.00186238	BMP4, RAX, DRD2, CREB1, SOX2, SLC6A4, SIX3, PAX6, ISL1, GLI2, OTP, HES1, ARX, ALDH1A2, EYA1, ALDH1A3, POU3F2	2840	37	13528	2.18858	0.999905	0.0555411	3.48287		GOTERM_BP_FAT	GO:0014706~striated muscle tissue development	29	1.22518	0.00148563	UTRN, ELN, FKBP1A, CXADR, TTN, ITGB1, GJC1, TGFB2, GPHN, HAND1, DMD, MKL2, RARB, NRG1, NR2F2, COL11A1, PITX1, FOXL2, TBX2, SMAD7, NKX2-6, TBX5, RXRA, HOMER1, FOXP1, COL19A1, MEOX2, SIX1, FOXC1	1790	119
GOTERM_BP_FAT	GO:0030335~positive regulation of cell migration	34	0.863163	0.000802112	ONECUT1, PDGFA, BCAR1, EDN2, KIT, TGFB2, IGF1R, PRR5, ARHGAP5, S1PR1, BCL2, AGT, SCARB1, ARHGAP8, PIK3R1, APC, COL18A1, EGFR, IRS2, IL6, PLD1, ADAM10, FLT1, SMAD3, IL6R, IRS1, KDR, MAPK1, SPAG9, HIF1A, PTP4A1, RRAS2, PDGFRA, HBEGF, HDAC9	2969	89	13528	1.74065	0.982812	0.0246214	1.51749		GOTERM_BP_FAT	GO:0048638~regulation of developmental growth	15	0.633179	0.0017874	NOG, NRP1, BARHL2, TGFBR2, CXADR, CDH4, PROX1, NTRK3, ADRB2, HEY2, SEMA3A, NRG1, FGF2, NGF, SPP1	1744	47	13528	2.4756	0.999529	0.0464665	3.29355		GOTERM_BP_FAT	GO:0008406~gonad development	38	1.00582	0.00194672	HMGB2, HMGCR, FGF9, EDN2, ZFP42, FST, BCL2L1, FOXO3, SOX9, VGF, ANKRD7, CDH6, PRKACG, OSR1, NOBOX, ANGPT1, HSD17B4, FNDC3A, BMP4, AR, FOXL2, BRCA2, SIRT1, FSHR, BCL2L11, NRIP1, INHBB, AFP, ACVR2A, CCND1, PLA2G4A, CCND2, NCOA4, FOXC1, ADAMTS1, BMPR1B, DMC1, NR5A1	2840	112	13528	1.61615	0.999937	0.0576392	3.63785		GOTERM_BP_FAT	GO:0060541~respiratory system development	27	1.14068	0.00152	WNT5A, PDGFA, FGF9, SOX2, GLI2, GLI3, ALDH1A2, SPRY2, CHD7, FOXF1, POU2F1, HHIP, FGF2, BMP4, LIPA, TBX5, TBX4, TGFBR2, RPGRIP1L, SMAD2, FOXP1, KDR, HES1, TNS3, MAN2A1, PDGFRA, HOPX	1790	108
GOTERM_BP_FAT	GO:0010648~negative regulation of cell communication	77	1.95481	0.000806442	DLC1, NOG, GLRA1, GRIK2, GRIK3, EZH2, LEMD3, CITED1, CHST11, HEY2, PRAME, SOCS2, SOCS3, SOCS1, STXBP1, RPH3AL, SOCS6, TLE1, SOCS5, PRKCD, IRS1, CCND1, ADRB2, GRB10, TRIM33, HIPK2, ZFYVE28, TGIF1, PEBP1, TNFAIP3, SNX13, CAV1, ONECUT1, DRD3, ERBB3, SOX2, NFKBIA, CALR, GREM1, TRIB1, RGS10, RGS12, LECT1, OVOL2, AGT, OTUD7B, BCL6, DDIT4L, SKIL, AXIN2, RUNX2, APC, SMAD7, SMAD6, NF1, PAK1IP1, RGS18, SKI…	2969	248	13528	1.41469	0.983185	0.0246037	1.52562		GOTERM_BP_FAT	GO:0019933~cAMP-mediated signaling	24	1.01309	0.00181569	OPRM1, CALCR, ADCY1, RXFP1, GNAI1, ADCY8, NPY2R, LHCGR, RXFP2, NPR3, FSHR, PCLO, ADRB2, HTR1A, S1PR1, GALR1, CHRM2, HTR7, ADRA1B, TGM2, MC4R, RAPGEF4, RAPGEF2, OPRD1	1744	95	13528	1.95963	0.999583	0.0469007	3.34484		GOTERM_BP_FAT	GO:0042476~odontogenesis	22	0.582319	0.00200171	BMP4, BMP2, ERBB4, FST, LEF1, TP63, EDAR, GLI2, GLI3, BCL2L11, SHH, CTNNB1, TGFB2, DLX2, ITGA6, COL1A2, PDGFRA, FOXC1, BCOR, BMP7, EDARADD, BMPR1A	2840	54	13528	1.94064	0.999952	0.0588695	3.73876		GOTERM_BP_FAT	GO:0048565~gut development	13	0.549218	0.00160662	RET, FGF9, NKX2-6, RXRA, GLI2, TCF7L2, GLI3, EDNRB, ALDH1A2, FOXF1, BCL2, GATA4, NKX2-3	1790	36
GOTERM_BP_FAT	GO:0002520~immune system development	84	2.13252	0.00090216	XRCC5, BMI1, LRRC8A, STAT5A, ITPKB, NFKB2, JAG1, IL10, CBFB, CTNNBL1, TGFB2, CTNNB1, BAK1, ASH2L, ACIN1, SPN, KIRREL3, SYK, FOXJ1, LIG1, FUT10, EOMES, DLL1, CDK6, OSTM1, NFAM1, IFI16, MYH9, BCL2L11, CARD11, INHBA, RPS14, PSEN2, NCOA6, ADD1, ONECUT1, TIPARP, SOX4, KITLG, SOX6, RAG2, KIT, IL7R, ITGB1, DOCK2, CHD7, HOXA3, SNRK, BCL2, BCL11A, ZAP70, SH2B3, BCL6, RUNX1, TCF3, NKX2-5, PIK3R1, APC, NKX2…	2969	276	13528	1.38674	0.989648	0.0273205	1.70523		GOTERM_BP_FAT	GO:0031644~regulation of neurological system process	34	1.4352	0.001825	SNCAIP, LZTS1, ERBB4, GRIK1, GLRA1, GRIK2, SNCA, CTNND2, TAC1, KIT, CDH2, GDNF, EDNRB, HTR1B, KRAS, BCHE, PPP3CA, BHLHE40, EGFR, NTF3, GRIN2A, GRM1, LAMA2, GRM3, ADRB2, GRIA2, PSEN1, RASGRF1, GRM8, NTRK2, AVPR1A, HTR2C, NGF, HTR2A	1744	153	13528	1.72375	0.999599	0.0468532	3.36171		GOTERM_BP_FAT	GO:0048639~positive regulation of developmental growth	10	0.26469	0.00209871	NTRK3, MYOD1, MAP1B, TGFBR2, HOPX, PROX1, INSR, CDH4, NTN1, NGF	2840	16	13528	2.97711	0.999971	0.0612736	3.91654		GOTERM_BP_FAT	GO:0043193~positive regulation of gene-specific transcription	23	0.971694	0.0017403	MEF2C, HMGB2, IKZF2, TBX5, IGF1, SMAD2, PPARGC1A, TCF7L2, IL10, CITED2, HES1, HDAC4, GATA2, HIF1A, MYOCD, HAND1, ETS1, GATA4, NR5A2, NR2F2, SMARCA2, RBM15, ARHGEF10L	1790	87
GOTERM_BP_FAT	GO:0045667~regulation of osteoblast differentiation	20	0.507743	0.000926878	BMP4, BMP2, IL6, SOX2, BMPR2, FZD1, SMAD3, CDK6, SKI, IL6R, CTNNB1, NPPC, GNAS, AXIN2, BMPR1B, BMP7, RUNX2, CHRD, APC, TOB1	2969	43	13528	2.11926	0.990867	0.0278921	1.75156		GOTERM_BP_FAT	GO:0009725~response to hormone stimulus	68	2.87041	0.00184563	ARSB, ADCY1, TACR3, ADCY8, IGFBP7, LHCGR, ARNT2, PDE3B, FOXO1, RHOQ, AP3S1, UQCRFS1, PTEN, SHH, CITED1, ACVR1C, CTNNB1, TGFB2, PRKAR2B, CTTNBP2, HTR1B, GOT1, GATA3, ANGPT1, LOX, EIF2B3, KCNMA1, PRKCA, AR, STS, IRS2, LYN, RXRA, RELA, PTPRU, CNGA3, IRS1, SLC34A2, MAPK1, PRKCQ, SLC25A36, STEAP2, NGF, CALCR, CAV1, ERBB4, TAC1, TIMP4, ALDH1A2, IGF1R, KRAS, BCHE, BCL2, PIK3R3, NEFL, PIK3R1, SPP1, BMP4,…	1744	367	13528	1.43724	0.999633	0.0470888	3.3991		GOTERM_BP_FAT	GO:0048593~camera-type eye morphogenesis	19	0.502912	0.00212039	BMP4, IRX5, PTPRM, SOX1, BHLHE22, YY1, SOX2, SIX3, PROX1, GLI3, CTNNB1, EPHB2, PVRL1, ALDH1A3, SP3, PVRL3, POU2F1, BMP7, FRS2	2840	44	13528	2.05691	0.999974	0.0615262	3.95623		GOTERM_BP_FAT	GO:0034329~cell junction assembly	14	0.591466	0.00174682	DLC1, PTPRK, TLN2, SMAD7, GJA1, CTNNA1, VCL, GJC1, CD9, TJP1, TNS1, BCL2, DSG1, FN1	1790	41
GOTERM_BP_FAT	GO:0045664~regulation of neuron differentiation	46	1.16781	0.00102502	IRX3, NOG, CDK5R1, LZTS1, SOX2, SOX5, CALR, GLI2, CDH4, SHH, TTC3, MBP, ACTR3, LINGO1, ROBO1, TIAM1, BCL2, CDK5RAP2, SEMA3A, NEFL, NKX2-5, ARHGDIA, SPP1, BARHL2, NLGN1, DLL1, NTN1, SLIT2, HES1, NTRK3, ASCL1, ISL2, EYA1, NOTCH1, CNTF, YWHAH, HES5, NTRK2, TGIF1, CNTN4, ID4, TGIF2, SEMA4D, OMG, WNT7A, KALRN	2969	133	13528	1.5759	0.994447	0.0306195	1.93532		GOTERM_BP_FAT	GO:0051339~regulation of lyase activity	25	1.0553	0.00191721	OPRM1, CALCR, FTMT, ADCY1, ADCY8, GNAI1, NPY2R, LHCGR, ADCYAP1, EDNRB, S1PR1, HTR1A, GALR1, ADRA2A, CAP2, RXFP2, NPR3, FSHR, ADRB2, GRM3, GRM8, GRM7, HTR7, NTRK2, OPRD1	1744	101	13528	1.92002	0.99973	0.0485825	3.5287		GOTERM_BP_FAT	GO:0009719~response to endogenous stimulus	110	2.91159	0.00226658	ADCY1, AQP1, SHH, TGFB2, CTNNB1, PRKACG, SLC2A8, GOT1, GATA3, GAB1, PLA2G1B, LOX, GNG4, INSR, CCNA2, EIF2B3, IRS2, SOCS3, GRIN2A, FBP1, CNGA3, IRS1, PPARGC1B, SLC34A2, KRT19, GRB10, SLC25A36, PDGFRA, NGF, ME1, HMGB2, GCLC, CCL2, DRD3, ERBB4, ENPP1, DRD2, BCL2L1, SRF, TIMP3, BCHE, PEMT, NKX2-5, SPP1, BMP4, TGFBR2, NR4A2, BRCA2, NR4A3, CPS1, ABCB4, PLA2G4A, CDKN1A, PRKAR1B, PRKAR1A, AVPR1A, ADRA1B,…	2840	405	13528	1.29376	0.999987	0.0652506	4.22345		GOTERM_BP_FAT	GO:0001541~ovarian follicle development	14	0.591466	0.00174682	BMP4, FOXL2, LHCGR, FOXO3, VGF, FSHR, KDR, INHBB, CCND2, BCL2, ANGPT1, FOXC1, BMPR1B, LFNG	1790	41
GOTERM_BP_FAT	GO:0009791~post-embryonic development	29	0.736227	0.00106079	RAB3A, HELT, TIPARP, SOX6, BAK1, APOB, MORC3, BCL2, CHST11, ETNK2, CDH23, NKX2-3, BMP4, GABRG2, BHLHE23, ACO1, MYO1E, NR4A2, SMAD2, MECOM, ITPR1, BCL2L11, FOXP2, SOD2, CLPS, PYGO1, NPPC, GNAS, KLF4	2969	73	13528	1.81008	0.995368	0.0314859	2.00221		GOTERM_BP_FAT	GO:0043523~regulation of neuron apoptosis	23	0.970874	0.00198117	NMNAT3, ROCK1, NTF3, GRIK2, SNCA, NR4A2, ITGA1, NR3C1, LIG4, PRDX3, GDNF, ATM, SOD2, TGFB2, EPHA7, KRAS, PSEN1, JUN, BCL2, GRID2, NEFL, NGF, DHCR24	1744	90	13528	1.98231	0.999795	0.0498689	3.64436		GOTERM_BP_FAT	GO:0043085~positive regulation of catalytic activity	137	3.62626	0.00228943	GNA13, DLC1, EDN3, XRCC4, ADCY1, BTRC, EDN2, EDN1, LPAR1, PMAIP1, CDC16, GDNF, TGFB2, PRKACG, MAP3K7, DAB1, S1PR1, MAP3K4, GALR1, MDFIC, MAP3K9, IFNG, TDGF1, GAB1, PLA2G1B, RGN, FRS2, INSR, MAP2K6, RPS27A, EGFR, ANAPC4, PIM1, NTSR2, IRS1, PTHLH, SPAG9, PSMA1, PLCE1, HIF1A, PSMA6, HTR7, ANAPC7, GLP1R, ADORA2B, GNAI2, DRD3, DRD2, PKHD1, DUSP12, SLC11A2, SERINC5, DIABLO, SCARB1, ADRA2C, VAV3, MAP2K3…	2840	520	13528	1.25497	0.999989	0.0655077	4.26514		GOTERM_BP_FAT	GO:0051272~positive regulation of cell motion	25	1.05619	0.00176854	COL18A1, DRD1, ADAM10, ACTN4, PDGFA, TACR1, EDN2, EDN1, IGF1, CXCL12, IRS1, KDR, TGFB2, CDH13, RPS19, S1PR1, HIF1A, ETS1, BCL2, RRAS2, PDGFRA, PDGFRB, SCARB1, HDAC9, FGF2	1790	98
GOTERM_BP_FAT	GO:0002053~positive regulation of mesenchymal cell proliferation	11	0.279259	0.00106302	IRS2, ARHGAP5, PDGFA, TGFBR2, PRRX1, GAS1, IRS1, SHH, FOXP1, KDR, FOXP2	2969	17	13528	2.94827	0.99542	0.0313674	2.00638		GOTERM_BP_FAT	GO:0000165~MAPKKK cascade	39	1.64626	0.00199041	WNT5A, CAV1, ZAK, DUSP10, LPAR3, FGF13, TRIB1, MAP3K7, CXCR4, MDFIC, DUSP16, ADRA2A, SPRED2, TGFA, PRKAA1, EGF, RAPGEF2, FRS2, FGF2, MAP2K6, MAP2K5, EGFR, PRKCA, MAP2K4, MET, LRRN3, ITGA1, MAPK10, HGF, GRM1, MAPK1, PROK2, PLCE1, PSEN1, DOK5, RIPK1, ROR2, MAPK8, GADD45B	1744	184	13528	1.64412	0.999803	0.0498034	3.66105		GOTERM_BP_FAT	GO:0010941~regulation of cell death	205	5.42615	0.00230546	MEF2C, DLC1, XRCC4, CADM1, SNCA, SGMS1, ITSN1, SHH, CITED2, MAP3K7, MAGED1, G2E3, BDNF, APP, CD44, IFNG, PIK3CA, RARB, MAP2K6, WWOX, BCL2L14, ROCK1, GRIN2A, PIM1, LIG4, BCL2L11, NME6, KRT18, ALOX15B, JUN, TXNDC5, MAPK8, TMX1, CDK5R1, STK17B, AKAP13, CHEK2, BCL2L1, CALR, SLC11A2, PLAGL1, SERINC3, LHX4, DIABLO, NKX2-5, SPPL3, BMP4, COL18A1, ABR, NTF3, SMAD6, SMAD3, ATM, NOTCH2, NOTCH1, EPHA7, PLA2G…	2840	815	13528	1.19815	0.999989	0.0655743	4.29439		GOTERM_BP_FAT	GO:0033273~response to vitamin	19	0.802704	0.00179051	BMP4, MUC1, BMP2, PDGFA, RXRA, IGFBP7, SOX2, GDAP1, CD38, ALDH1A2, PLA2G4A, TFRC, GSN, BCL2, ANGPT1, PTCH1, LRP2, BMP7, KLF4	1790	66
GOTERM_BP_FAT	GO:0033674~positive regulation of kinase activity	72	1.82788	0.00107569	ALS2, ADCY1, ADCY2, EDN2, PRKAG2, ZEB2, LPAR1, TLR6, DAXX, TGFB2, PRKACG, MAP3K7, PRKAR2B, DAB1, MAP3K4, CXCR4, MAP3K9, GAB1, PLA2G1B, CHRNA7, PAK1, PRKACB, FRS2, SYK, GHR, EGFR, C5AR1, MADD, PIK3CB, PICK1, PIM1, PKN1, IRS1, GRM1, SPAG9, PROK2, PLCE1, CCND1, ADRB2, PROK1, CHRM1, RIPK1, ERN1, GADD45B, GAP43, PARD3, ADORA2B, ADORA2A, PKHD1, KITLG, DUSP12, KIT, NPM1, ADRA2A, PRKAA1, ADRA2C, FGD4, FL…	2969	231	13528	1.42018	0.995705	0.0315517	2.03006		GOTERM_BP_FAT	GO:0030799~regulation of cyclic nucleotide metabolic process	27	1.13972	0.00207797	OPRM1, CALCR, ADCY1, ADCY8, GNAI1, NPY2R, LHCGR, ADCYAP1, EDNRB, HTR1B, HTR1A, S1PR1, GALR1, OXER1, ADRA2A, CAP2, RXFP2, NPR3, FSHR, ADRB2, GRM3, GRM8, GRM7, HTR7, NTRK2, NPPC, OPRD1	1744	113	13528	1.85341	0.999865	0.0516377	3.81917		GOTERM_BP_FAT	GO:0010608~posttranscriptional regulation of gene expression	63	1.66755	0.00230822	NCBP2, CPEB2, SYNCRIP, GDNF, ASGR2, APP, DGCR8, RBM8A, SND1, PUM1, QKI, PIWIL3, PUM2, SOX17, PIWIL4, EIF2B3, ZFP36, CCDC88C, ACO1, BARHL2, EIF1B, PRKCD, PPARGC1A, HNRNPU, NCK2, EIF4A3, EIF4G3, NCK1, MDM4, PPP1R15B, SRP9, CALCR, EIF4E3, SOX4, IGF2BP1, IGF2BP3, LIN28A, CALR, LIN28B, CPN2, ZFP36L1, ZFP36L2, TNRC6C, PTK2B, EIF3H, EIF3E, MTPN, SEPSECS, HNRNPD, TNRC6B, SMAD7, SMAD3, SMAD2, ISOC2, ETF1,…	2840	211	13528	1.42224	0.99999	0.0652771	4.29944		GOTERM_BP_FAT	GO:0021545~cranial nerve development	9	0.380228	0.00179461	HES1, HOXB3, HOXB1, HOXB2, SLC1A3, CHD7, HOXA3, HOXD3, GLI3	1790	19
GOTERM_BP_FAT	GO:0021700~developmental maturation	37	0.939325	0.00110402	RAB3A, PPARD, IRX5, TFCP2L1, FOXO3, MREG, KCNIP2, SOX8, MMP2, CDH5, CBFB, TGFB2, CTNNB1, GATA2, AGPAT6, APP, BARX2, CD44, MTCH1, RUNX2, RUNX3, C17ORF47, SOX10, PLP1, EPAS1, PICK1, STXBP1, NR4A2, PDE3A, IL21, KDR, CDC25B, HES1, CDKN1C, NOTCH1, HES5, PSEN2	2969	101	13528	1.66918	0.996279	0.0321834	2.083		GOTERM_BP_FAT	GO:0060420~regulation of heart growth	7	0.295483	0.00209369	NOG, HEY2, TGFBR2, NRG1, CXADR, PROX1, FGF2	1744	12	13528	4.52485	0.999873	0.0517187	3.84752		GOTERM_BP_FAT	GO:0021515~cell differentiation in spinal cord	13	0.344097	0.00235723	PHOX2A, ISL2, EVX1, PAX7, MDGA2, LHX4, PAX3, ISL1, GLI2, CLN8, GLI3, SHH, NKX6-1	2840	25	13528	2.47696	0.999992	0.066241	4.38879		GOTERM_BP_FAT	GO:0021543~pallium development	15	0.633714	0.0018306	DRD1, CEP120, NF1, SOX2, EMX2, PAX6, LEF1, ZEB2, LMX1A, GLI3, ARX, DLX2, RELN, ID4, POU3F2	1790	46
GOTERM_BP_FAT	GO:0010647~positive regulation of cell communication	97	2.46255	0.00113098	ALS2, BMP10, VAPA, TBK1, GRIK2, SNCA, LHCGR, TLR4, ITPKB, JAG1, LPAR1, TLR6, CITED1, CTNNB1, TGFB2, CITED2, MAP3K7, CDKN2B, LGI1, RPS27A, SYK, EGFR, FADD, PIM2, IRS1, RPTOR, NCAM1, ASCL1, HIF1A, RIPK2, CD226, CAV1, LITAF, DRD3, ERBB3, ADORA2A, SOX2, UBE2V1, SOX4, KCNRG, SRC, LIF, ECE1, ZAP70, TRAF5, BMP4, CFLAR, BMP2, SMAD4, GAS1, PTPN11, LAMA2, CDKN1C, TRAF3IP2, NOTCH2, CDKN2AIP, NTRK2, BMP7, PP…	2969	329	13528	1.34338	0.996755	0.032768	2.13333		GOTERM_BP_FAT	GO:0045761~regulation of adenylate cyclase activity	24	1.01309	0.00210268	OPRM1, CALCR, ADCY1, CAP2, GNAI1, ADCY8, NPY2R, LHCGR, RXFP2, NPR3, FSHR, ADCYAP1, EDNRB, GRM3, ADRB2, HTR1A, S1PR1, GALR1, GRM8, GRM7, HTR7, NTRK2, ADRA2A, OPRD1	1744	96	13528	1.93922	0.999878	0.0516377	3.86374		GOTERM_BP_FAT	GO:0022403~cell cycle phase	112	2.96453	0.00237903	CDC16, PTTG1, AURKB, APP, RAD21, DDX11, CDKN2B, OIP5, RSPH1, CDCA2, CCNA2, EGFR, RAN, SGOL1, ANAPC4, POLE, PIM1, MYH9, WEE1, FOXN3, TACC2, NCAPD2, REC8, PRDM9, TIMELESS, ANAPC7, SEPT7, PPP2R3B, NEK3, NEK2, TIPIN, KATNB1, CEP164, CCNG2, ITGB1, KIAA1009, SPC24, MNS1, TNKS, CLASP1, SKA2, SKA1, TCF3, BRCA2, CDC27, RAD54L, ATM, CDKN1C, NEDD1, CDKN1A, NOLC1, RAD54B, MAP9, ABL1, KIF25, E2F6, ZFP42, LATS…	2840	414	13528	1.28864	0.999993	0.0664582	4.42853		GOTERM_BP_FAT	GO:0008283~cell proliferation	80	3.37981	0.00198105	FGF8, CDC14A, PDGFA, LY86, NR6A1, TBX20, TP63, ZEB2, IL15, GLI2, CXCL12, PRDX1, IL10, TGFB2, SHB, EVI5, CXCR4, NOS2, HHIP, NRG1, PRL, MYC, CUL1, CYR61, PRG4, IFLTD1, RXRA, SOX11, EMX2, PIM1, IFI16, DCTN2, ACVR2A, PLCE1, CHRM3, CCND3, BUB1B, FOXC1, MAPRE2, MDM4, BIN1, EMP2, EMP1, TSPY2, CDK5R1, CEP120, ELN, POLA1, KITLG, SPOCK1, FKBP1A, RAG2, TCF7L2, NAA35, ARX, ZFP36L2, CSE1L, BCL2, SCARB1, THAP1…	1790	436
GOTERM_BP_FAT	GO:0051347~positive regulation of transferase activity	74	1.87865	0.0012677	ALS2, FTMT, ADCY1, ADCY2, EDN2, PRKAG2, ZEB2, LPAR1, TLR6, DAXX, TGFB2, PRKACG, MAP3K7, PRKAR2B, DAB1, MAP3K4, CXCR4, MAP3K9, GAB1, PLA2G1B, CHRNA7, PAK1, PRKACB, FRS2, SYK, GHR, EGFR, C5AR1, MADD, PIK3CB, PICK1, PIM1, PKN1, IRS1, GRM1, SPAG9, PROK2, PLCE1, CCND1, ADRB2, PROK1, CHRM1, RIPK1, ERN1, GADD45B, GAP43, PARD3, ADORA2B, ADORA2A, PKHD1, KITLG, DUSP12, KIT, SERINC5, NPM1, ADRA2A, PRKAA1, A…	2969	240	13528	1.4049	0.998377	0.0364503	2.38829		GOTERM_BP_FAT	GO:0060537~muscle tissue development	29	1.22415	0.00218721	CAV1, UTRN, CACNB2, CXADR, TTN, PTEN, TGFB2, GPHN, APP, GATA6, DMD, DNER, PPP3CA, NR2F2, NRG1, COL11A1, PITX1, NKX2-6, RXRA, MBNL1, HOMER1, PROX1, FOXP1, FOXP2, COL19A1, MEOX2, PLN, FOXC1, MYH10	1744	125	13528	1.7996	0.999915	0.0533538	4.01608		GOTERM_BP_FAT	GO:0043067~regulation of programmed cell death	204	5.39968	0.00248235	MEF2C, DLC1, XRCC4, CADM1, SNCA, SGMS1, ITSN1, SHH, CITED2, MAP3K7, MAGED1, G2E3, BDNF, APP, CD44, IFNG, PIK3CA, RARB, MAP2K6, WWOX, BCL2L14, ROCK1, GRIN2A, PIM1, LIG4, BCL2L11, NME6, KRT18, ALOX15B, JUN, TXNDC5, MAPK8, TMX1, CDK5R1, STK17B, AKAP13, CHEK2, BCL2L1, CALR, SLC11A2, PLAGL1, SERINC3, LHX4, DIABLO, NKX2-5, SPPL3, COL18A1, ABR, NTF3, SMAD6, SMAD3, ATM, NOTCH2, NOTCH1, EPHA7, PLA2G4A, CS…	2840	812	13528	1.19671	0.999996	0.0688595	4.61658		GOTERM_BP_FAT	GO:0021536~diencephalon development	13	0.549218	0.00209575	ARX, HES1, BMP4, GATA2, ALDH1A2, EYA1, NKX2-6, SOX2, PAX6, POU3F2, GLI2, ISL1, PITX1	1790	37
GOTERM_BP_FAT	GO:0001656~metanephros development	20	0.507743	0.00129951	BMP4, NOG, BMP2, SLC5A1, NF1, SMAD4, GREM1, GDNF, SLIT2, SHH, CITED1, TCF21, EYA1, SPRY1, OSR1, CD44, AGT, BCL2, FOXC1, RARB	2969	44	13528	2.0711	0.998619	0.0371375	2.44751		GOTERM_BP_FAT	GO:0043009~chordate embryonic development	62	2.61714	0.00227292	NOG, FOXA2, LMO4, ARNT2, ZEB2, HOXD1, ZEB1, GLI3, CITED1, SHH, CITED2, MAP3K7, CUL3, APOB, GATA6, FOXF1, COL11A1, IPMK, TWIST1, ALX1, AR, ADAM10, NKX2-6, EOMES, PTPRR, LEF1, MBNL1, LIG4, MECOM, PROX1, BCL2L11, RBBP8, ACVR2A, MAN2A1, PSEN1, ZMIZ1, MNX1, TGIF1, ROR2, TFAP2A, FOXC1, KIAA1217, TBX18, EGLN1, ALDH1A2, RGMA, HAND2, DAD1, PCSK5, BMP4, GINS1, TGFBR2, RPGRIP1L, SMAD2, GAS1, ATM, FZD6, DLX2…	1744	331	13528	1.45295	0.999941	0.0550749	4.1703		GOTERM_BP_FAT	GO:0048592~eye morphogenesis	26	0.688195	0.00251113	IRX5, SOX1, SOX2, PAX6, GLI3, CTNNB1, EPHB2, PVRL1, CRB1, ALDH1A3, PVRL3, POU2F1, RARB, FRS2, BMP4, FOXL2, BHLHE23, PTPRM, FSCN2, BHLHE22, YY1, SIX3, COL5A2, PROX1, SP3, BMP7	2840	69	13528	1.7949	0.999996	0.0692443	4.66889		GOTERM_BP_FAT	GO:0021983~pituitary gland development	11	0.464723	0.00217239	HES1, BMP4, GATA2, ALDH1A2, EYA1, SOX2, PAX6, POU3F2, ISL1, GLI2, PITX1	1790	28
GOTERM_BP_FAT	GO:0048738~cardiac muscle tissue development	24	0.609292	0.0013046	BMP10, TBX2, SMAD7, RXRA, HSPG2, FKBP1A, CXADR, ITGB1, FOXP1, TGFB2, GJC1, LY6E, HAND1, GATA6, PLN, NDUFV2, TGFBR3, ZFPM2, FOXC1, RARB, MKL2, COL11A1, NKX2-5, MYH10	2969	57	13528	1.91849	0.998654	0.0370714	2.45699		GOTERM_BP_FAT	GO:0043549~regulation of kinase activity	66	2.78599	0.00228094	ADCY1, ZAK, ADCY8, HMGCR, ZNF675, LPAR3, ZEB2, PRDX3, TTN, PTEN, TGFB2, MAP3K7, PRKAR2B, SPRY2, APP, DIRAS3, CDKN2B, MDFIC, CXCR4, SPRED2, TGFA, NRG1, FGF2, FRS2, MAP2K6, PRKCA, EGFR, PKIB, IRS1, GRM1, PKIA, PROK2, NCK2, PLCE1, ADRB2, PSEN1, RIPK1, RELN, GADD45B, GADD45A, GAP43, CAV1, PARD3, PKHD1, KITLG, KIT, TRIB2, TRIB1, KRAS, DUSP16, ADRA2A, PRKAA1, EGF, AGK, VAV3, TGFBR2, LRRN3, MET, ITGA1, …	1744	357	13528	1.43405	0.999943	0.0549535	4.18472		GOTERM_BP_FAT	GO:0046545~development of primary female sexual characteristics	26	0.688195	0.00251113	BMP4, FOXL2, TBX3, EDN2, FST, ZFP42, TP63, BRCA2, BCL2L1, FOXO3, VGF, SIRT1, FSHR, NRIP1, CDH6, INHBB, AFP, PLA2G4A, CCND2, ADAMTS1, FOXC1, ANGPT1, NOBOX, BMPR1B, DMC1, NR5A1	2840	69	13528	1.7949	0.999996	0.0692443	4.66889		GOTERM_BP_FAT	GO:0033189~response to vitamin A	14	0.591466	0.00222837	MUC1, BMP4, BMP2, PDGFA, IGFBP7, RXRA, GDAP1, SOX2, ALDH1A2, CD38, TFRC, PTCH1, LRP2, KLF4	1790	42
GOTERM_BP_FAT	GO:0043406~positive regulation of MAP kinase activity	37	0.939325	0.00135162	ADORA2B, KITLG, ZEB2, LPAR1, KIT, TLR6, DAXX, CXCR4, MAP3K9, GAB1, ADRA2A, PLA2G1B, CHRNA7, ADRA2C, PRKAA1, PAK1, FRS2, GHR, FGD4, SYK, EGFR, C5AR1, MADD, PIK3CB, MAP2K3, MET, LRRN3, BIRC7, PKN1, GRM1, PTPN11, SPAG9, PROK2, PLCE1, PROK1, RIPK1, HTR2A	2969	102	13528	1.65282	0.99894	0.0381685	2.54446		GOTERM_BP_FAT	GO:0010648~negative regulation of cell communication	49	2.06838	0.00234491	ELF1, NOG, GRIK1, GLRA1, GRIK2, ZNF675, PDE3B, PAWR, PTEN, CITED1, AGTR2, HTR1B, BARX1, GTF2H2C, HEY2, SOX17, HHIP, PRKCA, RELA, TLE1, IRS1, ADRB2, TGIF1, TNFAIP3, CAV1, ONECUT1, CXXC4, GREM1, TRIB1, RGS12, BCHE, VWC2, SMAD6, RGS18, GAS1, RGS17, FRZB, SIRT1, RGS20, CBLB, DKK1, BMPER, RGS2, AVPR1A, RGS6, RGS7, IGFBP3, TOB1, HTR2A	1744	248	13528	1.53261	0.999957	0.0561369	4.29965		GOTERM_BP_FAT	GO:0046660~female sex differentiation	26	0.688195	0.00251113	BMP4, FOXL2, TBX3, EDN2, FST, ZFP42, TP63, BRCA2, BCL2L1, FOXO3, VGF, SIRT1, FSHR, NRIP1, CDH6, INHBB, AFP, PLA2G4A, CCND2, ADAMTS1, FOXC1, ANGPT1, NOBOX, BMPR1B, DMC1, NR5A1	2840	69	13528	1.7949	0.999996	0.0692443	4.66889		GOTERM_BP_FAT	GO:0048638~regulation of developmental growth	15	0.633714	0.00229516	NRCAM, NTRK3, ADRB2, NRP1, FGF9, TBX5, TGFBR2, HEY2, GATA4, HOPX, SEMA3A, NRG1, CXADR, CDH4, FGF2	1790	47
GOTERM_BP_FAT	GO:0051216~cartilage development	29	0.736227	0.0013544	WNT5A, NOG, PRRX1, SOX5, COL2A1, SOX6, SOX9, COL9A1, BARX2, LECT1, HOXA3, CTGF, CHST11, ACAN, COL11A1, RUNX2, GHR, ALX1, BMP4, BMP2, EVC, HSPG2, ATP7A, MEF2D, DLX2, GFPT1, GNAS, BMP7, BMPR1B	2969	74	13528	1.78562	0.998955	0.0380337	2.54964		GOTERM_BP_FAT	GO:0040012~regulation of locomotion	40	1.68848	0.00239486	HS3ST5, ERBB4, ONECUT1, SNCA, TAC1, KIT, GREM1, CXCL12, PTEN, SHH, CITED2, VCL, TGFB2, TRIB1, IGF1R, AGTR2, S1PR1, CXCR4, BCL2, LAMB1, FGF2, PIK3R1, COL18A1, EGFR, PRKCA, PTPRK, IRS2, ADAM10, IGF1, PTPRU, IRS1, KDR, LAMA2, MAPK1, VEGFC, F3, AMOT, HTR2C, RNF20, IGFBP3	1744	192	13528	1.61602	0.999965	0.0569811	4.3893		GOTERM_BP_FAT	GO:0043534~blood vessel endothelial cell migration	8	0.211752	0.00262969	ID1, ROBO1, PTK2B, SCARB1, MYH9, SRF, FGF2, SLIT2	2840	11	13528	3.46428	0.999998	0.071998	4.88414		GOTERM_BP_FAT	GO:0007200~activation of phospholipase C activity by G-protein coupled receptor protein signaling pathway coupled to IP3 second messenger	16	0.675961	0.0023097	CCKAR, DRD1, TACR1, LHCGR, EDN1, HOMER1, NTSR2, EDNRB, PLCE1, S1PR1, NMUR2, P2RY1, TGM2, NMBR, HTR2C, HTR2A	1790	52
GOTERM_BP_FAT	GO:0021575~hindbrain morphogenesis	13	0.330033	0.00141429	DLC1, ATP7A, HES1, DAB1, RFX4, LMX1B, AGTPBP1, LDB1, RORA, GAS1, GLI2, WNT7A, GLI1	2969	23	13528	2.57537	0.999228	0.0394644	2.66094		GOTERM_BP_FAT	GO:0001501~skeletal system development	60	2.53271	0.00244161	NOG, POSTN, HOXD1, ZEB1, GLI3, SHH, CTNNB1, COL12A1, COL11A1, PITX1, TWIST1, ALX1, PRKCA, EGFR, ACVR2A, INHBA, CHRDL1, PSEN1, NAB1, COL1A2, TFAP2A, ROR2, FOXC1, KIAA1217, STC1, MAPK8, EXT1, WNT5A, OSTF1, SOX5, SOX6, SOX9, MSX2, COL9A1, BCL2, PAPSS1, PCSK5, SPP2, SPP1, BMP4, BMP2, TGFBR2, IGF1, GAS1, NPR3, FRZB, COL5A2, ANXA2, SHOX2, DLX2, HDAC4, RPS6KA3, COL19A1, TRPS1, BMPR1B, IGFBP3, WNT7A, BMP…	1744	319	13528	1.45897	0.999972	0.0577417	4.47314		GOTERM_BP_FAT	GO:0002089~lens morphogenesis in camera-type eye	8	0.211752	0.00262969	BMP4, SOX1, PVRL1, PVRL3, SOX2, SIX3, POU2F1, PROX1	2840	11	13528	3.46428	0.999998	0.071998	4.88414		GOTERM_BP_FAT	GO:0045778~positive regulation of ossification	10	0.422476	0.00244484	BMP4, ACVR2A, ADRB2, PLA2G4A, BMP2, THRB, BMP7, BMPR1B, RUNX2, TGFB2	1790	24
GOTERM_BP_FAT	GO:0022037~metencephalon development	17	0.431582	0.00149203	RFX4, LMX1B, AGTPBP1, LDB1, GAS1, RORA, GLI2, GLI1, FOXP2, ATP7A, HOXB1, DAB1, NCOA2, BCL2, MYO16, WNT7A, MYH10	2969	35	13528	2.21312	0.99948	0.041362	2.80524		GOTERM_BP_FAT	GO:0051338~regulation of transferase activity	68	2.87041	0.00259266	FTMT, ADCY1, ZAK, ADCY8, HMGCR, ZNF675, LPAR3, ZEB2, PRDX3, TTN, PTEN, TGFB2, MAP3K7, PRKAR2B, SPRY2, APP, APOA1, DIRAS3, CDKN2B, MDFIC, CXCR4, SPRED2, TGFA, NRG1, FGF2, FRS2, MAP2K6, PRKCA, EGFR, PKIB, IRS1, GRM1, PKIA, PROK2, NCK2, PLCE1, ADRB2, PSEN1, RIPK1, RELN, GADD45B, GADD45A, GAP43, CAV1, PARD3, PKHD1, KITLG, KIT, TRIB2, TRIB1, KRAS, DUSP16, ADRA2A, PRKAA1, EGF, AGK, VAV3, TGFBR2, LRRN3,…	1744	372	13528	1.41792	0.999985	0.0608717	4.74355		GOTERM_BP_FAT	GO:0007568~aging	37	0.979354	0.0026616	LIMS1, TACR3, HELT, TFCP2L1, TP63, CALR, SRF, TIMP3, FOS, SLC1A2, GSN, TERF1, PHOX2A, NOX4, MSH6, TBX3, TBX2, POLG, SOCS3, KL, SI, BRCA2, SIRT1, PRKCD, PRELP, PLA2G4A, TFRC, ZMIZ1, JUN, DLD, PEBP1, CTSC, CP, LRP2, IGFBP2, CLN8, HTR2A	2840	110	13528	1.60223	0.999998	0.0724416	4.94199		GOTERM_BP_FAT	GO:0045685~regulation of glial cell differentiation	9	0.380228	0.00264764	BMP4, LINGO1, DLX2, BMP2, NTF3, NKX6-2, NF1, ID4, NKX6-1	1790	20
GOTERM_BP_FAT	GO:0010608~posttranscriptional regulation of gene expression	66	1.67555	0.001601	NCBP2, METAP1, CPEB2, EIF5, EIF5B, SYNCRIP, GDNF, EIF4EBP3, EIF4EBP1, APP, CDKN2A, DGCR8, SND1, PUM1, QKI, PIWIL3, EIF1, PUM2, PIWIL4, SAMD4A, BRF1, ACO1, BARHL2, PRKCD, PPARGC1A, HNRNPU, MAPK1, NCK2, EIF4A3, EIF4G3, EIF4A2, SERBP1, RBM38, MDM4, EEFSEC, PPP1R15A, NANOS1, SOX4, IGF2BP2, IGF2BP3, CALR, MTIF3, CPN2, ZFP36L1, ZFP36L2, TNFRSF1B, TNRC6C, A1CF, MORC3, BCL2, EIF3K, HNRNPD, PABPC1, TNRC6B…	2969	211	13528	1.42523	0.999701	0.0440767	3.00718		GOTERM_BP_FAT	GO:0051174~regulation of phosphorus metabolic process	85	3.58801	0.00259598	ADCY1, ZAK, ADCY8, HMGCR, GDF6, ZNF675, TTK, LPAR3, ZEB2, TLR4, PRDX3, TTN, PTEN, TGFB2, MAP3K7, PRKAR2B, EDNRB, SPRY2, APP, AGTR2, APOA1, DIRAS3, CDKN2B, MDFIC, CXCR4, SPRED2, TGFA, RAPGEF4, PDGFD, NRG1, FGF2, FRS2, MAP2K6, EGFR, PRKCA, LYN, PKIB, PKIA, GRM1, IRS1, PROK2, ACVR2A, VEGFC, NCK2, INHBA, PLCE1, ADRB2, PSEN1, RIPK1, JUN, RELN, GADD45B, GADD45A, GAP43, CAV1, PARD3, PKHD1, KITLG, KIT, T…	1744	485	13528	1.35945	0.999985	0.0606156	4.74949		GOTERM_BP_FAT	GO:0016055~Wnt receptor signaling pathway	43	1.13817	0.0026631	BTRC, MITF, STRN, SOX4, CTNND1, TCF7L2, TCF7L1, CTNNB1, WNT3, RSPO3, RSPO2, FRAT2, HBP1, FZD9, FZD8, TBL1XR1, TCF7, CCDC88C, NLK, TLE3, FZD1, LEF1, TLE4, FZD3, CELSR2, TLE1, FZD2, FRZB, FZD5, FZD4, FZD6, SFRP5, DKK2, CCND1, FZD10, DACT1, DKK1, NXN, LRP6, ROR2, WIF1, WNT11, WNT7A	2840	133	13528	1.54004	0.999998	0.0720866	4.94471		GOTERM_BP_FAT	GO:0014902~myotube differentiation	8	0.337981	0.00268543	KCNH1, CAST, BARX2, CDON, IGF1, NEO1, MYH9, CAPN2	1790	16
GOTERM_BP_FAT	GO:0030098~lymphocyte differentiation	37	0.939325	0.00164623	LRRC8A, ONECUT1, STAT5A, SOX4, ITPKB, RAG2, IL7R, ITGB1, CBFB, IL10, CTNNB1, BAK1, DOCK2, CHD7, BCL2, BCL11A, ZAP70, BCL6, TCF3, PIK3R1, SPN, CD28, NKX2-3, SYK, APC, MSH2, THEMIS, EOMES, NFAM1, FOXP1, CD1D, ATP7A, HDAC4, CARD11, PKNOX1, PLCG2, HDAC9	2969	103	13528	1.63677	0.999762	0.0450498	3.09088		GOTERM_BP_FAT	GO:0019220~regulation of phosphate metabolic process	85	3.58801	0.00259598	ADCY1, ZAK, ADCY8, HMGCR, GDF6, ZNF675, TTK, LPAR3, ZEB2, TLR4, PRDX3, TTN, PTEN, TGFB2, MAP3K7, PRKAR2B, EDNRB, SPRY2, APP, AGTR2, APOA1, DIRAS3, CDKN2B, MDFIC, CXCR4, SPRED2, TGFA, RAPGEF4, PDGFD, NRG1, FGF2, FRS2, MAP2K6, EGFR, PRKCA, LYN, PKIB, PKIA, GRM1, IRS1, PROK2, ACVR2A, VEGFC, NCK2, INHBA, PLCE1, ADRB2, PSEN1, RIPK1, JUN, RELN, GADD45B, GADD45A, GAP43, CAV1, PARD3, PKHD1, KITLG, KIT, T…	1744	485	13528	1.35945	0.999985	0.0606156	4.74949		GOTERM_BP_FAT	GO:0009791~post-embryonic development	27	0.714664	0.00274175	RAB3A, TAPT1, HELT, TIPARP, SOX6, MUT, APOB, LHX1, DHCR7, BCL11B, CHST11, SCN9A, NKX2-3, BMP4, GABRG2, BHLHE23, ACO1, MYO1E, NR4A2, SMAD2, MECOM, BCL2L11, ITPR1, FOXP2, NPPC, GNAS, KLF4	2840	73	13528	1.7618	0.999999	0.0737369	5.08717		GOTERM_BP_FAT	GO:0009855~determination of bilateral symmetry	14	0.591466	0.00281375	DNAH11, FTO, RPGRIP1L, ARL6, CITED2, RTTN, ALDH1A2, ACVR2A, NOTCH2, FOXF1, DYNC2H1, TGIF1, RBPJ, PITX2	1790	43
GOTERM_BP_FAT	GO:0010563~negative regulation of phosphorus metabolic process	21	0.53313	0.00166584	CAV1, SMAD7, SMAD6, SOCS1, FKBP1A, BDKRB2, PRKCD, ATXN1, CDKN1C, BAK1, INHBA, CDKN2A, CDKN1B, DYNLL1, CDKN2B, CDKN2C, ATXN7, JUN, PSEN2, PEBP1, IGFBP3	2969	48	13528	1.99343	0.999785	0.0453298	3.12715		GOTERM_BP_FAT	GO:0030334~regulation of cell migration	36	1.51963	0.00278805	ERBB4, ONECUT1, TAC1, KIT, GREM1, PTEN, CXCL12, SHH, CITED2, VCL, TGFB2, TRIB1, IGF1R, AGTR2, S1PR1, CXCR4, BCL2, LAMB1, FGF2, PIK3R1, COL18A1, EGFR, PTPRK, IRS2, ADAM10, IGF1, PTPRU, IRS1, KDR, LAMA2, MAPK1, VEGFC, F3, AMOT, RNF20, IGFBP3	1744	169	13528	1.65235	0.999994	0.0646068	5.09228		GOTERM_BP_FAT	GO:0007219~Notch signaling pathway	21	0.55585	0.00295465	DTX4, APH1A, CNTN6, NOTCH2NL, TP63, SPEN, JAG1, NOTCH2, MIB1, NOTCH1, APP, DNER, HEY2, CNTN1, ADAM17, FOXC1, MAML3, RBPJ, NRG1, RBM15, SEL1L	2840	52	13528	1.92367	1	0.078813	5.47175		GOTERM_BP_FAT	GO:0009799~determination of symmetry	14	0.591466	0.00281375	DNAH11, FTO, RPGRIP1L, ARL6, CITED2, RTTN, ALDH1A2, ACVR2A, NOTCH2, FOXF1, DYNC2H1, TGIF1, RBPJ, PITX2	1790	43
GOTERM_BP_FAT	GO:0045936~negative regulation of phosphate metabolic process	21	0.53313	0.00166584	CAV1, SMAD7, SMAD6, SOCS1, FKBP1A, BDKRB2, PRKCD, ATXN1, CDKN1C, BAK1, INHBA, CDKN2A, CDKN1B, DYNLL1, CDKN2B, CDKN2C, ATXN7, JUN, PSEN2, PEBP1, IGFBP3	2969	48	13528	1.99343	0.999785	0.0453298	3.12715		GOTERM_BP_FAT	GO:0030509~BMP signaling pathway	14	0.590967	0.00279112	BMP4, NOG, BMP2, USP9Y, SMAD6, GDF6, FST, GREM2, MSX2, ACVR2A, RGMB, CHRDL1, ZFYVE16, BMPR1B	1744	44	13528	2.4681	0.999994	0.0643281	5.09774		GOTERM_BP_FAT	GO:0010769~regulation of cell morphogenesis involved in differentiation	28	0.741133	0.00296185	NRP1, LZTS1, CDH2, LRRC4C, CDH4, EPHB2, TGFB2, NRCAM, ROBO1, TIAM1, ROBO2, POU3F2, SEMA3A, NEFL, SPP1, ARHGEF1, SMAD7, BARHL2, MAP1B, SMAD4, SMAD3, SMAD2, NTN1, SLIT2, NTRK3, YWHAH, WNT7A, NGF	2840	77	13528	1.73214	1	0.0785765	5.48474		GOTERM_BP_FAT	GO:0006029~proteoglycan metabolic process	14	0.591466	0.00281375	HS3ST5, HS3ST4, SPOCK3, IGF1, DCN, GLCE, EGFLAM, SULF2, CHST7, CHST11, SULF1, EXT1, LIPC, COL11A1	1790	43
GOTERM_BP_FAT	GO:0032582~negative regulation of gene-specific transcription	21	0.53313	0.00166584	MEF2C, TBL1XR1, BMP2, TNFSF4, SMAD7, FOXJ1, RXRA, SMAD3, NFKB1, CDKN1C, HES1, HDAC4, CDKN1B, HES5, HAND1, HEY2, BCOR, TBL1X, HDAC9, RBM15, NCOR2	2969	48	13528	1.99343	0.999785	0.0453298	3.12715		GOTERM_BP_FAT	GO:0001656~metanephros development	14	0.590967	0.00279112	BMP4, BMP2, NOG, GREM1, GDNF, GLI3, SHH, CITED1, GPC3, OSR1, CD44, BCL2, ROBO2, FOXC1	1744	44	13528	2.4681	0.999994	0.0643281	5.09774		GOTERM_BP_FAT	GO:0031667~response to nutrient levels	59	1.56167	0.00298275	ARSB, CYP24A1, MICB, NUAK2, IGFBP7, AQP3, SHH, CD44, CDKN2B, GSN, SLC22A3, ANGPT1, INSR, GHR, CYP11A1, SOCS3, ADIPOR2, PPARGC1A, RPTOR, CCND1, ATG4C, SSTR1, JUN, STC1, CCL2, GNAI2, SOX2, GDAP1, BMPR2, ENSA, TIMP3, ALDH1A2, ACSL1, BCHE, PEMT, PCSK9, SPP1, BMP4, NES, SLC8A1, BMP2, CUBN, MAP1B, SI, TGFBR2, BRCA2, CPS1, SIRT1, ADIPOQ, PLA2G4A, TFRC, CP, MTOR, LRP2, IGFBP2, BMP7, AACS, SST, KLF4	2840	197	13528	1.4266	1	0.0786897	5.5224		GOTERM_BP_FAT	GO:0035282~segmentation	15	0.633714	0.00285279	TBX3, MAFB, RPGRIP1L, LEF1, ZEB2, PAX1, HOXA2, HOXD8, MEOX2, MEOX1, HOXB6, ROR2, AXIN2, RBPJ, MLLT3	1790	48
GOTERM_BP_FAT	GO:0045860~positive regulation of protein kinase activity	69	1.75171	0.00169641	ALS2, ADCY1, ADCY2, EDN2, PRKAG2, ZEB2, LPAR1, TLR6, DAXX, TGFB2, PRKACG, MAP3K7, PRKAR2B, DAB1, MAP3K4, CXCR4, MAP3K9, GAB1, PLA2G1B, CHRNA7, PAK1, PRKACB, FRS2, SYK, GHR, EGFR, C5AR1, MADD, PIK3CB, PICK1, PIM1, PKN1, GRM1, SPAG9, PROK2, PLCE1, CCND1, ADRB2, PROK1, CHRM1, RIPK1, ERN1, GADD45B, GAP43, PARD3, ADORA2B, ADORA2A, PKHD1, KITLG, KIT, NPM1, ADRA2A, PRKAA1, ADRA2C, FGD4, FLT1, MAP2K3, LR…	2969	223	13528	1.40983	0.999816	0.0458964	3.18365		GOTERM_BP_FAT	GO:0040017~positive regulation of locomotion	24	1.01309	0.00279342	PRKCA, EGFR, COL18A1, IRS2, ADAM10, ERBB4, ONECUT1, TAC1, IGF1, KIT, IRS1, CXCL12, TGFB2, KDR, MAPK1, VEGFC, IGF1R, S1PR1, F3, BCL2, AMOT, LAMB1, FGF2, PIK3R1	1744	98	13528	1.89964	0.999994	0.0640354	5.10184		GOTERM_BP_FAT	GO:0048863~stem cell differentiation	15	0.397035	0.0031033	SOX10, NOG, CDX2, SOX2, LIG4, KIT, LIN28A, TCF7L2, TCF7L1, LIF, NOTCH2, RIF1, PAX7, KLF4, BMPR1A	2840	32	13528	2.23283	1	0.0813108	5.7394		GOTERM_BP_FAT	GO:0051301~cell division	57	2.40811	0.00305094	MAD1L1, CDC14A, PTTG2, PTTG1, DAXX, TGFB2, KIF2B, FAM83D, CCNE2, CDC42, TOP1, EVI5, PARD3B, CABLES1, ZW10, ZC3HC1, ROCK1, ROCK2, ANAPC4, SGOL1, CECR2, CDK6, MYH9, HMGA2, NCAPD2, MAD2L1, CCND3, RCC2, CCND2, ZWINT, BUB1B, MAPRE2, CDCA7L, RUVBL1, PDCD6IP, SEPT7, HAUS6, NEK2, USP9X, DIAPH2, CETN3, KATNB1, TIPIN, NEDD9, CCNG1, RCC1, KIAA1009, SKA3, POU3F2, CENPO, NOX5, CKAP5, NUF2, CENPF, CDC25B, HOXB…	1790	295
GOTERM_BP_FAT	GO:0010033~response to organic substance	192	4.87433	0.00169965	ADCY1, ADCY2, PDGFA, STAT5A, ARNT2, SNCA, LHCGR, FOXO1, TLR4, RPE65, PMAIP1, TLR6, AQP1, CITED1, SHH, IL10, CTNNB1, TGFB2, PRKACG, SLC2A8, CD48, PRKAR2B, CTTNBP2, EIF4EBP1, APOB, GRIN2B, CDKN2B, CD44, GAB1, PLA2G1B, CHRNA7, PRKACB, LOX, GNG4, DDOST, GNG5, AKIRIN2, GNG7, EGFR, IRS2, PLD1, BSG, SOCS2, SOCS3, RXRA, SOCS1, GRIN2A, MFGE8, IRS1, PPARGC1B, SLC34A2, MAPK1, GRB10, GLUL, KRT19, CCR4, JUN, …	2969	721	13528	1.21336	0.999819	0.0457381	3.18964		GOTERM_BP_FAT	GO:0007202~activation of phospholipase C activity	18	0.759814	0.00290744	EGFR, LHCGR, LPAR3, NPR3, HOMER1, HCRTR2, AGTR1, EDNRB, PLCE1, S1PR1, CHRM2, NMUR2, AVPR1A, TGM2, NMBR, HTR2B, HTR2C, HTR2A	1744	65	13528	2.14806	0.999996	0.0662107	5.30477		GOTERM_BP_FAT	GO:0010243~response to organic nitrogen	24	0.635257	0.00328153	CCL2, LYN, DRD3, DRD2, NR4A2, GRIN2A, BCL2L1, CPS1, TIMP3, SHH, GNAL, CCND1, PLA2G4A, SLC1A2, CDKN1A, BTG2, PTK2B, ADRA1B, PEMT, PEBP1, MTOR, AACS, SST, NEFL	2840	63	13528	1.81462	1	0.0853337	6.05936		GOTERM_BP_FAT	GO:0022604~regulation of cell morphogenesis	30	1.26743	0.00327958	DLC1, SHROOM3, NRP1, LZTS1, FERMT2, CDH2, LRRC4C, PALMD, CDH4, TGFB2, NRCAM, LINGO1, ROBO1, ROBO2, POU3F2, SEMA3A, CDC42EP4, FGD5, CDC42EP3, FGD6, FGD4, FN1, SMAD7, SMAD4, SMAD2, MYH9, GAS7, KDR, NTRK3, WNT7A	1790	131
GOTERM_BP_FAT	GO:0016044~membrane organization	109	2.7672	0.00172151	VAPA, SNCA, ITSN2, MEGF10, GDNF, HOOK2, GATA2, BAK1, APP, DAB2, DYSF, PICALM, PACSIN2, PUM1, FTL, EGFR, ARC, OPA1, PICK1, MFGE8, CD36, FNBP1L, ARRB1, TXNDC5, USO1, OPHN1, VAMP3, RAB7A, CAV1, DRD3, ADORA2A, RTP1, SNX2, NAPA, BCL2L1, SNX3, ABCA1, ABCA4, RIMS1, FTH1, DOCK2, DOCK1, CRB1, MTCH1, SFTPD, SCARB1, CUBN, VAV3, MRC2, TGFBR2, DENND1A, VAV1, PPIF, CORO1C, FNBP1, RABEP1, SEC13, CLCN5, MYH10, S…	2969	381	13528	1.30354	0.999838	0.0460685	3.23002		GOTERM_BP_FAT	GO:0010863~positive regulation of phospholipase C activity	18	0.759814	0.00290744	EGFR, LHCGR, LPAR3, NPR3, HOMER1, HCRTR2, AGTR1, EDNRB, PLCE1, S1PR1, CHRM2, NMUR2, AVPR1A, TGM2, NMBR, HTR2B, HTR2C, HTR2A	1744	65	13528	2.14806	0.999996	0.0662107	5.30477		GOTERM_BP_FAT	GO:0030201~heparan sulfate proteoglycan metabolic process	9	0.238221	0.00329097	HS3ST5, HS3ST4, SULF2, SULF1, HS6ST1, EXT1, LIPC, HS3ST3B1, HS2ST1	2840	14	13528	3.06217	1	0.0851241	6.07629		GOTERM_BP_FAT	GO:0021675~nerve development	10	0.422476	0.00337758	HES1, HOXB3, HOXB1, HOXB2, SLC1A3, CHD7, HOXA3, NTF3, HOXD3, GLI3	1790	25
GOTERM_BP_FAT	GO:0051130~positive regulation of cellular component organization	58	1.47245	0.00172303	SNCA, RHOQ, TGFB2, DSTN, ACTR3, GATA2, CTTNBP2, TIAM1, ROBO1, RALA, SPACA3, ACTN4, ROCK2, MFGE8, LDLRAP1, PPARGC1A, SLIT2, AHR, TNKS2, UBE2N, NCK2, TPPP, PEBP1, SEMA4D, CAV1, DRD3, HOXA13, KATNB1, KIT, CALR, CDH4, SUMO1, SORBS1, NPM1, SFTPD, TNKS, NEDD4L, PTX3, CDC42EP4, NEFL, NKX2-5, PIK3R1, ARHGDIA, ARHGEF10L, APC, CD28, SMAD4, SMAD3, SMAD2, RICTOR, NTN1, NTRK3, CNTF, CDKN1B, GSK3B, FAF1, WNT7A…	2969	181	13528	1.46007	0.999839	0.0458662	3.23284		GOTERM_BP_FAT	GO:0007292~female gamete generation	18	0.759814	0.00290744	DIAPH2, RXFP2, PDE3A, BMP15, FSHR, SIRT1, ATM, PAQR5, NRIP1, PGR, FMN2, PLA2G4A, STRA8, ZMIZ1, BCL2, NOBOX, ADAMTS1, BMPR1B	1744	65	13528	2.14806	0.999996	0.0662107	5.30477		GOTERM_BP_FAT	GO:0032330~regulation of chondrocyte differentiation	9	0.238221	0.00329097	MAF, PTHLH, BMP4, THRB, SOX9, GLI2, GLI3, CTNNB1, IHH	2840	14	13528	3.06217	1	0.0851241	6.07629		GOTERM_BP_FAT	GO:0042476~odontogenesis	16	0.675961	0.00345428	BMP4, BMP2, LEF1, TP63, EDAR, GLI2, GLI3, BCL2L11, TGFB2, DLX2, PDGFRA, FOXC1, BCOR, BMP7, CHUK, EDARADD	1790	54
GOTERM_BP_FAT	GO:0060537~muscle tissue development	43	1.09165	0.0017232	ALS2, BMP10, CAV1, ERBB3, TIPARP, FKBP1A, CXADR, ITGB1, GJC1, TGFB2, GPHN, APP, LY6E, HAND1, GATA6, HLX, DMD, MKL2, RARB, CHRNA1, NR2F2, COL11A1, NKX2-5, FOXL2, TBX2, SMAD7, RXRA, NF1, HSPG2, RXRG, MBNL1, AFG3L2, FOXP1, FOXP2, COL19A1, SVIL, PLN, NDUFV2, TGFBR3, ZFPM2, FOXC1, SNTA1, MYH10	2969	125	13528	1.56741	0.999839	0.0456311	3.23316		GOTERM_BP_FAT	GO:0006140~regulation of nucleotide metabolic process	27	1.13972	0.00305698	OPRM1, CALCR, ADCY1, ADCY8, GNAI1, NPY2R, LHCGR, ADCYAP1, EDNRB, HTR1B, HTR1A, S1PR1, GALR1, OXER1, ADRA2A, CAP2, RXFP2, NPR3, FSHR, ADRB2, GRM3, GRM8, GRM7, HTR7, NTRK2, NPPC, OPRD1	1744	116	13528	1.80548	0.999998	0.0691336	5.57027		GOTERM_BP_FAT	GO:0042472~inner ear morphogenesis	22	0.582319	0.00336006	MAFB, FGF9, USH1G, OTX1, SOX2, NEUROG1, COL2A1, FZD3, NR4A3, ZIC1, PAX2, PROX1, FZD6, HESX1, SPRY2, ATOH1, EYA1, DLX6, CLIC5, SIX1, FOXG1, COL11A1	2840	56	13528	1.87133	1	0.0863858	6.20003		GOTERM_BP_FAT	GO:0035148~tube lumen formation	14	0.591466	0.00351879	DLC1, MAP3K7, RET, SHROOM3, LMO4, TGIF1, TFAP2A, PTCH1, FZD3, ZEB2, APAF1, IPMK, BCL2L11, FZD6	1790	44
GOTERM_BP_FAT	GO:0043010~camera-type eye development	38	0.964712	0.0017791	SHROOM2, CRYGS, IRX5, SOX2, MITF, NFYC, NR2E3, NHS, SHH, CTNNB1, CRYGA, BAK1, CHD7, ALDH1A3, FRS2, APC, BMP4, FOXL2, PTPRM, CRYAA, LMX1B, BHLHE22, YY1, NF1, GAS1, FOXP2, PKNOX1, TGIF1, FOXC1, TGIF2, BMPR1B, BMP7, MAB21L1, CLN8, MAB21L2, CRYBA4, KLF4, MYH10	2969	107	13528	1.61817	0.999879	0.0468326	3.33635		GOTERM_BP_FAT	GO:0045785~positive regulation of cell adhesion	17	0.717602	0.00308805	VAV3, CDK6, EDIL3, VAV1, TGFB2, CITED2, CD47, CD36, EGFLAM, KIFAP3, TGM2, VWC2, FGF1, NRG1, COL8A1, CYR61, SPP1	1744	60	13528	2.19778	0.999998	0.0694462	5.62534		GOTERM_BP_FAT	GO:0009100~glycoprotein metabolic process	60	1.58814	0.00336034	GYPC, TUSC3, HS2ST1, ST6GALNAC5, ST3GAL1, ASGR2, ST6GALNAC3, ST3GAL2, ST3GAL5, ST3GAL4, B3GALNT1, ST3GAL6, B3GALNT2, CHST11, RPN1, COL11A1, DDOST, FUT10, DPAGT1, MAN2A1, ADAMTS9, EGFLAM, HIF1A, CHST8, EXT1, GALNT9, HS3ST3B1, TM4SF4, GCNT4, OSTC, GALNT2, FUT9, HS3ST5, APH1A, SPOCK3, GALNT7, HS3ST4, KEL, COL2A1, EDEM3, STT3B, GALNT10, B3GNT7, B4GALNT2, HS6ST1, B3GNT2, PCSK6, GCNT1, ST6GAL1, ST6GAL2…	2840	202	13528	1.41487	1	0.0859487	6.20052		GOTERM_BP_FAT	GO:0048593~camera-type eye morphogenesis	14	0.591466	0.00351879	BMP4, IRX5, PTPRM, BHLHE22, YY1, NF1, SOX2, PTF1A, GLI3, PVRL1, PVRL3, POU2F1, GDF11, BMP7	1790	44
GOTERM_BP_FAT	GO:0042063~gliogenesis	26	0.660066	0.0018385	ADORA2A, ERBB3, SHH, CTNNB1, TGFB2, CDKN2C, GSN, AGT, POU3F1, EGFR, SOX10, PLP1, EGR2, ARHGEF7, SOX11, NF1, CDK6, SLIT2, ASCL1, NOTCH1, GCM1, CNTF, NAB1, PHGDH, PDGFRA, GAP43	2969	65	13528	1.82257	0.99991	0.0481097	3.44591		GOTERM_BP_FAT	GO:0032583~regulation of gene-specific transcription	30	1.26636	0.00316825	EVX1, FOXA2, TAF9B, RHOQ, RORB, GDNF, CTNNB1, CITED2, GATA6, NKX6-2, HEY2, PEX14, NR2F2, TBL1XR1, BMP2, TNFSF4, RXRA, IGF1, SMAD2, SIRT1, PPARGC1A, PROX1, NKX6-1, HDAC4, DLX2, ETS1, SMARCA1, NR5A2, RNF20, SMARCA2	1744	134	13528	1.73662	0.999999	0.070816	5.76737		GOTERM_BP_FAT	GO:0051216~cartilage development	27	0.714664	0.00339769	BMP4, BMP3, NOG, BMP2, SATB2, EVC, FGF9, EDN1, SOX5, COL2A1, SOX6, SOX9, DLX2, MEF2D, COL9A1, CTGF, PAX7, CHST11, ROR2, GNAS, BMPR1B, BMP7, COL11A1, ALX1, BMPR1A, GHR, UNCX	2840	74	13528	1.73799	1	0.086419	6.26735		GOTERM_BP_FAT	GO:0060579~ventral spinal cord interneuron fate commitment	5	0.211238	0.00366147	EVX1, NKX6-2, GLI2, GLI3, NKX6-1	1790	6
GOTERM_BP_FAT	GO:0048754~branching morphogenesis of a tube	26	0.660066	0.0018385	BMP4, GNA13, BMP2, FLT1, TBX3, TGFBR2, SMAD4, GLI2, GREM1, SHH, KDR, MYCN, CTNNB1, SEMA5A, TCF21, SPRY2, EYA1, NOTCH1, CD44, CXCR4, FOXF1, BCL2, AGT, PLXND1, BMP7, CYR61	2969	65	13528	1.82257	0.99991	0.0481097	3.44591		GOTERM_BP_FAT	GO:0031279~regulation of cyclase activity	24	1.01309	0.00320503	OPRM1, CALCR, ADCY1, CAP2, GNAI1, ADCY8, NPY2R, LHCGR, RXFP2, NPR3, FSHR, ADCYAP1, EDNRB, GRM3, ADRB2, HTR1A, S1PR1, GALR1, GRM8, GRM7, HTR7, NTRK2, ADRA2A, OPRD1	1744	99	13528	1.88046	0.999999	0.0712383	5.83244		GOTERM_BP_FAT	GO:0044093~positive regulation of molecular function	151	3.99682	0.00340692	GNA13, DLC1, EDN3, XRCC4, ADCY1, EDN2, BTRC, EDN1, TLR4, LPAR1, PMAIP1, CDC16, GDNF, SHH, TGFB2, PRKACG, MAP3K7, DAB1, S1PR1, MAP3K4, GALR1, MDFIC, MAP3K9, IFNG, TDGF1, GAB1, PLA2G1B, RGN, FRS2, INSR, MAP2K6, RPS27A, EGFR, ANAPC4, STIM2, PIM1, NTSR2, IRS1, PTHLH, SPAG9, PSMA1, PLCE1, HIF1A, PSMA6, HTR7, RIPK2, ANAPC7, GLP1R, ADORA2B, GNAI2, DRD3, DRD2, PKHD1, UBE2V1, DUSP12, SLC11A2, SERINC5, DIA…	2840	586	13528	1.22742	1	0.0862031	6.28385		GOTERM_BP_FAT	GO:0021514~ventral spinal cord interneuron differentiation	5	0.211238	0.00366147	EVX1, NKX6-2, GLI2, GLI3, NKX6-1	1790	6
GOTERM_BP_FAT	GO:0032868~response to insulin stimulus	36	0.913938	0.00184469	ERBB3, BCAR1, RHOQ, FOXO1, RPE65, VGF, IL10, SLC2A8, IGF1R, EIF4EBP1, SORBS1, GAB1, PLA2G1B, SH2B2, PIK3R3, PIK3R1, GHR, IRS2, EGR2, PTPN2, SOCS3, RXRA, SI, GAL, LPIN1, IRS1, PCK1, LEP, GRB10, ADM, FABP3, SORT1, PTPN1, HDAC9, ABCC5, VLDLR	2969	100	13528	1.64031	0.999913	0.0480201	3.45733		GOTERM_BP_FAT	GO:0008038~neuron recognition	9	0.379907	0.00320955	NCAM2, APP, NRP1, NDN, DYNLL2, FOXG1, CNTNAP2, SEMA3A, GAP43	1744	21	13528	3.32438	0.999999	0.0709676	5.84043		GOTERM_BP_FAT	GO:0031100~organ regeneration	13	0.344097	0.00355051	LIF, AFP, CDKN1A, CCND1, CCL2, ATIC, SOCS3, LIFR, ANGPT1, NR4A3, LRP2, HTR2C, CCNA2	2840	26	13528	2.38169	1	0.089222	6.5403		GOTERM_BP_FAT	GO:0021521~ventral spinal cord interneuron specification	5	0.211238	0.00366147	EVX1, NKX6-2, GLI2, GLI3, NKX6-1	1790	6
GOTERM_BP_FAT	GO:0043085~positive regulation of catalytic activity	143	3.63036	0.00189261	ALS2, GNA13, DLC1, ADCY1, ADCY2, EDN2, LHCGR, LPAR1, PMAIP1, CDC16, TLR6, GDNF, TGFB2, PRKACG, MAP3K7, PRKAR2B, BAK1, AGTR1, DAB1, S1PR1, MAP3K4, CDKN2A, GALR1, S1PR4, MAP3K9, GAB1, PLA2G1B, CHRNA7, PRKACB, FRS2, RPS27A, SYK, ANAPC1, EGFR, C5AR1, ANAPC5, PIK3CB, MADD, ANAPC4, PICK1, PIM1, NTSR2, IRS1, SPAG9, PSMA1, PLCE1, CLPS, HIF1A, RASGRF1, F2, CAV1, ADORA2B, DRD3, ADORA2A, PKHD1, DUSP12, SLC1…	2969	520	13528	1.25301	0.999932	0.0489861	3.54561		GOTERM_BP_FAT	GO:0001569~patterning of blood vessels	9	0.379907	0.00320955	SEMA5A, NRP1, CXCR4, TBX20, TGFBR2, CXCL12, SHH, CTNNB1, CYR61	1744	21	13528	3.32438	0.999999	0.0709676	5.84043		GOTERM_BP_FAT	GO:0022402~cell cycle process	146	3.86448	0.00361548	BTRC, AURKB, CDC16, PTTG1, TGFB2, CTNNB1, APP, RAD21, CDKN2B, DDX11, RSPH1, OIP5, IFNG, CDCA2, CCNA2, MAP2K6, RPS27A, EGFR, RAN, SGOL1, ANAPC4, POLE, PIM1, PLK1S1, MYH9, WEE1, FOXN3, TACC2, NCAPD2, PSMA1, REC8, PRDM9, TIMELESS, PSMA6, ANAPC7, DST, SEPT7, PPP2R3B, NEK3, NEK2, TIPIN, KATNB1, CEP164, CALR, SESN2, ITGB1, CCNG2, SESN1, KIAA1009, SPC24, PLAGL1, MNS1, SKA2, CLASP1, TNKS, SKA1, TCF3, BRC…	2840	565	13528	1.23089	1	0.0903256	6.65612		GOTERM_BP_FAT	GO:0014013~regulation of gliogenesis	9	0.380228	0.00378697	BMP4, LINGO1, DLX2, BMP2, NTF3, NKX6-2, NF1, ID4, NKX6-1	1790	21
GOTERM_BP_FAT	GO:0003002~regionalization	62	1.574	0.00191094	BMI1, NOG, ZEB2, GLI2, SHH, GLI1, CTNNB1, PCGF2, GATA4, MSGN1, NR2F2, FRS2, ALX1, ARC, EGR2, NOTO, YY1, LDB1, OTX1, LEF1, DLL1, HES1, BTG2, HOXC13, HIPK2, PSEN2, MNX1, TGIF1, BMPR2, GREM1, TCF7L1, T, HOXA3, OVOL2, DISP1, LHX2, AXIN2, LFNG, APC, MLLT3, BMP4, LMX1B, TBX3, MAFB, SMAD6, SMAD4, CELSR2, SMAD2, EN1, GAS1, ATM, DLX2, HOXB1, NOTCH1, MEOX1, RNF2, PTCH1, SP8, BMPR1B, RBPJ, CHRD, WNT7A	2969	197	13528	1.434	0.999938	0.0491979	3.57936		GOTERM_BP_FAT	GO:0007194~negative regulation of adenylate cyclase activity	16	0.67539	0.00325103	OPRM1, ADCY1, ADCY8, GNAI1, NPY2R, RXFP2, NPR3, EDNRB, GRM3, HTR1A, S1PR1, GALR1, GRM8, GRM7, ADRA2A, OPRD1	1744	55	13528	2.25655	0.999999	0.0714843	5.91376		GOTERM_BP_FAT	GO:0002053~positive regulation of mesenchymal cell proliferation	10	0.26469	0.00363442	IRS2, FGF9, TGFBR2, TP63, TBX18, IRS1, SHH, FOXP1, BMPR1A, FOXP2	2840	17	13528	2.80199	1	0.0903243	6.68986		GOTERM_BP_FAT	GO:0002053~positive regulation of mesenchymal cell proliferation	8	0.337981	0.00404918	FGF9, PDGFA, TGFBR2, PRRX1, TP63, IRS1, FOXP1, KDR	1790	17
GOTERM_BP_FAT	GO:0010464~regulation of mesenchymal cell proliferation	11	0.279259	0.00192342	IRS2, ARHGAP5, PDGFA, TGFBR2, PRRX1, GAS1, IRS1, SHH, FOXP1, KDR, FOXP2	2969	18	13528	2.78448	0.999942	0.0492613	3.60233		GOTERM_BP_FAT	GO:0031280~negative regulation of cyclase activity	16	0.67539	0.00325103	OPRM1, ADCY1, ADCY8, GNAI1, NPY2R, RXFP2, NPR3, EDNRB, GRM3, HTR1A, S1PR1, GALR1, GRM8, GRM7, ADRA2A, OPRD1	1744	55	13528	2.25655	0.999999	0.0714843	5.91376		GOTERM_BP_FAT	GO:0051726~regulation of cell cycle	91	2.40868	0.00382632	XPO1, EDN3, FAM175A, EDN1, RPRM, INTS3, CDC16, LATS1, TGFB2, CITED2, CDT1, CCNE2, APP, CDKN2B, SIK1, INSR, MYC, CCNA2, CABLES1, ZW10, EGFR, CDC7, CDC6, CDK1, PTPRK, PIM1, HERC5, HERC2, UBE2C, PROX1, FOXN3, RBBP8, CCND1, TIMELESS, CCND2, ALOX15B, JUN, GADD45G, FOXG1, BUB1B, ADAM17, MDM2, PEBP1, FOXC1, CHFR, GADD45A, NGF, CDK5R1, DRD3, NEK2, TIPIN, RPS15A, AFAP1L2, BRSK1, SFN, CHEK2, ZBTB17, CALR, …	2840	331	13528	1.30957	1	0.0943985	7.03102		GOTERM_BP_FAT	GO:0008037~cell recognition	16	0.675961	0.00418056	CDK5R1, NRP1, CADM1, OPCML, ZP2, CNTNAP3B, NRCAM, NCAM2, FOXG1, SCARB1, VCAN, CNTN4, SEMA3A, SPAM1, GAP43, NTM	1790	55
GOTERM_BP_FAT	GO:0030155~regulation of cell adhesion	46	1.16781	0.00201818	ONECUT1, SRCIN1, ERBB3, CYTH1, STAT5A, CYTH3, EDIL3, SRC, TGFB2, CITED2, CD47, DAB1, S1PR1, CDKN2A, GSN, BCL2, TGFBI, TGM2, BCL6, FGF1, PIK3R1, SPN, ARHGDIA, SPP1, APC, CYR61, ADAM10, VAV3, IL8, PIK3CB, SMAD7, PODXL, NF1, SMAD3, CDK6, CELSR2, DLL1, VAV1, LAMA2, LAMA3, EGFLAM, CD36, ITGA6, FBLN2, FAF1, CHRD	2969	137	13528	1.52989	0.999964	0.0513677	3.77659		GOTERM_BP_FAT	GO:0051350~negative regulation of lyase activity	16	0.67539	0.00325103	OPRM1, ADCY1, ADCY8, GNAI1, NPY2R, RXFP2, NPR3, EDNRB, GRM3, HTR1A, S1PR1, GALR1, GRM8, GRM7, ADRA2A, OPRD1	1744	55	13528	2.25655	0.999999	0.0714843	5.91376		GOTERM_BP_FAT	GO:0048511~rhythmic process	41	1.08523	0.00406985	CCRN4L, DRD3, DRD2, HS3ST2, EDN2, BCL2L1, FOXO3, VGF, TGFB2, NR1D1, ANGPT1, NOBOX, NFIL3, CRY1, HPGDS, KCNMA1, BMP4, EGFR, BMP2, FOXL2, EGR2, GRIN2A, SIRT1, FSHR, NRIP1, INHBB, AFP, PROK2, PLA2G4A, TIMELESS, CCND2, JUN, HTR7, HEBP1, CRH, FOXC1, ADAMTS1, BMPR1B, DMC1, NR5A1, ENOX1	2840	128	13528	1.52577	1	0.0996155	7.46229		GOTERM_BP_FAT	GO:0022037~metencephalon development	12	0.506971	0.00418419	HOXB1, LMX1B, AGTPBP1, MTPN, BCL2, MYO16, RPGRIP1L, LMX1A, RORA, GLI2, WNT7A, KLHL1	1790	35
GOTERM_BP_FAT	GO:0009967~positive regulation of signal transduction	87	2.20868	0.00204445	ALS2, BMP10, PPARD, VAPA, TBK1, LHCGR, PRRX1, FASLG, ITPKB, ZEB2, TLR4, JAG1, LPAR1, TLR6, CITED1, CTNNB1, CITED2, TGFB2, MAP3K7, CDKN2B, HMOX1, PRL, GHR, SYK, LTBR, FADD, NFAM1, PIM2, WLS, IL6R, IRS1, RPTOR, UBE2N, NCAM1, CARD11, ASCL1, ZDHHC17, ADRB2, HIF1A, NCOA3, GHRH, RIPK1, HIPK2, SEMA4C, RIPK2, PEBP1, CD226, CAV1, DRD3, LITAF, ERBB3, SOX2, PPM1A, UBE2V1, SOX4, FKBP1A, KIT, KCNRG, SRC, LIF,…	2969	295	13528	1.34376	0.999968	0.0517596	3.82484		GOTERM_BP_FAT	GO:0060579~ventral spinal cord interneuron fate commitment	5	0.21106	0.00331887	EVX1, NKX6-2, GLI3, SHH, NKX6-1	1744	6	13528	6.46407	0.999999	0.0725511	6.03355		GOTERM_BP_FAT	GO:0008585~female gonad development	24	0.635257	0.00412287	BMP4, FOXL2, EDN2, ZFP42, FST, BRCA2, BCL2L1, FOXO3, VGF, FSHR, SIRT1, CDH6, NRIP1, INHBB, AFP, PLA2G4A, CCND2, ANGPT1, NOBOX, ADAMTS1, FOXC1, DMC1, BMPR1B, NR5A1	2840	64	13528	1.78627	1	0.100355	7.55593		GOTERM_BP_FAT	GO:0000278~mitotic cell cycle	68	2.87283	0.00423425	MAD1L1, BTRC, PTTG2, PTTG1, TTN, KIF2B, FAM83D, CUL3, ACVR1B, CDKN2B, PSMD3, PSMD5, DYNC1H1, CUL1, ZW10, ZC3HC1, SGOL1, ANAPC4, POLE, PIM1, CDK6, HMGA2, FOXN3, NCAPD2, RBBP8, DCTN2, MAD2L1, RCC2, CCND2, ZWINT, PRDM5, BUB1B, MDM2, MAPRE2, RUVBL1, SEPT7, GADD45A, HAUS6, PPP2R3B, NEK2, USP9X, CETN3, KATNB1, TIPIN, POLA1, NEDD9, CCNG1, RCC1, ITGB1, KIAA1009, PSMB1, BCL2, SKA3, TNKS, NFATC1, CKAP5, NU…	1790	370
GOTERM_BP_FAT	GO:0051301~cell division	87	2.20868	0.00204445	SEPT5, MAD1L1, CDC14A, TSG101, BCAR1, CDC16, PTTG1, DAXX, LATS2, DSTN, TGFB2, FAM83D, KIF2B, TOP1, NDE1, RAD21, CDKN2A, EVI5, SEH1L, CABLES1, ZW10, CDC7, ANAPC1, ZC3HC1, STX2, ANAPC5, ROCK2, PIK3CB, RAN, LIG1, SGOL1, ANAPC4, CECR2, UBE2I, CDK6, MYH9, HMGA2, PPP1CC, WEE1, TACC1, FMN2, CCND1, MAD2L1, CHMP1B, RCC2, CDCA7L, MAPRE2, PDCD6IP, MAPRE3, SEPT7, SEPT9, HAUS6, PARD3, HAUS5, PKHD1, NEK2, USP9…	2969	295	13528	1.34376	0.999968	0.0517596	3.82484		GOTERM_BP_FAT	GO:0021521~ventral spinal cord interneuron specification	5	0.21106	0.00331887	EVX1, NKX6-2, GLI3, SHH, NKX6-1	1744	6	13528	6.46407	0.999999	0.0725511	6.03355		GOTERM_BP_FAT	GO:0030522~intracellular receptor-mediated signaling pathway	27	0.714664	0.00418117	CYP24A1, GRIP1, CREM, EGLN2, NR3C1, CALR, CTNNB1, ALDH1A2, CYP26B1, DNAJA1, KDM3A, AR, FLT1, KLF9, RAN, ARID1A, PPARGC1A, PPARGC1B, NRIP1, NCOA1, NCOA2, YWHAH, NCOA3, RNF4, NCOA4, UBR5, PMEPA1	2840	75	13528	1.71482	1	0.101208	7.65879		GOTERM_BP_FAT	GO:0060675~ureteric bud morphogenesis	9	0.380228	0.00527061	BMP4, EYA1, BMP2, BCL2, SIX1, SMAD4, PBX1, PAX2, GLI3	1790	22
GOTERM_BP_FAT	GO:0001707~mesoderm formation	17	0.431582	0.00214476	BMP4, EOMES, BMPR2, SMAD3, LEF1, SMAD2, NR4A3, SLIT2, EYA2, MACF1, HAND1, PRKAR1A, TXNRD1, FOXC1, BMP7, CHRD, KLF4	2969	36	13528	2.15164	0.999981	0.0539625	4.00889		GOTERM_BP_FAT	GO:0006538~glutamate catabolic process	5	0.21106	0.00331887	GOT2, GAD2, GOT1, GLUD2, GAD1	1744	6	13528	6.46407	0.999999	0.0725511	6.03355		GOTERM_BP_FAT	GO:0045665~negative regulation of neuron differentiation	15	0.397035	0.00436303	FOXA2, SOX2, PAX6, ISL1, CALR, HES1, MIB1, NOTCH1, ISL2, HES5, FOXG1, ID4, CNTN4, PBX1, TLX3	2840	33	13528	2.16517	1	0.10487	7.97896		GOTERM_BP_FAT	GO:0043488~regulation of mRNA stability	9	0.380228	0.00527061	ZFP36, ZFP36L1, ZFP36L2, APOBEC1, HNRNPD, SYNCRIP, IGF2BP1, SCGB1A1, HNRNPU	1790	22
GOTERM_BP_FAT	GO:0001836~release of cytochrome c from mitochondria	12	0.304646	0.00214647	BAK1, GGCT, BBC3, JUN, BCL2, SMAD3, BCL2L1, SFN, PMAIP1, MYC, IFI6, SOD2	2969	21	13528	2.60367	0.999981	0.0537379	4.01203		GOTERM_BP_FAT	GO:0021514~ventral spinal cord interneuron differentiation	5	0.21106	0.00331887	EVX1, NKX6-2, GLI3, SHH, NKX6-1	1744	6	13528	6.46407	0.999999	0.0725511	6.03355		GOTERM_BP_FAT	GO:0042981~regulation of apoptosis	200	5.29381	0.00437203	MEF2C, DLC1, XRCC4, CADM1, SNCA, SGMS1, ITSN1, SHH, CITED2, MAP3K7, MAGED1, G2E3, BDNF, APP, CD44, IFNG, PIK3CA, RARB, MAP2K6, WWOX, BCL2L14, ROCK1, GRIN2A, PIM1, LIG4, BCL2L11, NME6, KRT18, ALOX15B, JUN, TXNDC5, MAPK8, TMX1, CDK5R1, STK17B, AKAP13, CHEK2, BCL2L1, CALR, SLC11A2, PLAGL1, SERINC3, LHX4, DIABLO, NKX2-5, COL18A1, SPPL3, ABR, NTF3, SMAD6, SMAD3, ATM, NOTCH2, NOTCH1, EPHA7, PLA2G4A, CS…	2840	804	13528	1.18492	1	0.104571	7.99477		GOTERM_BP_FAT	GO:0001658~branching involved in ureteric bud morphogenesis	9	0.380228	0.00527061	BMP4, EYA1, BMP2, BCL2, SIX1, SMAD4, PBX1, PAX2, GLI3	1790	22
GOTERM_BP_FAT	GO:0048534~hemopoietic or lymphoid organ development	78	1.9802	0.00214832	XRCC5, BMI1, LRRC8A, STAT5A, ITPKB, NFKB2, JAG1, IL10, CBFB, TGFB2, CTNNB1, BAK1, ASH2L, ACIN1, SPN, KIRREL3, SYK, FUT10, EOMES, DLL1, CDK6, OSTM1, NFAM1, IFI16, MYH9, BCL2L11, CARD11, INHBA, RPS14, PSEN2, NCOA6, ADD1, ONECUT1, TIPARP, SOX4, KITLG, SOX6, KIT, RAG2, IL7R, ITGB1, DOCK2, CHD7, HOXA3, SNRK, BCL2, BCL11A, ZAP70, SH2B3, BCL6, RUNX1, TCF3, NKX2-5, PIK3R1, APC, NKX2-3, CD28, BMP4, EPAS1,…	2969	260	13528	1.36692	0.999981	0.0535186	4.01541		GOTERM_BP_FAT	GO:0031016~pancreas development	12	0.506543	0.00340914	ALDH1A2, ONECUT1, FOXA2, NKX6-2, MNX1, PDE3B, SOX4, SMAD2, PROX1, SHH, NKX6-1, CTNNB1	1744	35	13528	2.6595	1	0.0740753	6.19274		GOTERM_BP_FAT	GO:0016310~phosphorylation	199	5.26734	0.00451916	GDF6, SNCA, LPAR1, AURKB, PRKX, MAP3K7, APP, MAP3K4, MAP3K9, IFNG, PIK3C3, GAB1, PLA2G1B, PIK3CA, TLK1, MAP2K6, TYRO3, BCR, ROCK1, MYLK3, MYLK4, WNK1, PIM1, SCYL3, MARK3, MARK1, MARK2, SPAG9, SCYL1, DLD, PDGFRA, ROR1, ROR2, MAPK8, EIF2AK2, NEK7, CDK5R1, ERBB4, GNAI2, NEK3, NEK2, STK17B, CHEK2, EPHB2, SGK223, EPHB6, VRK1, VRK2, ZAP70, TNKS, GUCY2F, BMP2, TAOK1, SMAD7, MAP2K3, MAP2K4, TGFBR2, SMAD2…	2840	800	13528	1.18489	1	0.107386	8.25299		GOTERM_BP_FAT	GO:0030335~positive regulation of cell migration	22	0.929447	0.00529308	COL18A1, DRD1, ADAM10, PDGFA, TACR1, EDN2, EDN1, IGF1, IRS1, CXCL12, KDR, TGFB2, CDH13, HIF1A, S1PR1, RRAS2, BCL2, PDGFRA, PDGFRB, SCARB1, HDAC9, FGF2	1790	89
GOTERM_BP_FAT	GO:0014706~striated muscle tissue development	41	1.04087	0.00217014	ALS2, BMP10, CAV1, ERBB3, FKBP1A, CXADR, ITGB1, GJC1, TGFB2, GPHN, APP, LY6E, HAND1, GATA6, HLX, DMD, MKL2, RARB, CHRNA1, NR2F2, COL11A1, NKX2-5, FOXL2, TBX2, SMAD7, RXRA, HSPG2, RXRG, MBNL1, AFG3L2, FOXP1, FOXP2, COL19A1, SVIL, PLN, NDUFV2, TGFBR3, ZFPM2, FOXC1, SNTA1, MYH10	2969	119	13528	1.56986	0.999983	0.0537837	4.0554		GOTERM_BP_FAT	GO:0001657~ureteric bud development	12	0.506543	0.00340914	BMP4, NOG, BMP2, GPC3, CD44, BCL2, ROBO2, FOXC1, GREM1, GDNF, GLI3, SHH	1744	35	13528	2.6595	1	0.0740753	6.19274		GOTERM_BP_FAT	GO:0051272~positive regulation of cell motion	33	0.873478	0.00462523	EDN3, ERBB4, ONECUT1, EDN2, EDN1, F2RL1, TAC1, KIT, TGFB2, S1PR1, PTK2B, TDGF1, BCL6, SCARB1, ARHGAP8, FGF2, INSR, PIK3R1, EGFR, COL18A1, IRS2, FLT1, LYN, SMAD3, IRS1, SPAG9, CDH13, HIF1A, RPS19, ETS1, PDGFRA, AMOT, ADAM17	2840	98	13528	1.604	1	0.109248	8.43871		GOTERM_BP_FAT	GO:0030278~regulation of ossification	20	0.844951	0.00540215	BMP4, TWSG1, BMP2, THRB, SOX2, FZD1, CDK6, SOX9, ANKH, TGFB2, ACVR2A, PLA2G4A, ADRB2, BCL2, PBX1, AXIN2, BMP7, BMPR1B, RUNX2, TOB1	1790	78
GOTERM_BP_FAT	GO:0016337~cell-cell adhesion	82	2.08175	0.00221516	CLSTN2, CADM1, CLSTN1, CLDN5, CTNNB1, PCDH1, DAB1, BARX2, CD44, CTGF, ROBO1, MSN, COL11A1, FNDC3A, CEACAM1, DLG1, SYK, CDH23, ALX1, EGFR, PTPRM, PIK3CB, CDHR2, STXBP1, CDHR3, PCDH7, MYH9, CTNNA2, NCAM1, CD84, NCAM2, NPTN, CNTN4, DCHS2, CDK5R1, CLDN18, LIMS1, PARD3, PKHD1, PCDH20, CTNND2, NINJ2, CTNND1, COL2A1, ITGB2, CDH1, CDH3, SOX9, CDH4, PKD1L1, ITGB1, SRC, CLDN14, CDH5, CDH8, ANXA9, CDH9, FAT…	2969	276	13528	1.35372	0.999987	0.0546027	4.13786		GOTERM_BP_FAT	GO:0022037~metencephalon development	12	0.506543	0.00340914	HOXA1, AGTPBP1, MTPN, BCL2, MYO16, RPGRIP1L, LMX1A, GAS1, WNT7A, MYH10, KLHL1, FOXP2	1744	35	13528	2.6595	1	0.0740753	6.19274		GOTERM_BP_FAT	GO:0060537~muscle tissue development	40	1.05876	0.00465902	MYOD1, TNC, UTRN, TIPARP, CACNB2, TP63, CACNB4, CXADR, ITGB1, TPM1, TGFB2, GPHN, APP, LY6E, GATA6, DNER, PAX7, TDGF1, RARB, CHRNA1, NR2F2, NRG1, COL11A1, NKX2-5, FOXL2, TBX2, SMAD7, TBX5, MBNL1, PROX1, FOXP1, FOXP2, MEOX2, SVIL, PLN, SIX1, ZFPM2, FOXC1, MYH10, IGFBP5	2840	125	13528	1.52428	1	0.109484	8.4978		GOTERM_BP_FAT	GO:0021513~spinal cord dorsal/ventral patterning	6	0.253485	0.00569097	EVX1, NKX6-2, RAB23, GLI2, GLI3, NKX6-1	1790	10
GOTERM_BP_FAT	GO:0009100~glycoprotein metabolic process	63	1.59939	0.00222698	GYPC, TUSC3, B3GALT5, IDE, ALG6, ALG8, ST6GALNAC5, ST3GAL1, ST6GALNAC3, ST3GAL5, ST3GAL4, ST3GAL6, CHST11, TRAK1, RPN1, COL11A1, DDOST, DHCR24, MAN1A2, FUT10, ALK, ST6GALNAC2, MGAT1, EGFLAM, HIF1A, PSEN2, EXT1, MGAT5, GALNT9, TM4SF4, GCNT4, OSTC, GALNT1, HS3ST5, HS3ST4, COL2A1, FKBP1A, ST8SIA2, EDEM3, STT3B, GALNT10, LECT1, B3GNT5, B3GNT7, DAD1, ACAN, B3GNT2, PCSK6, PHLDA1, ST6GAL1, ST6GAL2, B3GA…	2969	202	13528	1.42106	0.999988	0.0546209	4.1595		GOTERM_BP_FAT	GO:0051969~regulation of transmission of nerve impulse	32	1.35078	0.00354197	SNCAIP, LZTS1, ERBB4, GRIK1, GLRA1, GRIK2, SNCA, CTNND2, TAC1, KIT, CDH2, GDNF, HTR1B, KRAS, BCHE, PPP3CA, BHLHE40, EGFR, NTF3, GRIN2A, GRM1, LAMA2, GRM3, GRIA2, PSEN1, RASGRF1, GRM8, NTRK2, AVPR1A, HTR2C, HTR2A, NGF	1744	147	13528	1.68857	1	0.0764661	6.42652		GOTERM_BP_FAT	GO:0010942~positive regulation of cell death	115	3.04394	0.00466303	DLC1, CADM1, GRIK2, TLR4, PMAIP1, FOXO3, ITSN1, TGFB2, SMNDC1, MAGED1, APP, CD44, TIAM1, IFNG, RARB, DAP, WWOX, MAP2K6, RPS27A, SPN, NET1, DFFA, GRIN2A, BCL2L11, ALOX15B, JUN, RIPK2, MAPK8, NGF, KALRN, CDK5R1, STK17B, SOX4, AKAP13, BCL2L1, CHEK2, RRM2B, TIMP3, SERINC3, PLAGL1, DIABLO, RUNX3, BMP4, COL18A1, CFLAR, ABR, VAV3, BRCA2, SMAD3, ATM, NOTCH2, PLA2G4A, EPHA7, NOTCH1, CDKN1A, UACA, CSRNP3, …	2840	435	13528	1.25928	1	0.109058	8.50482		GOTERM_BP_FAT	GO:0007413~axonal fasciculation	6	0.253485	0.00569097	NRCAM, NCAM2, CDK5R1, NRP1, CNTN4, SEMA3A	1790	10
GOTERM_BP_FAT	GO:0014020~primary neural tube formation	16	0.406194	0.00223378	DLC1, LMO4, ZEB2, FZD3, CELSR1, ZIC2, FZD6, T, OVOL2, ZIC5, TGIF1, TFAP2A, PTCH1, TWIST1, HECTD1, ALX1	2969	33	13528	2.20917	0.999988	0.0545195	4.17195		GOTERM_BP_FAT	GO:0016049~cell growth	17	0.717602	0.00369551	AR, ENOX2, NDN, FHL1, SGMS1, CSRP2, IL7R, RRAGC, TGFB2, NOTCH2, APP, ATP6V0E2, BCL2, MTPN, ADRA1B, NOP58, EMP1	1744	61	13528	2.16175	1	0.0792533	6.69608		GOTERM_BP_FAT	GO:0009725~response to hormone stimulus	99	2.62043	0.00468599	ADCY1, AQP1, SHH, CTNNB1, TGFB2, SLC2A8, PRKACG, GOT1, GATA3, GAB1, PLA2G1B, LOX, GNG4, INSR, CCNA2, EIF2B3, IRS2, SOCS3, FBP1, CNGA3, IRS1, PPARGC1B, SLC34A2, KRT19, GRB10, SLC25A36, PDGFRA, NGF, ME1, HMGB2, GCLC, CCL2, ERBB4, ENPP1, BCL2L1, SRF, TIMP3, BCHE, NKX2-5, SPP1, BMP4, TGFBR2, BRCA2, NR4A3, CPS1, ABCB4, CDKN1A, PLA2G4A, PRKAR1B, PRKAR1A, AVPR1A, RGS9, MTOR, BMP7, SST, ARSB, TACR3, IGFB…	2840	367	13528	1.28494	1	0.109054	8.54494		GOTERM_BP_FAT	GO:0051149~positive regulation of muscle cell differentiation	6	0.253485	0.00569097	BTG1, BCL2, HOPX, NRG1, IGFBP3, ZFHX3	1790	10
GOTERM_BP_FAT	GO:0045639~positive regulation of myeloid cell differentiation	16	0.406194	0.00223378	KLF10, STAT5A, KITLG, FOXO3, JAG1, LEP, LIF, INHBA, HIF1A, ID2, ETS1, JUN, SCIN, GNAS, ACIN1, RUNX1	2969	33	13528	2.20917	0.999988	0.0545195	4.17195		GOTERM_BP_FAT	GO:0048066~pigmentation during development	10	0.422119	0.00382489	DCT, EDNRB, TYRP1, TYR, BCL2, MITF, KIT, MREG, CITED1, SOD2	1744	26	13528	2.98342	1	0.0815096	6.92264		GOTERM_BP_FAT	GO:0050808~synapse organization	23	0.608788	0.00472437	GJA10, DNM3, CADM1, ERBB4, DRD2, NRXN3, TNC, UTRN, MAP1B, NLGN1, CACNB2, NRXN1, CDH2, CACNB4, CTNNB1, NRCAM, GPHN, APP, ANK3, DNER, POU4F1, CHRNA1, WNT7A	2840	61	13528	1.79603	1	0.109388	8.61199		GOTERM_BP_FAT	GO:0007043~cell-cell junction assembly	8	0.337981	0.00587882	CD9, TJP1, TLN2, DSG1, GJA1, CTNNA1, VCL, GJC1	1790	18
GOTERM_BP_FAT	GO:0032526~response to retinoic acid	16	0.406194	0.00223378	BMP4, MUC1, SCAMP3, BMP2, PDGFA, RXRA, IGFBP7, SOX2, GDAP1, SHH, DUSP1, TFRC, PTCH1, LRP2, IGFBP2, KLF4	2969	33	13528	2.20917	0.999988	0.0545195	4.17195		GOTERM_BP_FAT	GO:0045859~regulation of protein kinase activity	63	2.65935	0.00383048	ADCY1, ZAK, HMGCR, ADCY8, ZNF675, LPAR3, ZEB2, TTN, PTEN, TGFB2, MAP3K7, PRKAR2B, SPRY2, APP, DIRAS3, CDKN2B, MDFIC, CXCR4, SPRED2, TGFA, NRG1, FGF2, FRS2, MAP2K6, PRKCA, EGFR, PKIB, GRM1, PKIA, PROK2, NCK2, PLCE1, ADRB2, PSEN1, RIPK1, RELN, GADD45B, GADD45A, GAP43, CAV1, PARD3, PKHD1, KITLG, KIT, TRIB2, TRIB1, KRAS, DUSP16, ADRA2A, PRKAA1, EGF, AGK, TGFBR2, LRRN3, MET, ITGA1, CRIPAK, CENPE, DGKI…	1744	345	13528	1.41647	1	0.0812207	6.93241		GOTERM_BP_FAT	GO:0001841~neural tube formation	17	0.449974	0.00479395	DLC1, LMO4, ZEB2, FZD3, PAX3, SHH, ZIC2, FZD6, MAP3K7, RGMA, MIB1, OVOL2, TGIF1, TFAP2A, APAF1, IPMK, ALX1	2840	40	13528	2.02444	1	0.110397	8.73341		GOTERM_BP_FAT	GO:0010464~regulation of mesenchymal cell proliferation	8	0.337981	0.00587882	FGF9, PDGFA, TGFBR2, PRRX1, TP63, IRS1, FOXP1, KDR	1790	18
GOTERM_BP_FAT	GO:0050851~antigen receptor-mediated signaling pathway	16	0.406194	0.00223378	THEMIS, BCAR1, CD247, NFAM1, SKAP1, UBE2N, MAP3K7, MAPK1, FYN, PLCG2, PSEN2, ZAP70, RIPK2, SPG21, SH2B2, SYK	2969	33	13528	2.20917	0.999988	0.0545195	4.17195		GOTERM_BP_FAT	GO:0009719~response to endogenous stimulus	72	3.03926	0.00395655	ARSB, ADCY1, TACR3, ADCY8, IGFBP7, LHCGR, ARNT2, PDE3B, FOXO1, RHOQ, AP3S1, UQCRFS1, PTEN, CITED1, SHH, ACVR1C, CTNNB1, TGFB2, PRKAR2B, CTTNBP2, HTR1B, GOT1, GATA3, ANGPT1, LOX, EIF2B3, PRKCA, KCNMA1, AR, STS, IRS2, LYN, RXRA, RELA, GRIN2A, PTPRU, CNGA3, IRS1, SLC34A2, MAPK1, PRKCQ, SLC25A36, STEAP2, NGF, CALCR, CAV1, ERBB4, TAC1, TIMP4, ALDH1A2, IGF1R, KRAS, BCHE, BCL2, PPP3CA, PIK3R3, NEFL, PIK…	1744	405	13528	1.379	1	0.0833725	7.15265		GOTERM_BP_FAT	GO:0043405~regulation of MAP kinase activity	44	1.16464	0.00488133	EDN3, ADORA2B, HMGCR, EDN1, KITLG, ZEB2, MBIP, LPAR1, KIT, SPRY4, TRIB2, TRIB1, SPRY2, SPRY1, CXCR4, PTK2B, MDFIC, MAP3K9, MAP3K1, GAB1, TDGF1, PLA2G1B, SPRED2, PRKAA1, ADRA2C, FRS2, FGF2, INSR, MAP2K6, GHR, EGFR, MAP2K3, LRRN3, PKN1, GRM1, SPAG9, PROK2, GRM4, PLCE1, DUSP2, RGS3, LAX1, DUSP6, HTR2A	2840	141	13528	1.48644	1	0.111781	8.88568		GOTERM_BP_FAT	GO:0001837~epithelial to mesenchymal transition	8	0.337981	0.00587882	BMP2, HIF1A, LEF1, HGF, SOX9, BMP7, NFATC1, TGFB2	1790	18
GOTERM_BP_FAT	GO:0007163~establishment or maintenance of cell polarity	21	0.53313	0.00224206	PARD6B, PARD3, LIMS1, CAP2, FOXJ1, PKHD1, MYH9, CCL4, SFRP5, IGF1R, NDE1, DOCK2, MACF1, ERBB2IP, CRB1, FOXF1, CLASP1, SPN, ZW10, APC, DLG1	2969	49	13528	1.95275	0.999988	0.054454	4.18709		GOTERM_BP_FAT	GO:0030111~regulation of Wnt receptor signaling pathway	14	0.590967	0.00427778	SOX4, LEF1, TLE1, ZEB2, CXXC4, MBD2, FRZB, CITED1, BARX1, DKK1, MDFIC, ZRANB1, SOX17, PPAP2B	1744	46	13528	2.36079	1	0.0894049	7.7116		GOTERM_BP_FAT	GO:0042325~regulation of phosphorylation	122	3.22922	0.00498352	EDN3, ADCY1, HMGCR, GDF6, EDN2, EDN1, TLR4, LPAR1, MBIP, TGFB2, PRKACG, MAP3K7, APP, DAB1, MAP3K4, CDKN2B, MDFIC, MAP3K9, IFNG, TDGF1, GAB1, SPRED2, PLA2G1B, PDGFD, FRS2, INSR, MAP2K6, IBTK, EGFR, SOCS3, RBL1, PIM1, PKIB, IRS1, SPAG9, PLCE1, JUN, CDK5R1, ENPP1, GNAI2, ADORA2B, PKHD1, BMPR2, DUSP12, LIF, HEXIM1, ADRA2C, BMP4, BMP2, VAV3, SMAD7, SMAD6, MAP2K3, TGFBR2, SMAD4, CDKN1C, CDKN1A, RGS3, P…	2840	466	13528	1.24707	1	0.113467	9.06344		GOTERM_BP_FAT	GO:0032330~regulation of chondrocyte differentiation	7	0.295733	0.00616826	MAF, BMP4, THRB, SOX9, GLI2, RUNX2, GLI3	1790	14
GOTERM_BP_FAT	GO:0008624~induction of apoptosis by extracellular signals	39	0.990099	0.00229123	FGD2, FGD1, ADORA2A, PREX1, APH1B, FASLG, AKAP13, TIMP3, DAXX, MCF2L, CRADD, PLEKHG2, SQSTM1, TIAM1, AATF, SPN, RPS27A, FGD4, CFLAR, ARHGEF3, ABR, VAV3, TM2D1, ARHGEF7, ARHGEF16, TRIO, FADD, ARHGEF9, VAV1, BCL2L11, DAPK1, RASGRF2, RASGRF1, PSEN2, UBC, SORT1, MAPK8, PDCD6, KALRN	2969	112	13528	1.58661	0.999991	0.0553508	4.27703		GOTERM_BP_FAT	GO:0007517~muscle organ development	42	1.7729	0.0043499	MEF2A, CAV1, FOXK1, FHL1, UTRN, ITGA11, CACNB2, SOX6, CXADR, TTN, PTEN, TGFB2, MTM1, GPHN, APP, GATA6, DNER, DMD, PPP3CA, NR2F2, NRG1, COL11A1, PITX1, NKX2-6, RXRA, MET, CHODL, IGF1, MBNL1, CSRP2, HOMER1, SIRT1, PROX1, FOXP1, FOXP2, LAMA2, MURC, COL19A1, MEOX2, PLN, FOXC1, MYH10	1744	211	13528	1.54402	1	0.0904051	7.83666		GOTERM_BP_FAT	GO:0051338~regulation of transferase activity	100	2.6469	0.00499704	EDN3, ADCY1, HMGCR, EDN2, EDN1, LPAR1, MBIP, TGFB2, MAP3K7, PRKACG, APP, DAB1, MAP3K4, CDKN2B, MDFIC, MAP3K9, GAB1, TDGF1, SPRED2, PLA2G1B, INSR, FRS2, MAP2K6, EGFR, RBL1, PIM1, PKIB, IRS1, SPAG9, PLCE1, CDK5R1, GNAI2, ADORA2B, PKHD1, DUSP12, SERINC5, HEXIM1, ADRA2C, VAV3, MAP2K3, TGFBR2, CDKN1C, CDKN1A, RGS3, PRKAR1B, PRKAR1A, MTOR, FTMT, ZEB2, LATS1, SPRY4, CCNE2, SPRY2, SPRY1, CERKL, CXCR4, NR…	2840	372	13528	1.28048	1	0.11324	9.08694		GOTERM_BP_FAT	GO:0030201~heparan sulfate proteoglycan metabolic process	7	0.295733	0.00616826	HS3ST5, HS3ST4, SULF2, SULF1, EXT1, LIPC, GLCE	1790	14
GOTERM_BP_FAT	GO:0021549~cerebellum development	15	0.380807	0.00229346	RFX4, LMX1B, AGTPBP1, LDB1, GAS1, RORA, GLI2, FOXP2, GLI1, ATP7A, NCOA2, DAB1, MYO16, WNT7A, MYH10	2969	30	13528	2.27821	0.999991	0.0551406	4.28111		GOTERM_BP_FAT	GO:0001541~ovarian follicle development	13	0.548755	0.00436393	BMP4, INHBA, FGF7, STRA8, BCL2, LHCGR, FOXC1, NOBOX, ANGPT1, PCYT1B, BMPR1B, FSHR, KDR	1744	41	13528	2.4595	1	0.0902468	7.86095		GOTERM_BP_FAT	GO:0007049~cell cycle	193	5.10852	0.00519004	CROCC, BTRC, AURKB, PTTG1, CDC16, CTNNB1, TGFB2, APP, RAD21, CDKN2B, DDX11, RSPH1, OIP5, IFNG, CDCA2, TLK1, PARD3B, CCNA2, RPS27A, MAP2K6, CCAR1, EGFR, RAN, RBL1, SGOL1, POLE, ANAPC4, PIM1, LIG4, PLK1S1, MYH9, WEE1, AHR, FOXN3, TACC2, NCAPD2, PSMA1, REC8, KRT18, PRDM9, TIMELESS, PSMA6, PELO, ANAPC7, PDCD6IP, DST, SEPT7, SEPT9, PPP2R3B, NEK3, NEK2, PKHD1, TIPIN, KATNB1, CEP164, CHEK2, CALR, SESN2,…	2840	776	13528	1.18471	1	0.116828	9.42169		GOTERM_BP_FAT	GO:0046578~regulation of Ras protein signal transduction	42	1.7744	0.0062767	DLC1, ARFGAP2, PREX1, ASAP2, AKAP13, CDH2, TTN, PLEKHG3, PLEKHG2, FICD, KRAS, S1PR1, EVI5, TIAM2, PLEKHG5, SH2B2, TBC1D1, FGD5, AGAP1, FGD6, ARHGEF10L, FGD4, TBC1D9B, ARHGEF3, TBC1D2B, BCR, VAV3, ABR, NF1, ARHGEF16, IGF1, RICTOR, ARHGEF12, TBC1D22A, ARHGEF10, NOTCH2, PLCE1, RASGRF2, SYDE2, SPATA13, ARAP2, KALRN	1790	210
GOTERM_BP_FAT	GO:0030510~regulation of BMP signaling pathway	15	0.380807	0.00229346	CAV1, NOG, HOXA13, SMAD7, SMAD6, LEMD3, SKI, GREM1, BMPER, TRIM33, HIPK2, SMURF1, PCSK6, CHRD, TOB1	2969	30	13528	2.27821	0.999991	0.0551406	4.28111		GOTERM_BP_FAT	GO:0010033~response to organic substance	118	4.981	0.00439472	ADCY1, AQP9, ADCY8, ARNT2, SNCA, LHCGR, PDE3B, FOXO1, TLR4, SHH, CITED1, TGFB2, CTNNB1, GOT2, PRKAR2B, CTTNBP2, HTR1B, APOB, GOT1, FNTA, CD44, CDKN2B, GATA3, CREB3L1, LOX, EIF2B3, EGFR, IRS2, RXRA, RELA, GRIN2A, PTPRU, CNGA3, IRS1, SLC34A2, MAPK1, SLC25A36, JUN, RYR2, RIPK2, NFE2L2, NGF, CAV1, CYP1B1, DERL1, PANX1, ERBB4, TAF9B, TIMP4, LIN28B, MANF, KRAS, BCHE, ERO1L, SPP1, BMP4, TGFBR2, NR4A2, S…	1744	721	13528	1.2695	1	0.0904198	7.91428		GOTERM_BP_FAT	GO:0016337~cell-cell adhesion	77	2.03812	0.00531324	CLDN7, CLDN9, CLSTN2, CADM1, LMO7, CTNNB1, NRCAM, DAB1, CD44, CTGF, ROBO1, ROBO2, COL11A1, FNDC3A, ALX1, EGFR, PTPRM, ROCK1, ICAM5, PCDH9, PTPRT, PCDH8, PCDH7, MYH9, CTNNA3, CTNNA2, NCAM1, JUP, NCAM2, AMIGO2, ROR2, CNTN4, UNCX, DCHS2, CDK5R1, CLDN18, LIMS1, PARD3, PKHD1, PCDH20, CTNND2, ASTN1, CTNND1, COL2A1, PCDHGC3, CDH2, CLDN11, SOX9, CDH4, ITGB1, CDH5, CDH6, CDH8, CDH9, EZR, PVRL1, FAT3, PVRL…	2840	276	13528	1.32891	1	0.118899	9.63478		GOTERM_BP_FAT	GO:0007219~Notch signaling pathway	15	0.633714	0.00629572	ADAM10, APH1A, CNTN6, MAML2, NOTCH2NL, TP63, JAG1, NOTCH2, HEY2, FOXC1, MAML3, NRG1, RBPJ, RBM15, SEL1L	1790	52
GOTERM_BP_FAT	GO:0060606~tube closure	15	0.380807	0.00229346	DLC1, LMO4, ZEB2, FZD3, CELSR1, ZIC2, FZD6, T, ZIC5, TGIF1, TFAP2A, PTCH1, TWIST1, HECTD1, ALX1	2969	30	13528	2.27821	0.999991	0.0551406	4.28111		GOTERM_BP_FAT	GO:0051240~positive regulation of multicellular organismal process	47	1.98396	0.00479074	CAV1, PANX1, ERBB4, TACR3, GRIK1, GRIK2, FST, BTC, SNCA, TAC1, TLR4, SHH, TGFB2, MAP3K7, AGTR2, NOD1, BCL2, HEY2, POU3F2, NRG1, FGF2, SPP1, BMP4, EGFR, BMP2, NOS1, KL, LAMA2, CD83, ACVR2A, PROK2, PLA2G4A, ADRB2, IL20RB, PSEN1, GRIA2, F3, NTRK2, ADRA1B, MC4R, AVPR1A, NPPC, RIPK2, ALOX5, BMPR1B, GPAM, HTR2A	1744	244	13528	1.49415	1	0.0977073	8.59757		GOTERM_BP_FAT	GO:0045927~positive regulation of growth	28	0.741133	0.00539421	MYOD1, TMX1, DRD2, TFCP2L1, RAG2, SFN, CDH4, TGFB2, ARX, PTK2B, POU3F2, TAF9, NRG1, INSR, GHR, CREB1, MAP1B, TGFBR2, NTN1, PROX1, NTRK3, DIO3, HOPX, AVPR1A, ADAM17, IGFBP1, GPAM, NGF	2840	80	13528	1.66718	1	0.120063	9.77457		GOTERM_BP_FAT	GO:0060021~palate development	11	0.464723	0.00650316	SATB2, CHD7, MEOX2, TGFBR2, PRRX1, PDGFRA, SMAD4, LEF1, SMAD2, ASPH, BCOR	1790	32
GOTERM_BP_FAT	GO:0001843~neural tube closure	15	0.380807	0.00229346	DLC1, LMO4, ZEB2, FZD3, CELSR1, ZIC2, FZD6, T, ZIC5, TGIF1, TFAP2A, PTCH1, TWIST1, HECTD1, ALX1	2969	30	13528	2.27821	0.999991	0.0551406	4.28111		GOTERM_BP_FAT	GO:0051149~positive regulation of muscle cell differentiation	6	0.253271	0.00507401	BTG1, BCL2, MORF4L2, NRG1, IGFBP3, BOC	1744	10	13528	4.65413	1	0.102704	9.08337		GOTERM_BP_FAT	GO:0030518~steroid hormone receptor signaling pathway	22	0.582319	0.00541405	AR, KLF9, GRIP1, RAN, EGLN2, ARID1A, NR3C1, CALR, PPARGC1A, PPARGC1B, CTNNB1, NRIP1, NCOA1, YWHAH, NCOA2, RNF4, NCOA3, NCOA4, UBR5, DNAJA1, KDM3A, PMEPA1	2840	58	13528	1.8068	1	0.119943	9.8088		GOTERM_BP_FAT	GO:0007368~determination of left/right symmetry	13	0.549218	0.00667093	DNAH11, NOTCH2, ACVR2A, FOXF1, FTO, DYNC2H1, RPGRIP1L, TGIF1, RBPJ, ARL6, PITX2, RTTN, CITED2	1790	42
GOTERM_BP_FAT	GO:0032268~regulation of cellular protein metabolic process	131	3.32572	0.00243369	NCBP2, DLC1, BMP10, MASP1, PDGFA, SNCA, IDE, EIF5, EIF5B, TLR4, CDC16, TLR6, IL10, SHH, EIF4EBP3, PRKAR2B, BAK1, AGTR1, EIF4EBP1, APP, CDKN2A, MAP3K9, GAB1, PUM1, EIF1, PUM2, SAMD4A, RPS27A, SYK, ANAPC1, EGFR, ANAPC5, SOCS3, BARHL2, ANAPC4, SOCS1, PPARGC1A, PSMA1, MAPK1, MAD2L1, JUN, F2, EEFSEC, CAV1, GCLC, BMPR2, NFKBIA, IGF2BP2, ITGB2, BDKRB2, IGF2BP3, CALR, MTIF3, TIMP3, LIF, PSMB2, EIF3K, TAF…	2969	474	13528	1.25926	0.999996	0.0581406	4.53716		GOTERM_BP_FAT	GO:0045687~positive regulation of glial cell differentiation	6	0.253271	0.00507401	BMP2, NTF3, RELA, NKX6-2, SHH, NKX6-1	1744	10	13528	4.65413	1	0.102704	9.08337		GOTERM_BP_FAT	GO:0031099~regeneration	25	0.661726	0.0055216	CCL2, RTN4RL1, SOCS3, MAP1B, LIFR, NR4A3, TIMP3, LIF, AFP, NOTCH2, NOTCH1, CCND1, CDKN1A, ATIC, GSN, MTPN, PAX7, ANGPT1, IGFBP1, LRP2, HTR2C, NEFL, CCNA2, GAP43, TM4SF4	2840	69	13528	1.72586	1	0.12164	9.99408		GOTERM_BP_FAT	GO:0016331~morphogenesis of embryonic epithelium	16	0.675961	0.0071334	DLC1, RET, SHROOM3, LMO4, ZEB2, FZD3, PDX1, GLI2, FZD6, MAP3K7, ALDH1A2, TGIF1, TFAP2A, PTCH1, APAF1, IPMK	1790	58
GOTERM_BP_FAT	GO:0060395~SMAD protein signal transduction	6	0.152323	0.00248656	FOS, JUN, HIPK2, SMAD4, SKI, CITED1	2969	6	13528	4.55642	0.999997	0.0590888	4.63353		GOTERM_BP_FAT	GO:0001837~epithelial to mesenchymal transition	8	0.337695	0.00507705	NOG, BMP2, EOMES, LEF1, HGF, SOX9, CTNNB1, TGFB2	1744	18	13528	3.4475	1	0.10228	9.08857		GOTERM_BP_FAT	GO:0045778~positive regulation of ossification	12	0.317628	0.0055479	BMP4, ACVR2A, PLA2G4A, BMP2, THRB, KL, BMPR2, SMAD3, BMP7, BMPR1B, BMPR1A, TGFB2	2840	24	13528	2.38169	1	0.121647	10.0393		GOTERM_BP_FAT	GO:0048806~genitalia development	9	0.380228	0.00715967	CHD7, TBX3, SOX2, LHCGR, PDGFRA, ASB1, ROR2, TP63, TCF7L2	1790	23
GOTERM_BP_FAT	GO:0002521~leukocyte differentiation	44	1.11703	0.00254112	LRRC8A, ONECUT1, STAT5A, SOX4, ITPKB, RAG2, KIT, IL7R, ITGB1, CBFB, IL10, CTNNB1, BAK1, DOCK2, CHD7, BCL2, BCL11A, ZAP70, BCL6, TCF3, PIK3R1, SPN, CD28, NKX2-3, APC, SYK, MSH2, THEMIS, TGFBR2, EOMES, OSTM1, IFI16, NFAM1, MYH9, FOXP1, CD1D, ATP7A, HDAC4, CARD11, PKNOX1, PSEN2, PLCG2, HDAC9, SCAND1	2969	131	13528	1.5304	0.999997	0.0600656	4.73286		GOTERM_BP_FAT	GO:0007178~transmembrane receptor protein serine/threonine kinase signaling pathway	24	1.01309	0.00539642	BMP4, PTPRK, NOG, BMP2, USP9Y, GDF6, SMAD6, TGFBR2, FST, SMAD2, GREM2, CITED1, TGFB2, MSX2, MAP3K7, ACVR2A, RGMB, FNTA, CHRDL1, JUN, ZFYVE16, COL1A2, BMPR1B, TOB1	1744	103	13528	1.80743	1	0.107865	9.6333		GOTERM_BP_FAT	GO:0043068~positive regulation of programmed cell death	114	3.01747	0.00555604	DLC1, CADM1, GRIK2, TLR4, PMAIP1, FOXO3, ITSN1, TGFB2, SMNDC1, MAGED1, APP, CD44, TIAM1, IFNG, DAP, RARB, WWOX, MAP2K6, RPS27A, SPN, NET1, DFFA, GRIN2A, BCL2L11, ALOX15B, JUN, RIPK2, MAPK8, NGF, KALRN, CDK5R1, STK17B, SOX4, AKAP13, BCL2L1, CHEK2, RRM2B, TIMP3, SERINC3, PLAGL1, DIABLO, RUNX3, COL18A1, CFLAR, ABR, VAV3, BRCA2, SMAD3, ATM, NOTCH2, PLA2G4A, EPHA7, NOTCH1, CDKN1A, UACA, CSRNP3, BBC3, …	2840	433	13528	1.2541	1	0.121282	10.0533		GOTERM_BP_FAT	GO:0006606~protein import into nucleus	21	0.887199	0.00757731	DRD1, FGF9, IPO11, SIX2, ARNTL, IPO8, GLI3, TGFB2, CBLB, CSE1L, PRICKLE1, RPL23, JUN, TRPS1, IFNG, SPTBN1, FGF2, TNPO1, PRL, RERE, TOB1	1790	86
GOTERM_BP_FAT	GO:0045321~leukocyte activation	73	1.85326	0.0025771	LRRC8A, PREX1, STAT5A, EDN2, SNCA, ITPKB, TLR4, SKAP2, TLR6, IL10, CBFB, CTNNB1, CD48, BAK1, SHB, CXCR4, IFNK, DDOST, SPN, SYK, RAB27A, KIF13B, SPACA3, ADAM10, EOMES, NFAM1, MYH9, PRKCD, WAS, IFNAR1, CARD11, NCK2, PSEN2, RIPK2, TMX1, SBNO2, YWHAZ, ONECUT1, SOX4, FKBP1A, RAG2, IL7R, ITGB1, DOCK2, CHD7, BCL2, BCL11A, ZAP70, BCL6, TCF3, PIK3R1, APC, NKX2-3, CD28, EXO1, MSH6, TNFSF4, IL8, SWAP70, MSH…	2969	242	13528	1.37446	0.999998	0.0606084	4.79833		GOTERM_BP_FAT	GO:0014070~response to organic cyclic substance	27	1.13972	0.00554747	TACR3, IGFBP7, TAF9B, TAC1, PTEN, CTNNB1, HTR1B, FNTA, CD44, CDKN2B, BCL2, BMP4, PRKCA, STS, LYN, RXRA, RELA, TGFBR2, LEF1, CD83, PRKCQ, CDKN1A, JUN, ADRA1B, RYR2, HTR2C, NGF	1744	121	13528	1.73087	1	0.110207	9.88987		GOTERM_BP_FAT	GO:0035148~tube lumen formation	18	0.476443	0.00560912	DLC1, LMO4, ZEB2, FZD3, PAX3, BCL2L11, SHH, ZIC2, FZD6, MAP3K7, RGMA, MIB1, OVOL2, TGIF1, TFAP2A, APAF1, IPMK, ALX1	2840	44	13528	1.94866	1	0.121836	10.1446		GOTERM_BP_FAT	GO:0002011~morphogenesis of an epithelial sheet	5	0.211238	0.00765021	NOTCH2, HOXB4, HOXB2, JAG1, CHUK	1790	7
GOTERM_BP_FAT	GO:0000165~MAPKKK cascade	58	1.47245	0.00260563	FGF13, ITPKB, LPAR1, DAXX, MAP3K7, MAP3K4, CXCR4, MAP3K9, GAB1, PLA2G1B, SPRED2, CHRNA7, SPRED1, PAK1, RAPGEF2, FRS2, MAP2K5, SYK, GHR, EGFR, C5AR1, MADD, PIK3CB, PKN1, GRM1, MAPK1, SPAG9, PROK2, PLCE1, PROK1, RIPK1, MAPK8, GADD45B, MAP3K12, WNT5A, CAV1, ADORA2B, DUSP10, TRIB1, RASGRP3, RB1CC1, DUSP16, ADRA2A, TNFRSF19, PRKAA1, ADRA2C, FGD4, SCG2, FLT1, MAP2K3, NF1, LRRN3, MET, BIRC7, PTPN11, DUS…	2969	184	13528	1.43626	0.999998	0.0609766	4.85021		GOTERM_BP_FAT	GO:0007166~cell surface receptor linked signal transduction	275	11.6083	0.00558982	NOG, ADCY1, GPR126, ADCY8, GDF6, LHCGR, FST, STRN, LPAR3, OR6S1, OR11H12, CITED1, SHH, CTNNB1, MAP3K7, LPHN2, AGTR1, LPHN3, CD47, AGTR2, HTR1B, APP, HTR1A, S1PR1, FOXF1, GRID2, RAPGEF4, NPSR1, HTR1F, HTR1E, PIK3CG, PTPRK, ATRNL1, GPR133, GRIN2A, PTPRT, PTPRU, VEGFC, MAPK1, LPAR6, HTR7, JUN, OR13F1, ROR2, ADAMTS1, STC1, ERBB4, GNAI1, GPR149, AKAP12, ITGA11, SORCS1, EPHB1, GPR141, SORCS3, ADCYAP1, …	1744	1856	13528	1.14932	1	0.110492	9.96168		GOTERM_BP_FAT	GO:0033674~positive regulation of kinase activity	66	1.74696	0.00561397	EDN3, ADCY1, EDN2, EDN1, ZEB2, LPAR1, TGFB2, PRKACG, MAP3K7, DAB1, MAP3K4, CERKL, MDFIC, CXCR4, MAP3K9, GAB1, TDGF1, PLA2G1B, NRG1, INSR, FGF2, FRS2, MAP2K6, GHR, EGFR, CCDC88A, PIM1, PKN1, IRS1, GRM1, SPAG9, GRM4, PROK2, PLCE1, CCND1, CCND2, GADD45G, ERN1, ADAM17, GAP43, PARD3, GNAI2, ADORA2B, PKHD1, KITLG, DUSP12, KIT, DGKB, DGKE, DGKD, PTK2B, DGKG, MAP3K1, PRKAA1, ADRA2C, AGK, FLT1, VAV3, MAP2…	2840	231	13528	1.36097	1	0.121407	10.1529		GOTERM_BP_FAT	GO:0043062~extracellular structure organization	34	1.43642	0.00770401	DRD1, CADM1, ELN, UTRN, FKBP1A, POSTN, DCN, CDH2, TGFB2, NRCAM, GPHN, TNFRSF11B, ANK3, FOXF1, TNR, COL11A1, CYR61, COL18A1, COL4A2, LMX1B, NRXN3, ADAMTS20, NF1, NRXN1, COL5A2, COL14A1, COL19A1, EGFLAM, KAZALD1, NLGN4X, PDGFRA, FOXC1, APBB2, WNT7A	1790	163
GOTERM_BP_FAT	GO:0007369~gastrulation	27	0.685453	0.00267861	BMPR2, ZBTB17, CTNNB1, CUL3, MACF1, HAND1, GATA4, FRS2, PPAP2B, BMP4, LDB1, SMAD4, EOMES, SMAD3, LEF1, SMAD2, NR4A3, SLIT2, EYA2, RNF2, PRKAR1A, TXNRD1, FOXC1, BMP7, EXT1, CHRD, KLF4	2969	70	13528	1.75747	0.999999	0.0623448	4.9828		GOTERM_BP_FAT	GO:0003018~vascular process in circulatory system	16	0.67539	0.00560334	KCNMA1, CAV1, ACTA2, ITGA1, SOD2, AGTR1, EDNRB, CTTNBP2, AGTR2, ADRB2, NTS, PDE5A, ADRA1B, NPPC, AMOT, FOXC1	1744	58	13528	2.13983	1	0.110238	9.98459		GOTERM_BP_FAT	GO:0019220~regulation of phosphate metabolic process	126	3.3351	0.00564274	DLC1, EDN3, ADCY1, HMGCR, GDF6, EDN2, EDN1, TLR4, MBIP, LPAR1, TGFB2, PRKACG, MAP3K7, APP, DAB1, MAP3K4, CDKN2B, MDFIC, MAP3K9, IFNG, TDGF1, GAB1, SPRED2, PLA2G1B, PDGFD, FRS2, INSR, MAP2K6, IBTK, EGFR, SOCS3, RBL1, PIM1, PKIB, IRS1, SPAG9, PLCE1, JUN, CDK5R1, ENPP1, GNAI2, ADORA2B, PKHD1, BMPR2, DUSP12, LIF, HEXIM1, ADRA2C, BMP4, BMP2, VAV3, SMG5, SMAD7, SMAD6, MAP2K3, TGFBR2, SMG7, SMAD4, SMAD3…	2840	485	13528	1.2375	1	0.121464	10.2024		GOTERM_BP_FAT	GO:0001764~neuron migration	17	0.718209	0.00786637	CCKAR, SATB2, CDK5R1, LMX1B, NR4A2, PAX6, DCDC2, CXCL12, ARX, NRCAM, CXCR4, PEX2, RELN, APBB2, DCX, NR2F2, NR2F1	1790	64
GOTERM_BP_FAT	GO:0051960~regulation of nervous system development	60	1.52323	0.00272081	XRCC5, NOG, LZTS1, GLI2, SHH, GLI1, MBP, ACTR3, TIAM1, ROBO1, CDK5RAP2, SEMA3A, RPS27A, BARHL2, DLL1, SLIT2, HES1, ASCL1, EYA1, SERPINF1, HES5, UBC, NPTN, TGIF1, TGIF2, CNTN4, SEMA4D, KALRN, IRX3, CDK5R1, DRD3, SOX2, SOX5, KIT, CALR, CDH4, TTC3, LINGO1, BCL2, NEFL, NKX2-5, ARHGDIA, SPP1, BMP4, BMP2, NF1, NLGN1, NTN1, NTRK3, DLX2, NOTCH1, ISL2, YWHAH, CNTF, NTRK2, ID4, BMP7, OMG, CHRD, WNT7A	2969	192	13528	1.42388	0.999999	0.0630074	5.05938		GOTERM_BP_FAT	GO:0010518~positive regulation of phospholipase activity	18	0.759814	0.00563286	EGFR, LHCGR, LPAR3, NPR3, HOMER1, HCRTR2, AGTR1, EDNRB, PLCE1, S1PR1, CHRM2, NMUR2, AVPR1A, TGM2, NMBR, HTR2B, HTR2C, HTR2A	1744	69	13528	2.02353	1	0.110282	10.0346		GOTERM_BP_FAT	GO:0051174~regulation of phosphorus metabolic process	126	3.3351	0.00564274	DLC1, EDN3, ADCY1, HMGCR, GDF6, EDN2, EDN1, TLR4, MBIP, LPAR1, TGFB2, PRKACG, MAP3K7, APP, DAB1, MAP3K4, CDKN2B, MDFIC, MAP3K9, IFNG, TDGF1, GAB1, SPRED2, PLA2G1B, PDGFD, FRS2, INSR, MAP2K6, IBTK, EGFR, SOCS3, RBL1, PIM1, PKIB, IRS1, SPAG9, PLCE1, JUN, CDK5R1, ENPP1, GNAI2, ADORA2B, PKHD1, BMPR2, DUSP12, LIF, HEXIM1, ADRA2C, BMP4, BMP2, VAV3, SMG5, SMAD7, SMAD6, MAP2K3, TGFBR2, SMG7, SMAD4, SMAD3…	2840	485	13528	1.2375	1	0.121464	10.2024		GOTERM_BP_FAT	GO:0032582~negative regulation of gene-specific transcription	14	0.591466	0.00789299	MEF2C, TBL1XR1, BMP2, TNFSF4, SMAD7, RXRA, HES1, HDAC4, HAND1, HEY2, BCOR, HDAC9, SMARCA2, RBM15	1790	48
GOTERM_BP_FAT	GO:0043434~response to peptide hormone stimulus	50	1.26936	0.00276235	BCAR1, STAT5A, FOXO1, RHOQ, RPE65, VGF, IL10, SLC2A8, CTTNBP2, EIF4EBP1, GAB1, PLA2G1B, GHR, PLD1, IRS2, BSG, EGR2, SOCS2, SOCS3, RXRA, SOCS1, CFTR, IL6R, GAL, IRS1, LPIN1, GRB10, ADM, BTG2, SORT1, ERBB3, BCL2L1, IGF1R, SORBS1, BCL2, SH2B2, PIK3R3, NEFL, PIK3R1, PTPN2, SI, NR4A3, PCK1, LEP, FABP3, PTPN1, HDAC9, BMP7, ABCC5, VLDLR	2969	154	13528	1.47936	0.999999	0.063649	5.13472		GOTERM_BP_FAT	GO:0010605~negative regulation of macromolecule metabolic process	119	5.02322	0.00576398	THRB, SNCA, FST, NR2E3, SHH, CITED2, CTNNB1, EIF4EBP3, TBPL2, FNTA, SIN3A, WWP2, NKX6-2, FOXF2, EIF2B3, TWIST2, TWIST1, PTPRK, RELA, RXRA, SKP2, GRIN2A, ZHX2, PTPRU, PROX1, PKIA, MAD2L1, BACE2, JUN, TGIF1, ST18, SMARCA2, CAV1, TAF9B, NOSTRIN, IGF2BP2, ELK3, IGF2BP3, SOX6, SOX9, LIN28B, MEIS2, SFTPD, BHLHE40, HELLS, BMP4, BMP2, KLF12, SMAD6, LMCD1, NDFIP2, SMAD2, FOXP1, FOXP2, DLX2, HDAC4, TRPS1, …	1744	734	13528	1.25759	1	0.112195	10.2564		GOTERM_BP_FAT	GO:0060429~epithelium development	65	1.72049	0.00568215	DLC1, FOXA2, LMO4, PAX6, TP63, ZEB2, JAG1, PAX3, GLI2, PAX2, GLI3, SHH, ZIC2, CTNNB1, MAP3K7, S1PR1, CD44, GATA6, NR2F2, IPMK, ALX1, PCDH8, MECOM, PROX1, PTHLH, MIB1, EYA1, TIMELESS, JUN, SIX1, TGIF1, TFAP2A, TBX18, EMP1, FRAS1, ONECUT1, TFCP2L1, SFN, TCF21, ALDH1A2, RGMA, EZR, OVOL2, ALDH1A3, POU3F1, VEZF1, NKX2-3, COL18A1, BMP4, BMP2, TBX5, FOXA1, GRSF1, FZD1, RPGRIP1L, SMAD4, FZD3, FZD2, FZD6,…	2840	227	13528	1.36396	1	0.121736	10.27		GOTERM_BP_FAT	GO:0040017~positive regulation of locomotion	23	0.971694	0.00813535	COL18A1, DRD1, ADAM10, IL8, PDGFA, TACR1, EDN2, EDN1, IGF1, IRS1, CXCL12, KDR, TGFB2, CDH13, HIF1A, S1PR1, RRAS2, BCL2, PDGFRA, PDGFRB, SCARB1, HDAC9, FGF2	1790	98
GOTERM_BP_FAT	GO:0001932~regulation of protein amino acid phosphorylation	55	1.39629	0.0027747	BMP10, PDGFA, PRKAG2, TLR4, ZEB2, TLR6, DAXX, BAK1, EDNRB, PRKAR2B, MAP3K9, GAB1, PAK1, SYK, GHR, EGFR, SOCS3, SOCS1, PKN1, IL6R, PRKCE, PRKCD, CCND1, RIPK1, JUN, HIPK3, PSEN2, F2, PEBP1, CAV1, BMPR2, KITLG, ITGB2, FKBP1A, BDKRB2, LIF, AGT, BCL2, RB1CC1, FGD4, BMP4, IL6, BMP2, SMAD7, SMAD6, BIRC7, SMAD4, RICTOR, CNTF, PRKAR1B, PRKAR1A, TNK2, BMP7, IGFBP3, IL22RA2	2969	173	13528	1.44857	0.999999	0.0636355	5.15709		GOTERM_BP_FAT	GO:0051347~positive regulation of transferase activity	46	1.94175	0.00579211	FTMT, PARD3, ADCY1, ZAK, PKHD1, ADCY8, LPAR3, KITLG, ZEB2, KIT, TGFB2, MAP3K7, PRKAR2B, APOA1, KRAS, CXCR4, MDFIC, ADRA2A, TGFA, PRKAA1, EGF, NRG1, AGK, FRS2, FGF2, MAP2K6, EGFR, VAV3, MET, LRRN3, TGFBR2, ITGA1, CENPE, HGF, DGKI, GRM1, IRS1, PROK2, ADRB2, PLCE1, PSEN1, RIPK1, RELN, GADD45B, GAP43, HTR2A	1744	240	13528	1.48674	1	0.112205	10.3039		GOTERM_BP_FAT	GO:0048665~neuron fate specification	9	0.238221	0.00576359	ATOH1, EVX1, FOXA2, FOXA1, TLX3, GLI2, GLI3, SHH, NKX6-1	2840	15	13528	2.85803	1	0.122845	10.4097		GOTERM_BP_FAT	GO:0001838~embryonic epithelial tube formation	13	0.549218	0.00816403	DLC1, MAP3K7, RET, SHROOM3, LMO4, TGIF1, TFAP2A, PTCH1, FZD3, ZEB2, APAF1, IPMK, FZD6	1790	43
GOTERM_BP_FAT	GO:0001704~formation of primary germ layer	18	0.456969	0.00282732	BMP4, EOMES, BMPR2, SMAD3, LEF1, SMAD2, NR4A3, SLIT2, CTNNB1, EYA2, MACF1, HAND1, PRKAR1A, TXNRD1, FOXC1, BMP7, CHRD, KLF4	2969	40	13528	2.05039	0.999999	0.0645126	5.25242		GOTERM_BP_FAT	GO:0035150~regulation of tube size	15	0.633179	0.00598969	KCNMA1, CAV1, ACTA2, ITGA1, SOD2, AGTR1, EDNRB, CTTNBP2, AGTR2, ADRB2, NTS, PDE5A, NPPC, ADRA1B, FOXC1	1744	53	13528	2.19534	1	0.115294	10.637		GOTERM_BP_FAT	GO:0060260~regulation of transcription initiation from RNA polymerase II promoter	6	0.158814	0.00581439	ATF7IP, HMGB1, CAND1, SRF, NKX2-5, AHR	2840	7	13528	4.0829	1	0.123335	10.4967		GOTERM_BP_FAT	GO:0044057~regulation of system process	57	2.40811	0.00823162	LZTS1, TACR3, THRB, GLRA1, GRIK2, TACR1, EDN2, EDN1, SNCA, VGF, IL10, TGFB2, EDNRB, HTR1B, SLC1A3, MYOCD, SLC24A2, NMUR2, IFNG, NOS2, SEMA3A, KCNMA1, GRIN2A, STXBP1, INHBB, PRKCQ, CD38, PLCE1, ADRB2, CHRM3, ADM, NPTN, CELF2, RYR2, CNTN4, SRI, DRD1, IRX5, CTNND2, CDH2, KCNMB2, KRAS, ECE1, KCNE1, RAB11A, BHLHE40, SLC8A1, GNAO1, NTF3, SMAD7, CPS1, HDAC4, NTRK2, PBX3, CACNA1C, HTR2C, HTR2A	1790	309
GOTERM_BP_FAT	GO:0001841~neural tube formation	18	0.456969	0.00282732	DLC1, LMO4, ZEB2, FZD3, CELSR1, SHH, ZIC2, FZD6, MAP3K7, T, OVOL2, ZIC5, TGIF1, TFAP2A, PTCH1, ALX1, TWIST1, HECTD1	2969	40	13528	2.05039	0.999999	0.0645126	5.25242		GOTERM_BP_FAT	GO:0050880~regulation of blood vessel size	15	0.633179	0.00598969	KCNMA1, CAV1, ACTA2, ITGA1, SOD2, AGTR1, EDNRB, CTTNBP2, AGTR2, ADRB2, NTS, PDE5A, NPPC, ADRA1B, FOXC1	1744	53	13528	2.19534	1	0.115294	10.637		GOTERM_BP_FAT	GO:0021532~neural tube patterning	11	0.291159	0.00581943	HES1, BMP4, GSC, FOXA2, PAX7, HES3, PAX6, MNX1, RPGRIP1L, GLI2, SHH	2840	21	13528	2.4951	1	0.122912	10.5053		GOTERM_BP_FAT	GO:0045665~negative regulation of neuron differentiation	11	0.464723	0.00824689	HES1, IRX3, HOXA2, FOXG1, SOX2, PAX6, ID4, PBX1, CNTN4, LMX1A, ISL1	1790	33
GOTERM_BP_FAT	GO:0048511~rhythmic process	43	1.09165	0.00285211	PHLPP1, PRF1, CCRN4L, DRD3, ERBB3, STAT5A, EDN2, HS3ST2, LHCGR, BCL2L1, FOXO3, VGF, TGFB2, NPAS2, NR1D1, GRIN2B, BCL2, AGT, TEF, CRY1, ATOH7, LFNG, BMP4, EGFR, TAF4, EGR3, BMP2, FOXL2, EGR2, GRIN2A, SIRT1, FSHR, KDR, NRIP1, INHBB, LEP, INHBA, PROK2, GHRH, JUN, FOXC1, BMPR1B, ENOX1	2969	128	13528	1.53067	0.999999	0.0647691	5.29731		GOTERM_BP_FAT	GO:0045449~regulation of transcription	375	15.8295	0.00669014	MEF2A, GDF6, FST, BBX, RORB, HMGN5, SHH, CITED1, CITED2, CTNNB1, PGR, TBPL2, APP, GTF2H2C, SIN3A, S1PR1, NKX6-2, FOXF1, FOXF2, ZNF397, CREB3L1, TIGD4, PITX1, TWIST2, CCAR1, TWIST1, PTPRK, ZNF100, NDNL2, RCOR3, NKX2-6, C11ORF30, RXRA, BARHL2, ZHX2, EOMES, ZNF503, PTPRU, MED13, HNF4G, MECOM, PPARGC1A, PROX1, TBR1, MAPK1, C14ORF39, PRDM9, JUN, FOXG1, TGIF1, ZZZ3, CDCA7L, VGLL4, ST18, IRAK1BP1, TAF9B…	1744	2601	13528	1.11835	1	0.127354	11.8086		GOTERM_BP_FAT	GO:0014013~regulation of gliogenesis	11	0.291159	0.00581943	BMP4, DLX2, NOG, NOTCH1, BMP2, LYN, DRD3, NTF3, ID4, SHH, NKX6-1	2840	21	13528	2.4951	1	0.122912	10.5053		GOTERM_BP_FAT	GO:0048483~autonomic nervous system development	8	0.337981	0.00826127	HES1, EDNRB, HOXB1, RET, HOXB2, NTF3, NF1, TP63	1790	19
GOTERM_BP_FAT	GO:0009953~dorsal/ventral pattern formation	24	0.609292	0.00289143	BMP4, NOG, LMX1B, NOTO, SMAD6, EN1, SMAD2, GAS1, GLI2, SHH, GLI1, CTNNB1, OVOL2, DISP1, LHX2, PSEN2, MNX1, TGIF1, PTCH1, SP8, BMPR1B, CHRD, WNT7A, APC	2969	60	13528	1.82257	1	0.0653408	5.36843		GOTERM_BP_FAT	GO:0014033~neural crest cell differentiation	11	0.464331	0.0068667	ALDH1A2, EDNRB, HAND2, KITLG, SEMA3C, ZEB2, FOXC1, SOX9, NRG1, GDNF, SHH	1744	33	13528	2.58563	1	0.129922	12.1015		GOTERM_BP_FAT	GO:0055123~digestive system development	11	0.291159	0.00581943	TCF21, SOX10, NOTCH1, OVOL2, GATA4, TP63, GLI2, GLI3, TCF7L2, SHH, NKX2-3	2840	21	13528	2.4951	1	0.122912	10.5053		GOTERM_BP_FAT	GO:0031128~developmental induction	8	0.337981	0.00826127	BMP4, SPRY1, SALL1, SOX2, SIX1, POU2F1, FGF2, FGF3	1790	19
GOTERM_BP_FAT	GO:0008286~insulin receptor signaling pathway	17	0.431582	0.0030189	IRS2, PTPN2, BCAR1, FOXO1, RHOQ, RPE65, IRS1, SLC2A8, IGF1R, EIF4EBP1, GRB10, SORBS1, GAB1, SH2B2, PTPN1, PIK3R3, PIK3R1	2969	37	13528	2.09349	1	0.0678236	5.5987		GOTERM_BP_FAT	GO:0014032~neural crest cell development	11	0.464331	0.0068667	ALDH1A2, EDNRB, HAND2, KITLG, SEMA3C, ZEB2, FOXC1, SOX9, NRG1, GDNF, SHH	1744	33	13528	2.58563	1	0.129922	12.1015		GOTERM_BP_FAT	GO:0048546~digestive tract morphogenesis	11	0.291159	0.00581943	TCF21, SOX10, NOTCH1, OVOL2, GATA4, TP63, GLI2, GLI3, TCF7L2, SHH, NKX2-3	2840	21	13528	2.4951	1	0.122912	10.5053		GOTERM_BP_FAT	GO:0035115~embryonic forelimb morphogenesis	8	0.337981	0.00826127	ALDH1A2, TBX3, TBX5, KIAA1715, RPGRIP1L, HOXA9, MECOM, WNT7A	1790	19
GOTERM_BP_FAT	GO:0006897~endocytosis	67	1.70094	0.00304717	HIP1R, SNCA, SORL1, EPS15L1, ITSN2, MEGF10, AP1S3, HOOK2, GATA2, DAB2, APP, PICALM, AP1S2, PACSIN2, NECAP2, CLINT1, GHR, ARC, STXBP1, ATP6V1H, ARHGAP27, MFGE8, LDLRAP1, ADRB2, CD36, FNBP1L, RIN2, RAB5A, SH3KBP1, SORT1, TOM1, OPHN1, RIN3, RAB3A, RAB7A, CAV1, DRD3, ADORA2A, SNX2, EEA1, ABCA1, SNX3, DOCK1, PIKFYVE, SFTPD, SCARB1, PLA2R1, PTX3, DNM3, CUBN, MRC2, TGFBR2, LRRN3, DENND1A, STAB2, VAV1, C…	2969	220	13528	1.38764	1	0.0681357	5.64969		GOTERM_BP_FAT	GO:0001709~cell fate determination	11	0.464331	0.0068667	BMP4, ASCL1, NOTCH2, ATOH1, NTF3, POU6F2, BARHL2, PROX1, IFRD1, KLF4, CTNNB1	1744	33	13528	2.58563	1	0.129922	12.1015		GOTERM_BP_FAT	GO:0001702~gastrulation with mouth forming second	11	0.291159	0.00581943	ACVR2A, LHX1, RNF2, GATA4, SMAD4, LRP6, AMOT, ZBTB17, FRS2, PPAP2B, CTNNB1	2840	21	13528	2.4951	1	0.122912	10.5053		GOTERM_BP_FAT	GO:0045168~cell-cell signaling involved in cell fate specification	8	0.337981	0.00826127	BMP4, SPRY1, SALL1, SOX2, SIX1, POU2F1, FGF2, FGF3	1790	19
GOTERM_BP_FAT	GO:0010324~membrane invagination	67	1.70094	0.00304717	HIP1R, SNCA, SORL1, EPS15L1, ITSN2, MEGF10, AP1S3, HOOK2, GATA2, DAB2, APP, PICALM, AP1S2, PACSIN2, NECAP2, CLINT1, GHR, ARC, STXBP1, ATP6V1H, ARHGAP27, MFGE8, LDLRAP1, ADRB2, CD36, FNBP1L, RIN2, RAB5A, SH3KBP1, SORT1, TOM1, OPHN1, RIN3, RAB3A, RAB7A, CAV1, DRD3, ADORA2A, SNX2, EEA1, ABCA1, SNX3, DOCK1, PIKFYVE, SFTPD, SCARB1, PLA2R1, PTX3, DNM3, CUBN, MRC2, TGFBR2, LRRN3, DENND1A, STAB2, VAV1, C…	2969	220	13528	1.38764	1	0.0681357	5.64969		GOTERM_BP_FAT	GO:0003006~reproductive developmental process	49	2.06838	0.00702527	NOG, FGF7, HMGCR, ZFP42, FST, LHCGR, ANKRD7, CXCL12, SHH, TGFB2, CITED2, HOOK1, PGR, STRA8, OSR1, CXCR4, NOBOX, ANGPT1, DHCR24, AR, RXFP2, FSHR, BCL2L11, NRIP1, ACVR2A, INHBA, TXNDC8, CELF4, ROR2, FOXC1, ADAMTS1, TDRD7, KIT, SOX9, CDH6, IGF1R, BCL2, PCYT1B, PPP2R2B, LHX9, SPP1, BMP4, TNP1, PDE3A, SIRT1, KDR, PLA2G4A, BMPR1B, WNT7A	1744	262	13528	1.45071	1	0.132144	12.3639		GOTERM_BP_FAT	GO:0003007~heart morphogenesis	26	0.688195	0.00587808	DLC1, TBX20, COL2A1, SRF, TPM1, SHH, TGFB2, MSX2, ALDH1A2, LY6E, SMARCD3, HAND2, GATA4, INSR, NKX2-5, COL11A1, BMP2, TBX3, TBX2, SMAD7, ISL1, PROX1, MIB1, ZMIZ1, FOXC1, ADAMTS1	2840	73	13528	1.69655	1	0.123551	10.6057		GOTERM_BP_FAT	GO:0021542~dentate gyrus development	4	0.16899	0.0083227	DRD1, EMX2, LEF1, LMX1A	1790	4
GOTERM_BP_FAT	GO:0042692~muscle cell differentiation	41	1.04087	0.00305027	ALS2, KCNH1, CAST, BMP10, SOX6, JAG1, CXADR, ITGB1, TCF7L2, SHH, CTNNB1, GPHN, APP, BARX2, GATA6, FOXF1, AGT, QKI, MKL2, RARB, CHRNA1, IFRD1, NKX2-5, BMP4, TBX2, RXRA, MBNL1, MYH9, CSRP2, CAPN2, AFG3L2, CAPN3, FOXP1, KRT19, CDON, SEMA4C, SORT1, ADAM12, TMOD1, SNTA1, MYH10	2969	121	13528	1.54391	1	0.0679035	5.65529		GOTERM_BP_FAT	GO:0050804~regulation of synaptic transmission	29	1.22415	0.0075739	SNCAIP, LZTS1, ERBB4, GRIK1, GRIK2, SNCA, CTNND2, TAC1, KIT, GDNF, HTR1B, KRAS, BCHE, PPP3CA, BHLHE40, EGFR, NTF3, GRIN2A, GRM1, LAMA2, GRM3, GRIA2, PSEN1, RASGRF1, GRM8, NTRK2, HTR2C, HTR2A, NGF	1744	136	13528	1.65404	1	0.14112	13.2659		GOTERM_BP_FAT	GO:0043549~regulation of kinase activity	96	2.54103	0.00588455	EDN3, ADCY1, HMGCR, EDN2, EDN1, ZEB2, LPAR1, MBIP, LATS1, SPRY4, TGFB2, PRKACG, CCNE2, MAP3K7, SPRY2, APP, SPRY1, DAB1, MAP3K4, CERKL, CDKN2B, MDFIC, CXCR4, MAP3K9, GAB1, TDGF1, SPRED2, PLA2G1B, NRG1, INSR, FGF2, FRS2, MAP2K6, GHR, EGFR, CDC6, CCDC88A, RBL1, PIM1, HERC5, PKN1, PKIB, GRM1, IRS1, SPAG9, GRM4, PROK2, NCK2, PLCE1, CCND1, CCND2, LAX1, GADD45G, ZFYVE28, ERN1, ADAM17, GADD45A, GAP43, CD…	2840	357	13528	1.28091	1	0.12316	10.6167		GOTERM_BP_FAT	GO:0060039~pericardium development	4	0.16899	0.0083227	NKX2-6, TBX5, RPGRIP1L, MECOM	1790	4
GOTERM_BP_FAT	GO:0001655~urogenital system development	38	0.964712	0.0030713	NOG, HOXA13, PKHD1, SLC5A1, TIPARP, GREM1, GLI2, GDNF, CITED1, SHH, TCF21, AGTR1, SPRY1, OSR1, CD44, BCL2, AGT, ALDH1A3, POU3F3, RARB, C1GALT1, APC, BMP4, ODC1, BMP2, MYO1E, SOX11, NF1, SMAD4, LEF1, WWTR1, SLIT2, BCL2L11, EYA1, PLCE1, PYGO1, FOXC1, BMP7	2969	110	13528	1.57403	1	0.0680574	5.6932		GOTERM_BP_FAT	GO:0010647~positive regulation of cell communication	59	2.4905	0.00759568	GRIK1, GRIK2, GDF6, LHCGR, SNCA, GJA1, TTK, LPAR3, FASLG, SHOC2, ZEB2, TLR4, CITED1, CTNNB1, TGFB2, CITED2, MAP3K7, GPC3, NOD1, CDKN2B, TGFA, EGFR, LYN, ADAMTS20, RELA, MBD2, IRS1, UBE2N, ASCL1, ACVR2A, ADRB2, RIPK1, F3, RIPK2, RELN, CAV1, ERBB4, SOX4, TAC1, KIT, KRAS, REL, TGM2, EGF, TRAF5, BMP4, BMP2, IGF1, NDFIP2, EDA2R, GAS1, TAB2, LAMA2, NOTCH2, PLK2, GRIA2, NTRK2, ZRANB1, HTR2B	1744	329	13528	1.39105	1	0.140887	13.3015		GOTERM_BP_FAT	GO:0051146~striated muscle cell differentiation	30	0.794071	0.00589285	KCNH1, MYOD1, TNC, UTRN, CACNB2, NEO1, CACNB4, CXADR, ITGB1, TPM1, SHH, GPHN, APP, GATA6, MTPN, DNER, TDGF1, RARB, CHRNA1, NRG1, NKX2-5, TBX5, MYH9, CAPN2, PROX1, FOXP1, KRT19, AVPR1A, SORT1, MYH10	2840	88	13528	1.62388	1	0.122808	10.6309		GOTERM_BP_FAT	GO:0021517~ventral spinal cord development	7	0.295733	0.0091447	EVX1, NKX6-2, MDGA2, ISL1, GLI2, GLI3, NKX6-1	1790	15
GOTERM_BP_FAT	GO:0016192~vesicle-mediated transport	155	3.93501	0.00311019	ALS2, SEPT5, SRCIN1, VPS54, SNCA, USE1, ITSN2, MEGF10, CTNNB1, HOOK1, HOOK2, GATA2, DAB2, APP, PICALM, PACSIN2, PUM1, FTL, RAB27A, ARC, SCAMP3, NCALD, PICK1, CECR2, MFGE8, VPS41, VTI1A, BCAP31, TRIM36, CD36, SCYL1, FNBP1L, ARRB1, TXNDC5, LYST, USO1, OPHN1, VAMP3, UNC13C, VPS26A, UNC13A, KALRN, PACS1, ARFGAP2, RAB7A, TMX1, CAV1, DRD3, ADORA2A, SNX2, NAPA, SNX3, ABCA1, ARFGEF2, RIMS1, PEX5L, FTH1, …	2969	576	13528	1.22612	1	0.0685907	5.76328		GOTERM_BP_FAT	GO:0010517~regulation of phospholipase activity	18	0.759814	0.00762416	EGFR, LHCGR, LPAR3, NPR3, HOMER1, HCRTR2, AGTR1, EDNRB, PLCE1, S1PR1, CHRM2, NMUR2, AVPR1A, TGM2, NMBR, HTR2B, HTR2C, HTR2A	1744	71	13528	1.96653	1	0.140772	13.3481		GOTERM_BP_FAT	GO:0010648~negative regulation of cell communication	70	1.85283	0.00590389	DLC1, NOG, GRIK1, FGF9, GRIK2, GRIK3, LEMD3, PAWR, CHST11, HEY2, HHIP, SOX17, WWOX, IHH, GSC, SOCS3, SIX3, TLE1, SOCS4, SOCS5, IRS1, PRKCD, GRB10, CCND1, TRIM33, ZFYVE28, TGIF1, PEBP1, TNFAIP3, GRB14, ENPP1, DRD3, GNAI2, ONECUT1, DRD2, SOX2, CALR, TRIB1, PEG10, OVOL2, BCHE, CYP26B1, VWC2, BCL6, SMAD7, SMAD6, NLK, PAK1IP1, FRZB, RGS16, SIRT1, ADIPOQ, DKK2, CBLB, BMPER, DKK1, RGS2, RGS3, RGS5, RGS6…	2840	248	13528	1.3445	1	0.122512	10.6498		GOTERM_BP_FAT	GO:0042063~gliogenesis	17	0.718209	0.00918589	DRD1, TSPAN2, NTF3, SOX11, NF1, IGF1, CDK6, NKX6-1, TGFB2, GSN, NKX6-2, PDGFRA, VCAN, RELN, POU3F2, FGF2, GAP43	1790	65
GOTERM_BP_FAT	GO:0007050~cell cycle arrest	36	0.913938	0.00324274	GAS2L3, TSG101, CALR, TCF7L2, SESN1, SESN3, TGFB2, CUL3, CUL5, CDKN2A, MACF1, CDKN2B, CDKN2C, MTBP, HBP1, MYC, DHCR24, APC, KHDRBS1, IL8, MSH2, SMAD3, GAS1, CDKN3, GAS7, JMY, CDKN1C, NOTCH2, INHBA, CDKN1B, BTG4, ERN1, APBB2, PPP1R15A, GADD45A, DST	2969	103	13528	1.59253	1	0.0711031	6.00178		GOTERM_BP_FAT	GO:0033674~positive regulation of kinase activity	44	1.85732	0.00781785	PARD3, ADCY1, ZAK, PKHD1, ADCY8, LPAR3, KITLG, ZEB2, KIT, TGFB2, MAP3K7, PRKAR2B, KRAS, CXCR4, MDFIC, ADRA2A, TGFA, PRKAA1, EGF, NRG1, AGK, FRS2, FGF2, MAP2K6, EGFR, VAV3, MET, LRRN3, TGFBR2, ITGA1, CENPE, HGF, DGKI, GRM1, IRS1, PROK2, ADRB2, PLCE1, PSEN1, RIPK1, RELN, GADD45B, GAP43, HTR2A	1744	231	13528	1.4775	1	0.143477	13.6641		GOTERM_BP_FAT	GO:0010464~regulation of mesenchymal cell proliferation	10	0.26469	0.00592762	IRS2, FGF9, TGFBR2, TP63, TBX18, IRS1, SHH, FOXP1, BMPR1A, FOXP2	2840	18	13528	2.64632	1	0.122464	10.6903		GOTERM_BP_FAT	GO:0021537~telencephalon development	17	0.718209	0.00918589	BMP4, DRD1, CEP120, NF1, SOX2, EMX2, RPGRIP1L, PAX6, LEF1, ZEB2, LMX1A, GLI3, ARX, DLX2, POU3F2, RELN, ID4	1790	65
GOTERM_BP_FAT	GO:0051090~regulation of transcription factor activity	36	0.913938	0.00324274	MTDH, UBE2V1, NFKBIA, EGLN1, TLR4, IL10, SHH, TRIB1, SUMO1, CDKN2A, HMOX1, AGT, NPM1, PYCARD, PLA2G1B, NR2F2, IL6, TNFSF4, SMAD7, FOXJ1, PIM1, EDA2R, NFAM1, TAF6L, SIRT1, JMY, UBE2N, HDAC4, CARD11, ID2, NCOA3, ID1, RIPK1, RIPK2, TGFBR3, ID3	2969	103	13528	1.59253	1	0.0711031	6.00178		GOTERM_BP_FAT	GO:0007612~learning	16	0.67539	0.00782263	HMGCR, CTNND2, GRIN2A, TAC1, KIT, FOXP2, PRKAR2B, APP, KRAS, CHST10, FYN, BCHE, GRM7, JUN, ADRA1B, PLCB1	1744	60	13528	2.0685	1	0.142949	13.6719		GOTERM_BP_FAT	GO:0030501~positive regulation of bone mineralization	10	0.26469	0.00592762	BMP4, ACVR2A, PLA2G4A, BMP2, KL, BMPR2, SMAD3, BMP7, BMPR1B, BMPR1A	2840	18	13528	2.64632	1	0.122464	10.6903		GOTERM_BP_FAT	GO:0007202~activation of phospholipase C activity	17	0.718209	0.00918589	CCKAR, DRD1, TACR1, EDN1, LHCGR, HOMER1, NTSR2, EDNRB, PLCE1, S1PR1, NMUR2, P2RY1, TGM2, NMBR, HTR2C, PLCB2, HTR2A	1790	65
GOTERM_BP_FAT	GO:0021587~cerebellum morphogenesis	11	0.279259	0.00326746	ATP7A, DAB1, LMX1B, RFX4, AGTPBP1, LDB1, GAS1, RORA, GLI2, WNT7A, GLI1	2969	19	13528	2.63793	1	0.0713179	6.04618		GOTERM_BP_FAT	GO:0008016~regulation of heart contraction	19	0.802026	0.00797649	PRKCA, KCNJ18, SLC8A1, IRX5, NOS1, TACR3, THRB, TAC1, TGFB2, AGTR2, ADRB2, CHRM2, PLN, ADRA1B, AVPR1A, RYR2, CELF2, SEMA3A, KCNH2	1744	77	13528	1.91404	1	0.144942	13.9222		GOTERM_BP_FAT	GO:0051347~positive regulation of transferase activity	68	1.79989	0.00607089	FTMT, EDN3, ADCY1, EDN2, EDN1, ZEB2, LPAR1, TGFB2, PRKACG, MAP3K7, DAB1, MAP3K4, CERKL, MDFIC, CXCR4, MAP3K9, GAB1, TDGF1, PLA2G1B, NRG1, INSR, FGF2, FRS2, MAP2K6, GHR, EGFR, CCDC88A, PIM1, PKN1, IRS1, GRM1, SPAG9, GRM4, PROK2, PLCE1, CCND1, CCND2, GADD45G, ERN1, ADAM17, GAP43, PARD3, GNAI2, ADORA2B, PKHD1, KITLG, DUSP12, KIT, SERINC5, DGKB, DGKE, DGKD, PTK2B, DGKG, MAP3K1, PRKAA1, ADRA2C, AGK, F…	2840	240	13528	1.34962	1	0.124724	10.9348		GOTERM_BP_FAT	GO:0010863~positive regulation of phospholipase C activity	17	0.718209	0.00918589	CCKAR, DRD1, TACR1, EDN1, LHCGR, HOMER1, NTSR2, EDNRB, PLCE1, S1PR1, NMUR2, P2RY1, TGM2, NMBR, HTR2C, PLCB2, HTR2A	1790	65
GOTERM_BP_FAT	GO:0030278~regulation of ossification	29	0.736227	0.0033348	THRB, SOX2, BMPR2, SOX9, TGFB2, CTNNB1, BCL2, AXIN2, RUNX2, APC, BMP4, IL6, BMP2, EGR2, PTGER4, FZD1, SMAD3, CDK6, SKI, IL6R, ANKH, ADRB2, NPPC, GNAS, SMURF1, BMPR1B, BMP7, CHRD, TOB1	2969	78	13528	1.69405	1	0.0724241	6.16707		GOTERM_BP_FAT	GO:0048665~neuron fate specification	7	0.295483	0.00804824	ATOH1, EVX1, FOXA2, NKX6-2, GLI3, SHH, NKX6-1	1744	15	13528	3.61988	1	0.145537	14.0386		GOTERM_BP_FAT	GO:0014706~striated muscle tissue development	38	1.00582	0.00610822	MYOD1, TNC, UTRN, CACNB2, CACNB4, CXADR, ITGB1, TPM1, TGFB2, GPHN, APP, LY6E, GATA6, DNER, PAX7, TDGF1, RARB, CHRNA1, NR2F2, NRG1, COL11A1, NKX2-5, FOXL2, TBX2, SMAD7, TBX5, MBNL1, PROX1, FOXP1, FOXP2, MEOX2, SVIL, PLN, SIX1, ZFPM2, FOXC1, MYH10, IGFBP5	2840	119	13528	1.52108	1	0.124928	10.9984		GOTERM_BP_FAT	GO:0030324~lung development	23	0.971694	0.00918811	WNT5A, BMP4, LIPA, PDGFA, FGF9, TBX5, TBX4, TGFBR2, SMAD2, GLI2, GLI3, FOXP1, KDR, HES1, MAN2A1, TNS3, ALDH1A2, SPRY2, FOXF1, PDGFRA, HOPX, HHIP, FGF2	1790	99
GOTERM_BP_FAT	GO:0048286~lung alveolus development	12	0.304646	0.00344902	ATP7A, BMP4, TCF21, TNS3, MAN1A2, PDGFA, FOXF1, PSEN2, SFTPD, BMPR2, KDR, FOXP2	2969	22	13528	2.48532	1	0.0744952	6.37177		GOTERM_BP_FAT	GO:0050931~pigment cell differentiation	7	0.295483	0.00804824	EDNRB, TYRP1, BCL2, MITF, MREG, CITED1, SOD2	1744	15	13528	3.61988	1	0.145537	14.0386		GOTERM_BP_FAT	GO:0043065~positive regulation of apoptosis	113	2.991	0.00612532	DLC1, CADM1, TLR4, PMAIP1, FOXO3, ITSN1, TGFB2, SMNDC1, MAGED1, APP, CD44, TIAM1, IFNG, DAP, RARB, WWOX, MAP2K6, RPS27A, SPN, NET1, DFFA, GRIN2A, BCL2L11, ALOX15B, JUN, RIPK2, MAPK8, NGF, KALRN, CDK5R1, STK17B, SOX4, AKAP13, BCL2L1, CHEK2, RRM2B, TIMP3, SERINC3, PLAGL1, DIABLO, RUNX3, COL18A1, CFLAR, ABR, VAV3, BRCA2, SMAD3, ATM, NOTCH2, PLA2G4A, EPHA7, NOTCH1, CDKN1A, UACA, CSRNP3, BBC3, ETS1, B…	2840	430	13528	1.25177	1	0.124745	11.0275		GOTERM_BP_FAT	GO:0007379~segment specification	6	0.253485	0.00930731	HOXA2, MEOX2, MEOX1, MAFB, RPGRIP1L, MLLT3	1790	11
GOTERM_BP_FAT	GO:0048562~embryonic organ morphogenesis	44	1.11703	0.00349109	NOG, SOX2, PRRX1, COL2A1, ZIC1, GLI2, TCF7L2, GLI1, TCF21, SPRY2, PCGF2, CHD7, HOXA3, OVOL2, HLX, ALDH1A3, CHST11, GATA4, RARB, COL11A1, MYC, FRS2, ALX1, OTOP1, CDH23, FOXL2, TBX15, MAFB, OTX1, TGFBR2, HSPG2, FZD3, NR4A3, GJB6, GAS1, FZD6, DLX2, HOXB1, EYA1, GFPT1, CLIC5, TFAP2A, GNAS, BMP7	2969	133	13528	1.50739	1	0.075051	6.44706		GOTERM_BP_FAT	GO:0045778~positive regulation of ossification	9	0.379907	0.00814394	BMP4, ACVR2A, ADRB2, PLA2G4A, BMP2, THRB, KL, BMPR1B, TGFB2	1744	24	13528	2.90883	1	0.146525	14.1938		GOTERM_BP_FAT	GO:0060348~bone development	39	1.03229	0.00618999	CYP24A1, NOG, OSTF1, FGF9, COL2A1, SOX9, GLI2, PAX1, MMP2, CBFB, SHH, CTGF, ANKRD11, WWOX, SPP1, GHR, IHH, BMP4, EGFR, BMP3, BMP2, SATB2, SMAD3, COL5A2, PTHLH, MEF2D, CTSK, TNFSF11, SP3, SORT1, FOXC1, STC1, MAPK8, GNAS, EXT1, BMP7, IGFBP3, IGFBP5, CDH11	2840	123	13528	1.51034	1	0.125467	11.1375		GOTERM_BP_FAT	GO:0045686~negative regulation of glial cell differentiation	6	0.253485	0.00930731	BMP4, LINGO1, DLX2, NF1, ID4, NKX6-1	1790	11
GOTERM_BP_FAT	GO:0001558~regulation of cell growth	60	1.52323	0.00351749	BMP10, NRG3, TSG101, IGFBP7, BCAR1, LTBP4, MORF4L2, FGFRL1, DDR2, TGFB2, NOV, AGTR1, WISP2, DAB2, CDKN2A, CD44, CTGF, CDKN2C, HTRA4, HTRA3, SEMA3A, GNG4, MAP2K5, CYR61, ADAM10, SOCS2, NOL8, CDHR2, BARHL2, INHBA, PLCE1, CD320, BTG1, WFDC1, ABTB2, EGLN2, SFN, GREM1, CDH4, BCL2, AGT, CAMK2D, BCL6, TAF9, SPP1, ENO1, TMEM97, SMAD4, SMAD3, NTN1, NTRK3, EI24, CNTF, CDKN1B, CDKN2AIP, KAZALD1, HBEGF, IGFB…	2969	194	13528	1.4092	1	0.0752787	6.49428		GOTERM_BP_FAT	GO:0030031~cell projection assembly	20	0.844238	0.00824794	KLF5, DNM3, VAV3, ROCK1, ONECUT1, PKHD1, RPGRIP1L, LPAR3, TTC8, CD2AP, BBS10, RAB3IP, VCL, NCK2, TSGA10, OPHN1, FGD6, FGD3, MYH10, THBS4	1744	83	13528	1.86913	1	0.147642	14.362		GOTERM_BP_FAT	GO:0008016~regulation of heart contraction	27	0.714664	0.00620613	EDN3, KCNJ18, IRX5, TACR3, THRB, DRD2, EDN2, EDN1, TAC1, TPM1, TGFB2, SEMA3A, NKX2-5, SCN5A, HRC, SLC8A1, EPAS1, SMAD7, ATP1A1, PLN, SP4, ADRA1B, CACNA1G, AVPR1A, PEBP1, CELF2, GLP1R	2840	77	13528	1.67028	1	0.125265	11.165		GOTERM_BP_FAT	GO:0014014~negative regulation of gliogenesis	6	0.253485	0.00930731	BMP4, LINGO1, DLX2, NF1, ID4, NKX6-1	1790	11
GOTERM_BP_FAT	GO:0035148~tube lumen formation	19	0.482356	0.0035515	DLC1, LMO4, ZEB2, FZD3, CELSR1, BCL2L11, SHH, ZIC2, FZD6, MAP3K7, T, OVOL2, ZIC5, TGIF1, TFAP2A, PTCH1, ALX1, TWIST1, HECTD1	2969	44	13528	1.96754	1	0.0756606	6.55508		GOTERM_BP_FAT	GO:0055021~regulation of cardiac muscle growth	6	0.253271	0.00832364	NOG, HEY2, TGFBR2, NRG1, CXADR, FGF2	1744	11	13528	4.23103	1	0.14828	14.4843		GOTERM_BP_FAT	GO:0034329~cell junction assembly	17	0.449974	0.00635623	DLC1, PTPRK, TLN2, SMAD7, ACTN1, STRN, GJA5, VCL, TJP1, TNS1, ITGA6, SORBS1, PTK2B, AMOT, TESK2, LAMC1, FN1	2840	41	13528	1.97506	1	0.127585	11.4198		GOTERM_BP_FAT	GO:0045661~regulation of myoblast differentiation	6	0.253485	0.00930731	BMP4, TBX3, MYOCD, BTG1, IGFBP3, ZFHX3	1790	11
GOTERM_BP_FAT	GO:0000187~activation of MAPK activity	30	0.761615	0.0036596	ADORA2B, LPAR1, DAXX, CXCR4, MAP3K9, GAB1, ADRA2A, PLA2G1B, CHRNA7, ADRA2C, PRKAA1, FRS2, GHR, SYK, FGD4, C5AR1, MADD, PIK3CB, MAP2K3, LRRN3, MET, BIRC7, PKN1, GRM1, PTPN11, PROK2, SPAG9, PLCE1, PROK1, RIPK1	2969	82	13528	1.66698	1	0.0775506	6.74808		GOTERM_BP_FAT	GO:0045686~negative regulation of glial cell differentiation	6	0.253271	0.00832364	BMP4, LINGO1, DLX2, NOG, ID4, NKX6-1	1744	11	13528	4.23103	1	0.14828	14.4843		GOTERM_BP_FAT	GO:0035282~segmentation	19	0.502912	0.00638423	EGR2, TBX3, MAFB, RPGRIP1L, LEF1, PCDH8, ZEB2, PAX1, TCF7L1, ATM, MIB1, MEOX2, MEOX1, TDGF1, ROR2, RBPJ, TBX18, FRS2, MLLT3	2840	48	13528	1.8855	1	0.127598	11.4672		GOTERM_BP_FAT	GO:0021602~cranial nerve morphogenesis	6	0.253485	0.00930731	HOXB3, HOXB1, HOXB2, HOXA3, HOXD3, GLI3	1790	11
GOTERM_BP_FAT	GO:0046649~lymphocyte activation	61	1.54862	0.00404536	LRRC8A, STAT5A, ITPKB, SKAP2, IL10, CBFB, CTNNB1, CD48, SHB, BAK1, CXCR4, IFNK, DDOST, SPN, RAB27A, SYK, KIF13B, EOMES, NFAM1, MYH9, PRKCD, WAS, IFNAR1, CARD11, NCK2, PSEN2, RIPK2, ONECUT1, SOX4, FKBP1A, RAG2, IL7R, ITGB1, DOCK2, CHD7, BCL2, BCL11A, ZAP70, BCL6, TCF3, PIK3R1, APC, NKX2-3, CD28, EXO1, MSH6, TNFSF4, SWAP70, THEMIS, MSH2, SMAD3, VAV1, FOXP1, CD1D, ATP7A, HDAC4, CBLB, PKNOX1, FYN, PL…	2969	199	13528	1.39669	1	0.0850286	7.43369		GOTERM_BP_FAT	GO:0060043~regulation of cardiac muscle cell proliferation	6	0.253271	0.00832364	NOG, HEY2, TGFBR2, NRG1, CXADR, FGF2	1744	11	13528	4.23103	1	0.14828	14.4843		GOTERM_BP_FAT	GO:0000087~M phase of mitotic cell cycle	64	1.69402	0.00639595	KIF25, PTTG1, AURKB, CDC16, LATS1, KIF2B, FAM83D, NDE1, RAD21, DDX11, SEH1L, OIP5, CDCA2, CCNA2, ZW10, CDK1, CDC6, RAN, SGOL1, ANAPC4, HMGA2, UBE2C, WEE1, NCAPD2, EML4, TIMELESS, BUB1B, ANAPC7, RUVBL1, CHFR, SEPT7, MAPRE3, HAUS4, HAUS6, NEK3, NEK2, CETN3, KATNB1, TIPIN, CEP164, CEP55, CCNG2, KIAA1009, SPC24, NCAPH, BUB1, CLASP1, SKA2, SKA1, BUB3, TERF1, TXNL4B, BOD1, PDS5A, DLGAP5, CENPF, CDC27, …	2840	224	13528	1.36097	1	0.127308	11.4871		GOTERM_BP_FAT	GO:0007520~myoblast fusion	6	0.253485	0.00930731	KCNH1, CAST, CDON, NEO1, MYH9, CAPN2	1790	11
GOTERM_BP_FAT	GO:0001666~response to hypoxia	44	1.11703	0.00407072	CAV1, PDGFA, ARNT2, EGLN3, BNIP3, EGLN2, EGLN1, BCL2L1, KCNA5, MMP2, SHH, TGFB2, CITED2, SLC2A8, SLC11A2, LONP1, ECE1, CXCR4, PLOD2, HMOX1, BCL2, CAMK2D, CHRNA7, PRKAA1, SLC8A1, FLT1, EPAS1, ACTN4, SOCS3, NF1, SMAD4, NR4A2, SMAD3, CAPN2, ITPR1, ITPR2, SOD2, HIF1A, ADM, TFRC, PSEN2, PDE5A, NPPC, VLDLR	2969	134	13528	1.49614	1	0.0851867	7.4786		GOTERM_BP_FAT	GO:0055024~regulation of cardiac muscle tissue development	6	0.253271	0.00832364	NOG, HEY2, TGFBR2, NRG1, CXADR, FGF2	1744	11	13528	4.23103	1	0.14828	14.4843		GOTERM_BP_FAT	GO:0051969~regulation of transmission of nerve impulse	45	1.19111	0.00644616	EDN3, RAB3A, LZTS1, CCL2, ERBB4, GNAI2, DRD3, GRIK1, DRD2, GRIK2, GRIK3, SNCA, EDN1, CTNND2, TAC1, CDH2, KIT, VGF, CALB1, GDNF, EPHB2, BDNF, BCHE, IFNG, RAB11A, BHLHE40, RPS27A, EGFR, EGR2, NTF3, MAP1B, NLGN1, GRIN2A, GRM1, GRM3, YWHAH, GRIA2, GRM8, AVPR1A, CHRNB4, PEBP1, CNTN4, HTR2C, NGF, HTR2A	2840	147	13528	1.45818	1	0.127734	11.5721		GOTERM_BP_FAT	GO:0043487~regulation of RNA stability	9	0.380228	0.00951709	ZFP36, ZFP36L1, ZFP36L2, APOBEC1, HNRNPD, SYNCRIP, IGF2BP1, SCGB1A1, HNRNPU	1790	24
GOTERM_BP_FAT	GO:0001657~ureteric bud development	16	0.406194	0.00447452	BMP4, BMP2, NOG, SMAD4, GREM1, GDNF, SLIT2, SHH, TCF21, EYA1, SPRY1, CD44, AGT, BCL2, FOXC1, RARB	2969	35	13528	2.08293	1	0.0928677	8.19084		GOTERM_BP_FAT	GO:0006929~substrate-bound cell migration	6	0.253271	0.00832364	VEGFC, ITGA11, OPHN1, CD2AP, MYH10, THBS4	1744	11	13528	4.23103	1	0.14828	14.4843		GOTERM_BP_FAT	GO:0046394~carboxylic acid biosynthetic process	47	1.24404	0.00645841	PTGES3, SEPHS2, BCAT2, DHFRL1, EDN2, ABHD5, EDN1, PSPH, MIF, GOT2, MTHFD1, FAR1, GOT1, ELOVL5, ELOVL4, SH3GLB1, CH25H, ALOX5AP, PLA2G1B, HAAO, QKI, ELOVL7, LGSN, PRKAA1, SCD5, GSTO1, ELOVL6, SUCLA2, HPGDS, SCD, PRKAB1, FADS2, C9ORF3, MTRR, GLUL, MLYCD, ALOX15B, MTR, BHMT, LTA4H, MAT2B, THNSL1, LIPC, PSAT1, AKR1D1, DEGS1, MGST2	2840	155	13528	1.44438	1	0.127455	11.5928		GOTERM_BP_FAT	GO:0051170~nuclear import	21	0.887199	0.0098369	DRD1, FGF9, IPO11, SIX2, ARNTL, IPO8, GLI3, TGFB2, CBLB, CSE1L, PRICKLE1, RPL23, JUN, TRPS1, IFNG, SPTBN1, FGF2, TNPO1, PRL, RERE, TOB1	1790	88
[truncated: 372 more rows]
[truncated: 5 more columns]
